# Supplementary material for: Metabolic Responses of Normal Rat Kidneys to a High Salt Intake
Source: Function (Oxf). 2023 Jun 22;4(5):zqad031. doi: 10.1093/function/zqad031 (PMC10413938; doi:10.1093/function/zqad031)
Supplement: zqad031_Supplemental_Files [file zqad031_supplemental_files.zip]

Archive with 6 entries (5 files):
- Supplementary material files/
- Supplementary material files/Supplemental Information.pdf
- Supplementary material files/Supplement_MS2-filtered-C18negative_Metabolomics_Data_Final.xlsx
- Supplementary material files/Supplement_MS2-filtered-C18positive_Metabolomics_Data_Final.xlsx
- Supplementary material files/Supplement_MS2-filtered-HILICnegative_Metabolomics_Data_Final.xlsx
- Supplementary material files/Supplement_MS2-filtered-HILICpositive_Metabolomics_Data_Final.xlsx
