# Supplementary material for: Metabolic Responses of Normal Rat Kidneys to a High Salt Intake
Source: Function (Oxf). 2023 Jun 22;4(5):zqad031. doi: 10.1093/function/zqad031 (PMC10413938; doi:10.1093/function/zqad031)
Supplement: zqad031_Supplemental_Files [file zqad031_supplemental_files.zip › Supplementary material files/Supplement_MS2-filtered-C18negative_Metabolomics_Data_Final.xlsx]

## Sheet: Overview
Date: March 16th, 2022
Sample Source: C18 Negative Metabolomics Samples
Experiment Type: Discovery Metabolomics
Instrument: Thermo Q-Exactive Orbitrap coupled to a Vanquish UPLC system (QE)
Instrument Mode: C18 Column with Negative Polarity
Internal Standards: Caffeine, 1-NAP, 9ANC
Analysis Software: Thermo Compound Discoverer 3.2.0.421
Common Terms
Features - all named and unnamed metabolites detected
FISh Coverage - Fragment Ion Search (FISh) coverage scores. FISh scoring compares the experimental fragmentation
spectra for a feature to the expected fragmentation spectra based on the structure of the feature

## Sheet: Sample Key
samples shippmed on 3/3/2021
	labels on tube
	sample ID	sample information		sample type	powder weight(gram)
	1	#466	cortex	frozen tissue powder	0.0159		Note: Tissue samples will have a 'Sample ID-SampleInformation' in the name for the individual normalized areas (i.e. 1-466 for the first cortex or 2-466 for the first OM). An example column name would be "Norm. Area: 20220107_Cowley3_Cortex_1_23-402_C18neg.raw (F630)", where the 23-402 is the sample identifier.
	2	#466	OM	frozen tissue powder	0.0227
	3	#467	cortex	frozen tissue powder	0.0353
	4	#467	OM	frozen tissue powder	0.0202
	5	#468	cortex	frozen tissue powder	0.0432
	6	#468	OM	frozen tissue powder	0.0132
	7	#469	cortex	frozen tissue powder	0.0449
	8	#469	OM	frozen tissue powder	0.0294
	9	#470	cortex	frozen tissue powder	0.0502
	10	#470	OM	frozen tissue powder	0.0218
	11	#417	cortex	frozen tissue powder	0.0425
	12	#417	OM	frozen tissue powder	0.0242
	13	#421	cortex	frozen tissue powder	0.081
	14	#421	OM	frozen tissue powder	0.0251
	15	#429	cortex	frozen tissue powder	0.0384
	16	#429	OM	frozen tissue powder	0.0272
	17	#434	cortex	frozen tissue powder	0.0432
	18	#434	OM	frozen tissue powder	0.0281
	19	#463	cortex	frozen tissue powder	0.0806
	20	#463	OM	frozen tissue powder	0.053
	21	#391	cortex	frozen tissue powder	0.0835
	22	#391	OM	frozen tissue powder	0.0273
	23	#402	cortex	frozen tissue powder	0.0526
	24	#402	OM	frozen tissue powder	0.012
	25	#405	cortex	frozen tissue powder	0.023
	26	#405	OM	frozen tissue powder	0.0279
	27	#406	cortex	frozen tissue powder	0.03724
	28	#406	OM	frozen tissue powder	0.0243
	29	#413	cortex	frozen tissue powder	0.0421
	30	#413	OM	frozen tissue powder	0.0142
MSPC #
	31	#417	LS A	plasma in artery	>20 ul
	32	#417	LSRV	plasma in vein	>20 ul
	33	#417	LS U	urine	>20 ul
	34	#417	HS7 A	plasma in artery	>20 ul
	35	#417	HS7 RV	plasma in vein	>20 ul
	36	#417	HS7 U	urine	>20 ul
	37	#417	HS14 A	plasma in artery	>20 ul
	38	#417	HS14 RV	plasma in vein	>20 ul
	39	#417	HS14 U	urine	>20 ul
	40	#417	HS21 A	plasma in artery	>20 ul
	41	#417	HS 21 RV	plasma in vein	>20 ul
	42	#417	HS21 U	urine	>20 ul
	43	#421	LS A	plasma in artery	>20 ul
	44	#421	LSRV	plasma in vein	>20 ul
	45	#421	LS U	urine	>20 ul
	46	#421	HS7 A	plasma in artery	>20 ul
	47	#421	HS7 RV	plasma in vein	>20 ul
	48	#421	HS7 U	urine	>20 ul
	49	#421	HS14 A	plasma in artery	>20 ul
	50	#421	HS14 RV	plasma in vein	>20 ul
	51	#421	HS14 U	urine	>20 ul
	52	#421	HS21 A	plasma in artery	>20 ul
	53	#421	HS 21 RV	plasma in vein	>20 ul
	54	#421	HS21 U	urine	>20 ul
	55	#429	LS A	plasma in artery	>20 ul
	56	#429	LSRV	plasma in vein	>20 ul
	57	#429	LS U	urine	>20 ul
	58	#429	HS7 A	plasma in artery	>20 ul
	59	#429	HS7 RV	plasma in vein	>20 ul
	60	#429	HS7 U	urine	>20 ul
	61	#429	HS14 A	plasma in artery	>20 ul
	62	#429	HS14 RV	plasma in vein	>20 ul
	63	#429	HS14 U	urine	>20 ul
	64	#429	HS21 A	plasma in artery	>20 ul
	65	#429	HS 21 RV	plasma in vein	>20 ul
	66	#429	HS21 U	urine	>20 ul
	67	#434	LS A	plasma in artery	>20 ul
	68	#434	LSRV	plasma in vein	>20 ul
	69	#434	LS U	urine	>20 ul
	70	#434	HS7 A	plasma in artery	>20 ul
	71	#434	HS7 RV	plasma in vein	>20 ul
	72	#434	HS7 U	urine	>20 ul
	73	#434	HS14 A	plasma in artery	>20 ul
	74	#434	HS14 RV	plasma in vein	>20 ul
	75	#434	HS14 U	urine	>20 ul
	76	#434	HS21 A	plasma in artery	>20 ul
	77	#434	HS 21 RV	plasma in vein	>20 ul
	78	#434	HS21 U	urine	>20 ul
	79	#463	LS A	plasma in artery	>20 ul
	80	#463	LSRV	plasma in vein	>20 ul
	81	#463	LS U	urine	>20 ul
	82	#463	HS7 A	plasma in artery	>20 ul
	83	#463	HS7 RV	plasma in vein	>20 ul
	84	#463	HS7 U	urine	>20 ul
	85	#463	HS14 A	plasma in artery	>20 ul
	86	#463	HS14 RV	plasma in vein	>20 ul
	87	#463	HS14 U	urine	>20 ul
	88	#463	HS21 A	plasma in artery	>20 ul
	89	#463	HS 21 RV	plasma in vein	>20 ul
	90	#463	HS21 U	urine	>20 ul

## Sheet: Plasma C18negative_MS2Filitered
Name	Formula	FISh Coverage	Annot. DeltaMass [Da]	Annot. DeltaMass [ppm]	Annotation MW	Calc. MW	RT [min]	RT Tolerance [min]	Area (Max.)	# ChemSpider Results	# mzCloud Results	mzCloud Best Match	mzCloud Best Match Confidence	mzCloud Best Sim. Match	# Usable QC	RSD QC Areas [%]	RSD Corr. QC Areas [%]	MS2	Norm. Area: 20211013_Cowley3_Plasma_16_85-463-HS14-A_C18neg.raw (F218)	Norm. Area: 20211013_Cowley3_Plasma_16_85-463-HS14-A_C18neg_rep.raw (F219)	Norm. Area: 20211013_Cowley3_Plasma_18_49-421-HS14-A_C18neg.raw (F222)	Norm. Area: 20211013_Cowley3_Plasma_18_49-421-HS14-A_C18neg_rep.raw (F223)	Norm. Area: 20211013_Cowley3_Plasma_21_73-434-HS14-A_C18neg.raw (F228)	Norm. Area: 20211013_Cowley3_Plasma_21_73-434-HS14-A_C18neg_rep.raw (F229)	Norm. Area: 20211013_Cowley3_Plasma_27_37-417-HS14-A_C18neg.raw (F240)	Norm. Area: 20211013_Cowley3_Plasma_27_37-417-HS14-A_C18neg_rep.raw (F241)	Norm. Area: 20211013_Cowley3_Plasma_28_61-429-HS14-A_C18neg.raw (F242)	Norm. Area: 20211013_Cowley3_Plasma_28_61-429-HS14-A_C18neg_rep.raw (F243)	Norm. Area: 20211013_Cowley3_Plasma_10_86-463-HS14-RV_C18neg.raw (F206)	Norm. Area: 20211013_Cowley3_Plasma_10_86-463-HS14-RV_C18neg_rep.raw (F207)	Norm. Area: 20211013_Cowley3_Plasma_11_38-417-HS14-RV_C18neg.raw (F208)	Norm. Area: 20211013_Cowley3_Plasma_11_38-417-HS14-RV_C18neg_rep.raw (F209)	Norm. Area: 20211013_Cowley3_Plasma_13_62-429-HS14-RV_C18neg.raw (F212)	Norm. Area: 20211013_Cowley3_Plasma_13_62-429-HS14-RV_C18neg_rep.raw (F213)	Norm. Area: 20211013_Cowley3_Plasma_14_80-463-HS14-LSRV_C18neg.raw (F214)	Norm. Area: 20211013_Cowley3_Plasma_14_80-463-HS14-LSRV_C18neg_rep.raw (F215)	Norm. Area: 20211013_Cowley3_Plasma_31_50-421-HS14-RV_C18neg.raw (F248)	Norm. Area: 20211013_Cowley3_Plasma_31_50-421-HS14-RV_C18neg_rep.raw (F249)	Norm. Area: 20211013_Cowley3_Plasma_34_74-434-HS14-RV_C18neg.raw (F254)	Norm. Area: 20211013_Cowley3_Plasma_34_74-434-HS14-RV_C18neg_rep.raw (F255)	Norm. Area: 20211013_Cowley3_Plasma_23_40-417-HS21-A_C18neg.raw (F232)	Norm. Area: 20211013_Cowley3_Plasma_23_40-417-HS21-A_C18neg_rep.raw (F233)	Norm. Area: 20211013_Cowley3_Plasma_24_88-463-HS21-A_C18neg.raw (F234)	Norm. Area: 20211013_Cowley3_Plasma_24_88-463-HS21-A_C18neg_rep.raw (F235)	Norm. Area: 20211013_Cowley3_Plasma_32_64-429-HS21-A_C18neg.raw (F250)	Norm. Area: 20211013_Cowley3_Plasma_32_64-429-HS21-A_C18neg_rep.raw (F251)	Norm. Area: 20211013_Cowley3_Plasma_37_52-421-HS21-A_C18neg.raw (F260)	Norm. Area: 20211013_Cowley3_Plasma_37_52-421-HS21-A_C18neg_rep.raw (F261)	Norm. Area: 20211013_Cowley3_Plasma_39_76-434-HS21-A_C18neg.raw (F264)
L-(+)-Lactic acid	C3 H6 O3	45.95	-0.00132	-14.61	90.0317	90.0304	1.96	0.093	6.33423e+09	0	10	100	10		6	22	13	DDA for preferred ion	1.66655e+09	1.56253e+09	1.16466e+09	1.09321e+09	9.64682e+08	1.19066e+09	7.7332e+08	1.89667e+09	1.44847e+09	1.5658e+09	1.92054e+09	1.9558e+09	1.99481e+09	1.89615e+09	2.2968e+09	2.20363e+09	2.7257e+09	2.69616e+09	1.51706e+09	1.51659e+09	1.50638e+09	9.01554e+08	8.66549e+08	1.32873e+09	7.57387e+08	1.44635e+09	2.20891e+09	1.90906e+06	1.77788e+09	1.72037e+09	7.12016e+08
L-(+)-Lactic acid	C3 H6 O3	42.86	-0.00135	-14.97	90.0317	90.0303	1.876	0.093	6.2832e+09	0	2	99.8	10		6	34	16	DDA for preferred ion	4.34903e+06	5.21349e+06	5.94866e+06	8.54777e+06	3.37046e+06	7.15202e+06	1.65901e+06	1.69499e+09	1.4643e+07	1.45442e+09	2.10391e+09	1.45437e+07	1.62462e+07	1.80504e+07	1.00475e+07	1.63037e+07	1.32273e+07	4.45237e+06	1.31809e+09	1.31506e+09	8.40562e+08	4.07917e+06	2.32535e+06	2.4852e+06	1.87536e+06	1.85188e+06	1.91093e+09	1.47321e+06	1.49288e+09	1.44217e+09	1.73569e+06
Hydrochlorothiazide	C7 H8 Cl N3 O4 S2	19.05	0.0002	0.66	296.964	296.965	6.761	1	2.50526e+09	1	2	96.8	86.6		6	3	3	DDA for preferred ion	156416	160183	699205	1.76257e+06	146535	151899	138517	179887	165893	187998	159064	152797	164865	169482	157481	150138	153268	151814	155509	162268	163517	159237	150197	154231	148458	166829	162926	137434	362422	356272	157467
L-(+)-Lactic acid	C3 H6 O3	50	-0.00132	-14.62	90.0317	90.0304	2.075	0.093	2.48378e+09	0	2	99.9	10		3	9	0	DDA for preferred ion	1.75111e+09	8.10924e+07	5.4117e+07	2.60989e+07	1.30972e+09	6.09969e+07	1.32409e+09	8.02345e+07	2.18002e+07	4.61758e+07	4.42283e+07	3.4517e+07	1.92352e+07	1.11647e+08	2.29068e+09	2.21657e+09	2.80432e+09	2.79642e+09	6.44934e+07	5.02278e+07	1.1395e+09	1.97817e+09	1.2452e+09	3.59944e+07	1.14058e+09	2.11519e+09	5.40311e+07	4.54443e+07	6.8563e+07	7.88146e+07	1.87926e+09
D-(+)-Tryptophan	C11 H12 N2 O2	56.25	-0.00054	-2.63	204.09	204.089	5.992	1	2.09021e+09	12	3	99.8	97.1	74.2	6	4	1	DDA for preferred ion	1.27637e+09	1.30924e+09	1.13532e+09	1.18244e+09	1.01494e+09	1.18332e+09	3.31931e+08	1.04965e+09	1.14128e+09	1.08084e+09	1.5871e+09	1.49162e+09	1.13968e+09	1.1255e+09	1.51535e+09	1.4513e+09	1.53869e+09	1.51825e+09	1.47645e+09	1.48063e+09	1.30824e+09	7.85877e+08	4.98953e+08	8.91176e+08	3.57863e+08	9.5857e+08	1.2074e+09	5.6875e+06	1.16188e+09	1.16197e+09	6.64837e+08
L-Phenylalanine	C9 H11 N O2	33.33	-0.00094	-5.67	165.079	165.078	4.779	1	1.46694e+09	17	1	93.7	72.8		6	10	5	DDA for preferred ion	9.24017e+08	9.92259e+08	9.03635e+08	9.33815e+08	8.16808e+08	1.0012e+09	2.66723e+08	1.03271e+09	1.00943e+09	9.95454e+08	1.14167e+09	1.14342e+09	1.01852e+09	9.45209e+08	1.11704e+09	1.14903e+09	9.95194e+08	1.01271e+09	1.17092e+09	1.20952e+09	1.21541e+09	6.88502e+08	4.90143e+08	8.74115e+08	2.84507e+08	7.88436e+08	1.00384e+09	3.72254e+06	1.21085e+09	1.19916e+09	5.64283e+08
6-Oxohexanoic acid	C6 H10 O3	20	-0.00115	-8.82	130.063	130.062	6.346	0.114	1.08328e+09	25	0				6	36	33	DDA for preferred ion	4.38418e+08	4.41652e+08	3.44848e+08	3.1639e+08	4.4472e+08	6.51062e+08	1.31976e+08	1.80663e+07	1.8052e+07	2.58929e+08	3.32552e+08	3.47139e+08	2.9349e+08	2.13381e+08	4.53794e+08	5.28969e+08	2.87015e+08	4.36504e+08	1.79041e+08	2.57905e+08	2.12345e+08	2.68539e+08	2.66306e+08	5.94521e+08	1.27055e+08	4.25729e+08	2.45672e+08	2.55745e+06	5.65798e+08	5.12656e+08	4.97441e+08
Agrocybin	C8 H5 N O2	11.76	-0.00103	-7	147.032	147.031	7.533	1	9.56014e+08	3	0				6	10	4	DDA for preferred ion	6.92636e+06	7.2488e+06	1.45532e+07	1.38473e+07	5.39849e+06	6.80693e+06	2.68034e+08	8.72901e+08	1.59528e+07	1.67519e+07	1.07208e+07	1.04756e+07	5.24795e+06	4.95624e+06	1.5771e+07	2.15349e+07	2.10008e+07	2.11498e+07	1.47778e+07	1.61401e+07	9.86064e+06	4.66353e+06	4.00638e+06	6.77972e+06	1.9266e+06	4.7042e+06	1.07827e+07	82729.7	1.14029e+07	1.1403e+07	4.76622e+06
L-Tyrosine	C9 H11 N O3	45.83	-0.00085	-4.67	181.074	181.073	2.637	0.135	7.67368e+08	19	5	97.5	96.8	71.2	5	35	33	DDA for preferred ion	5.39303e+08	5.1813e+08	5.26532e+08	2.59388e+08	1.11693e+07	4.13709e+08	7.89375e+06	2.97097e+06	7.91813e+06	7.81614e+06	3.33195e+08	3.07139e+08	7.60661e+08	2.06082e+08	6.47001e+08	7.61533e+08	6.66534e+08	7.6027e+08	2.80677e+07	1.97976e+07	9.34316e+06	1.85114e+07	3.33983e+08	1.49965e+07	1.8255e+08	3.87003e+08	2.06863e+07	6.17684e+06	3.32734e+07	1.45827e+07	1.65497e+07
DL-β-Leucine	C6 H13 N O2	14.81	-0.00114	-8.72	131.095	131.093	2.319	0.139	7.37161e+08	18	2	99	10		3	42	22	DDA for preferred ion	1.39848e+06	6.08813e+08	5.70179e+08	5.38737e+08	3.26601e+08	3.71019e+08	2.50025e+08	3.23189e+08	3.43694e+08	3.57676e+08	3.8082e+09	5.55379e+09	9.02513e+07	1.08347e+08	9.21951e+08	9.92659e+06	6.75313e+06	1.85106e+06	2.48945e+08	2.14485e+08	3.13848e+08	1.97683e+08	725964	3.31828e+08	601672	4.40325e+08	2.58402e+08	4.07254e+06	2.90057e+08	2.5593e+08	1.62715e+08
Citric acid	C6 H8 O7	60.87	-0.00067	-3.48	192.027	192.026	2.033	0.116	7.34019e+08	16	2	98.9	95.5		5	35	25	DDA for preferred ion	6.19015e+08	6.20081e+08	5.2232e+08	4.92027e+08	1.63238e+08	1.96927e+08	1.40531e+06	1.02278e+06	3.43246e+08	3.87004e+06	4.93849e+08	4.74083e+08	1.14282e+08	1.08639e+08	3.4055e+08	3.39755e+08	5.12913e+08	5.36531e+08	3.02139e+06	5.56213e+07	2.23661e+07	1.0589e+07	7.3222e+07	1.35903e+08	216285	1.71677e+08	5.70007e+07	226175	2.49539e+06	1.65205e+06	3.6448e+07
Citric acid	C6 H8 O7	62.26	-0.00059	-3.07	192.027	192.026	1.87	0.116	5.70236e+08	16	7	98.8	95.1	69.1	6	37	22	DDA for preferred ion	3.54715e+06	3.25559e+06	3.36009e+06	3.23886e+06	570925	2.01705e+06	70870.1	9.65082e+07	2.47221e+06	2.36614e+08	3.63246e+06	3.08592e+06	1.54501e+06	841473	2.59631e+06	1.8319e+06	3.11462e+06	3.0381e+06	1.30982e+08	8.22796e+07	3.01067e+07	169723	2.16964e+06	1.99881e+06	816583	3.02148e+06	7.35491e+07	231497	1.1108e+08	1.1071e+08	862334
4-(Hydroxymethyl)benzenesulfonic acid	C7 H8 O4 S	16.67	-0.0007	-3.75	188.014	188.014	7.809	1	3.76321e+08	3	0				6	12	5	DDA for preferred ion	3.26627e+07	3.10977e+07	7.47151e+07	7.77389e+07	3.12222e+07	4.26856e+07	2.88544e+06	1.3666e+07	7.68997e+06	8.69129e+06	3.69167e+07	4.00894e+07	1.35924e+07	1.36701e+07	1.35821e+07	1.35651e+07	2.27925e+08	2.25446e+08	9.5177e+07	9.79409e+07	3.76719e+07	1.77119e+07	471657	1.22193e+06	69408.1	1.15851e+07	1.09338e+07	56982.4	1.09523e+08	1.12242e+08	68782.2
DL-Lactic Acid	C3 H6 O3	19.05	-0.00039	-4.29	90.0317	90.0313	1.965	0.086	3.32242e+08	13	0				6	17	17	DDA for other ion	5.02256e+07	4.56871e+07	3.36493e+07	2.51499e+07	3.22029e+07	3.16559e+07	2.49954e+07	4.31532e+07	4.82315e+07	4.43224e+07	7.18835e+07	6.27881e+07	5.89677e+07	6.18417e+07	5.57303e+07	7.57139e+07	1.02333e+08	9.69355e+07	4.32504e+07	4.44095e+07	4.6033e+07	4.626e+07	2.81205e+07	2.83096e+07	2.82469e+07	5.62708e+07	2.63921e+07	901565	5.25751e+07	4.44802e+07	2.62861e+07
Citric acid	C6 H8 O7	44.9	-0.00061	-3.19	192.027	192.026	2.435	0.116	3.22302e+08	16	12	98.9	95.5	66.8	3	16	14	DDA for preferred ion	5.39377e+07	5.00532e+07	3.83225e+07	4.75012e+07	4.00943e+07	3.0061e+06	1.35324e+07	9.98116e+07	1.45776e+08	1.61797e+08	9.55417e+07	8.02479e+07	4.50212e+06	1.66519e+07	6.30451e+07	5.56522e+07	9.84444e+07	8.69641e+07	1.18427e+08	1.37089e+08	7.55574e+07	4.07643e+07	2.18476e+07	4.8474e+07	2.68438e+07	2.83133e+07	1.40215e+08	1.03724e+06	1.74453e+08	1.89875e+08	3.1904e+07
MFCD03411993	C18 H30 O5	15.13	0.00029	0.88	326.209	326.21	11.109	1	2.91502e+08	2	0				6	5	4	DDA for preferred ion	4.39334e+06	4.82255e+06	5.34197e+07	5.45309e+07	7.85352e+06	1.03285e+07	1.43984e+07	5.52159e+07	6.93317e+07	6.82015e+07	1.29253e+07	1.25022e+07	5.49953e+07	5.51671e+07	1.3996e+07	1.42998e+07	1.41359e+07	1.42961e+07	3.04661e+07	3.11885e+07	1.64588e+08	7.76513e+07	1.08171e+07	2.28079e+07	1.22722e+06	4.28429e+06	9.73109e+07	398699	5.79379e+07	5.81238e+07	8.80216e+06
4-Phenolsulfonic acid	C6 H6 O4 S	14.29	-0.00082	-4.71	173.999	173.998	6.484	1	2.40917e+08	2	1	83.4	35.5		5	43	40	DDA for preferred ion	1.22415e+08	1.54499e+08	9.48414e+06	1.15137e+07	9.01408e+06	1.39427e+07	1.09757e+07	6.33163e+07	145173	145755	7.32922e+07	1.11626e+08	5.60433e+07	4.67349e+07	1.13817e+08	8.82303e+07	2.12036e+06	2.2865e+06	61206.2	60524.6	60893.2	4.05357e+06	2.68478e+07	3.77341e+07	1.61026e+07	5.82488e+07	59664.2	176512	74670.2	81932	9.64131e+06
Adipic acid	C6 H10 O4	30.43	-0.00107	-7.34	146.058	146.057	5.932	1	2.04876e+08	23	2	91.2	64.8		6	47	19	DDA for preferred ion	1.43654e+07	1.47942e+07	1.11352e+08	1.14307e+08	6.24118e+07	7.83079e+07	1.68821e+07	9.22608e+07	7.14033e+07	6.67509e+07	1.32066e+08	1.31158e+08	1.37889e+08	1.35846e+08	1.10896e+08	1.09992e+08	9.90286e+07	1.02237e+08	5.51608e+07	5.44085e+07	6.05452e+07	1.11632e+07	3.4838e+07	6.97653e+07	3.55092e+07	1.00386e+08	5.67196e+07	136014	4.51164e+07	4.02231e+07	2.94682e+07
L-(+)-Lactic acid	C3 H6 O3	41.67	-0.00138	-15.37	90.0317	90.0303	2.323	0.093	1.96518e+08	0	6	99.7	10		3	46	7	DDA for preferred ion	2.71131e+07	3.79726e+07	1.54825e+07	2.36975e+07	2.08869e+07	2.43577e+07	1.2397e+07	1.32013e+07	1.28784e+07	3.9166e+07	3.00128e+07	3.26986e+07	5.74908e+06	1.6424e+07	2.65023e+07	3.92273e+07	8.67414e+07	7.22004e+07	1.08815e+08	1.39951e+07	1.95311e+08	1.63224e+08	1.75092e+07	2.31994e+07	1.15991e+07	2.32953e+07	1.06932e+08	1.23742e+06	5.89984e+08	8.49175e+08	8.34296e+07
L-(-)-methionine	C5 H11 N O2 S	11.43	-0.00096	-6.47	149.051	149.05	2.04	1	1.80419e+08	7	0				6	16	7	DDA for preferred ion	8.32293e+07	8.29194e+07	6.93008e+07	7.03874e+07	6.11605e+07	7.83865e+07	4.37745e+07	8.81155e+07	9.59247e+07	1.03997e+08	1.19338e+08	1.22155e+08	8.88046e+07	9.05522e+07	1.33333e+08	1.36145e+08	1.07281e+08	1.09978e+08	1.11718e+08	1.11753e+08	9.85208e+07	5.87845e+07	3.8484e+07	5.29332e+07	5.07832e+07	7.27066e+07	1.19664e+08	2.76535e+06	1.18302e+08	1.12619e+08	5.30479e+07
Lysophosphatidylinositol	C29 H49 O12 P	27.45	0.00042	0.68	620.296	620.297	18.114	1	1.65023e+08	2	0				3	35	33	DDA for preferred ion	3.45014e+06	3.0571e+06	3.192e+06	5.44113e+06	1.22711e+07	1.66671e+07	2.3083e+06	1.18761e+07	3.9412e+06	2.96318e+06	1.31264e+06	1.35299e+06	1.27247e+06	1.24404e+06	1.12428e+06	1.15211e+06	1.13725e+06	1.0583e+06	2.00175e+06	1.36839e+06	1.42849e+06	510366	2.82505e+06	5.784e+06	1.31083e+07	4.71398e+07	492314	805645	6.35206e+06	5.2812e+06	722031
Pyruvic acid	C3 H4 O3	10	-0.00133	-15.15	88.016	88.0147	1.716	0.093	1.31566e+08	0	1	97.3	9.9		2	41	0	DDA for preferred ion	9.89977e+06	7.15631e+06	1.14952e+06	1.32484e+06	1.39928e+07	1.42727e+07	2.77147e+07	1.1798e+07	4.88219e+07	7.51491e+07	2.22321e+06	2.01415e+06	3.28411e+06	3.04343e+06	5.89631e+06	6.86248e+06	1.56964e+07	1.67234e+07	6.71625e+06	4.94085e+06	4.85518e+06	1.15502e+06	1.31454e+08	2.01303e+07	1.00335e+08	1.6622e+08	9.07383e+06	4.93682e+06	2.32503e+06	4.2805e+06	3.35215e+06
5-Aminovaleric acid	C5 H11 N O2	16.39	-0.00115	-9.85	117.079	117.078	1.825	1	1.28431e+08	14	1	76	8.8		6	9	6	DDA for preferred ion	8.43784e+07	1.24565e+08	7.03751e+07	7.02605e+07	6.81969e+07	7.403e+07	6.266e+07	8.72464e+07	8.5007e+07	5.75103e+07	1.15013e+08	1.17116e+08	1.00103e+08	1.01958e+08	1.23637e+08	1.24321e+08	9.79625e+07	9.95377e+07	8.37451e+07	7.09893e+07	7.15807e+07	6.55863e+07	4.70688e+07	5.12758e+07	5.72811e+07	6.91384e+07	5.68595e+07	5.26662e+06	6.87753e+07	6.63297e+07	4.97023e+07
Hexose	C6 H12 O6	36.52	-0.00059	-3.25	180.063	180.063	1.729	0.079	1.22717e+08	100	0				5	27	14	DDA for preferred ion	4.03451e+07	2.92877e+07	2.47708e+07	2.07255e+07	8.76814e+06	7.01142e+06	3.43598e+07	3.29713e+07	4.63848e+06	5.21525e+06	5.90879e+07	5.39416e+07	4.69428e+07	6.48469e+07	4.58428e+07	5.01752e+07	3.97968e+07	4.66402e+07	2.51083e+07	9.46264e+06	2.45434e+07	2.19885e+07	2.1801e+07	1.19811e+07	8.35384e+07	2.7378e+07	7.23252e+06	7.44155e+06	6.01073e+06	5.9614e+06	2.93333e+07
DL-TYROSINE	C9 H11 N O3	26.32	-0.0008	-4.43	181.074	181.073	2.171	0.135	1.20721e+08	19	0				2	13	0	DDA for preferred ion	173287	140039	144257	132055	115423	135217	68498.3	106626	98808.1	96996	199097	189566	194719	198766	208897	183649	205403	217459	104105	90854.7	100961	79878	94882.8	116480	88800.2	125753	95318.8	35633.3	89453.5	81825.8	66990.9
N-Acetyl-DL-norvaline	C7 H13 N O3	18.75	-0.00094	-5.94	159.09	159.089	5.625	0.069	1.1605e+08	18	6	73.2	8.7		6	10	3	DDA for preferred ion	374424	302983	682561	823919	396099	501071	2.45571e+07	1.0578e+08	8.37376e+06	8.60535e+06	244368	251031	9.07651e+07	9.0085e+07	1.35734e+07	1.40814e+07	1.24929e+06	1.07306e+06	8.25616e+06	8.95184e+06	1.1498e+07	5.16885e+06	406149	1.09446e+06	214731	314267	3.12919e+06	24844.8	4.42986e+07	4.75732e+07	228776
D-PANTOTHENIC ACID	C9 H17 N O5	42.11	-0.00039	-1.8	219.111	219.11	5.409	1	1.07343e+08	4	0				6	8	2	DDA for preferred ion	4.20101e+07	4.40021e+07	3.67846e+07	3.93419e+07	4.62292e+07	5.81715e+07	1.2921e+07	5.23346e+07	4.23214e+07	4.09849e+07	8.25718e+07	7.7723e+07	5.28249e+07	5.58299e+07	5.82996e+07	5.86628e+07	3.5815e+07	3.72439e+07	5.71516e+07	5.55572e+07	9.61233e+07	4.64149e+07	2.70271e+07	5.35767e+07	1.16114e+07	3.46307e+07	4.61187e+07	136549	4.1881e+07	4.61741e+07	2.41512e+07
Ethyl myristate	C16 H32 O2	12.5	-9e-05	-0.36	256.24	256.24	15.884	0.052	1.0654e+08	11	3	97.1	9.9		2	3	0	DDA for preferred ion	7.11157e+07	2.88975e+07	1.23388e+07	6.4392e+07	3.33461e+07	2.56241e+07	4.30907e+07	2.27818e+07	1.61134e+07	3.71296e+07	2.00222e+07	7.85883e+06	3.37025e+07	1.73436e+07	1.82388e+06	4.15235e+07	5.1529e+07	2.0919e+07	1.94118e+06	1.01463e+08	5.03297e+07	1.31082e+07	2.50937e+07	5.7063e+06	1.75916e+07	1.51673e+07	6.57272e+07	3.57649e+07	1.69296e+06	7.2223e+07	2.19946e+07
2-oxohex-4-enoic acid	C6 H8 O3	10.53	-0.00113	-8.79	128.047	128.046	5.973	0.076	1.06085e+08	17	0				2	1	0	DDA for preferred ion	1.86751e+06	1.67141e+06	1.70698e+06	1.78035e+06	1.56902e+06	8.44769e+07	2.25244e+07	8.50869e+07	8.79423e+07	8.24944e+07	1.8467e+06	1.04356e+06	1.66196e+06	1.72476e+06	2.03009e+06	2.04142e+06	1.95364e+06	102221	7.40608e+07	7.23745e+07	8.02527e+07	3.63483e+07	3.95491e+07	7.82234e+07	3.8849e+07	1.07651e+08	7.04134e+07	94008.7	6.57001e+07	6.82145e+07	4.67658e+07
3-Hydroxyvaleric acid	C5 H10 O3	22.73	-0.00114	-9.68	118.063	118.062	5.69	0.097	9.05464e+07	18	0				6	9	8	DDA for preferred ion	4.56302e+07	4.89992e+07	3.16537e+07	3.46231e+07	2.76004e+07	3.60578e+07	8.3609e+06	2.53724e+07	2.3541e+07	2.32033e+07	5.39331e+07	4.82973e+07	3.56316e+07	3.27583e+07	3.89438e+07	4.50564e+07	9.12855e+07	9.03489e+07	1.12376e+07	1.98584e+07	1.15733e+07	1.66639e+07	1.38295e+07	2.872e+07	1.33393e+07	4.18611e+07	2.14334e+07	68533.3	3.57867e+07	3.65275e+07	2.64415e+07
(2Z)-2-Nonenoic acid	C9 H16 O2	11.76	-0.00088	-5.63	156.115	156.114	12.346	0.098	8.97303e+07	32	0				6	21	8	DDA for preferred ion	5.61891e+07	5.43187e+07	5.85523e+07	6.05646e+07	4.54158e+07	6.30979e+07	1.5202e+07	6.9396e+07	6.94158e+07	6.79523e+07	6.18366e+07	6.10836e+07	5.49064e+07	5.55628e+07	5.85866e+07	5.76099e+07	1.15934e+07	1.18297e+07	6.27528e+07	6.43311e+07	6.8824e+07	3.21007e+07	5.48412e+06	1.08733e+07	2.79502e+06	8.75958e+06	9.50628e+06	70470.8	1.10185e+07	1.10437e+07	7.5209e+06
Hexose	C6 H12 O6	36.84	-0.00049	-2.7	180.063	180.063	1.859	0.079	8.87564e+07	100	0				6	16	10	DDA for preferred ion	2.31338e+07	2.38414e+07	2.15213e+07	4.92329e+07	5.41735e+07	6.15712e+07	3.33556e+07	2.94212e+07	3.68907e+07	1.23514e+07	2.82822e+07	3.03455e+07	2.06485e+07	3.47889e+07	3.12606e+07	3.27476e+07	2.66695e+07	2.8925e+07	7.59231e+07	8.01756e+07	5.32643e+07	5.38126e+07	5.79747e+07	5.65217e+07	7.1528e+07	7.73172e+07	3.80351e+07	3.7634e+06	1.12637e+07	1.5685e+07	4.43582e+07
Phenylacetylglycine	C10 H11 N O3	18.18	-0.00068	-3.54	193.074	193.073	7.327	1	8.73217e+07	15	1	81.1	9.1		6	11	3	DDA for preferred ion	3.87748e+07	3.84212e+07	4.28364e+07	4.16342e+07	1.76925e+07	2.31079e+07	846366	3.06682e+06	2.50003e+07	2.38175e+07	8.77438e+06	8.75114e+06	1.8328e+06	1.81597e+06	4.38372e+06	4.427e+06	1.47069e+07	1.38281e+07	1.04626e+07	1.0519e+07	4.76434e+06	2.16537e+06	3.55089e+06	7.3271e+06	7.58438e+06	2.38021e+07	1.40959e+07	32343.4	3.2789e+07	3.34499e+07	1.01529e+07
Docosahexaenoic acid	C22 H32 O2	27.27	0.00014	0.41	328.24	328.24	16.893	1	8.68323e+07	14	0				6	12	9	DDA for preferred ion	2.10542e+07	1.95294e+07	1.59849e+07	1.64291e+07	1.72233e+07	2.12797e+07	2.37207e+06	1.09314e+07	6.17365e+06	8.09938e+06	1.68826e+07	2.33701e+07	2.08614e+07	1.93254e+07	1.49227e+07	1.37949e+07	2.67014e+07	2.59625e+07	1.58671e+07	1.73608e+07	1.22221e+07	9.00883e+06	8.53461e+06	1.80005e+07	1.04556e+07	1.25678e+07	9.99207e+06	41637	1.19792e+07	1.11611e+07	5.44236e+06
N-Acetylvaline	C7 H13 N O3	21.33	-0.00099	-6.23	159.09	159.089	5.582	0.069	8.6176e+07	18	3	66.2	8.3		6	10	3	DDA for preferred ion	207316	264049	1.31462e+06	1.42778e+06	886494	1.18575e+06	2.45571e+07	32131.4	100428	62434	71112.6	84013.2	9.07651e+07	9.0085e+07	1.35734e+07	1.40814e+07	1.60318e+06	1.51262e+06	97082.7	55014.7	600780	314683	558965	1.32879e+06	150645	495472	48999.1	28828.4	35371.6	84584	662186
Saccharin	C7 H5 N O3 S	10	-0.00079	-4.34	182.999	182.998	5.689	1	7.93651e+07	1	1	96.9	9.8		5	23	9	DDA for preferred ion	207321	71608.1	112663	64694	125447	175278	548268	2.53577e+06	63280.8	61384.9	121494	187986	189543	184804	136568	138203	149920	205149	58445.9	55584	65148.3	47477.2	718714	2.05385e+06	240712	54005.5	321281	41289.7	48178.4	48651.3	159146
Pyruvic acid	C3 H4 O3	11.11	-0.00117	-13.29	88.016	88.0149	1.959	0.092	7.92661e+07	0	1	98	9.9		6	39	22	DDA for preferred ion	2.79575e+07	2.08752e+07	1.92778e+07	6.97281e+06	1.46034e+07	1.29997e+07	7.73373e+06	2.45099e+07	1.47928e+07	2.70125e+07	2.61568e+07	2.22365e+07	2.79693e+07	2.61876e+07	1.98154e+07	3.23134e+07	3.35993e+07	4.12122e+07	1.58748e+07	1.68424e+07	1.56149e+07	9.05304e+06	9.04992e+06	1.63994e+07	8.20287e+06	2.01258e+07	2.4489e+07	766557	1.20594e+07	2.30265e+07	8.28721e+06
D-Glucono-delta-lactone	C6 H10 O6	19.35	-0.00028	-1.58	178.048	178.047	1.557	1	7.7821e+07	40	0				6	28	14	DDA for preferred ion	3.73915e+07	3.76983e+07	3.00596e+07	3.65899e+07	2.39113e+07	4.67559e+07	2.54803e+07	3.01789e+07	5.64206e+07	3.47636e+07	5.51992e+07	5.15516e+07	4.89894e+07	4.54442e+07	4.9722e+07	4.20415e+07	4.84303e+07	4.23199e+07	5.48942e+07	4.23941e+07	4.08118e+07	3.7653e+07	3.94551e+07	5.04455e+07	2.76716e+07	4.36024e+07	3.63854e+07	928891	1.12104e+07	3.54244e+07	2.87377e+07
?-Linolenic Acid	C18 H30 O2	25	3e-05	0.1	278.225	278.225	16.654	0.084	7.20527e+07	10	6	93.4	9.7		6	23	12	DDA for preferred ion	1.92465e+07	1.79974e+07	1.61948e+07	1.22608e+07	1.15855e+07	1.59279e+07	638636	9.60431e+06	2.9995e+06	4.48734e+06	2.94776e+07	2.25896e+07	1.3948e+07	1.52127e+07	1.95262e+07	1.02141e+07	1.33841e+07	1.14474e+07	2.90207e+07	1.37758e+07	1.02894e+07	6.01492e+06	4.59793e+06	1.29822e+07	7.50091e+06	2.42133e+07	5.88196e+06	38746.3	1.11656e+07	6.19454e+06	5.71412e+06
3-Hydroxyvaleric acid	C5 H10 O3	15.38	-0.00112	-9.47	118.063	118.062	5.592	0.097	7.04855e+07	18	0				4	10	9	DDA for preferred ion	4.56238e+07	4.89943e+07	1.28937e+06	852125	2.76206e+07	1.75232e+06	8.37276e+06	2.54093e+07	2.3576e+07	2.32386e+07	1.77013e+06	1.24447e+06	1.16693e+06	1.13989e+06	1.46814e+06	234738	1.44269e+06	489029	2.12677e+07	1.98976e+07	2.46875e+07	1.67002e+07	806960	1.20417e+06	581552	4.19026e+07	2.14765e+07	392683	3.5879e+07	3.66229e+07	639900
Hydroxycaproic acid	C6 H12 O3	40	-0.00114	-8.62	132.079	132.078	5.943	0.075	7.01216e+07	21	0				6	37	37	DDA for preferred ion	3.38864e+07	4.24238e+07	5.00063e+07	3.88875e+07	5.23574e+07	6.74915e+07	9.6158e+06	3.68417e+07	5.07138e+07	4.09115e+07	3.74607e+07	4.03041e+07	3.42302e+07	3.40199e+07	3.86804e+07	3.71899e+07	2.35025e+07	2.72302e+07	3.70713e+07	3.6467e+07	4.03128e+07	2.18722e+07	4.56021e+06	1.62956e+07	6.38088e+06	2.59959e+07	7.8231e+06	106035	3.18407e+07	2.99923e+07	3.20577e+07
Cholic acid	C24 H40 O5	10.53	0.00024	0.58	408.288	408.288	10.563	0.078	6.5849e+07	30	5	97.7	9.9		6	4	4	DDA for preferred ion	1.97896e+06	1.8231e+06	2.97781e+07	2.81349e+07	888525	1.38761e+06	191567	1.02393e+06	556321	652942	2.11146e+06	2.02253e+06	1.01536e+06	1.23714e+06	1.93677e+06	1.73301e+06	1.83377e+06	1.77995e+06	3.93861e+07	3.84912e+07	1.11444e+06	501302	221896	616714	267306	959786	653822	122178	1.84495e+07	1.79056e+07	2.11825e+07
Itaconic acid	C5 H6 O4	13.64	-0.00113	-8.67	130.027	130.025	4.869	1	6.48528e+07	11	6	98.9	9.9		6	20	13	DDA for preferred ion	1.22788e+07	1.24503e+07	5.30767e+06	5.60317e+06	5.97632e+06	5.12672e+06	859503	3.07573e+06	9.37149e+06	7.28965e+06	3.71154e+06	3.59247e+06	8.04564e+06	7.57639e+06	5.25664e+06	4.54093e+06	7.76195e+06	7.26539e+06	6.2193e+06	7.12503e+06	5.2427e+06	8.96394e+06	1.09361e+06	1.89922e+06	1.88794e+07	5.30747e+07	1.09549e+07	56530.6	2.48805e+06	2.65699e+06	2.36464e+06
Xylenesulfonate	C8 H10 O3 S	10.87	-0.00069	-3.71	186.035	186.034	7.133	1	6.44828e+07	0	2	98	9.9		5	22	7	DDA for preferred ion	3.02095e+06	138720	65839.2	68627	51223.5	53824.9	77213.5	89066.3	74083.5	91625.5	785789	787940	1.19937e+06	1.17504e+06	1.79997e+06	1.71748e+06	4.18292e+06	4.23418e+06	45644.2	93072.3	59819.9	71984.4	69191.8	52777.7	49020.8	3.70945e+06	49302.3	41347.8	62368.6	72150.7	44027.1
2-Oxoglutaric acid	C5 H6 O5	25	-0.00098	-6.73	146.022	146.021	1.765	0.114	6.2033e+07	7	1	77.6	31.9		6	8	6	DDA for preferred ion	1.27141e+07	1.19525e+07	1.1613e+07	1.56773e+07	5.46227e+06	5.97033e+06	3.6259e+06	7.55187e+06	5.03734e+07	3.39209e+07	4.49647e+06	4.39933e+06	3.3442e+06	3.15251e+06	7.75755e+06	7.76118e+06	1.37391e+07	1.22345e+07	3.93908e+06	2.89788e+06	3.43094e+06	2.14743e+06	2.53404e+07	3.57403e+07	126895	1.9527e+07	3.4135e+07	64340.7	3.99962e+07	3.93916e+07	1.25755e+07
Pyruvic acid	C3 H4 O3	11.11	-0.00117	-13.34	88.016	88.0149	1.879	0.093	6.14373e+07	0	1	94.3	9.7		6	39	22	DDA for preferred ion	3.67214e+06	3.18616e+06	2.57848e+06	3.82084e+06	1.56404e+06	1.45134e+06	193908	2.45099e+07	3.01844e+07	3.18226e+07	2.61568e+07	3.15743e+06	8.04677e+06	3.16716e+06	3.5054e+06	2.42454e+06	2.45456e+06	5.33162e+06	1.58748e+07	1.68424e+07	1.0697e+07	879176	1.63127e+06	1.35692e+07	1.47627e+06	1.38881e+06	2.4489e+07	859042	1.20594e+07	2.30265e+07	458717
Ethyl lactate	C5 H10 O3	14.63	-0.00113	-9.58	118.063	118.062	4.532	0.135	6.03922e+07	18	0				6	17	18	DDA for preferred ion	4.9515e+07	4.82128e+07	4.69459e+07	4.47323e+07	3.42353e+07	6.15659e+07	1.17682e+07	4.03045e+07	3.04053e+07	3.21269e+07	5.00669e+07	4.62425e+07	4.99041e+07	4.45829e+07	4.56667e+07	4.38499e+07	3.37571e+07	3.08911e+07	3.2184e+07	3.2943e+07	3.6265e+07	2.35528e+07	1.48011e+07	3.21822e+07	1.1095e+07	3.2503e+07	2.04274e+07	633052	2.48732e+07	2.5665e+07	1.19134e+07
(15Z)-9,12,13-Trihydroxy-15-octadecenoic acid	C18 H34 O5	37.1	0.00038	1.16	330.241	330.241	10.898	0.084	5.79954e+07	7	1	91.7	9.6		6	7	6	DDA for preferred ion	8.25702e+06	8.45371e+06	1.44513e+07	1.52034e+07	6.28359e+06	8.37361e+06	7.23311e+06	2.63229e+07	1.00322e+07	1.14056e+07	1.24685e+07	1.21764e+07	3.03854e+07	3.08581e+07	5.94205e+06	8.6852e+06	1.27699e+07	1.50938e+07	1.58592e+07	1.77482e+07	2.33609e+07	1.35621e+07	6.00748e+06	1.05399e+07	2.55239e+06	9.02521e+06	1.20401e+07	118265	2.07326e+07	2.46802e+07	7.80338e+06
Prostaglandin B1	C20 H32 O4	10.71	0.00056	1.66	336.23	336.231	11.638	1	5.41968e+07	51	52	94.9	9.7		6	19	8	DDA for preferred ion	217135	187900	210481	202783	131724	213940	90193.4	197816	95182.6	98472.8	216361	314253	564865	210797	182084	212873	205501	207888	134229	162246	112848	195417	194041	140040	111336	281695	368399	77914	84631.1	113071	177266
Vanillin	C8 H8 O3	22.22	-0.00094	-6.21	152.047	152.046	8.64	0.074	5.3986e+07	38	7	83.1	9.2	62.9	6	10	4	DDA for preferred ion	823767	562787	113539	479460	226956	284116	304719	634224	286314	385876	364669	430294	368972	366711	407031	377896	99299.4	402208	345939	243935	286740	304189	296075	380616	288367	329373	315542	207013	285889	306282	231057
Pyruvic acid	C3 H4 O3	12.5	-0.00113	-12.85	88.016	88.0149	2.074	0.093	5.27251e+07	0	1	95.7	9.8		6	31	29	DDA for preferred ion	2.67139e+07	1.38437e+07	2.18566e+07	7.07588e+06	1.77948e+07	1.60588e+07	1.12459e+07	1.7305e+06	1.89444e+07	1.37617e+07	3.89457e+06	1.71234e+07	8.52477e+06	1.58265e+07	1.14296e+07	2.92786e+07	3.08036e+07	3.82259e+07	3.39165e+06	1.65608e+06	8.49668e+06	1.57636e+07	1.15013e+07	2.03837e+07	1.06209e+07	2.63003e+07	1.50639e+06	1.46814e+06	1.64246e+07	4.34092e+06	1.62843e+07
Prostaglandin A3	C20 H28 O4	15	-18.0101	-54214.7	332.199	314.189	13.789	1	5.19181e+07	17	2	74.9	8.7		6	26	15	DDA for preferred ion	464584	316317	96912	116817	92953.8	119233	97071.8	142259	250274	307919	898898	918211	269875	338627	662773	619854	729319	668257	534330	449636	1.37836e+06	679346	224294	203490	92717.4	380295	146449	89205.8	150116	121410	331489
N-[(3E)-3-Nonenoyl]glycine	C11 H19 N O3	12	-0.00045	-2.09	213.136	213.136	8.492	0.068	5.15424e+07	8	0				6	8	3	DDA for preferred ion	125794	106084	657482	689792	619241	705017	1.28114e+07	4.77606e+07	1.21045e+06	1.14439e+06	65500.3	113200	3.14638e+07	3.05697e+07	2.03028e+07	2.02818e+07	970840	907058	314270	340820	288339	140034	267286	343371	242562	667647	1.14789e+06	39691.8	1.99635e+07	2.01054e+07	850382
DL-4-Hydroxyphenyllactic acid	C9 H10 O4	46.67	-0.00076	-4.19	182.058	182.057	6.103	1	5.13295e+07	36	1	66.3	26.7		6	12	3	DDA for preferred ion	2.47174e+07	2.51379e+07	2.52124e+07	2.48344e+07	1.53334e+07	2.00432e+07	4.07056e+06	1.7889e+07	1.97052e+07	1.9769e+07	1.46697e+07	1.43681e+07	8.09827e+06	8.09913e+06	1.10912e+07	1.06741e+07	1.87368e+07	1.84613e+07	1.52053e+07	1.51772e+07	9.16048e+06	4.34628e+06	1.04105e+07	2.14876e+07	4.92445e+06	1.55876e+07	2.2912e+07	27434.5	2.33814e+07	2.55539e+07	1.00718e+07
Cholic acid	C24 H40 O5	10.71	0.00029	0.71	408.288	408.288	10.331	0.078	5.08987e+07	30	5	93.5	9.7		6	11	11	DDA for preferred ion	393127	390937	1.17543e+07	1.09684e+07	530739	576543	227780	388799	190460	183885	444620	371792	253394	250730	1.10806e+06	909852	375888	393962	2.12113e+07	2.11748e+07	525564	175154	121375	122102	121840	123246	508292	121753	1.05815e+07	8.72051e+06	1.55659e+07
L-Threonic acid	C4 H8 O5	37.21	-0.00108	-7.96	136.037	136.036	1.647	0.115	4.93668e+07	4	1	74.2	8.7		6	13	8	DDA for preferred ion	3.65514e+07	3.327e+07	2.72018e+07	2.65899e+07	3.35472e+07	3.88529e+07	2.67223e+07	2.81511e+07	5.57789e+06	1.80921e+07	4.42079e+07	4.68435e+07	3.01442e+07	2.99932e+07	3.08074e+07	2.71417e+07	3.19374e+07	2.93797e+07	5.61863e+06	3.28876e+07	5.32674e+07	3.498e+07	2.08176e+07	2.30203e+07	2.6652e+07	2.73139e+07	1.87143e+07	1.04008e+06	2.38637e+07	1.96694e+07	2.43043e+07
Pyruvic acid	C3 H4 O3	12.5	-0.00125	-14.23	88.016	88.0148	1.609	0.093	4.68117e+07	0	1	83.6	9.2		3	18	3	DDA for preferred ion	1.58283e+07	1.54853e+07	8.7721e+06	9.12081e+06	1.09533e+07	9.93941e+06	3.64037e+06	6.04022e+06	3.90369e+07	4.71227e+07	1.5495e+07	1.1783e+07	1.55825e+07	1.42096e+07	1.58476e+07	1.73585e+07	1.89712e+07	1.19967e+07	6.76555e+06	6.55648e+06	3.25161e+06	4.8395e+06	2.62808e+07	1.8402e+07	7.59271e+06	2.55641e+07	1.56947e+07	6.21843e+06	2.07762e+07	2.524e+07	1.07933e+07
(15Z)-9,12,13-Trihydroxy-15-octadecenoic acid	C18 H34 O5	22.22	0.00037	1.13	330.241	330.241	10.758	0.084	4.59443e+07	7	1	95.3	9.8		6	16	15	DDA for preferred ion	6.83452e+06	6.40521e+06	1.35445e+07	1.40509e+07	5.16795e+06	5.41214e+06	2.97219e+06	1.33971e+07	8.41557e+06	1.02683e+07	6.94634e+06	7.92434e+06	1.25779e+07	1.23274e+07	8.65583e+06	7.93977e+06	8.48323e+06	9.17822e+06	1.29385e+07	9.76531e+06	1.84256e+07	9.04407e+06	5.29047e+06	1.22987e+07	2.15125e+06	5.5889e+06	1.0937e+07	145134	1.24886e+07	9.65939e+06	6.98149e+06
Tretinoin	C20 H28 O2	10	0.00012	0.39	300.209	300.209	15.585	1	4.57811e+07	29	1	95.3	9.8		7	48	49	DDA for preferred ion	1.4436e+06	1.44986e+06	257918	325545	457719	799921	117955	518415	431338	517788	4.5998e+06	4.78212e+06	1.9301e+06	2.0645e+06	3.9292e+06	4.27168e+06	4.87976e+06	4.26588e+06	5.39556e+06	5.1213e+06	1.64579e+07	8.2334e+06	73191.3	233806	290058	1.04024e+06	827898	49370.6	194002	315277	641771
Vanillin	C8 H8 O3	18.18	-0.00096	-6.33	152.047	152.046	7.811	0.074	4.56701e+07	38	3	94.2	9.7		6	9	3	DDA for preferred ion	3.13314e+07	3.12866e+07	3.07934e+07	3.1919e+07	2.19306e+07	3.386e+07	9.03233e+06	3.2594e+07	3.83389e+07	3.75911e+07	2.9936e+07	3.1586e+07	2.93425e+07	2.98024e+07	3.20451e+07	3.16129e+07	3.15688e+07	3.3195e+07	3.00674e+07	3.08147e+07	3.22843e+07	1.758e+07	1.46653e+07	3.27709e+07	8.20125e+06	2.60815e+07	2.91449e+07	203519	2.83491e+07	2.64643e+07	1.63937e+07
6-Hydroxycaproic acid	C6 H12 O3	45.16	-0.00113	-8.56	132.079	132.078	7.191	0.077	4.5182e+07	21	6	98.5	72.3		6	8	3	DDA for preferred ion	2.15233e+07	2.11058e+07	1.54147e+07	1.52238e+07	1.4429e+07	1.90803e+07	4.07006e+06	1.60251e+07	1.79489e+07	1.92287e+07	1.96896e+07	1.93558e+07	1.53523e+07	1.60425e+07	1.73251e+07	1.69686e+07	3.49217e+07	3.29895e+07	1.40649e+07	1.48789e+07	1.78228e+07	7.59496e+06	6.64887e+06	1.43974e+07	6.77188e+06	2.25198e+07	1.64827e+07	581725	2.12718e+07	2.14875e+07	1.38469e+07
Levulinic acid	C5 H8 O3	14.29	-0.00115	-9.95	116.047	116.046	3.992	0.122	4.37583e+07	15	0				5	32	30	DDA for preferred ion	4.54457e+07	4.62898e+07	1.31368e+07	1.34236e+07	1.2581e+07	6.04428e+06	6.13451e+06	1.53209e+07	5.30985e+06	1.38653e+07	1.17701e+07	1.17835e+07	1.96084e+07	1.66695e+07	1.13022e+07	1.04427e+07	6.82604e+06	8.39257e+06	1.46885e+07	1.21891e+07	1.66697e+07	4.77663e+06	4.71207e+06	1.12506e+07	7.75508e+06	2.93254e+07	6.29945e+06	2.86505e+06	4.09329e+06	3.87928e+06	1.1083e+07
Levulinic acid	C5 H8 O3	15.25	-0.00112	-9.65	116.047	116.046	3.857	0.122	4.3719e+07	15	0				4	16	11	DDA for preferred ion	8.05239e+06	4.78633e+07	3.75555e+06	1.25693e+07	1.27196e+07	1.55293e+07	5.63994e+06	6.51779e+06	1.18567e+07	4.60594e+06	1.23859e+07	5.29351e+06	2.06029e+07	1.77103e+07	5.59946e+06	1.99254e+06	5.11943e+06	1.75207e+06	1.32771e+07	8.42249e+06	1.26636e+06	1.47218e+07	4.69716e+06	7.27403e+06	7.73815e+06	4.88118e+06	6.35364e+06	3.32308e+06	3.14058e+07	3.88714e+06	6.01195e+06
2-oxohex-4-enoic acid	C6 H8 O3	18.75	-0.00109	-8.55	128.047	128.046	6.449	0.076	4.14413e+07	17	0				3	2	1	DDA for preferred ion	2.77707e+07	2.0718e+06	1.69308e+06	1.87289e+06	1.03752e+07	1.466e+07	3.52776e+06	4.1618e+06	3.49354e+06	4.41223e+06	2.19417e+06	1.96483e+06	2.22328e+06	2.01958e+06	1.89402e+06	2.14896e+06	2.00963e+06	2.01759e+06	4.17162e+06	3.86347e+06	5.42525e+06	7.00846e+06	5.35498e+06	1.16199e+07	1.4673e+07	4.13201e+07	2.81009e+06	1.52757e+06	1.81651e+06	1.39445e+06	7.60182e+06
10-oxocapric acid	C10 H18 O3	21.74	-0.00067	-3.62	186.126	186.125	11.387	0.168	3.9759e+07	21	0				6	13	13	DDA for preferred ion	2.82659e+07	2.64845e+07	1.53944e+07	1.35142e+07	9.78637e+06	1.20549e+07	1.85205e+06	7.09478e+06	2.24588e+06	1.82772e+06	3.93043e+07	3.78176e+07	6.46801e+06	7.37156e+06	2.87094e+06	2.38748e+06	5.95277e+06	5.94816e+06	2.10384e+07	2.05996e+07	1.39902e+07	5.37803e+06	8.10941e+06	2.27453e+07	2.58023e+06	1.02184e+07	2.63461e+06	676241	1.78307e+07	2.14321e+07	2.08058e+06
N-[(2S)-2-Hydroxypropanoyl]-L-leucine	C9 H17 N O4	17.71	-0.00051	-2.5	203.116	203.115	6.046	0.064	3.9246e+07	5	0				6	6	6	DDA for preferred ion	112062	156803	502825	674995	355024	486939	9.26885e+06	3.98959e+07	892479	856635	132661	134249	2.89627e+07	2.82683e+07	1.45759e+07	1.44457e+07	717713	685160	296980	331951	208878	105512	141214	426228	65144	325341	644668	30190.1	1.68114e+07	1.73657e+07	587680
3-Oxooctanoic acid	C8 H14 O3	22.22	-0.00092	-5.81	158.094	158.093	9.802	1	3.61423e+07	18	0				6	5	3	DDA for preferred ion	2.11432e+07	2.49355e+07	1.60399e+07	1.56862e+07	1.07408e+07	1.36747e+07	3.65777e+06	1.36656e+07	1.04766e+07	1.13332e+07	2.98832e+07	3.37618e+07	1.10748e+07	1.12846e+07	1.27873e+07	9.24191e+06	1.59279e+07	1.55076e+07	1.87945e+07	1.84684e+07	1.33781e+07	5.1653e+06	7.92182e+06	1.00641e+07	1.49247e+06	7.11302e+06	1.43604e+07	73425.8	2.10145e+07	1.82483e+07	2.41174e+06
4-(5-Hydroxy-2-methyl-2-azabicyclo[2.2.2]oct-5-yl)-3-methylbutanoic acid	C13 H23 N O3	12	2e-05	0.1	241.168	241.168	9.761	1	3.51585e+07	2	0				6	8	6	DDA for preferred ion	186771	194834	194016	261930	204806	214396	7.60911e+06	3.33397e+07	249436	245503	190995	163297	1.55722e+07	1.61915e+07	2.14342e+06	2.17006e+06	481987	451785	217419	216580	226161	147791	123772	233066	125441	143041	144730	96936.6	1.90055e+07	1.9074e+07	120357
Ethyl lactate	C5 H10 O3	19	-0.00116	-9.78	118.063	118.062	5.339	0.089	3.45561e+07	17	0				6	42	40	DDA for preferred ion	1.65095e+07	1.98934e+07	2.19336e+07	2.25583e+07	1.70784e+07	8.48033e+06	6.49317e+06	1.67781e+06	1.83893e+06	4.13606e+06	1.60056e+07	1.95529e+07	1.2642e+07	1.1003e+07	1.09857e+07	1.30433e+07	3.25688e+07	2.19412e+07	2.65273e+07	7.63861e+06	2.38775e+07	1.26217e+07	1.54175e+07	3.80062e+07	4.27053e+06	1.54642e+07	4.93579e+06	776024	4.33381e+07	8.08215e+06	1.2527e+07
1705476	C5 H8 O5	36.49	-0.001	-6.75	148.037	148.036	1.967	0.109	3.44335e+07	21	0				6	33	22	DDA for preferred ion	1.70711e+07	1.01299e+07	1.51275e+07	6.96715e+06	9.24844e+06	6.41587e+06	4.17093e+06	1.25786e+07	1.25732e+07	9.08341e+06	1.73037e+07	1.00417e+07	1.58424e+07	1.52574e+07	1.88289e+07	1.8426e+07	1.54577e+07	2.30612e+07	7.35522e+06	8.55814e+06	7.785e+06	5.05998e+06	4.17144e+06	1.2892e+07	4.97478e+06	1.14063e+07	9.79283e+06	214422	1.20244e+06	1.14744e+07	5.14976e+06
4-Hydroxy-2-oxoheptanedioic acid	C7 H10 O6	38.33	-0.00068	-3.58	190.048	190.047	2.169	0.072	3.41911e+07	8	0				6	14	13	DDA for preferred ion	191197	187115	84440.8	104899	138943	69831.4	129822	1.98842e+07	1.60237e+07	1.50205e+07	100591	134744	121954	77506.3	141553	86213.2	134843	128732	1.939e+07	1.86734e+07	2.1817e+07	155753	145153	193580	46951	150213	1.80379e+07	70627.6	1.847e+07	1.78058e+07	132058
Palmitic acid	C16 H32 O2	14.29	-4e-05	-0.17	256.24	256.24	16.296	0.074	3.41451e+07	11	3	97.2	9.9		2	6	0	DDA for preferred ion	1.9245e+07	1.93794e+07	1.02764e+07	2.25328e+07	9.90222e+06	1.72602e+07	2.27841e+07	7.09284e+06	1.56607e+07	2.47112e+07	1.07492e+07	9.55749e+06	1.54081e+07	2.11293e+07	6.70756e+06	2.623e+07	2.36221e+07	1.59892e+07	2.5876e+06	1.02778e+07	2.38542e+07	1.73681e+07	1.30485e+07	5.91987e+06	9.07548e+06	1.09415e+07	1.58283e+07	2.60636e+07	3.53512e+06	5.05663e+06	2.38941e+07
Ethyl lactate	C5 H10 O3	19.1	-0.00114	-9.63	118.063	118.062	5.429	0.089	3.38549e+07	18	0				3	10	10	DDA for preferred ion	1.71665e+07	1.68388e+06	1.49586e+07	1.50352e+07	1.44169e+07	1.95951e+07	4.4914e+06	1.75833e+07	1.38208e+07	1.2207e+07	1.47409e+07	2.3054e+07	1.47825e+07	1.27768e+07	1.18698e+07	1.39876e+07	5.26749e+06	2.31752e+07	1.21328e+07	1.08496e+07	1.24048e+07	6.47633e+06	1.25192e+07	2.33591e+07	3.41857e+06	1.21843e+07	9.02751e+06	39002	1.46774e+07	1.57566e+07	4.89013e+06
Methylsuccinic acid	C5 H8 O4	27.27	-0.00109	-8.28	132.042	132.041	5.534	0.084	3.33045e+07	19	1	94.1	9.7		5	29	6	DDA for preferred ion	2.19338e+07	2.32665e+07	2.3582e+07	2.24899e+07	1.62189e+07	2.14813e+07	6.53557e+06	2.71302e+07	2.6195e+07	2.4808e+07	2.514e+07	2.64018e+07	2.48018e+07	2.3623e+07	2.50575e+07	5.2772e+06	3.19074e+06	3.03699e+06	2.43186e+07	2.17617e+07	2.24163e+07	1.06139e+07	1.26914e+06	2.67061e+06	585228	2.26875e+06	2.77511e+06	26499.5	2.86887e+06	2.87746e+06	1.33693e+06
Glutaric acid	C5 H8 O4	18.52	-0.00111	-8.38	132.042	132.041	4.58	1	3.33045e+07	19	0				6	36	14	DDA for preferred ion	1.95577e+07	2.07563e+07	2.10681e+07	2.01018e+07	1.46015e+07	1.93456e+07	5.91672e+06	2.45675e+07	525475	2.24758e+07	2.21564e+07	2.32857e+07	2.18904e+07	2.08648e+07	2.22715e+07	4.69308e+06	2.40699e+06	2.46508e+06	6.27806e+06	735299	2.03893e+07	9.65603e+06	1.26912e+06	1.17802e+06	1.12371e+06	4.61913e+06	2.52214e+06	512764	2.61563e+06	2.6239e+06	169085
7-Oxoheptanoic acid	C7 H12 O3	36	-0.00102	-7.05	144.079	144.078	6.899	1	3.29665e+07	9	0				6	15	15	DDA for preferred ion	1.59106e+07	1.72773e+07	1.81529e+07	1.91568e+07	1.89396e+07	1.84853e+07	1.24069e+07	2.94682e+07	1.47249e+07	1.60219e+07	1.43884e+07	1.51959e+07	1.81553e+07	2.00169e+07	2.58909e+07	2.12675e+07	6.00896e+06	6.6151e+06	1.26207e+07	1.28572e+07	1.90424e+07	1.06865e+07	1.7855e+07	1.62017e+07	2.49904e+06	9.14621e+06	5.58115e+06	170396	5.60015e+06	5.4354e+06	1.1119e+07
IpA	C11 H11 N O2	14.29	-0.00066	-3.47	189.079	189.078	9.636	1	3.28447e+07	6	0				6	14	5	DDA for preferred ion	2.28491e+07	2.2803e+07	1.44987e+07	1.4515e+07	5.16993e+06	6.24046e+06	4.19991e+06	1.59576e+07	4.72423e+06	4.40592e+06	3.1097e+07	3.00772e+07	1.77001e+07	1.82888e+07	6.60437e+06	6.24061e+06	4.88866e+06	4.93739e+06	1.98435e+07	1.90955e+07	6.38771e+06	3.03214e+06	1.52358e+07	3.03791e+07	2.58089e+06	8.20954e+06	6.28768e+06	42195.2	1.76884e+07	1.77112e+07	2.08536e+06
Salicylic acid	C7 H6 O3	21.43	-0.00102	-7.37	138.032	138.031	6.637	1	3.27962e+07	11	1	93.2	9.7		6	16	5	DDA for preferred ion	5.59544e+06	6.92036e+06	1.53175e+07	1.73309e+07	8.43722e+06	1.16425e+07	2.9799e+06	1.12184e+07	1.8738e+07	1.92088e+07	4.01667e+06	4.63514e+06	3.2762e+07	3.35122e+07	1.05487e+07	1.0031e+07	3.069e+06	3.53686e+06	5.76148e+06	5.96302e+06	4.67047e+06	4.21791e+06	4.8913e+06	9.79473e+06	1.98575e+06	7.3784e+06	1.25929e+07	332925	2.39148e+07	2.55597e+07	8.16475e+06
Pinolenic acid	C18 H30 O2	22.22	6e-05	0.23	278.225	278.225	16.505	0.084	3.26754e+07	10	6	92.4	9.6		6	26	16	DDA for preferred ion	6.48921e+06	5.31295e+06	4.3747e+06	3.62712e+06	4.20375e+06	6.50415e+06	330156	5.14393e+06	2.73565e+06	3.20232e+06	5.93709e+06	5.29979e+06	4.02902e+06	4.9e+06	1.07445e+07	4.08583e+06	5.33778e+06	5.22381e+06	9.08621e+06	3.72616e+06	4.87387e+06	2.51355e+06	1.73486e+06	4.98796e+06	2.94284e+06	1.11311e+07	2.20441e+06	25019.6	7.20187e+06	4.64844e+06	1.4943e+06
(+/-)12(13)-DiHOME	C18 H34 O4	11.9	0.00037	1.17	314.246	314.246	11.641	1	3.2264e+07	7	5	89.9	9.5		6	6	6	DDA for preferred ion	843671	695281	254245	305022	2.16396e+06	2.72192e+06	3.94284e+06	1.09129e+07	2.25514e+06	2.37638e+06	658208	728878	1.09217e+07	4.50265e+06	2.05995e+07	2.26978e+07	1.97662e+06	1.9453e+06	232491	184527	1.42549e+06	613174	238382	202058	1.4708e+06	3.89434e+06	6.22368e+06	187632	8.5526e+06	7.88504e+06	2.07093e+06
NP-011548	C18 H34 O3	16.22	-7e-05	-0.23	298.251	298.251	14.877	0.085	3.19308e+07	14	2	75	8.8		6	28	28	DDA for preferred ion	772724	1.14801e+06	639843	560819	2.96997e+06	3.95394e+06	1.61116e+06	1.15744e+07	4.51582e+06	3.85516e+06	768155	691448	8.9265e+06	953119	3.2074e+07	2.52728e+07	4.45967e+06	4.6322e+06	146253	315237	2.2612e+06	1.11682e+06	323172	510005	528494	4.84899e+06	1.08224e+07	62212.3	1.83947e+07	9.39751e+06	1.85112e+06
2-Hydroxy-4-oxopentanoic acid	C5 H8 O4	38.18	-0.00113	-8.54	132.042	132.041	5.473	0.084	3.1444e+07	19	0				4	20	4	DDA for preferred ion	1.67063e+07	1.77824e+07	1.82043e+07	1.74174e+07	1.32228e+07	900610	5.55334e+06	466786	421700	378142	1.77181e+07	1.86966e+07	1.76462e+07	1.68853e+07	1.86735e+07	3.94764e+06	2.20384e+06	2.23955e+06	27835.3	379767	1.97468e+07	9.36416e+06	1.02659e+06	2.1413e+06	439698	1.83464e+06	378128	21583.2	328344	347701	386733
Taurochenodeoxycholic acid	C26 H45 N O6 S	10	0.00047	0.95	499.297	499.297	9.343	0.103	3.14137e+07	4	6	98.3	9.9		2	8	0	DDA for preferred ion	68285.7	110680	49595.8	49342.3	58535.7	138811	56686	96280.8	75139.8	92740.6	375333	65060.6	104326	144700	80443.4	55607.3	56293.6	143958	59632.9	60400.5	141758	35073.9	71485	94531.5	82503.6	368819	36958.9	36586.6	44888.7	55236.9	117857
Gingerdione	C17 H24 O4	19.35	0.00012	0.41	292.167	292.168	14.534	1	3.07186e+07	10	0				5	40	33	DDA for preferred ion	202088	271727	181497	148609	232143	253043	126314	256026	243774	431949	294220	227884	273155	421952	148302	340741	169199	250999	224306	310996	347924	248168	247193	286767	117557	199059	176821	441137	149712	161446	190746
Ethyl lactate	C5 H10 O3	21.25	-0.00115	-9.78	118.063	118.062	5.225	0.089	2.99597e+07	18	0				6	43	20	DDA for preferred ion	1.47308e+07	1.52784e+07	1.31577e+07	1.28405e+07	1.53119e+07	1.55257e+07	2.73505e+06	1.02157e+07	7.30955e+06	3.11132e+06	1.06871e+07	9.48232e+06	3.90429e+06	4.97363e+06	7.32221e+06	7.26241e+06	7.23823e+06	7.20978e+06	8.98974e+06	8.60234e+06	1.07276e+07	1.38076e+07	7.33588e+06	1.42113e+07	3.48633e+06	2.08556e+07	6.09741e+06	1.41252e+06	2.82505e+07	2.94467e+07	2.01015e+07
Monobutyl phthalate	C12 H14 O4	23.33	-0.00026	-1.19	222.089	222.089	10.937	1	2.99009e+07	24	1	75.7	63.1		8	43	41	DDA for preferred ion	9.37927e+06	8.59392e+06	5.11947e+06	5.97334e+06	3.50486e+06	3.28727e+06	2.71743e+06	8.85059e+06	5.26786e+06	4.92923e+06	5.21186e+06	7.49507e+06	5.61095e+06	5.74609e+06	1.14954e+07	1.00695e+07	5.03919e+06	4.94628e+06	7.43335e+06	6.97231e+06	1.94942e+07	9.75302e+06	2.16403e+06	3.2186e+06	3.84406e+06	1.00258e+07	6.63348e+06	1.46178e+06	4.37007e+06	4.97744e+06	5.69963e+06
13,14-Dihydro-15-keto Prostaglandin J2	C20 H30 O4	12.5	0.00045	1.35	334.214	334.215	11.084	0.081	2.95992e+07	32	43	94.5	9.7		6	8	5	DDA for preferred ion	218181	297166	87480.7	201532	137836	198039	61330.1	70796.7	66550.9	112634	303196	223262	169250	105545	175984	111161	118308	94534.2	260235	239851	218144	127245	78532.2	104452	70811.7	171587	120928	65532.7	66731.1	69306	254594
Dodecenoic acid	C12 H22 O2	10	-0.00061	-3.06	198.162	198.161	14.548	0.101	2.83584e+07	33	0				6	41	26	DDA for preferred ion	1.59328e+07	2.13411e+07	1.65495e+07	1.57794e+07	2.1222e+07	1.88367e+07	8.05378e+06	3.58727e+07	2.26263e+07	2.57879e+07	2.08474e+07	1.86116e+07	1.11415e+07	1.09126e+07	2.04707e+07	1.81901e+07	2.8581e+06	3.00459e+06	3.08711e+07	2.86759e+07	3.74827e+07	1.5319e+07	1.7936e+06	4.49613e+06	728358	2.3852e+06	6.38364e+06	129645	6.07452e+06	7.77031e+06	6.7894e+06
2-Butoxyacetic acid	C6 H12 O3	28.57	-0.00112	-8.49	132.079	132.078	8.215	0.075	2.72557e+07	21	3	96.4	9.8		6	22	4	DDA for preferred ion	5.46876e+06	5.50202e+06	5.62987e+06	5.39598e+06	3.47232e+06	5.26459e+06	1.15222e+06	3.85074e+06	2.6144e+06	2.47566e+06	3.98944e+06	4.10842e+06	1.15602e+07	1.13121e+07	3.90413e+06	4.34797e+06	3.8501e+06	3.70165e+06	3.48264e+06	3.32435e+06	4.64325e+06	2.4676e+06	1.8224e+06	3.78057e+06	8.09581e+06	2.36375e+07	4.02689e+06	67938.5	2.94825e+06	3.32306e+06	2.46469e+06
Pimelic acid	C7 H12 O4	21.15	-0.00092	-5.73	160.074	160.073	6.863	0.067	2.69187e+07	13	2	87.8	59.3		6	17	5	DDA for preferred ion	7.48694e+06	7.09881e+06	7.04073e+06	6.87379e+06	5.42993e+06	7.13152e+06	6.0809e+06	2.29781e+07	5.35509e+06	5.63347e+06	4.17269e+06	4.65814e+06	2.39253e+07	2.44595e+07	5.56987e+06	4.81342e+06	3.31174e+06	3.61667e+06	4.36838e+06	3.74301e+06	5.16088e+06	2.95708e+06	3.20275e+06	6.40567e+06	3.09078e+06	9.09652e+06	7.29623e+06	216021	1.00973e+07	1.01867e+07	2.43262e+06
(5E,8Z,11E,14Z)-12-Hydroxy-5,8,11,14-icosatetraenoic acid	C20 H32 O3	31.82	6e-05	0.19	320.235	320.235	14.641	1	2.67619e+07	47	0				6	22	13	DDA for preferred ion	3.49258e+06	3.44735e+06	754711	738377	1.11241e+06	1.5365e+06	1.67816e+06	1.93047e+06	468335	471286	1.4955e+06	1.66236e+06	1.08245e+07	1.08227e+07	4.77095e+06	4.82918e+06	2.88488e+06	3.44211e+06	1.24481e+06	1.30524e+06	1.68986e+06	879347	254880	798126	2.16814e+06	7.64484e+06	1.68638e+06	58137	1.0096e+06	1.01943e+06	357872
Taurine	C2 H7 N O3 S	20	-0.00117	-9.38	125.015	125.013	1.596	1	2.61642e+07	1	1	90.7	9.5		6	21	21	DDA for preferred ion	1.25325e+07	7.59623e+06	1.73976e+07	8.37007e+06	1.11157e+07	1.31071e+07	8.8508e+06	6.85795e+06	9.58082e+06	7.99089e+06	8.61519e+06	7.74357e+06	1.07623e+07	1.29849e+07	1.63182e+07	9.04552e+06	1.71296e+07	1.26378e+07	2.09775e+07	2.16006e+07	1.0302e+07	1.4259e+07	9.45339e+06	1.21657e+07	9.82489e+06	1.25111e+07	1.19777e+07	2.39617e+06	1.43883e+07	7.85441e+06	6.21309e+06
(5Z,8Z)-5,8-Tetradecadienoic acid	C14 H24 O2	13.64	-0.0004	-1.77	224.178	224.177	14.916	1	2.53642e+07	13	0				6	9	9	DDA for preferred ion	1.11691e+07	1.08971e+07	9.2653e+06	9.21306e+06	1.12415e+07	1.41005e+07	1.39583e+06	5.93449e+06	4.84038e+06	4.96067e+06	1.16098e+07	1.17676e+07	6.78168e+06	6.77643e+06	7.32581e+06	7.86034e+06	8.81362e+06	8.28676e+06	1.35712e+07	1.33998e+07	1.38291e+07	5.82801e+06	6.85578e+06	1.55632e+07	1.31578e+06	4.62456e+06	7.3543e+06	41677.2	4.52204e+06	4.19589e+06	1.76412e+06
6-Hydroxycaproic acid	C6 H12 O3	40	-0.00111	-8.38	132.079	132.078	7.32	0.075	2.46469e+07	21	3	96.9	61.9		6	5	3	DDA for preferred ion	9.89395e+06	1.04858e+07	1.03239e+07	1.05192e+07	9.16077e+06	1.22466e+07	1.82248e+06	7.78175e+06	1.10569e+07	1.02589e+07	9.0778e+06	9.27462e+06	6.4262e+06	5.82251e+06	1.03485e+07	1.01772e+07	1.76722e+07	1.71063e+07	9.55791e+06	9.08715e+06	9.19051e+06	4.10241e+06	3.71313e+06	7.73657e+06	3.20933e+06	1.00724e+07	1.19768e+07	517440	1.44284e+07	1.45552e+07	8.14605e+06
9,10-Dihydroxystearic acid	C18 H36 O4	26.09	0.00014	0.44	316.261	316.262	12.838	0.081	2.28105e+07	11	0				6	10	9	DDA for preferred ion	601551	115197	479614	500700	102518	281450	5.73113e+06	2.39678e+07	355880	254350	458848	424631	1.50953e+07	1.62445e+07	3.23223e+06	3.13825e+06	542283	587197	432559	83522	87636	442793	96656.2	534178	87799	179040	424526	403620	1.45367e+07	1.18938e+07	588353
Pimelic acid	C7 H12 O4	15.73	-0.00097	-6.09	160.074	160.073	6.813	0.067	2.2381e+07	13	2	79.3	53.8		5	13	4	DDA for preferred ion	7.1311e+06	6.76692e+06	6.72769e+06	6.57335e+06	5.26271e+06	6.9166e+06	5.96557e+06	420962	5.25977e+06	5.53644e+06	3.9083e+06	4.36713e+06	2.24519e+07	2.29746e+07	5.27861e+06	4.56561e+06	3.1439e+06	3.43626e+06	436720	471008	5.40341e+06	2.83634e+06	3.11249e+06	6.22926e+06	3.00764e+06	8.85758e+06	7.22688e+06	239210	1.00878e+07	1.01819e+07	2.43493e+06
N-(tert-Butoxycarbonyl)-L-leucine	C11 H21 N O4	12.5	-0.00028	-1.19	231.147	231.147	7.192	0.066	2.18508e+07	5	0				6	10	4	DDA for preferred ion	143766	159294	316027	283135	373092	508438	5.05904e+06	2.00506e+07	1.05869e+06	971081	80837.2	92650.5	1.45885e+07	1.42263e+07	1.01876e+07	9.52209e+06	423279	460583	310924	290267	248373	151980	1.33748e+06	2.72859e+06	137800	396833	808136	36846.8	8.09285e+06	8.27701e+06	432579
(±)12(13)-DiHOME	C18 H34 O4	22.22	-18.0105	-57313.4	314.246	296.235	14.149	0.086	2.17807e+07	14	10	94.2	54.3		6	17	11	DDA for preferred ion	9.63005e+06	9.15318e+06	1.71914e+06	1.5186e+06	2.70363e+06	3.47317e+06	1.52452e+06	5.48946e+06	2.32493e+06	2.65036e+06	9.31169e+06	9.79501e+06	6.42692e+06	7.08646e+06	5.20842e+06	4.9481e+06	4.86581e+06	4.84938e+06	1.70686e+06	1.79082e+06	3.90097e+06	1.92996e+06	672349	1.36036e+06	2.37063e+06	8.26897e+06	6.43422e+06	110905	9.53798e+06	9.43263e+06	3.36055e+06
(2R)-2,3-Dihydroxypropanoic acid	C3 H6 O4	32.14	-0.00124	-11.74	106.027	106.025	1.647	1	2.17656e+07	0	1	83.3	9.2		6	42	12	DDA for preferred ion	6.92525e+06	6.48315e+06	3.13159e+06	2.86332e+06	5.78163e+06	3.56387e+06	7.11444e+06	3.89573e+06	5.47038e+06	3.94013e+06	5.51591e+06	5.19825e+06	6.96526e+06	7.33447e+06	5.71101e+06	5.88072e+06	6.02212e+06	6.22162e+06	2.99662e+06	1.1805e+06	2.93974e+06	6.37441e+06	7.26119e+06	5.67611e+06	5.65975e+06	1.65165e+07	1.51701e+06	2.9711e+06	4.13862e+06	8.93512e+06	1.96365e+07
3-Hydroxysebacic acid	C10 H18 O5	37.04	-0.00039	-1.8	218.115	218.115	7.86	0.066	2.15354e+07	3	0				6	14	5	DDA for preferred ion	578925	625961	724952	741032	390305	582757	4.64911e+06	1.89619e+07	952795	992957	492179	641772	1.63282e+07	1.59628e+07	4.69483e+06	5.15246e+06	456680	512874	396177	504682	818734	435851	592121	1.21849e+06	197026	876636	910609	232368	8.92728e+06	8.33648e+06	478243
2,6-Dideoxy-3-O-methyl-L-arabino-hexopyranose	C7 H14 O4	44.44	-0.00089	-5.48	162.089	162.088	5.374	0.079	2.01772e+07	7	0				4	8	1	DDA for preferred ion	6.31606e+06	3.04785e+06	6.87923e+06	7.19537e+06	5.49606e+06	7.05451e+06	1.63806e+06	6.45229e+06	9.44864e+06	8.77667e+06	3.32081e+06	3.28729e+06	7.01462e+06	7.12599e+06	4.34792e+06	4.2558e+06	3.47102e+06	3.51801e+06	2.91578e+06	1.84887e+06	5.64889e+06	3.203e+06	7.27354e+06	1.09833e+07	2.25686e+06	6.9255e+06	7.64491e+06	168835	6.52016e+06	6.87401e+06	5.22044e+06
2,6-Dideoxy-3-C-methyl-beta-L-ribo-hexopyranose	C7 H14 O4	36.84	-0.00093	-5.72	162.089	162.088	5.715	0.079	1.90363e+07	7	0				6	16	3	DDA for preferred ion	7.1257e+06	7.952e+06	9.96482e+06	9.96299e+06	7.20332e+06	8.55134e+06	1.92554e+06	7.97036e+06	8.68898e+06	7.7448e+06	1.10292e+07	1.05278e+07	7.06738e+06	7.25762e+06	1.18524e+07	1.16148e+07	4.21417e+06	4.12013e+06	1.08808e+07	1.03805e+07	8.95932e+06	5.26139e+06	1.36313e+06	2.69857e+06	562403	2.13173e+06	4.30185e+06	30503.3	3.6088e+06	3.34736e+06	1.73413e+06
DL-Lysine	C6 H14 N2 O2	12.5	-0.00112	-7.7	146.106	146.104	1.335	1	1.89328e+07	10	0				6	15	15	DDA for preferred ion	1.00425e+07	1.03939e+07	1.077e+07	1.06136e+07	1.08599e+07	1.06764e+07	4.72368e+06	8.54567e+06	6.93263e+06	5.76966e+06	1.36708e+07	1.38923e+07	1.28701e+07	1.24691e+07	1.16012e+07	1.22562e+07	1.47479e+07	1.5476e+07	1.29318e+07	1.3825e+07	1.03647e+07	6.05246e+06	1.23943e+07	1.42689e+07	6.8403e+06	1.20214e+07	6.67977e+06	26276.2	8.36959e+06	8.02752e+06	8.23294e+06
Adipic acid	C6 H10 O4	16	-0.00101	-6.92	146.058	146.057	3.516	0.087	1.83559e+07	23	0				7	44	43	DDA for preferred ion	950113	1.13755e+06	740148	1.19265e+06	926730	962886	87258.3	672725	909743	1.41013e+06	1.31632e+06	1.39495e+06	2.4289e+06	1.71364e+06	1.328e+06	1.6265e+06	777241	945420	552482	352405	123111	1.28382e+06	969952	3.7371e+06	123838	2.19903e+06	1.35267e+06	170596	711345	576844	387335
Myristoleic acid	C14 H26 O2	16.67	-0.00035	-1.54	226.193	226.193	15.674	1	1.77326e+07	22	0				6	28	19	DDA for preferred ion	5.30512e+06	4.03604e+06	2.27635e+06	2.80754e+06	2.91015e+06	2.53422e+06	281077	1.0539e+06	1.07633e+06	962594	6.37843e+06	5.49671e+06	2.30126e+06	2.47051e+06	2.2735e+06	2.33293e+06	5.74657e+06	4.23881e+06	4.05957e+06	3.6787e+06	2.14432e+06	1.11705e+06	1.12807e+06	2.40365e+06	643412	2.48011e+06	3.5386e+06	31419.4	1.06697e+06	1.52326e+06	544003
8-Hydroxy-5,6-octadienoic acid	C8 H12 O3	29.63	-0.00093	-5.98	156.079	156.078	8.657	0.077	1.75702e+07	2	22			77.7	6	17	4	DDA for preferred ion	1.32313e+07	1.27568e+07	1.41476e+07	1.38803e+07	1.05442e+07	1.38478e+07	3.89617e+06	1.44264e+07	1.47053e+07	1.41435e+07	1.51822e+07	1.45795e+07	1.34682e+07	1.30556e+07	1.38303e+07	1.35769e+07	3.52594e+06	3.6871e+06	1.31365e+07	1.27872e+07	1.3573e+07	6.47741e+06	2.2906e+06	4.50342e+06	849513	4.1012e+06	3.48061e+06	667024	3.30332e+06	3.26069e+06	2.00835e+06
4-Chlorophenol	C6 H5 Cl O	12.5	-0.00109	-8.54	128.003	128.002	10.249	1	1.71998e+07	3	1	93.5	9.7		6	20	5	DDA for preferred ion	9.06205e+06	9.4857e+06	1.18147e+07	1.11597e+07	8.18339e+06	1.06321e+07	2.47045e+06	1.00611e+07	7.97841e+06	8.88128e+06	1.55007e+07	1.53095e+07	9.12939e+06	8.55814e+06	1.24307e+07	1.22155e+07	1.14106e+07	1.16786e+07	1.35368e+07	1.27676e+07	1.17332e+07	5.25381e+06	3.95802e+06	8.29252e+06	1.7478e+06	5.36262e+06	8.54827e+06	79613.7	6.75949e+06	6.80655e+06	3.77203e+06
NP-011548	C18 H34 O3	11.11	1e-05	0.03	298.251	298.251	14.776	0.085	1.69658e+07	14	1	69.4	8.5		6	10	2	DDA for preferred ion	1.04941e+06	1.12708e+06	742759	338277	447023	724002	2.14575e+06	8.15306e+06	373601	789173	328558	1.17002e+06	4.8497e+06	5.81798e+06	4.52415e+06	4.5531e+06	386866	922399	718462	739209	312260	902256	54076.3	537491	292121	1.39937e+06	1.70411e+06	223091	5.23871e+06	5.14504e+06	1.05726e+06
Salicylic acid	C7 H6 O3	14.29	-0.001	-7.27	138.032	138.031	8.702	1	1.68963e+07	11	3	90.2	9.5		5	6	5	DDA for preferred ion	4.4086e+06	4.85141e+06	3.45106e+06	4.08419e+06	2.47484e+06	3.21245e+06	293738	220075	368518	168206	3.9206e+06	4.27856e+06	6.65985e+06	7.80012e+06	3.17142e+06	3.18677e+06	1.47162e+07	1.5013e+07	93549.9	360904	237140	267305	1.18641e+06	2.83828e+06	2.24592e+06	7.56968e+06	355174	307584	4.80082e+06	4.5101e+06	1.73712e+06
Hydroxycaproic acid	C6 H12 O3	42.11	-0.00114	-8.6	132.079	132.078	6.856	0.077	1.68143e+07	21	0				6	13	12	DDA for preferred ion	9.69069e+06	1.28967e+07	9.22728e+06	1.06426e+07	9.03683e+06	1.20421e+07	2.17342e+06	9.19844e+06	7.11388e+06	7.97947e+06	8.07242e+06	6.80351e+06	6.44945e+06	5.37888e+06	5.47304e+06	3.9038e+06	7.45777e+06	6.29209e+06	7.74628e+06	7.43264e+06	8.33758e+06	4.67751e+06	4.88778e+06	1.04503e+07	1.66087e+06	5.95876e+06	7.52e+06	430817	8.21389e+06	7.46028e+06	4.08893e+06
6-Deoxy-D-arabino-hexos-2-ulose	C6 H10 O5	31.67	-0.00088	-5.44	162.053	162.052	2.803	1	1.66956e+07	36	0				5	33	13	DDA for preferred ion	3.90666e+06	3.9526e+06	3.28855e+06	3.53644e+06	2.42238e+06	2.14051e+06	573054	4.73903e+06	3.26421e+06	2.29279e+06	4.32404e+06	4.26423e+06	2.91129e+06	3.05915e+06	2.73476e+06	1.94215e+06	5.85524e+06	6.09628e+06	2.44362e+06	3.40528e+06	3.81783e+06	1.858e+06	289861	1.50553e+07	658703	6.02694e+06	4.0779e+06	25468.7	2.78453e+06	3.16932e+06	507495
Lauric acid	C12 H24 O2	12.5	-0.0006	-2.99	200.178	200.177	15.291	0.074	1.66429e+07	12	1	78.9	8.9		8	42	42	DDA for preferred ion	9.3401e+06	9.57642e+06	6.19984e+06	6.49061e+06	6.62159e+06	7.74364e+06	4.16547e+06	9.45527e+06	7.41595e+06	9.03402e+06	7.76221e+06	6.48613e+06	8.16415e+06	6.84641e+06	4.87975e+06	7.07799e+06	5.60813e+06	5.41027e+06	1.16755e+07	1.31647e+07	1.32496e+07	8.26753e+06	3.87388e+06	5.36074e+06	4.85218e+06	3.0413e+06	6.88309e+06	2.16377e+06	8.13069e+06	8.70716e+06	5.13263e+06
2-Ammonio-4-oxobutanoate	C4 H7 N O3	28.95	-0.00116	-9.91	117.043	117.041	0.22	1	1.66384e+07	6	0				2	47	0	DDA for preferred ion	322683	4.15651e+06	2.66464e+06	2.65026e+06	7.37499e+06	418103	1.31306e+07	448398	1.32722e+07	1.33653e+07	210271	251066	3.11253e+06	83011.5	2.16411e+06	1.69278e+06	3.60251e+06	2.42635e+06	1.21686e+08	7.25183e+08	1.33259e+06	2.97745e+07	8.16951e+06	4.22333e+06	6.21641e+06	1.00415e+07	1.40137e+08	5.94693e+07	5.01275e+06	8.13344e+06	8.98145e+06
dl-3-Indolelactic acid	C11 H11 N O3	28.57	-0.00049	-2.37	205.074	205.073	8.15	1	1.65442e+07	8	0				6	7	4	DDA for preferred ion	7.32996e+06	7.90692e+06	6.38001e+06	6.27226e+06	4.0898e+06	6.18728e+06	1.35453e+06	5.85539e+06	6.47843e+06	6.1476e+06	8.96438e+06	8.81351e+06	5.27435e+06	6.07499e+06	7.65733e+06	7.65181e+06	1.37863e+07	1.34196e+07	8.74797e+06	8.7159e+06	6.13634e+06	2.64567e+06	2.15308e+06	4.66844e+06	1.81004e+06	6.61506e+06	5.13743e+06	109063	6.99369e+06	6.65878e+06	2.94908e+06
1083877	C6 H8 Cl N3 O4 S2	15.79	0.00023	0.81	284.964	284.965	5.901	1	1.64151e+07	1	0				6	44	14	DDA for preferred ion	64383.1	60283.2	58097.7	118400	84973.9	55035.7	49879.3	99589	105613	102893	72959.1	70156.2	70367.4	70875.3	64028.5	64542.6	67208.3	62684.9	110643	119718	101250	71671.2	41473.4	56531.8	51160.5	93851.9	97453.1	24592	87034.4	93124	59027.6
3-Hydroxytetradecanedioic acid	C14 H26 O5	52.27	0.00027	1	274.178	274.178	9.021	0.075	1.63715e+07	1	0				6	4	4	DDA for preferred ion	1.28512e+06	1.33317e+06	9.11967e+06	9.00939e+06	6.73778e+06	8.36108e+06	2.78104e+06	1.16576e+07	5.93987e+06	5.68601e+06	840484	741383	6.62468e+06	6.64432e+06	6.46929e+06	6.22082e+06	920205	1.01649e+06	1.09792e+06	1.12007e+06	3.36765e+06	1.41789e+06	6.61378e+06	1.29385e+07	523400	1.6714e+06	3.78387e+06	55773.1	5.96066e+06	6.16455e+06	9.42224e+06
Deoxycholic Acid	C24 H40 O4	12.96	0.00026	0.67	392.293	392.293	13.098	0.086	1.63227e+07	23	4	97.4	9.9		6	23	19	DDA for preferred ion	1.21697e+06	1.10155e+06	1.91898e+06	1.87108e+06	721377	996369	101061	532548	414711	567478	878087	791869	648752	459268	713500	547545	1.25273e+06	1.41546e+06	2.35183e+06	2.55168e+06	1.88916e+06	1.3444e+06	452138	962108	471517	1.05549e+06	251355	101068	1.43817e+06	1.0046e+06	1.07498e+07
1,5-Anhydro-D-fructose	C6 H10 O5	14.29	-0.0009	-5.58	162.053	162.052	1.572	0.037	1.58955e+07	36	0				6	21	12	DDA for preferred ion	4.73733e+06	4.4856e+06	4.49766e+06	4.43281e+06	5.79239e+06	4.98208e+06	294721	6.74034e+06	3.39309e+06	6.48812e+06	8.35233e+06	8.52388e+06	5.06557e+06	5.20295e+06	7.70946e+06	7.17349e+06	8.77598e+06	7.06521e+06	1.01397e+07	1.13337e+07	1.01402e+07	5.24207e+06	3.15202e+06	5.32232e+06	251603	4.74777e+06	7.2385e+06	299922	6.93837e+06	6.07243e+06	2.33264e+06
Vanillyl alcohol	C8 H10 O3	13.33	-0.00101	-6.57	154.063	154.062	5.878	0.102	1.58779e+07	11	0				6	49	43	DDA for preferred ion	3.28828e+06	3.55582e+06	5.42025e+06	4.78057e+06	4.2906e+06	1.1585e+07	796744	1.1009e+06	837394	1.02649e+06	1.59807e+06	1.3884e+06	2.18149e+06	2.17988e+06	1.33808e+06	1.30638e+06	1.00302e+06	1.23199e+06	1.10754e+06	859022	1.15222e+06	1.06429e+06	1.11645e+07	1.05241e+07	601371	489368	379016	97697.4	2.22035e+06	1.67581e+06	6.09521e+06
all-cis-4,7,10,13,16-Docosapentaenoic acid	C22 H34 O2	23.08	0.00013	0.4	330.256	330.256	17.548	1	1.57141e+07	14	2	75.3	8.8		6	29	29	DDA for preferred ion	7.27379e+06	6.80757e+06	4.47497e+06	4.4175e+06	5.1269e+06	6.42655e+06	456497	1.62283e+06	1.35573e+06	915248	6.12021e+06	5.65938e+06	3.91515e+06	3.60878e+06	4.07613e+06	3.46137e+06	5.44798e+06	3.96401e+06	6.03614e+06	5.78757e+06	5.3046e+06	2.43986e+06	2.19572e+06	4.08707e+06	2.42008e+06	7.13221e+06	1.58834e+06	40293.5	2.11473e+06	2.13191e+06	1.36607e+06
(3E)-3-Octenedioic acid	C8 H12 O4	16.67	-0.00082	-4.78	172.074	172.073	5.002	1	1.5531e+07	6	0				6	24	8	DDA for preferred ion	1.61648e+06	2.153e+06	2.66789e+06	2.88145e+06	6.15078e+06	1.38363e+07	354603	2.09289e+06	1.2656e+06	945911	799380	738963	1.14364e+06	1.2305e+06	479628	477730	290463	126594	811217	803773	594341	845000	4.33147e+06	9.75139e+06	117373	710212	630995	40906.6	1.2763e+06	1.37967e+06	765038
6-Hydroxy-5-methyl-4,11-dioxoundecanoic acid	C12 H20 O5	30.77	-0.00015	-0.6	244.131	244.131	8.987	0.078	1.50633e+07	2	0				7	41	46	DDA for preferred ion	456313	52823.8	114999	191800	560998	755489	378163	1.59873e+06	4.74457e+06	5.31387e+06	150529	626186	3.43236e+06	3.16098e+06	167664	207981	227081	285850	7.71998e+06	7.6601e+06	447636	155521	464446	781696	52667.2	65473.8	5.14765e+06	520290	445747	823213	448143
9-Oxononanoic acid	C9 H16 O3	33.33	-0.00075	-4.38	172.11	172.109	9.54	0.214	1.49258e+07	10	0				3	8	3	DDA for preferred ion	5.31546e+06	2.59347e+06	5.6889e+06	2.19708e+06	559831	5.32029e+06	323441	1.32811e+07	2.36239e+06	5.998e+06	5.461e+06	5.49175e+06	8.09365e+06	6.25314e+06	6.93356e+06	7.1e+06	3.32883e+06	3.52258e+06	1.44352e+06	1.90133e+06	5.42857e+06	3.58466e+06	1.04176e+06	1.62113e+06	845092	2.38609e+06	1.33105e+06	1.25546e+06	2.33017e+06	2.30828e+06	1.20011e+06
Methyl 3-hydroxyhexanoate	C7 H14 O3	18.67	-0.00104	-7.15	146.094	146.093	6.891	0.069	1.42109e+07	8	4			64.7	6	20	6	DDA for preferred ion	3.14698e+06	3.4962e+06	3.4917e+06	4.52935e+06	2.01984e+06	2.79485e+06	2.99674e+06	1.19351e+07	3.58959e+06	3.651e+06	3.4697e+06	4.69984e+06	1.1031e+07	1.02906e+07	6.30712e+06	4.68472e+06	1.97568e+06	2.28137e+06	3.94113e+06	3.63403e+06	2.98804e+06	1.53505e+06	777049	2.42946e+06	656072	2.55529e+06	3.08794e+06	256893	6.52055e+06	6.65038e+06	1.08598e+06
DL-Histidine	C6 H9 N3 O2	17.31	-0.00098	-6.31	155.069	155.069	1.507	1	1.402e+07	6	0				6	15	10	DDA for preferred ion	6.86357e+06	7.18454e+06	7.03066e+06	7.22977e+06	6.03774e+06	6.84922e+06	5.28251e+06	1.12895e+07	7.1223e+06	8.44773e+06	7.9745e+06	7.81992e+06	8.52212e+06	9.72857e+06	7.82165e+06	8.02003e+06	8.50802e+06	1.0696e+07	8.93371e+06	1.66121e+07	9.63695e+06	7.38779e+06	9.93666e+06	9.04296e+06	5.36501e+06	8.70957e+06	9.20653e+06	588717	1.06807e+07	1.16997e+07	4.11107e+06
cis-5,8,11,14,17-Eicosapentaenoic acid	C20 H30 O2	33.33	8e-05	0.28	302.225	302.225	16.302	0.079	1.39123e+07	51	2	63.3	26.4		6	12	7	DDA for preferred ion	3.67561e+06	3.24099e+06	2.48599e+06	2.22628e+06	3.15471e+06	4.35807e+06	178563	1.18695e+06	568384	574751	4.26076e+06	3.92014e+06	2.27214e+06	2.6533e+06	1.45764e+06	1.4738e+06	3.10688e+06	2.84231e+06	3.84051e+06	3.38926e+06	3.50835e+06	1.54355e+06	1.25458e+06	2.73613e+06	1.96801e+06	6.74047e+06	800185	19155.6	1.4933e+06	1.23173e+06	930905
cis-5,8,11,14,17-Eicosapentaenoic acid	C20 H30 O2	28.57	0.00031	1.04	302.225	302.225	16.98	0.079	1.36965e+07	51	3	95.2	9.8		6	35	34	DDA for preferred ion	154487	92819.7	34381.4	110043	65825.7	68360	39790.5	43022.6	65534.7	53971.1	242077	365442	376876	260071	760758	866511	559411	536298	472367	347595	738876	511585	30971.6	31063.6	27711.6	150599	120581	23436.7	37811	22766	100139
L-(+)-Tartaric acid	C4 H6 O6	52.94	-0.001	-6.65	150.016	150.015	1.72	1	1.3671e+07	4	2	90.6	80.9		6	38	34	DDA for preferred ion	2.69769e+06	2.97536e+06	1.72126e+06	371511	1.30398e+06	543226	387631	736373	2.06555e+06	6.49707e+06	954522	536695	865816	1.04126e+06	1.96164e+06	1.53072e+06	3.83969e+06	3.85429e+06	363812	380696	344572	268678	399842	988466	3.69782e+06	4.83267e+06	1.30243e+06	328994	2.16754e+06	554194	2.95419e+06
(15Z)-9,12,13-Trihydroxy-15-octadecenoic acid	C18 H34 O5	12.5	0.00033	1	330.241	330.241	11.341	0.084	1.3626e+07	7	1	72.6	8.6		6	7	4	DDA for preferred ion	1.96745e+06	1.54709e+06	2.57402e+06	2.70291e+06	2.53776e+06	3.13027e+06	1.07047e+06	5.27434e+06	2.46114e+06	2.25047e+06	2.70917e+06	2.89634e+06	1.03276e+07	9.87562e+06	3.40397e+06	3.16697e+06	1.94367e+06	1.93356e+06	4.98526e+06	4.81651e+06	6.34646e+06	2.9653e+06	2.50568e+06	5.00887e+06	474043	1.93108e+06	3.06244e+06	86179.8	2.3378e+06	2.2059e+06	2.42901e+06
Diethyl (2R,3R)-2-hydroxy-3-methylsuccinate	C9 H16 O5	12.5	-0.00056	-2.74	204.1	204.099	7.138	0.068	1.3601e+07	2	0				6	45	22	DDA for preferred ion	450396	546044	751163	918536	458823	648849	2.18942e+06	9.76848e+06	944228	1.17557e+06	729621	815672	1.17579e+07	1.11557e+07	2.84336e+06	2.59988e+06	396490	488371	579196	561357	771675	429150	500126	1.00523e+06	132142	670594	634495	175563	4.17621e+06	6.33506e+06	155398
3-Oxooctanoic acid	C8 H14 O3	29.17	-0.00092	-5.85	158.094	158.093	7.699	0.1	1.32737e+07	18	0				6	22	9	DDA for preferred ion	1.05748e+07	8.15669e+06	6.51805e+06	4.42367e+06	4.1677e+06	6.56163e+06	2.5531e+06	1.1008e+07	5.57372e+06	6.96808e+06	6.77672e+06	8.3356e+06	1.21326e+07	1.25783e+07	7.78663e+06	7.93011e+06	1.76404e+06	1.82686e+06	7.42012e+06	6.33647e+06	6.02729e+06	2.94782e+06	582206	1.65567e+06	1.11918e+06	5.54654e+06	2.19068e+06	39444.3	5.13755e+06	4.40403e+06	837303
4-Hydroxynonenal	C9 H16 O2	16.67	-0.00089	-5.7	156.115	156.114	12.086	0.098	1.32396e+07	32	0				6	37	12	DDA for preferred ion	4.51666e+06	5.05187e+06	4.06727e+06	3.95261e+06	3.78931e+06	3.6364e+06	1.14978e+06	5.74191e+06	5.59332e+06	6.37197e+06	7.06037e+06	6.9169e+06	7.32153e+06	7.09644e+06	6.76274e+06	6.91243e+06	5.87965e+06	5.84613e+06	6.15151e+06	6.07125e+06	8.5317e+06	4.62021e+06	1.16745e+06	3.06924e+06	1.44683e+06	6.13604e+06	2.24649e+06	69965.1	2.30647e+06	2.39157e+06	1.1782e+06
3-Hydroxyheptanoic acid	C7 H14 O3	23.81	-0.00102	-7.01	146.094	146.093	7.616	0.069	1.27725e+07	8	0				6	9	2	DDA for preferred ion	1.04969e+07	1.05358e+07	1.06449e+07	1.02355e+07	7.46585e+06	1.05283e+07	2.78698e+06	1.16943e+07	1.10909e+07	1.03388e+07	1.10939e+07	1.10514e+07	1.09128e+07	1.08637e+07	1.11968e+07	1.11032e+07	3.84685e+06	3.83212e+06	9.44873e+06	9.27151e+06	1.0656e+07	4.83007e+06	1.7935e+06	3.82769e+06	1.31042e+06	4.34829e+06	3.55139e+06	269988	3.58018e+06	3.55096e+06	2.12724e+06
(8E)-10-Hydroxy-8-decenoic acid	C10 H18 O3	33.33	-0.00075	-4.02	186.126	186.125	11.757	0.168	1.26286e+07	21	0				6	8	6	DDA for preferred ion	4.62381e+06	5.96189e+06	3.75402e+06	4.02076e+06	2.49565e+06	3.40582e+06	1.5577e+06	5.53514e+06	1.63412e+06	1.49975e+06	4.40738e+06	3.71586e+06	2.11727e+06	2.74389e+06	1.18669e+06	1.63141e+06	1.72966e+06	1.85458e+06	3.74881e+06	3.62601e+06	1.67746e+06	409366	1.41425e+06	2.74121e+06	556786	757760	2.37006e+06	112695	4.29024e+06	3.86177e+06	169755
(±)9(10)-DiHOME	C18 H34 O4	15.79	-18.0105	-57313.3	314.246	296.235	14.998	0.086	1.22114e+07	14	10	90.7	9.5		6	13	6	DDA for preferred ion	5.91682e+06	4.93886e+06	779973	884614	915680	1.27281e+06	268883	1.51902e+06	551506	609674	5.89233e+06	6.0928e+06	3.24981e+06	2.78668e+06	1.39728e+06	1.2457e+06	1.53571e+06	1.58649e+06	1.0177e+06	1.18745e+06	894228	343015	327983	565847	1.31216e+06	4.62678e+06	981536	56066.2	3.42914e+06	3.55257e+06	755987
Methylsuccinic acid	C5 H8 O4	20	-0.00109	-8.27	132.042	132.041	5.234	0.084	1.18818e+07	19	3	77.7	31.9		3	27	13	DDA for preferred ion	1.44963e+07	1.4602e+06	863738	1.81024e+06	1.23291e+06	1.72487e+06	307955	1.71449e+06	1.37234e+06	1.34246e+06	1.45298e+07	6.49801e+06	1.34691e+06	9.252e+06	4.31582e+06	3.96515e+06	3.79262e+06	4.27286e+06	337954	319029	502313	1.24328e+06	466715	857349	664456	6.11765e+06	2.32421e+06	23073.6	1.10657e+06	1.14012e+06	1.043e+06
3-Hydroxysuberic acid	C8 H14 O5	50	-0.00057	-2.99	190.084	190.084	6.402	0.065	1.17658e+07	4	0				6	11	10	DDA for preferred ion	482894	594983	347177	394973	181425	214955	131457	811598	1.0025e+06	1.02984e+06	135596	175404	121705	353727	204869	175566	237562	241417	97397.1	202444	344033	307231	221094	406414	117404	550505	409569	153383	554544	452948	120017
octenedioic acid	C8 H12 O4	20	-0.00082	-4.76	172.074	172.073	8.973	1	1.16645e+07	6	0				6	11	6	DDA for preferred ion	3.15103e+06	3.00818e+06	2.95023e+06	2.91967e+06	2.03518e+06	2.66127e+06	520393	2.11856e+06	739646	862266	2.12957e+06	2.16232e+06	9.80603e+06	9.76482e+06	2.68979e+06	2.53781e+06	2.23401e+06	2.21738e+06	1.8556e+06	1.85329e+06	2.52226e+06	1.33074e+06	1.10568e+06	2.38301e+06	3.70072e+06	1.0946e+07	2.04315e+06	375279	2.24068e+06	1.99909e+06	1.6211e+06
2-Hydroxy-4-(4-hydroxyphenyl)butanoic acid	C10 H12 O4	10	-0.00302	-15.41	196.074	196.071	7.699	1	1.16187e+07	1	1	90.5	9.5		7	41	45	DDA for preferred ion	1.20092e+06	1.26004e+06	1.94652e+06	1.91159e+06	1.60519e+06	2.1759e+06	3.5815e+06	1.34453e+07	2.03215e+06	1.95444e+06	1.11862e+06	1.24978e+06	8.76684e+06	9.05787e+06	2.36286e+06	2.24148e+06	1.03657e+06	1.06474e+06	1.49855e+06	1.38485e+06	2.16236e+06	1.05963e+06	980745	2.33014e+06	917427	3.26943e+06	2.31136e+06	169272	6.49956e+06	6.93908e+06	1.24148e+06
3-Hydroxytetradecanedioic acid	C14 H26 O5	13.33	0.00029	1.04	274.178	274.178	9.27	0.075	1.16165e+07	1	0				6	4	4	DDA for preferred ion	1.15533e+06	1.04417e+06	5.67273e+06	6.02039e+06	5.33472e+06	6.43503e+06	2.8131e+06	1.17246e+07	4.07473e+06	3.57131e+06	745336	813141	3.76582e+06	3.87282e+06	3.67456e+06	3.4844e+06	925295	1.05598e+06	635668	660960	3.50386e+06	1.50234e+06	5.09469e+06	9.26968e+06	364183	1.36872e+06	2.44516e+06	106736	3.22262e+06	3.29208e+06	6.87225e+06
N-[(2S)-2-Hydroxypropanoyl]-L-leucine	C9 H17 N O4	15	-0.00054	-2.68	203.116	203.115	5.795	0.064	1.15223e+07	5	2			69.6	6	6	5	DDA for preferred ion	37074.9	35290.3	241950	280252	155448	182495	2.76344e+06	1.11984e+07	346633	304225	181179	149004	8.25662e+06	8.08441e+06	3.98029e+06	3.81252e+06	357309	278057	143688	102590	106189	42470.5	235543	445561	61525.6	159428	218862	25477.3	4.39016e+06	4.36013e+06	236652
2-Amino-9,10-epoxy-8-oxodecanoic acid	C10 H17 N O4	18.52	-0.00044	-2.04	215.116	215.115	6.404	0.069	1.1457e+07	50	0				6	27	28	DDA for preferred ion	59713.1	60241	83659.7	117975	262723	340135	3.4632e+06	4.57103e+06	130663	134423	80214.8	88138.4	5.1877e+06	5.25427e+06	5.56724e+06	5.73519e+06	714010	741994	48868.8	79298.3	183821	51315.4	51027.5	55176.6	190175	791858	968501	41230.5	8.13879e+06	8.73685e+06	827336
3-Hydroxydodecanedioic acid	C12 H22 O5	46.34	-0.0001	-0.4	246.147	246.147	8.661	0.069	1.13807e+07	2	0				6	49	13	DDA for preferred ion	946817	801462	1.13326e+07	1.0911e+07	725289	824538	411614	345319	242295	255286	1.14541e+06	1.17203e+06	857710	707408	674834	718693	960261	1.05542e+06	742307	639849	529486	257967	486404	928715	45635.3	250759	42568.2	80915.5	2.22922e+06	2.06519e+06	256365
Glycocholic acid	C26 H43 N O6	11.76	0.00017	0.37	465.309	465.309	10.114	1	1.12547e+07	5	1	91.5	9.6		6	6	6	DDA for preferred ion	3.79509e+06	4.5864e+06	3.11781e+06	3.08712e+06	2.18068e+06	2.8605e+06	702655	2.92611e+06	2.55246e+06	2.30183e+06	6.18289e+06	6.14701e+06	4.0002e+06	3.74627e+06	3.59075e+06	3.13193e+06	3.16014e+06	3.40088e+06	4.38062e+06	3.52966e+06	3.56802e+06	1.4641e+06	998763	2.10197e+06	643804	2.72286e+06	2.86344e+06	56572	1.79638e+06	1.75421e+06	2.73556e+06
3748	C13 H24 O3	14.29	-0.0002	-0.87	228.173	228.172	12.523	1	1.10483e+07	4	0				8	45	46	DDA for preferred ion	2.87418e+06	3.48873e+06	1.00517e+06	1.68205e+06	1.5873e+06	2.51831e+06	957158	2.72893e+06	1.67557e+06	2.49186e+06	2.15315e+06	2.37549e+06	1.74105e+06	2.94515e+06	920940	1.14128e+06	1.67684e+06	2.97602e+06	1.55391e+06	1.79612e+06	1.40025e+06	1.55702e+06	1.18687e+06	2.26263e+06	1.51031e+06	5.89161e+06	3.10337e+06	651564	3.14323e+06	3.77854e+06	2.43918e+06
12-Epileukotriene B4	C20 H32 O4	11.76	-18.0102	-53565.2	336.23	318.22	14.56	1	1.06805e+07	52	16	89.1	39.1		6	32	25	DDA for preferred ion	135015	142922	111779	96124.5	93312.6	100693	95137.3	91512.9	90395.7	87460.9	124737	225093	88631.5	82579.6	84328.1	88896.9	83684.4	87630.1	120321	160394	289137	87718.3	86384.9	92388.5	89175.1	90410.3	88787.6	89787.6	96446.5	103333	119625
2-(6-Hydroxyhexyl)-3-methylenesuccinic acid	C11 H18 O5	21.15	-0.00033	-1.42	230.115	230.115	8.728	0.073	1.06021e+07	1	2	90.8	42.4		3	6	6	DDA for preferred ion	325174	328773	326581	300744	320751	365464	2.36277e+06	1.05727e+07	656802	604194	244849	124077	303633	307839	198450	2.51155e+06	233225	201253	83273.2	88324.9	460040	366995	267675	309379	215893	445226	330687	215019	4.00805e+06	4.02593e+06	365148
2-Ethylhexyl sulfate	C8 H18 O4 S	12.5	-0.00021	-1.01	210.093	210.092	10.365	1	1.05719e+07	1	0				5	22	22	DDA for preferred ion	175287	175976	158790	164419	145968	145072	165033	552953	536956	524221	177124	463101	186641	189815	333375	522182	357074	346675	294297	373112	1.21039e+06	449832	145544	662823	244691	803574	142036	143411	455286	496191	604797
L-(-)-Asparagine	C4 H8 N2 O3	53.33	-0.0011	-8.29	132.053	132.052	1.61	1	1.05295e+07	8	0				6	25	20	DDA for preferred ion	5.93175e+06	3.81669e+06	3.57537e+06	3.23169e+06	2.32516e+06	3.03439e+06	3.24956e+06	2.88986e+06	2.68601e+06	3.50575e+06	6.052e+06	7.02128e+06	6.13849e+06	5.63927e+06	6.08585e+06	4.01298e+06	4.35489e+06	4.52966e+06	8.24953e+06	3.95944e+06	3.24655e+06	4.07975e+06	2.72044e+06	2.27871e+06	3.08398e+06	2.68211e+06	2.92452e+06	991252	3.62873e+06	4.0474e+06	1.36858e+06
Traumatic Acid	C12 H20 O4	15.38	-0.00021	-0.94	228.136	228.136	10.361	1	1.0087e+07	2	0				3	20	8	DDA for preferred ion	5.57243e+06	5.58665e+06	257898	285924	87054.7	199433	579556	4.97731e+06	443589	260276	9.72616e+06	8.45187e+06	1.10615e+07	1.27337e+07	9.67078e+06	9.83609e+06	6.04551e+06	5.60972e+06	3.65145e+06	4.41212e+06	596922	318212	283873	104053	456203	6.06341e+06	218478	52014	212883	752429	116067
Dodecanedioic acid	C12 H22 O4	16.67	-0.00025	-1.06	230.152	230.152	9.739	0.074	9.751e+06	5	0				6	12	4	DDA for preferred ion	550522	838775	3.21268e+06	3.62974e+06	3.0348e+06	3.86708e+06	1.83967e+06	7.76555e+06	798527	749424	1.67935e+06	2.0434e+06	2.7445e+06	2.61018e+06	7.61808e+06	8.47687e+06	1.76613e+06	1.6416e+06	698503	818358	5.60626e+06	2.59274e+06	3.48289e+06	7.25768e+06	235481	876978	637434	74808.8	1.64503e+06	1.58045e+06	4.83757e+06
(2S)-3-Hydroxy-1,2-propanediyl dibutanoate	C11 H20 O5	10.53	-0.00021	-0.9	232.131	232.131	8.182	0.067	9.68807e+06	1	1			61.4	7	43	47	DDA for preferred ion	285664	391242	415462	443422	316927	540548	2.39915e+06	1.03773e+07	964410	658143	367624	272741	6.09516e+06	6.02602e+06	3.14864e+06	2.88616e+06	208330	296770	833815	144200	1.02215e+06	449121	268294	833679	161988	563345	356212	126609	5.58176e+06	5.38494e+06	562202
Palmitoleic Acid	C16 H30 O2	20	254.225	1e+06	254.225	508.449	17.23	1	9.59064e+06	9	1	98.8	9.9		6	19	4	DDA for preferred ion	3.45472e+06	4.68828e+06	1.96605e+06	1.98306e+06	696475	1.14115e+06	14818.5	571190	217504	202904	3.50491e+06	5.26493e+06	2.08073e+06	2.10885e+06	2.16225e+06	1.85692e+06	3.13943e+06	2.92478e+06	2.41207e+06	2.2103e+06	993120	293500	186158	836589	188576	1.13066e+06	1.95877e+06	11023.1	871118	903271	70024.9
NP-020205	C11 H16 O4	15.79	-0.00034	-1.59	212.105	212.105	8.292	1	9.57749e+06	5	1	60.4	26.2		2	7	0	DDA for preferred ion	460759	532999	317025	348379	326254	55654.4	45591.8	472184	470036	505011	278888	334585	351303	95498.2	362896	306182	50135.5	291120	406198	372337	177660	424626	262652	332573	47630	281655	451350	307018	66691.2	418141	405918
Aspirin	C9 H8 O4	14.55	-0.00072	-4.01	180.042	180.042	8.259	1	9.36248e+06	20	0				5	16	11	DDA for preferred ion	9.07327e+06	8.99289e+06	209361	141387	356352	145513	39884.2	189452	5.5085e+06	4.5943e+06	68708.1	420326	144285	188696	119865	153854	94297.6	420128	46439.6	47636.8	182996	200972	49268.2	317789	625330	2.17568e+06	46415.1	40233.8	196196	210086	48079
Vanillyl alcohol	C8 H10 O3	18.18	-0.00091	-5.89	154.063	154.062	5.667	0.102	9.27554e+06	11	0				6	28	28	DDA for preferred ion	389642	177846	1.13471e+06	352013	8.8173e+06	9.79888e+06	820097	1.13731e+06	197866	862769	383356	97791.6	463932	416611	367957	358891	203052	144675	524887	296956	1.27508e+06	2.51358e+06	478098	9.20817e+06	521251	1.47079e+06	491737	55118.8	196096	395193	500291
3-Hydroxynonanoic acid	C9 H18 O3	41.67	-0.0008	-4.62	174.126	174.125	9.502	0.07	9.22015e+06	2	0				6	11	4	DDA for preferred ion	4.29696e+06	4.04512e+06	4.94842e+06	5.72674e+06	3.84381e+06	5.46627e+06	2.06779e+06	8.30784e+06	3.35092e+06	3.24058e+06	5.44496e+06	6.03174e+06	6.06059e+06	6.29075e+06	5.70121e+06	5.60213e+06	4.11107e+06	4.20825e+06	3.44699e+06	3.48471e+06	5.38238e+06	2.1801e+06	3.69135e+06	7.57946e+06	723116	2.90953e+06	1.80065e+06	85133.3	2.84947e+06	2.54805e+06	4.25613e+06
(2E)-decenoic acid	C10 H18 O2	14.29	-0.00079	-4.64	170.131	170.13	12.813	1	9.1918e+06	64	0				6	38	23	DDA for preferred ion	3.37811e+06	3.08442e+06	3.34544e+06	3.39755e+06	3.57362e+06	4.54807e+06	281613	1.44446e+06	1.56368e+06	1.51105e+06	3.08303e+06	3.25802e+06	1.35635e+06	1.27765e+06	1.86227e+06	1.69464e+06	2.57269e+06	2.24527e+06	4.12656e+06	4.06473e+06	3.76946e+06	2.14941e+06	1.95274e+06	4.44424e+06	578753	2.5858e+06	2.20878e+06	49482.7	1.14308e+06	1.33472e+06	501146
N-[(3E)-3-Heptenoyl]glycine	C9 H15 N O3	13.64	-0.00071	-3.82	185.105	185.104	7.078	1	9.02827e+06	11	0				6	13	3	DDA for preferred ion	41737	50289.5	135689	139104	33066.2	63857.5	1.90812e+06	8.0107e+06	131864	116127	41524	42376.8	6.15457e+06	6.19222e+06	2.42885e+06	2.89738e+06	62624.6	56109.5	46606.4	45152.7	32443.5	30148.9	55832.2	43227.9	37022.3	52584.7	81039.5	29833.3	2.95685e+06	3.01971e+06	93655.5
3-Hydroxytetradecanedioic acid	C14 H26 O5	40	0.00028	1.02	274.178	274.178	9.554	0.075	8.67899e+06	1	0				6	7	5	DDA for preferred ion	1.7069e+06	1.83101e+06	5.97396e+06	6.53492e+06	4.34286e+06	4.43526e+06	1.64089e+06	5.26963e+06	4.62149e+06	4.08687e+06	646811	713237	5.52023e+06	5.5442e+06	4.6916e+06	4.35872e+06	425279	380211	1.24782e+06	1.2174e+06	1.34593e+06	381243	4.17171e+06	8.37657e+06	742701	2.1125e+06	2.6878e+06	65640.9	3.43877e+06	4.45105e+06	3.46213e+06
8-Hydroxy-5,6-octadienoic acid	C8 H12 O3	19.44	-0.00093	-5.97	156.079	156.078	9.271	0.077	8.63266e+06	2	0				6	11	2	DDA for preferred ion	6.62743e+06	6.50674e+06	6.67287e+06	6.45487e+06	5.36698e+06	7.23622e+06	1.64543e+06	7.33673e+06	7.26001e+06	7.19374e+06	6.89848e+06	6.37727e+06	6.3041e+06	6.64232e+06	6.57147e+06	6.36867e+06	1.88428e+06	1.97239e+06	6.64044e+06	6.54037e+06	7.0827e+06	3.51315e+06	916050	1.98705e+06	544730	1.76556e+06	1.73312e+06	564473	1.75586e+06	1.75506e+06	1.00374e+06
L-Dopa	C9 H11 N O4	38.71	-0.00066	-3.37	197.069	197.068	2.45	1	8.56968e+06	7	1	61.3	26.3		3	45	3	DDA for preferred ion	960422	1.10475e+07	1.0695e+07	7.84386e+06	3.86515e+06	4.51787e+06	1.3431e+06	4.43731e+06	3.30416e+06	3.35427e+06	6.87755e+06	9.91802e+06	8.51508e+06	1.02956e+07	8.60883e+07	5.20951e+07	2.91631e+07	2.27758e+07	4.31522e+06	4.01432e+06	2.86558e+06	1.61211e+06	95619.4	4.91273e+06	1.191e+06	3.4823e+06	3.13734e+06	25063.5	2.7228e+06	2.15162e+06	1.12087e+06
NP-021797	C12 H22 O3	14.29	-0.00034	-1.57	214.157	214.157	12.009	1	8.48653e+06	2	1	88.5	38.8		6	13	12	DDA for preferred ion	3.00653e+06	3.22429e+06	3.4187e+06	3.84256e+06	3.70731e+06	4.03235e+06	682842	1.54078e+06	1.26165e+06	1.2167e+06	3.21473e+06	2.69932e+06	1.43009e+06	1.93601e+06	2.21304e+06	2.55506e+06	2.42382e+06	2.42934e+06	5.09633e+06	3.86556e+06	3.78489e+06	1.45449e+06	2.5545e+06	5.49215e+06	308466	1.50453e+06	2.79921e+06	249009	1.43604e+06	1.39978e+06	635806
Dambonitol	C8 H16 O6	21.43	-0.00038	-1.81	208.095	208.094	5.344	1	8.47025e+06	2	0				7	43	49	DDA for preferred ion	959078	1.02671e+06	700595	884660	1.41795e+06	2.02246e+06	472720	1.49787e+06	2.28591e+06	2.21414e+06	507078	531438	636197	693324	717206	645560	479005	559206	854676	857448	3.86691e+06	2.07892e+06	3.40894e+06	6.39497e+06	361571	1.053e+06	1.19861e+06	136922	1.01618e+06	1.23561e+06	2.00864e+06
NP-018716	C11 H20 O4	18.75	-18.0111	-83332.1	216.136	198.125	11.677	1	8.45924e+06	1	1	84.2	9.2		6	14	8	DDA for preferred ion	6.21376e+06	6.34417e+06	7.18333e+06	7.38183e+06	5.37058e+06	7.20891e+06	1.95059e+06	7.04886e+06	7.12159e+06	7.08277e+06	7.206e+06	7.28633e+06	6.64239e+06	6.88208e+06	7.15417e+06	6.58685e+06	1.06731e+06	1.06228e+06	7.07734e+06	6.36721e+06	5.9551e+06	3.44763e+06	654366	1.18685e+06	300478	941554	1.32048e+06	109679	947077	1.03993e+06	597092
2-Amino-9,10-epoxy-8-oxodecanoic acid	C10 H17 N O4	19.05	-0.00042	-1.93	215.116	215.115	8.463	1	8.35077e+06	50	0				6	31	15	DDA for preferred ion	78818.2	78732.5	172670	129283	40237.2	84107.3	1.53491e+06	6.49496e+06	70101.1	37574.5	62334	63705.5	3.05662e+06	2.89778e+06	316358	316226	86434	132785	37819.1	36958.2	51312.7	41740.5	41369.2	138867	36944.9	57117.4	54762.7	28211	1.83754e+06	1.62315e+06	44994.2
(±)9-HpODE	C18 H32 O4	30.43	0.00041	1.31	312.23	312.23	13.424	0.079	8.34856e+06	18	2	73.8	29.5		6	7	4	DDA for preferred ion	2.4205e+06	2.34466e+06	1.50413e+06	1.58256e+06	324553	98330.8	523571	1.9871e+06	1.82576e+06	1.67125e+06	8.09013e+06	8.39239e+06	1.14864e+06	1.17721e+06	1.54319e+06	1.40353e+06	7.96519e+06	8.4347e+06	2.3209e+06	2.39477e+06	1.98848e+06	1.06118e+06	694746	1.2989e+06	522261	1.82377e+06	4.18463e+06	67336.2	4.59002e+06	4.91931e+06	85088.7
(8E)-10-Hydroxy-8-decenoic acid	C10 H18 O3	27.27	-0.00068	-3.65	186.126	186.125	9.909	0.074	8.30857e+06	21	0				6	4	4	DDA for preferred ion	4.88017e+06	4.8787e+06	3.09629e+06	3.12162e+06	2.58094e+06	3.84522e+06	481020	2.4968e+06	1.99382e+06	2.01246e+06	6.08388e+06	6.58883e+06	2.58183e+06	2.63255e+06	3.02327e+06	2.97883e+06	7.63259e+06	7.56755e+06	5.85452e+06	4.68294e+06	5.07366e+06	2.19122e+06	1.47395e+06	2.99805e+06	881065	3.13198e+06	2.17692e+06	418497	3.54792e+06	4.5676e+06	1.42312e+06
3-Methylglutarate	C6 H10 O4	11.59	-0.00104	-7.13	146.058	146.057	2.158	1	8.293e+06	23	0				5	37	35	DDA for preferred ion	371479	239203	97268.7	57319.4	286558	236558	149914	821505	913525	1.25845e+06	162341	186324	77402.7	219682	141734	204012	194845	201809	44696.3	320732	4.24171e+06	38815	78989	1.7665e+06	41156.7	315722	362085	17360.8	246475	483728	121611
Nonanal	C9 H18 O	10	-0.00101	-7.09	142.136	142.135	11.369	1	7.99847e+06	16	0				6	10	6	DDA for preferred ion	5.33292e+06	5.07291e+06	2.93211e+06	2.94922e+06	1.83536e+06	2.38926e+06	565210	2.30265e+06	627483	640401	8.13197e+06	8.3878e+06	2.25797e+06	2.09665e+06	752740	733826	1.10869e+06	949824	3.66396e+06	3.55525e+06	2.63948e+06	1.0851e+06	2.51276e+06	5.74615e+06	471662	1.83301e+06	636870	67621.1	3.10146e+06	3.13694e+06	256025
13(S)-HOTrE	C18 H30 O3	30.77	0.00026	0.9	294.219	294.22	14.484	1	7.96963e+06	31	4	90.9	81.3		6	14	8	DDA for preferred ion	3.14351e+06	3.22775e+06	276669	289364	641285	672559	385400	1.53486e+06	560919	609546	3.46643e+06	3.44219e+06	2.51537e+06	2.59966e+06	1.73362e+06	1.51045e+06	1.30662e+06	1.30027e+06	379019	401431	593804	341808	257020	381019	685714	2.39693e+06	662608	63586.9	3.6972e+06	3.98046e+06	638044
2-Hydroxymyristic acid	C14 H28 O3	13.04	-7e-05	-0.3	244.204	244.204	12.2	1	7.90854e+06	6	2	93	9.6		6	11	9	DDA for preferred ion	3.60518e+06	3.88897e+06	3.34407e+06	3.28465e+06	2.74864e+06	4.07268e+06	776514	2.84123e+06	2.18543e+06	2.23985e+06	4.12391e+06	5.1192e+06	3.31153e+06	3.5467e+06	3.51173e+06	3.16875e+06	3.87538e+06	4.04023e+06	4.63958e+06	4.78882e+06	4.18341e+06	2.25571e+06	1.31024e+06	3.62188e+06	521122	1.80123e+06	2.90453e+06	65715.9	2.96186e+06	3.23804e+06	817965
3-Phenyllactic acid	C9 H10 O3	22.22	-0.00087	-5.25	166.063	166.062	7.853	0.072	7.80722e+06	46	3	96.9	87		6	11	6	DDA for preferred ion	3.13047e+06	2.96923e+06	3.93949e+06	3.924e+06	2.3073e+06	3.25535e+06	741903	3.99494e+06	2.56411e+06	2.77114e+06	2.42003e+06	2.23159e+06	2.52234e+06	2.39357e+06	2.09655e+06	2.13185e+06	3.12349e+06	2.93205e+06	3.50791e+06	3.3436e+06	1.83273e+06	686724	1.61129e+06	3.17823e+06	800643	3.29609e+06	2.6996e+06	124019	5.18879e+06	4.74921e+06	1.8981e+06
2-Propylsuccinic acid	C7 H12 O4	25.93	-0.00089	-5.58	160.074	160.073	8.307	0.069	7.65016e+06	13	0				6	27	6	DDA for preferred ion	3.21244e+06	4.08347e+06	1.34715e+06	3.01875e+06	1.07699e+06	2.02659e+06	1.24284e+06	2.86309e+06	1.45204e+06	2.18575e+06	1.1601e+06	2.76064e+06	3.25413e+06	4.71099e+06	1.80673e+06	1.95169e+06	1.40311e+06	2.30662e+06	1.18396e+06	1.85662e+06	1.50474e+06	3.36197e+06	1.1039e+06	2.51688e+06	1.52633e+06	6.48014e+06	1.18931e+06	384395	831076	889108	824895
Sebacic acid	C10 H18 O4	12.33	-0.00052	-2.59	202.121	202.12	8.098	1	7.54304e+06	9	0				6	16	1	DDA for preferred ion	348681	216094	376805	418602	336741	480392	1.24499e+06	5.57353e+06	476309	527832	257593	141118	5.97186e+06	6.00204e+06	3.6891e+06	3.60408e+06	627896	560211	197989	136858	481786	172025	116733	321749	255513	1.07155e+06	1.1118e+06	31377	4.41736e+06	4.28791e+06	294491
1705476	C5 H8 O5	34.62	-0.00098	-6.62	148.037	148.036	2.455	0.109	7.40932e+06	21	0				3	48	3	DDA for preferred ion	3.27808e+06	3.07762e+06	1.1972e+06	939468	739293	721340	247448	412938	505082	532015	3.45624e+06	2.99521e+06	1.85334e+06	1.90268e+06	1.83732e+06	1.39561e+06	2.21737e+06	1.66198e+06	274923	293437	283456	755743	764489	1.40986e+06	388478	2.00152e+06	195954	105868	359130	140518	520766
Sorbitan, monododecanoate	C18 H34 O6	19.23	0.00018	0.53	346.236	346.236	8.729	1	7.26605e+06	1	0				6	8	5	DDA for preferred ion	2.70387e+06	3.99958e+06	7.26203e+06	5.95067e+06	2.47995e+06	3.38939e+06	1.12456e+06	4.83274e+06	5.13504e+06	3.5642e+06	943859	981863	5.34754e+06	4.16906e+06	2.95596e+06	2.72135e+06	1.85525e+06	1.85492e+06	1.44416e+06	1.484e+06	1.2396e+06	453238	2.04789e+06	4.71208e+06	1.28799e+06	4.46193e+06	3.8035e+06	54995.1	4.98134e+06	4.66738e+06	2.36246e+06
2-Furoic acid	C5 H4 O3	33.33	-0.00115	-10.27	112.016	112.015	8.974	0.072	7.11651e+06	0	1	89.1	39.1		6	9	5	DDA for preferred ion	1.70522e+06	1.80116e+06	1.89903e+06	1.96584e+06	1.28359e+06	1.65575e+06	356784	1.23938e+06	411938	544104	1.33824e+06	1.37483e+06	6.39169e+06	6.39714e+06	1.58576e+06	1.58433e+06	1.27279e+06	1.43529e+06	1.06192e+06	1.10632e+06	1.53651e+06	754835	633821	1.29661e+06	2.33342e+06	6.74234e+06	1.2547e+06	41533.9	1.1702e+06	1.21692e+06	886205
(±)12(13)-DiHOME	C18 H34 O4	20	0.00024	0.76	314.246	314.246	14.601	1	7.04804e+06	7	5	74.5	29.9		7	46	44	DDA for preferred ion	2.41456e+06	2.47229e+06	2.54479e+06	2.47405e+06	2.1125e+06	2.50695e+06	343371	1.39297e+06	1.75563e+06	1.68843e+06	2.44218e+06	2.70682e+06	877040	779580	1.41864e+06	1.52137e+06	2.94664e+06	2.88381e+06	4.53248e+06	4.59189e+06	3.56677e+06	2.67091e+06	654720	1.44891e+06	235010	950907	2.15193e+06	71441.3	2.65645e+06	3.0183e+06	1.38162e+06
3-Hydroxysebacic acid	C10 H18 O5	38.6	-0.00035	-1.6	218.115	218.115	6.038	0.071	7.00285e+06	3	0				6	16	6	DDA for preferred ion	798343	840289	2.11477e+06	2.29986e+06	2.25095e+06	2.57831e+06	930411	4.00546e+06	570505	575993	147652	222154	1.27063e+06	1.14311e+06	3.72637e+06	3.81769e+06	139313	139352	346205	298346	2.09467e+06	985995	2.27128e+06	4.9226e+06	213728	120304	506473	24312.1	950769	907101	3.13794e+06
1,7-Bis(4-hydroxyphenyl)-3,5-heptanediol	C19 H24 O4	12.5	0.00028	0.88	316.167	316.168	10.771	1	6.99743e+06	11	1	94.3	9.7		6	19	16	DDA for preferred ion	91789.2	96277.4	89000.1	88866.5	91110.6	73797.2	59043	64885.2	63366.7	87209.6	115514	115531	120041	117836	100268	100020	93491.9	92642	69282	105394	63011.8	64382	72879.6	74650	72148.3	71659.4	60172.5	57362	60154	64286.1	65922.1
n-Propyl GalIate	C10 H12 O5	9.86	-0.00047	-2.23	212.068	212.068	8.679	1	6.9361e+06	19	0				5	44	20	DDA for preferred ion	5.63114e+06	5.21274e+06	130195	246206	61376.5	162010	39551.3	138984	130073	129791	1.17709e+07	1.11337e+07	333140	305592	379897	321914	411555	312148	104113	104903	90874.3	71930.3	51478.9	155826	98545.9	146173	93455.1	90804.6	115119	58557	45585.1
Phenylglyoxylic acid	C8 H6 O3	18.18	-0.00097	-6.45	150.032	150.031	7.854	1	6.89757e+06	6	0				6	9	3	DDA for preferred ion	5.70017e+06	5.56055e+06	6.8321e+06	6.27068e+06	4.37038e+06	5.28194e+06	1.546e+06	6.3338e+06	6.24902e+06	5.87263e+06	6.1893e+06	6.22226e+06	6.22119e+06	6.41387e+06	5.44909e+06	6.30898e+06	1.79519e+06	1.94127e+06	5.28953e+06	5.66144e+06	5.98199e+06	2.765e+06	836343	1.94257e+06	417059	1.54878e+06	1.93372e+06	87736.7	2.01167e+06	1.96018e+06	1.20652e+06
2-(Acetylamino)hexanoic acid	C8 H15 N O3	12.12	-0.00082	-4.72	173.105	173.104	7.229	0.066	6.86645e+06	8	3	85.5	9.3		6	10	3	DDA for preferred ion	5.18891e+06	5.19681e+06	3.97745e+06	3.97962e+06	3.58228e+06	4.67235e+06	1.00066e+06	4.62423e+06	6.21831e+06	6.14634e+06	5.01785e+06	4.81809e+06	3.42414e+06	3.41264e+06	4.96237e+06	5.09348e+06	2.62733e+06	2.72556e+06	3.2105e+06	3.29351e+06	4.51605e+06	1.97041e+06	1.56988e+06	3.33107e+06	1.10276e+06	3.52743e+06	5.0294e+06	30307.9	5.77204e+06	5.78844e+06	1.73713e+06
2-Deoxyhexopyranose	C6 H12 O5	26.67	-0.00076	-4.61	164.068	164.068	3.167	1	6.73919e+06	48	0				4	20	19	DDA for preferred ion	60924.4	113789	116481	107284	96520	108943	104736	655195	841470	1.03092e+06	78369.2	75127.3	98553.3	73373.6	73601.5	66033.4	120808	122089	255527	351456	1.54849e+06	1.46405e+06	113763	51811.9	65260.1	124615	511804	94029.4	269671	375399	95235.3
4,5-dioxovaleric acid	C5 H6 O4	13.95	-0.00105	-8.07	130.027	130.026	2.319	1	6.33058e+06	11	0				3	30	11	DDA for preferred ion	2.94802e+06	2.7046e+06	2.21568e+06	2.57592e+06	1.51324e+06	1.7286e+06	207317	1.6483e+06	2.59134e+06	2.65962e+06	4.14551e+06	3.80931e+06	901777	832321	2.32317e+06	1.37429e+06	2.56689e+06	1.49443e+06	762094	761657	373676	255319	283647	1.82856e+06	327040	2.13736e+06	1.90834e+06	25706.7	2.10351e+06	2.1167e+06	181827
3618	C11 H16 O	10	-0.00086	-5.23	164.12	164.119	12.854	1	6.30548e+06	17	0				6	12	10	DDA for preferred ion	2.5134e+06	2.46579e+06	2.53445e+06	2.54371e+06	3.93389e+06	5.11263e+06	175649	931081	2.04113e+06	2.03531e+06	3.15014e+06	3.35984e+06	1.02119e+06	726455	2.10999e+06	1.93408e+06	2.11809e+06	2.25533e+06	3.91011e+06	3.7279e+06	5.66202e+06	2.6541e+06	1.4381e+06	3.34123e+06	307018	1.19184e+06	2.40946e+06	63507.6	522910	507931	998226
12-Epileukotriene B4	C20 H32 O4	12	-18.0099	-53564.2	336.23	318.22	12.942	1	6.26966e+06	52	16	83.7	35.8		5	37	35	DDA for preferred ion	125359	215007	122806	116560	95108.1	97012.4	75967	73791.6	79186.7	74626.8	173433	127192	125780	123183	112408	117063	115624	110644	242885	71477	71112.9	65935.8	90787.8	93657.1	85257.4	92716.2	71508.4	69249.3	135824	106985	182952
Myrmicacin	C10 H20 O3	12.5	-0.00061	-3.27	188.141	188.141	10.749	0.081	6.00105e+06	16	0				7	43	48	DDA for preferred ion	5.17579e+06	5.45332e+06	5.04821e+06	5.00752e+06	4.24092e+06	5.08888e+06	1.51781e+06	6.06011e+06	5.45952e+06	5.68102e+06	3.86151e+06	4.3812e+06	4.03183e+06	4.12612e+06	4.61474e+06	4.16953e+06	964898	1.11854e+06	6.01405e+06	5.99839e+06	7.43581e+06	3.10858e+06	921687	1.87126e+06	517840	1.492e+06	1.16518e+06	204767	2.27458e+06	2.31728e+06	979033
10,16-Dihydroxyhexadecanoic acid	C16 H32 O4	16.28	0.00032	1.1	288.23	288.23	11.909	0.08	5.98619e+06	6	0				7	46	45	DDA for preferred ion	441594	304150	442122	288982	259132	321939	1.70545e+06	7.7978e+06	595363	277610	255500	384958	3.50062e+06	3.76814e+06	1.60516e+06	1.61108e+06	235077	343657	910630	387581	507294	527329	201500	275199	90136.5	304059	440005	113258	6.6373e+06	7.93906e+06	256077
10-oxo-8-decenoic acid	C10 H16 O3	10.53	-0.00071	-3.85	184.11	184.109	10.775	1	5.94502e+06	14	0				6	11	8	DDA for preferred ion	4.17391e+06	4.93387e+06	2.81961e+06	2.97812e+06	1.31611e+06	2.12356e+06	306144	1.58694e+06	976393	949785	5.76283e+06	6.22088e+06	1.75692e+06	1.52457e+06	1.17837e+06	1.07223e+06	851418	927001	3.2548e+06	3.2509e+06	1.85133e+06	776369	1.26025e+06	3.11529e+06	261441	1.23302e+06	624952	107549	2.87026e+06	2.83046e+06	377999
1778635	C8 H12 O5	47.37	-0.00066	-3.53	188.068	188.068	6.016	1	5.90153e+06	5	0				6	11	10	DDA for preferred ion	1.51906e+06	1.58342e+06	833903	1.11209e+06	756098	1.08606e+06	1.08662e+06	5.16355e+06	550009	575749	1.2973e+06	1.28136e+06	5.91152e+06	6.00156e+06	1.71092e+06	1.4689e+06	1.02164e+06	1.08474e+06	199190	187510	913083	675741	558029	1.31766e+06	259346	1.33571e+06	643332	32217.9	2.53869e+06	2.4802e+06	551472
Crotonic acid	C4 H6 O2	14.29	-0.00129	-15	86.0368	86.0355	6.714	1	5.8747e+06	0	2	95.6	9.8		6	35	14	DDA for preferred ion	2.62458e+06	2.71027e+06	2.61226e+06	2.75845e+06	1.84075e+06	2.00979e+06	845755	4.2261e+06	4.37097e+06	4.03268e+06	2.44398e+06	2.75104e+06	2.6738e+06	2.62353e+06	2.68665e+06	2.7813e+06	1.26195e+06	1.39693e+06	3.78583e+06	3.19455e+06	3.75533e+06	1.34337e+06	580241	1.12981e+06	300972	1.235e+06	1.36026e+06	37759.7	1.58495e+06	1.34712e+06	691786
(±)9-HpODE	C18 H32 O4	17.65	0.00022	0.72	312.23	312.23	13.859	0.079	5.87445e+06	18	3	74.7	30.1		6	23	9	DDA for preferred ion	3.72124e+06	3.15847e+06	1.94905e+06	1.80334e+06	1.66511e+06	2.40304e+06	266028	1.69463e+06	1.19163e+06	1.21193e+06	4.75106e+06	4.84467e+06	1.10187e+06	1.13243e+06	1.08828e+06	1.17402e+06	2.7531e+06	2.58209e+06	2.59852e+06	2.8552e+06	2.41884e+06	1.1976e+06	563878	1.12925e+06	243499	756664	1.62797e+06	75206.3	3.11295e+06	3.22622e+06	930767
ALA-GLU	C8 H14 N2 O5	32.76	-0.0006	-2.74	218.09	218.09	1.842	1	5.83364e+06	8	0				6	23	14	DDA for preferred ion	3.87416e+06	2.82028e+06	2.39131e+06	2.4098e+06	2.10364e+06	2.22923e+06	2.84741e+06	145548	3.02615e+06	137536	3.57558e+06	3.9964e+06	3.34633e+06	2.41948e+06	1.82775e+06	1.82407e+06	2.50139e+06	2.97768e+06	765789	750629	258528	1.09856e+06	2.48403e+06	2.71782e+06	1.65262e+06	2.87917e+06	169536	50864.6	242822	121286	1.21203e+06
10-oxo-8-decenoic acid	C10 H16 O3	15.79	-0.00073	-3.97	184.11	184.109	8.885	0.081	5.64586e+06	14	0				8	44	47	DDA for preferred ion	4.60989e+06	5.2226e+06	3.3178e+06	3.39047e+06	2.516e+06	2.94512e+06	1.73347e+06	3.35488e+06	3.88284e+06	3.58491e+06	2.47491e+06	2.65393e+06	2.44725e+06	2.54268e+06	3.03954e+06	3.17277e+06	2.74856e+06	2.62124e+06	5.91015e+06	5.72433e+06	6.13241e+06	3.53135e+06	2.06696e+06	4.07162e+06	1.78459e+06	3.619e+06	3.40866e+06	1.36265e+06	3.19851e+06	3.46709e+06	2.08222e+06
.alpha.-Aminoadipic acid	C6 H11 N O4	31.25	-0.00089	-5.5	161.069	161.068	2.145	1	5.60252e+06	16	0				3	20	0	DDA for preferred ion	5.54791e+06	5.20464e+06	3.93192e+06	3.9031e+06	3.36402e+06	4.16827e+06	1.7609e+06	4.5404e+06	3.15807e+06	3.35552e+06	7.61589e+06	7.38993e+06	6.13458e+06	5.78999e+06	3.80016e+06	4.19346e+06	3.77189e+06	3.93593e+06	3.5574e+06	3.18548e+06	3.71117e+06	2.51591e+06	2.38502e+06	4.60773e+06	121902	3.18285e+06	2.8182e+06	75870.2	2.73438e+06	2.80036e+06	867756
7-Oxoheptanoic acid	C7 H12 O3	43.75	-0.00095	-6.58	144.079	144.078	5.4	1	5.43207e+06	9	0				4	13	9	DDA for preferred ion	574341	415515	463235	405926	319952	211644	44194	265889	377196	453686	1.10796e+06	1.16739e+06	532569	620239	659435	741575	550030	569647	1.29268e+06	113999	1.16537e+06	1.05841e+06	1.72004e+06	299910	247600	1.21516e+06	700655	43485.5	213358	262108	810996
12,13-DiHOME	C18 H34 O4	21.43	0.00012	0.39	314.246	314.246	17.234	1	5.21339e+06	7	0				6	14	11	DDA for preferred ion	3.20356e+06	2.96173e+06	1.86951e+06	2.10278e+06	1.46163e+06	1.55118e+06	307348	1.10142e+06	573389	658129	3.47783e+06	3.63044e+06	2.2153e+06	2.09071e+06	2.16445e+06	1.78058e+06	2.66864e+06	2.70668e+06	2.16625e+06	2.19107e+06	1.45467e+06	871189	672708	1.4604e+06	631076	1.32521e+06	2.56133e+06	54704.4	987523	1.42301e+06	473262
3-Hydroxy-3-carboxymethyl-adipic acid	C8 H12 O7	23.53	-0.00021	-0.94	220.058	220.058	5.84	1	5.11938e+06	3	0				6	13	12	DDA for preferred ion	437661	481795	165404	56868.5	96702.6	139284	167627	189368	97525.1	192625	62600	53636.1	133046	172167	230854	174284	168186	108867	116449	161758	185715	124609	175136	57784.9	901706	3.00826e+06	396953	182799	197585	190713	57337
(2S)-3-Hydroxy-1,2-propanediyl dibutanoate	C11 H20 O5	11.76	-0.00017	-0.73	232.131	232.131	8.564	0.067	5.11667e+06	1	0				6	15	6	DDA for preferred ion	93734.1	66851.3	705791	714841	234829	277037	996166	4.49287e+06	1.12241e+06	1.31198e+06	185921	160071	2.87436e+06	2.89283e+06	911105	667771	106912	144124	301778	339200	422190	243210	430199	1.00297e+06	91704.6	446500	1.27083e+06	140025	1.21691e+06	1.16821e+06	190771
7Z,10Z-Hexadecadienoic acid	C16 H28 O2	20	-4e-05	-0.15	252.209	252.209	16.123	1	5.11309e+06	12	0				6	32	12	DDA for preferred ion	2.22456e+06	1.81168e+06	1.09924e+06	871239	1.30513e+06	1.56684e+06	68282.7	1.22642e+06	424763	562454	2.39977e+06	2.76268e+06	1.41491e+06	1.55445e+06	2.77691e+06	1.51408e+06	1.44918e+06	1.34902e+06	3.64549e+06	1.29038e+06	1.20393e+06	567726	391315	1.54529e+06	606531	2.1367e+06	830691	22626.1	1.48292e+06	989156	354291
3,5-Dimethoxybenzoic acid	C9 H10 O4	11.11	-0.00073	-4.01	182.058	182.057	9.526	1	4.90768e+06	36	2	83.7	35.7		6	10	7	DDA for preferred ion	931567	996700	711394	927889	828439	1.10771e+06	149712	985650	868049	933301	1.25075e+06	1.20181e+06	1.21029e+06	1.12873e+06	1.45851e+06	1.35637e+06	830306	766536	1.15485e+06	1.23246e+06	1.38088e+06	617578	186954	469125	172104	684252	725078	45255	967073	993135	688595
5-(1,2-Dihydroxy-2-propanyl)-2-methyl-1,3-cyclohexanediol	C10 H20 O4	13.33	-0.00051	-2.48	204.136	204.136	8.542	0.067	4.89126e+06	5	0				6	6	6	DDA for preferred ion	654497	583073	2.82998e+06	2.60598e+06	1.88555e+06	2.74311e+06	945537	3.83246e+06	823904	876887	677138	639560	1.11873e+06	1.14643e+06	4.37649e+06	4.22467e+06	1.20889e+06	1.25713e+06	424319	388744	2.93707e+06	1.40334e+06	2.2002e+06	4.64008e+06	239215	660743	846476	39374.3	1.56804e+06	1.482e+06	3.08358e+06
6-Hydroxy-5-methyl-4,11-dioxoundecanoic acid	C12 H20 O5	39.13	-0.00021	-0.86	244.131	244.131	8.853	0.078	4.86919e+06	2	0				6	16	9	DDA for preferred ion	510028	306850	526040	771724	377764	459271	1.01954e+06	4.31307e+06	1.50222e+06	1.72227e+06	254637	266725	4.15527e+06	4.65397e+06	1.17935e+06	1.09505e+06	280810	311152	862956	754459	519961	186926	602512	1.50956e+06	55674.2	547465	1.75217e+06	250083	2.02326e+06	2.06182e+06	195592
Pyrrole-2-carboxylic acid	C5 H5 N O2	16.67	-0.0012	-10.83	111.032	111.031	6.447	1	4.84849e+06	0	1	96.6	9.8		6	5	3	DDA for preferred ion	2.89453e+06	3.07191e+06	1.96978e+06	2.09553e+06	1.66416e+06	2.05641e+06	737307	2.92192e+06	2.30278e+06	2.24932e+06	3.44279e+06	3.47133e+06	3.00919e+06	2.92506e+06	2.99158e+06	3.13411e+06	3.30712e+06	3.46267e+06	2.49494e+06	2.30292e+06	2.42637e+06	1.13594e+06	854200	1.82007e+06	833971	2.87996e+06	2.57729e+06	34131.2	2.53837e+06	2.56165e+06	1.0879e+06
2-Ethylglutaric acid	C7 H12 O4	20.34	-0.00085	-5.33	160.074	160.073	7.119	0.067	4.79405e+06	13	0				6	12	10	DDA for preferred ion	873489	897815	742552	645005	843349	605344	1.05501e+06	886182	265219	336187	1.04939e+06	1.14985e+06	1.32305e+06	1.13693e+06	991442	1.12525e+06	722002	626336	260981	437725	1.35528e+06	845798	308664	715761	395279	1.34462e+06	1.01844e+06	783535	431584	368719	485514
N-(tert-Butoxycarbonyl)-L-leucine	C11 H21 N O4	26.09	-0.00034	-1.49	231.147	231.147	6.83	0.066	4.65477e+06	5	0				6	16	7	DDA for preferred ion	45987.6	64977.4	62986.6	39351.9	33434.6	64802.9	977183	4.06599e+06	82339.8	65322.9	52186.9	40363.1	3.12167e+06	3.04509e+06	1.3814e+06	1.32891e+06	107826	141312	29618.2	29116.8	29353.4	56944.3	55467.3	68529.8	34717.8	61308.3	58201.8	35239.1	1.31361e+06	1.17074e+06	39056
2-Ethylglutaric acid	C7 H12 O4	24.56	-0.00088	-5.51	160.074	160.073	7.551	0.069	4.57663e+06	13	0				6	18	16	DDA for preferred ion	439028	565259	341820	285956	309255	418179	119867	296162	525083	384451	263583	47112.2	361311	440244	355577	273392	223549	914682	245227	344625	581027	169133	200563	333460	167090	513598	262424	67602.1	802175	243190	136571
3-Oxotetradecanoic acid	C14 H26 O3	11.63	-0.00022	-0.91	242.188	242.188	13.8	1	4.46346e+06	3	0				6	20	10	DDA for preferred ion	1.07882e+06	911178	1.32884e+06	1.22122e+06	1.15197e+06	1.57153e+06	317149	668885	507497	727054	1.45998e+06	1.43061e+06	586804	675586	896138	855326	1.56581e+06	1.54131e+06	2.61475e+06	2.44494e+06	1.93101e+06	924076	1.13026e+06	2.50231e+06	240817	517246	1.34395e+06	79384.4	681367	599368	403757
10-oxo-8-decenoic acid	C10 H16 O3	26.83	-0.00073	-3.97	184.11	184.109	9.156	0.081	4.32541e+06	14	0				7	41	42	DDA for preferred ion	2.42161e+06	2.36776e+06	617479	642144	509432	647204	256553	695888	1.00648e+06	725418	1.60173e+06	1.21024e+06	950373	705806	509324	587050	2.81323e+06	2.43865e+06	943782	978481	1.69633e+06	917306	161017	240389	490593	1.42928e+06	496660	336006	373127	679615	645105
NP-008309	C11 H13 N O3	38.89	-0.00049	-2.35	207.09	207.089	7.808	1	4.30589e+06	10	1	70.9	57.5		6	14	5	DDA for preferred ion	2.09663e+06	2.13736e+06	2.39416e+06	2.39099e+06	1.93465e+06	2.66184e+06	390606	1.60475e+06	2.78946e+06	2.75659e+06	1.1417e+06	1.06069e+06	925442	1.01563e+06	1.04746e+06	1.01623e+06	804601	774782	832458	765780	1.01341e+06	489320	818049	1.82067e+06	691006	2.37845e+06	1.0171e+06	36677.1	1.38199e+06	1.46173e+06	1.75836e+06
Hydroxytyrosol	C8 H10 O3	18.42	-0.00098	-6.34	154.063	154.062	7.882	1	4.2628e+06	11	0				6	9	8	DDA for preferred ion	895569	761584	719859	769981	548428	813584	34698.7	387334	389756	430764	551315	552733	3.67297e+06	4.05497e+06	810541	778872	411219	449326	381155	294562	697095	334622	188330	495912	1.22683e+06	4.1625e+06	664501	34472.2	425716	402429	323872
10-HDA	C10 H18 O3	12.5	-0.0007	-3.75	186.126	186.125	8.722	0.074	4.16144e+06	21	1	90.3	9.5		6	13	5	DDA for preferred ion	965552	767288	2.37161e+06	2.34995e+06	1.00107e+06	1.57386e+06	289921	1.45413e+06	1.59664e+06	1.33652e+06	1.89352e+06	2.36932e+06	881670	1.14951e+06	1.64648e+06	1.67247e+06	1.86705e+06	1.90202e+06	3.36339e+06	3.07146e+06	1.4635e+06	690916	1.81998e+06	3.88177e+06	107472	419177	1.39919e+06	46375.6	805982	861120	816932
3,4-Dihydroxyphenylglycol	C8 H10 O4	17.65	-0.0008	-4.68	170.058	170.057	6.215	1	4.04175e+06	17	0				4	16	10	DDA for preferred ion	3.96255e+06	4.4081e+06	656256	743003	92858.5	826176	1.008e+06	1.12174e+06	1.22602e+06	67850.8	738757	789299	686309	675513	717333	933473	832939	771896	1.1128e+06	1.25793e+06	1.19646e+06	1.19281e+06	365576	1.01587e+06	502360	1.01487e+06	1.15209e+06	1.16633e+06	1.31331e+06	1.5019e+06	1.20939e+06
8-Iso-15-keto-prostaglandin-F2β	C20 H32 O5	15	-18.0101	-51132.3	352.225	334.215	10.312	0.081	3.95465e+06	32	45	93	9.6		4	24	11	DDA for preferred ion	80922.8	80760.1	77323.1	75524.2	55539	74515.6	43612.1	44228.5	43524.1	44951.5	192856	104793	108415	113308	86833.9	86836	87663.7	84425	41844	41203.7	47163.6	41452.9	56147.3	56021.4	55446.8	59392	41206.7	43765.3	40843	40113.9	45827.4
Suberic acid	C8 H14 O4	30.77	-0.00082	-4.71	174.089	174.088	6.799	0.067	3.94244e+06	8	0				3	38	19	DDA for preferred ion	963015	1.01326e+06	870504	891079	1.5559e+06	2.51715e+06	201038	842013	389662	641465	2.86806e+06	1.89526e+06	8.80999e+06	1.63069e+06	696126	617979	692900	493292	364605	287847	440585	273394	2.02291e+06	4.49322e+06	97792.1	471988	403177	205152	668462	669474	219714
3,4-Methylenesebacic acid	C12 H18 O4	12.5	-0.00015	-0.66	226.121	226.12	8.444	1	3.76854e+06	3	0				8	19	18	DDA for preferred ion	1.70414e+06	1.69876e+06	1.43513e+06	1.40253e+06	1.25712e+06	1.40423e+06	743732	1.28442e+06	1.59104e+06	1.59659e+06	1.34726e+06	1.62579e+06	1.3379e+06	1.07335e+06	1.44972e+06	1.51127e+06	1.17096e+06	1.29262e+06	1.33908e+06	1.52338e+06	1.86842e+06	1.34974e+06	814699	946751	1.00921e+06	1.91231e+06	1.19477e+06	688101	1.17537e+06	1.12495e+06	841515
Methyl 3-hydroxyhexanoate	C7 H14 O3	24.32	-0.00103	-7.08	146.094	146.093	8.109	0.075	3.58446e+06	8	0				6	13	4	DDA for preferred ion	1.54598e+06	1.46829e+06	1.2086e+06	1.32488e+06	849153	1.39416e+06	582837	3.1945e+06	1.03998e+06	1.1136e+06	1.32856e+06	1.39447e+06	2.48314e+06	2.33903e+06	1.58739e+06	1.40687e+06	913874	1.5349e+06	695208	971858	1.04667e+06	443321	437908	727857	488914	1.59532e+06	772771	234819	1.5539e+06	1.54969e+06	595446
3-Hydroxytridecanoic acid	C13 H26 O3	20	-0.00015	-0.67	230.188	230.188	13.159	1	3.56617e+06	2	0				6	5	5	DDA for preferred ion	2.6791e+06	2.80518e+06	3.11455e+06	3.14438e+06	2.10054e+06	2.87567e+06	699122	3.48389e+06	3.04534e+06	2.88981e+06	3.13961e+06	3.02326e+06	2.69093e+06	2.49241e+06	2.78226e+06	2.88164e+06	362679	352271	2.9077e+06	2.97867e+06	3.34855e+06	1.55231e+06	105528	327258	92037.9	270064	330100	75765	378434	329817	278269
Traumatic Acid	C12 H20 O4	13.33	-0.00018	-0.8	228.136	228.136	12.649	1	3.50972e+06	2	0				4	45	38	DDA for preferred ion	101178	123495	2.39571e+06	2.71112e+06	555403	373864	101168	156259	344313	429686	285024	374430	147265	139314	387788	383155	104245	97617.6	4.90546e+06	4.97863e+06	743344	425443	106377	193525	99605.4	320610	518693	107002	439368	465588	599733
9-Hydroxy-10-undecenoic acid	C11 H20 O3	11.11	-0.00052	-2.61	200.141	200.141	9.713	1	3.48431e+06	3	0				6	30	8	DDA for preferred ion	755944	916424	195567	312723	329487	397462	189569	899144	459353	644588	969376	1.03619e+06	1.68069e+06	1.60102e+06	2.13711e+06	2.04164e+06	1.70077e+06	1.66834e+06	852923	787234	555350	289365	227126	692518	197267	1.39714e+06	352096	138582	405567	417983	141366
Gabapentin	C9 H17 N O2	10	-0.00076	-4.46	171.126	171.125	6.653	1	3.45526e+06	1	0				6	26	9	DDA for preferred ion	45853.7	50728.7	42401.9	46878.3	35662.9	39348.9	610016	2.74611e+06	41241.4	52438.8	52842	53127	858735	880800	318507	311959	48397.9	44474.7	34602.1	35072.1	35261.5	33462.5	36651.3	39376.2	34898.7	37845.4	36043.1	27719.5	983828	1.09724e+06	36192.6
octenedioic acid	C8 H12 O4	23.53	-0.00079	-4.6	172.074	172.073	10.084	1	3.44175e+06	6	0				6	31	27	DDA for preferred ion	428365	475156	686471	713338	407713	550685	512169	410505	59960	57405.7	386573	436094	2.13138e+06	2.13981e+06	477124	404162	349179	318240	433558	373001	709121	365037	117552	458300	947677	3.78911e+06	467275	71188.1	658546	509751	482741
2-(acetylamino)-3-(1H-indol-3-yl)propanoic acid	C13 H14 N2 O3	33.33	-0.0002	-0.81	246.1	246.1	8.069	1	3.42318e+06	6	1	86	75.3		6	18	10	DDA for preferred ion	1.64087e+06	1.5773e+06	1.47334e+06	1.4327e+06	961172	1.29687e+06	207280	907986	1.77256e+06	1.77246e+06	1.31329e+06	1.27542e+06	669033	719875	1.1031e+06	1.02635e+06	1.1664e+06	1.12476e+06	1.0612e+06	1.06075e+06	701400	298102	285673	651902	180504	770538	909785	33384.4	985526	1.04275e+06	440222
3-Hydroxynonanoic acid	C9 H18 O3	36.84	-0.00083	-4.75	174.126	174.125	9.24	0.07	3.36049e+06	2	0				6	13	5	DDA for preferred ion	2.05713e+06	2.16939e+06	2.42753e+06	2.81892e+06	1.66669e+06	2.58147e+06	519443	2.25305e+06	2.28803e+06	2.98274e+06	2.4846e+06	2.84915e+06	2.85658e+06	2.20658e+06	2.14212e+06	2.27037e+06	233059	200167	2.21782e+06	2.1855e+06	2.38752e+06	1.01099e+06	140278	316177	234309	205308	227305	101260	205786	237007	159951
13-oxotrideca-9,11-dienoic acid	C13 H20 O3	17.65	-0.00029	-1.27	224.141	224.141	13.441	1	3.32071e+06	14	0				6	14	5	DDA for preferred ion	2.60954e+06	2.46022e+06	2.39172e+06	2.65034e+06	1.92815e+06	2.52642e+06	622646	2.46302e+06	2.61844e+06	2.76976e+06	2.53796e+06	2.57134e+06	2.46167e+06	2.3741e+06	2.47614e+06	2.65614e+06	536943	597800	2.45164e+06	2.40593e+06	2.70997e+06	1.31127e+06	328589	572681	140837	379480	560258	54746.6	496777	429524	301591
5-Ethyl-4-hydroxy-3(2H)-furanone	C6 H8 O3	11.11	-0.00114	-8.92	128.047	128.046	8.559	1	3.25007e+06	17	0				6	18	15	DDA for preferred ion	1.50974e+06	1.51086e+06	1.18739e+06	1.16328e+06	676725	943946	156986	856553	555650	468135	938430	871568	2.13684e+06	2.02921e+06	1.00941e+06	1.01111e+06	1.01347e+06	1.07156e+06	700490	735314	992907	413784	340583	864418	901912	3.03513e+06	805429	36633.5	707269	839016	559601
3,3-Dimethylglutaric acid	C7 H12 O4	17.39	-0.00097	-6.03	160.074	160.073	7.415	0.069	3.23021e+06	13	1	72.6	8.6		4	10	3	DDA for preferred ion	736052	682452	676956	685909	687158	718664	753362	836872	697011	648202	409381	501709	794205	761975	419195	497898	332046	337020	707930	682909	827143	775675	635598	675755	675901	662538	789934	726829	782342	795396	796109
5-(1,2-Dihydroxy-2-propanyl)-2-methyl-1,3-cyclohexanediol	C10 H20 O4	16.67	-0.00052	-2.52	204.136	204.136	8.027	0.067	3.2169e+06	5	0				6	11	5	DDA for preferred ion	2.60004e+06	2.67097e+06	2.72625e+06	3.00145e+06	2.1572e+06	2.74546e+06	684281	2.93519e+06	2.84588e+06	2.717e+06	2.91055e+06	2.70835e+06	2.91896e+06	2.5489e+06	2.8426e+06	2.67713e+06	275790	236223	2.72781e+06	2.51196e+06	2.78759e+06	1.2421e+06	155743	306275	91191.2	225047	308391	34634.7	285556	306781	157477
DL-α-Methoxyphenylacetic acid	C9 H10 O3	11.76	-0.00093	-5.6	166.063	166.062	7.562	0.072	3.01204e+06	46	8	73.1	49.7		6	17	4	DDA for preferred ion	1.21487e+06	1.21126e+06	1.77387e+06	1.69282e+06	993139	1.33729e+06	399374	1.81754e+06	1.39025e+06	1.50659e+06	1.16418e+06	1.12487e+06	1.21627e+06	1.28696e+06	1.35665e+06	1.24157e+06	1.65069e+06	1.55278e+06	1.88801e+06	1.98877e+06	1.25568e+06	627071	147320	267928	224572	588132	1.78526e+06	118200	1.67187e+06	1.68186e+06	821192
NP-018716	C11 H20 O4	20	-0.00025	-1.16	216.136	216.136	9.696	0.069	2.79784e+06	3	1	63.4	8.2		8	42	36	DDA for preferred ion	395060	428705	340494	355926	271190	236660	295671	810320	661517	529696	518635	428763	500776	585823	594212	548659	575162	374397	389009	311935	1.27264e+06	831858	307934	447339	243913	767946	636177	160907	569975	742321	544370
3-Hydroxybenzyl alcohol	C7 H8 O2	16.67	-0.00117	-9.4	124.052	124.051	6.248	1	2.76159e+06	16	9	87.3	9.4	68.5	3	34	1	DDA for preferred ion	324742	379095	228326	267741	166715	336129	171851	710998	830217	803946	2.66931e+06	1.841e+06	2.02842e+06	1.44534e+06	298154	268059	109526	264229	208514	182709	259429	115186	232490	466388	143081	211933	393750	63867.7	1.55779e+06	1.57815e+06	279369
5-Acetamidopentanoic acid	C7 H13 N O3	11.54	-0.00092	-5.8	159.09	159.089	6.945	0.069	2.70154e+06	18	0				3	5	2	DDA for preferred ion	87641.8	139900	71299.7	57463.1	1.0742e+06	1.42036e+06	311668	1.9155e+06	2.22653e+06	2.63442e+06	240700	101537	139789	132327	63587.1	95421.5	85787.3	85365.3	770764	937482	2.13562e+06	1.6433e+06	305060	1.01503e+06	833936	2.63365e+06	949070	147509	801489	959592	638464
[truncated: 137 more columns]

## Sheet: Urine_C18negative_MS2Filtered
Name	Formula	FISh Coverage	Annot. DeltaMass [Da]	Annot. DeltaMass [ppm]	Annotation MW	Calc. MW	RT [min]	RT Tolerance [min]	Area (Max.)	# ChemSpider Results	# mzCloud Results	mzCloud Best Match	mzCloud Best Match Confidence	mzCloud Best Sim. Match	# Usable QC	RSD QC Areas [%]	RSD Corr. QC Areas [%]	MS2	Norm. Area: 20211015_Cowley3_Urine_5_63-429-HS14-U_C18neg.raw (F580)	Norm. Area: 20211015_Cowley3_Urine_5_63-429-HS14-U_C18neg_rep.raw (F581)	Norm. Area: 20211015_Cowley3_Urine_12_51-421-HS14-U_C18neg.raw (F594)	Norm. Area: 20211015_Cowley3_Urine_12_51-421-HS14-U_C18neg_rep.raw (F595)	Norm. Area: 20211015_Cowley3_Urine_14_39-417-HS14-U_C18neg.raw (F598)	Norm. Area: 20211015_Cowley3_Urine_14_39-417-HS14-U_C18neg_rep.raw (F599)	Norm. Area: 20211015_Cowley3_Urine_15_87-463-HS14-U_C18neg.raw (F600)	Norm. Area: 20211015_Cowley3_Urine_15_87-463-HS14-U_C18neg_rep.raw (F601)	Norm. Area: 20211015_Cowley3_Urine_17_75-434-HS14-U_C18neg.raw (F604)	Norm. Area: 20211015_Cowley3_Urine_17_75-434-HS14-U_C18neg_rep.raw (F605)	Norm. Area: 20211015_Cowley3_Urine_4_90-463-HS21-U_C18neg.raw (F578)	Norm. Area: 20211015_Cowley3_Urine_4_90-463-HS21-U_C18neg_rep.raw (F579)	Norm. Area: 20211015_Cowley3_Urine_6_42-417-HS21-U_C18neg.raw (F582)	Norm. Area: 20211015_Cowley3_Urine_6_42-417-HS21-U_C18neg_rep.raw (F583)	Norm. Area: 20211015_Cowley3_Urine_7_78-434-HS21-U_C18neg.raw (F584)	Norm. Area: 20211015_Cowley3_Urine_7_78-434-HS21-U_C18neg_rep.raw (F585)	Norm. Area: 20211015_Cowley3_Urine_16_66-429-HS21-U_C18neg.raw (F602)	Norm. Area: 20211015_Cowley3_Urine_16_66-429-HS21-U_C18neg_rep.raw (F603)	Norm. Area: 20211015_Cowley3_Urine_18_54-421-HS21-U_C18neg.raw (F606)	Norm. Area: 20211015_Cowley3_Urine_18_54-421-HS21-U_C18neg_rep.raw (F607)	Norm. Area: 20211015_Cowley3_Urine_2_84-463-HS7-U_C18neg.raw (F574)	Norm. Area: 20211015_Cowley3_Urine_2_84-463-HS7-U_C18neg_rep.raw (F575)	Norm. Area: 20211015_Cowley3_Urine_3_72-434-HS7-U_C18neg.raw (F576)	Norm. Area: 20211015_Cowley3_Urine_3_72-434-HS7-U_C18neg_rep.raw (F577)	Norm. Area: 20211015_Cowley3_Urine_9_36-417-HS7-U_C18neg.raw (F588)	Norm. Area: 20211015_Cowley3_Urine_9_36-417-HS7-U_C18neg_rep.raw (F589)	Norm. Area: 20211015_Cowley3_Urine_10_60-429-HS7-U_C18neg.raw (F590)	Norm. Area: 20211015_Cowley3_Urine_10_60-429-HS7-U_C18neg_rep.raw (F591)	Norm. Area: 20211015_Cowley3_Urine_11_48-421-HS7-U_C18neg.raw (F592)	Norm. Area: 20211015_Cowley3_Urine_11_48-421-HS7-U_C18neg_rep.raw (F593)	Norm. Area: 20211015_Cowley3_Urine_1_81-463-LS-U_C18neg.raw (F572)
p-Cresylsulfate	C7 H8 O4 S	24.19	-0.00082	-4.35	188.014	188.014	7.715	1	73098437280	3	0				5	5	5	DDA for preferred ion	3121042635	2280291940	7424566860	6280627824	3466585739	2829678018	3139652814	2972568350	1716792137	1683005510	2411680913	2366596024	2035744079	1624986021	5098208410	4711506466	2307787122	2239238958	9318981934	8943161967	3691421810	2905820562	2081706063	2152820230	7195221876	6985637138	7070947802	6380038592	10737586099	8398473858	37454567673
3-Indoxyl sulphate	C8 H7 N O4 S	13.33	-0.00059	-2.78	213.01	213.009	7.054	0.212	49885243373	1	5	78.6	8.9		5	3	3	DDA for preferred ion	24983429837	23913576052	12918071252	12813996800	12882628690	11740538950	22926584498	14953795461	5767719196	5817214625	15636344595	14851741769	13316318870	10555709652	9943599783	8520413204	17470576383	12468386344	14951668775	13578030877	14265785443	11860328284	7601966050	7772028911	26214632025	27222044723	23039509270	22573806252	17338762722	20027249718	49937168651
2-Oxoglutaric acid	C5 H6 O5	24.32	-0.00109	-7.49	146.022	146.02	1.587	0.095	33466404817	7	1	72.8	28.9		5	5	5	DDA for preferred ion	4628482496	3872240178	2407724248	2458765076	2524183469	2207934259	2238146675	2121372921	2403103434	2371644918	2417435079	2395943188	3200856154	2834162025	3664384814	3982266170	3472589664	3098206452	2686639538	2687555257	2374246253	2240375229	2564282244	2574791250	3136997383	2076659843	3414143717	2981619073	2200973633	2858059285	3943387850
Phenylacetylglycine	C10 H11 N O3	25	-0.00064	-3.32	193.074	193.073	7.162	0.085	30393349329	15	3	88.2	9.4		5	3	1	DDA for preferred ion	8809015309	7225882705	7234912992	6301035512	5391051185	4481948586	7558883918	6970391868	3679476977	3655585694	8770539725	8209561713	3271101493	2700181948	8711765184	7759868078	4724095383	4429874808	6999101083	6832340726	6811097552	5895053082	4627084675	4697912092	6076687845	6050520856	8370061125	8051539926	8264202366	7166474535	26080252633
4-Phenolsulfonic acid	C6 H6 O4 S	28.24	-0.00092	-5.31	173.999	173.998	6.35	0.179	29876971735	2	6	82.7	35.1		5	18	12	DDA for preferred ion	33799202494	26728474649	1355829351	1285306101	18124684820	13166314175	9297407770	4785480927	9.64183e+08	1050354170	11697883805	11348940988	16335943078	8071166104	8.01986e+08	7.26374e+08	13603887701	12594412169	8.38267e+08	7.76751e+08	7.96897e+08	6.12719e+08	2754748079	4913377408	19099337263	19163478562	23268157291	23591952028	2172892919	1029994322	2566766484
Citric acid	C6 H8 O7	68.18	-0.00084	-4.36	192.027	192.026	1.54	0.092	27760742661	16	3	98.8	95.1	70	5	9	9	DDA for preferred ion	8.52799e+08	1097313883	7.43374e+08	1142966558	6.30644e+08	1077396137	1350248792	1227226830	1008590220	9.9507e+08	8.93487e+08	924716826	1014988735	1219768902	1272735224	1168990198	8.05361e+08	8.27622e+08	1172614075	1023071161	1243820892	1145544237	1166376064	1226911288	8.70414e+08	1385083613	5.61305e+08	6.92841e+08	6.08419e+08	8.86164e+08	2550630034
4-Acetamidobenzoic acid	C9 H9 N O3	16.22	-0.0008	-4.49	179.058	179.057	6.694	1	17648716697	9	9	94.6	9.7		5	2	1	DDA for preferred ion	6713384049	6778950855	6062168203	5700107388	8221815158	7913166993	3902693848	3728103675	4722881600	4654325298	4876913859	4679195797	9255764484	7805185229	6810464556	6217106612	4171051580	4145388264	5997048145	5959311683	4711891236	4079229303	5924557395	5884251893	11061875617	10760896265	8564363435	8313967965	8533669993	7889381871	7893579316
Citric acid	C6 H8 O7	54.84	-0.00082	-4.26	192.027	192.026	1.729	0.092	17029758127	16	7	98.8	95.2	68.8	5	4	3	DDA for preferred ion	8806564369	7194692568	4921606933	4822543189	3866314336	3711047833	2074377337	1846142727	3782753940	3832375158	3213463885	3042500661	4125098870	3038334594	2653597316	2543382876	5896107317	5966004207	3528446526	3748407314	2935288355	2903533820	3852831646	3734497961	2329181205	2150309264	12164110541	12685198307	6703514417	6444995215	4177718965
MFCD08277028	C13 H16 O7	59.52	3e-05	0.12	284.09	284.09	7.267	0.08	15795053996	3	0				5	4	1	DDA for preferred ion	5.0144e+08	4.21756e+08	4068994334	3593382023	3.10201e+08	268235914	2050570508	1926169375	1172707039	1151782896	2569045882	2314573247	1.99433e+08	1.6428e+08	3500433481	3016130020	2.88039e+08	2.64385e+08	4367397604	4273729658	2787158664	2278599571	6.31107e+08	6.56838e+08	1148269437	1108639548	2610426491	2531887582	4685953987	4105306487	13569459600
α,α-Trehalose	C12 H22 O11	45.1	-0.00013	-0.39	342.116	342.116	1.489	0.09	11563502039	72	4	78.6	53.3	60	5	3	1	DDA for preferred ion	8367553446	7509479076	6691610993	6761528826	8270725989	7880695456	6923543240	6891028855	7152743233	7116911936	6312139894	6219598539	7753704068	7305105738	5211206411	5499609825	7796322838	7672725898	6841202913	7551251189	7143967460	6475136358	7088535730	6771094074	4260782452	4561326877	10627906662	11633195412	9693680285	9168812304	3336474517
4-Phenolsulfonic acid	C6 H6 O4 S	38.1	-0.00088	-5.05	173.999	173.998	6.549	0.179	9969516325	2	4	83.5	35.6		5	18	12	DDA for preferred ion	9416982484	3.71259e+08	3.94989e+07	1280167352	6561182730	3249127496	2.41801e+08	5.85059e+07	9.6009e+08	1046498724	309824356	11343624099	2.84489e+08	4717701805	7.93142e+08	7.19473e+08	4012070056	5939654948	870384	1.62908e+07	7.90664e+08	6.03653e+08	2749874938	4908732004	7554372180	7545313024	8528889150	7139605117	5.24501e+07	1014676031	3.70202e+07
Citric acid	C6 H8 O7	46.88	-0.00087	-4.52	192.027	192.026	1.441	0.092	9555908256	16	3	98.2	93.3	67.1	5	10	10	DDA for preferred ion	6.79988e+08	9.047e+08	6.99304e+08	1104591659	5.79032e+08	1028841479	1050291451	9.34376e+08	9.17968e+08	7.12802e+06	8.4122e+08	8.71156e+08	9.76745e+08	1189088943	1199044291	1100942509	7.45258e+08	7.68875e+08	1131900095	9.83637e+08	1100731792	1.70104e+08	1025611095	1002001461	8.43994e+08	1361565074	5.21883e+08	6.18417e+08	543484372	859138827	2534803871
Sulfosalicylic Acid	C7 H6 O6 S	9.71	-0.00046	-2.13	217.989	217.988	5.542	0.124	8004752204	3	0				5	26	13	DDA for preferred ion	1008994315	1127452642	1002198035	8.56307e+08	2309216774	1847600141	1013131186	1368166335	6.98081e+08	1038381654	1043828603	1019532023	1435462573	1158947197	1101620364	9.66788e+08	1849882776	1827897267	1558349994	1518419340	9.8859e+08	4.63397e+08	4.78501e+08	7.38982e+08	1778614817	1824646292	1469730521	1367643098	1736405865	1411808208	3198589625
Ferulic acid 4-sulfate	C10 H10 O7 S	28	1e-05	0.05	274.015	274.015	6.696	0.167	7931742621	4	0				3	2	2	DDA for preferred ion	1885986809	2.53202e+08	1915742317	1798973720	9.48406e+08	8.10255e+08	1255556844	1142375269	9.59157e+08	9.93584e+08	1.16456e+07	1.23629e+06	3.44301e+07	7.76392e+06	1.52566e+06	1.12516e+07	1768716506	1726135540	1085562774	1045877759	4.37494e+06	1.04381e+07	3.50873e+07	124216897	1065484370	1082207061	1215940274	1186307181	1502320036	1319880501	3351670275
D-Xylulosonic acid	C5 H8 O6	46.67	-0.00109	-6.64	164.032	164.031	1.595	1	7512770364	1	0				5	2	1	DDA for preferred ion	3316640375	3242265809	2056292968	2406356941	2100676621	1905553730	1200254137	1214148814	1504642707	1489207135	1580254193	1536506431	1904868273	1654323099	2471268949	2891504050	2768586316	2362163212	1576749705	1729419410	1284043633	1236123359	1594858685	1524325653	2306379055	2051526580	2898081423	2827753095	2114090608	2640434745	3167547863
Citric acid	C6 H8 O7	51.61	-0.00083	-4.3	192.027	192.026	2.01	0.092	7083133133	16	13	99.4	95.9	71.1	3	10	6	DDA for preferred ion	7187055758	2403798339	2233870550	2187078407	1838147398	4.46466e+07	8.45154e+08	4.48782e+07	2017266095	2189545923	1759260414	2108003174	1824340254	107699474	1496265951	8.79589e+08	2424958013	2503948935	1863834739	1475413709	2394937762	1118595842	2528663266	2734379612	1062030584	1210030898	6173788170	5550781675	4069490210	2.90871e+08	2180191305
Citraconic acid	C5 H6 O4	18.18	-0.00101	-7.78	130.027	130.026	1.957	0.103	6804451196	11	9	98.7	9.9		5	7	2	DDA for preferred ion	2570771767	1919554444	2021526759	1773902914	2439676562	2208676834	1913185081	1729762068	1512237145	1439262164	1309890734	1273278293	1905681878	1423640637	1785750913	1569726467	2156351734	2195288641	1867612804	1939716721	1630030405	1361540455	1657211606	1638944752	2181644324	2172034953	2696069826	2653102915	2198741676	1904259253	4771875238
L-(+)-Tartaric acid	C4 H6 O6	39.53	-0.00112	-7.48	150.016	150.015	1.6	0.06	6153076031	4	6	96.6	93.4	61.3	5	8	6	DDA for preferred ion	2537029559	2547922086	2536420892	2509845535	2409591067	3040929906	2756166038	2711768364	2998734985	3091001634	2353054396	2263816380	2149973527	2155490592	2618966248	2495374299	2334784979	2893302731	3216041996	2828576905	2751367583	3370926070	2784337922	2855263718	3130667458	2676823683	2453102844	2579566220	3315455971	3956958276	4221334873
L-(+)-Tartaric acid	C4 H6 O6	42.5	-0.00113	-7.53	150.016	150.015	1.429	0.06	6148569736	4	5	96.5	93	62.1	5	5	5	DDA for preferred ion	2.99258e+08	3.67487e+08	4.19029e+08	4.05046e+08	3.19836e+08	2.96974e+08	5.22648e+08	5.14535e+08	5.35553e+08	5.40985e+08	4.02924e+08	3.41597e+08	3.32627e+08	8.3851e+08	571218382	4.83798e+08	3.17787e+08	3.55508e+08	4.43245e+08	4.48005e+08	6.33587e+08	1236775250	6.59631e+08	5.69715e+08	3.5081e+08	3.80838e+08	2.5317e+08	240576529	3.4881e+08	3.03248e+08	5420108858
Ferulic acid 4-sulfate	C10 H10 O7 S	32.56	5e-05	0.18	274.015	274.015	6.85	0.167	6036902263	4	0				5	2	1	DDA for preferred ion	1833764280	1337600691	1883693848	1769568607	9.33992e+08	7.98249e+08	1237431379	1126318061	9.49289e+08	9.83733e+08	1584547285	1475053606	1164402510	9.19989e+08	1547204747	1271007091	1749192980	1707729932	1075206428	1036290343	1110103388	8.90576e+08	1130321570	1196870953	1042296579	1059078279	1190427878	1161878810	1476032273	1297293284	3248078573
CAPSO	C9 H19 N O4 S	26.19	-0.0003	-1.26	237.103	237.103	7.784	0.111	5685554285	0	4	97.4	9.9		5	3	3	DDA for preferred ion	1642549615	1277101990	1063727168	9.68937e+08	6.08892e+08	6.10501e+08	1173121838	1079021736	6.41503e+08	6.45225e+08	541926002	4.57068e+08	5.05299e+08	407503172	6.58219e+08	5.67332e+08	1448291110	1333001672	9.62423e+08	9.51123e+08	6.78157e+08	5.51062e+08	7.49469e+08	8.02736e+08	7.33036e+08	7.69064e+08	1103480980	1027890558	7.92179e+08	6.32183e+08	1675292966
Citric acid	C6 H8 O7	58.62	-0.00083	-4.3	192.027	192.026	1.911	0.092	4461879122	16	3	98.6	94.7	67.3	5	10	10	DDA for preferred ion	2593970170	2916810917	6.51555e+07	1.46545e+08	1.85213e+08	2013168598	6.53466e+07	1005507653	2422468487	2503815500	1671146124	2013435284	7.44427e+07	2741963229	1523456552	9.00227e+08	315360919	2993229261	1.45954e+08	1796006778	2225041221	1045070825	2507035552	2525290035	1086558010	1264090661	2.86476e+08	403200216	4468407646	3758493208	1.20842e+08
1,3,4-Trihydroxy-5-oxocyclohexanecarboxylic acid	C7 H10 O6	12.2	-0.00079	-4.17	190.048	190.047	1.953	0.075	4146940298	7	0				5	5	2	DDA for preferred ion	1501349652	1138303778	1190778401	1061369971	1652846898	1536199482	1320769869	1166823714	9.8754e+08	9.60631e+08	9.26317e+08	8.69312e+08	1350020654	1064944304	1223930218	1080154620	1250240048	1243140432	1169846737	1230197424	1293902880	1033863732	1205281684	1201773285	1432733409	1370813124	1538288358	1348514821	1314915324	1123227695	3677824190
CAPSO	C9 H19 N O4 S	18.84	-0.0003	-1.26	237.103	237.103	7.965	0.111	3441283418	0	4	94.1	9.7		5	3	3	DDA for preferred ion	1032485539	8.6894e+08	8.29647e+08	5.54829e+08	2.80715e+08	4.31212e+08	9.36184e+08	8.24266e+08	4.30377e+08	4.25636e+08	3.37996e+08	299321639	3.48616e+08	2.37371e+08	3.28311e+08	2.92625e+08	1035628415	9.95957e+08	8.7153e+08	5.13206e+08	5.11127e+08	5.40293e+08	5.85367e+08	6.5688e+08	4.51056e+08	3.18562e+08	7.8634e+08	725290858	7.85336e+08	6.36448e+08	1130447368
Dodecyl sulfate	C12 H26 O4 S	20	2e-05	0.08	266.155	266.155	17.908	1	3344308186	1	5	98.6	9.9		5	16	11	DDA for preferred ion	1.04458e+08	3.11154e+07	3270667309	2202140684	7.53303e+08	5.2445e+08	1.69581e+08	1.40089e+08	1.26455e+08	1.05655e+08	4.71345e+07	4.57986e+07	4.41916e+07	7.54257e+07	1.0182e+08	7.81447e+07	2.57125e+08	2.2246e+08	1171458605	9.20729e+08	1.00278e+08	8.26482e+07	1.37119e+08	1.32788e+08	5.7939e+07	1.09049e+08	1399228710	1189956493	1.92576e+08	1.44615e+08	2.29355e+07
[3-(Sulfooxy)phenyl]acetic acid	C8 H8 O6 S	14.41	-0.00037	-1.59	232.004	232.004	6.02	0.124	3055768189	5	0				5	43	42	DDA for preferred ion	4.53458e+08	2.87206e+08	4.28115e+08	3.83464e+08	5.01976e+08	3.72265e+08	4.35433e+08	3.82771e+08	5.11893e+08	3.92277e+08	8.0059e+08	835891689	4.94942e+08	5.21342e+08	8.21252e+08	6.72178e+08	3.32632e+08	3.24884e+08	5.77004e+08	3.79595e+08	560229354	3.43912e+08	521889937	5.26697e+08	7.19279e+08	4.32507e+08	3.36905e+08	3.48047e+08	4.57611e+08	4.54574e+08	1511075840
Citraconic acid	C5 H6 O4	11.43	-0.00088	-6.75	130.027	130.026	2.416	0.103	3010080860	11	5	96.4	9.8		5	14	14	DDA for preferred ion	4.45497e+08	9.37964e+08	5.64766e+08	6.80024e+08	6.78396e+08	8.6852e+08	691480072	4.58033e+08	4.24148e+08	4.35003e+08	5.89823e+08	4.82469e+08	7.98753e+08	701940006	7.17135e+08	6.70755e+08	8.82324e+08	8.33264e+08	6.64202e+08	6.51873e+08	5.6376e+08	4.21948e+08	537482631	4.31663e+08	7.97969e+08	8.52539e+08	5.51688e+08	9.19146e+08	4.53779e+08	7.20659e+08	2053099155
Ethylmalonic acid	C5 H8 O4	37.25	-0.00109	-8.28	132.042	132.041	4.732	0.178	2895587681	19	12	99.9	10		5	6	6	DDA for preferred ion	4.45594e+08	3.37388e+08	256185492	6.9403e+08	1162609446	3.62047e+08	1.99805e+08	1.80053e+08	6.45044e+07	4.71401e+08	8.17293e+08	8.39268e+08	2.23408e+08	5.53173e+08	158241137	8.09413e+07	2.09436e+08	1.64059e+08	2.26595e+08	1.81881e+08	1.86681e+08	6.65617e+08	186412258	1.94785e+08	2.70582e+08	9.01831e+08	3.8778e+08	3.79546e+08	435373537	370164116	1612168699
(2E)-3-[4-(Sulfooxy)phenyl]acrylic acid	C9 H8 O6 S	10.81	-0.00027	-1.1	244.004	244.004	6.695	0.14	2691967473	5	0				5	7	6	DDA for preferred ion	1259955116	1065692229	1173710336	1194334957	1293456101	1047247846	9.11235e+08	814026883	8.03748e+08	8.07277e+08	1041593842	999618947	7.91513e+08	7.03904e+08	1260914492	1028629082	1369575013	1366345877	9.60526e+08	9.59915e+08	7.31611e+08	625627226	7.46051e+08	7.43793e+08	1254619248	1320009947	1274475970	1201488738	1272983052	1062258194	2569766984
D-PANTOTHENIC ACID	C9 H17 N O5	20	-0.00039	-1.79	219.111	219.11	5.323	0.077	2652210069	4	0				5	7	3	DDA for preferred ion	1007597170	8.0946e+08	9.96292e+08	8.80267e+08	1541030689	1226925154	5.8608e+08	5.2686e+08	5.78831e+08	6.10993e+08	8.03866e+08	7.73338e+08	1106756570	9.58883e+08	1079790568	9.44186e+08	7.48144e+08	726011507	8.28696e+08	7.51286e+08	7.01941e+08	5.30168e+08	435843370	4.42106e+08	1178582109	1155975175	7.06774e+08	6.43797e+08	1004758159	8.70258e+08	5.18702e+08
4-(hydroxymethyl)benzoic acid	C8 H8 O3	28.57	-0.00102	-6.71	152.047	152.046	6.761	0.072	2556641600	38	9	93.9	73.7		5	6	2	DDA for preferred ion	4.15249e+08	4.38896e+08	4.94535e+08	5.00424e+08	2.77847e+08	2.72915e+08	659417081	6.68787e+08	4.67509e+08	4.36201e+08	1496031867	1416229285	3.39089e+08	3.43608e+08	9.49787e+08	8.80729e+08	2.78023e+08	2.6644e+08	3.21115e+08	331227486	7.6189e+08	7.00969e+08	3.75768e+08	3.80502e+08	4.21851e+08	4.30126e+08	3.04436e+08	3.04424e+08	6.05598e+08	599422132	1441238724
N-[(2S)-2-Hydroxypropanoyl]methionine	C8 H15 N O4 S	9.57	-0.00024	-1.1	221.072	221.072	5.998	0.125	2453292056	1	0				5	17	17	DDA for preferred ion	6.7926e+08	5.37407e+08	4.1247e+08	3.7577e+08	3.81966e+08	2.85135e+08	4.94419e+08	4.56323e+08	2.57769e+08	2.36906e+08	2.53687e+08	2.44441e+08	2.4815e+08	2.00541e+08	303510254	2.77691e+08	8.59748e+08	8.50746e+08	4.52666e+08	4.54943e+08	340277569	2.70317e+08	3.47642e+08	3.66458e+08	3.22042e+08	2.83768e+08	713545903	5.57363e+08	4.30584e+08	3.56296e+08	1264673818
Azelaic acid	C9 H16 O4	36.84	-0.00072	-3.83	188.105	188.104	8.34	0.072	2363485768	11	1	95.1	77.8		5	3	2	DDA for preferred ion	1119168926	9.10011e+08	1462822511	1348455572	8.03722e+08	6.84788e+08	1172782272	1041033991	7.08567e+08	7e+08	1783264100	1724145055	4.20038e+08	3.50518e+08	1856976835	1651636913	1029643560	9.69755e+08	1208654772	1149675379	5.63607e+08	4.9592e+08	5.35144e+08	5.43051e+08	6.0204e+08	577065388	1810241283	1709817278	1050649816	8.85612e+08	1351723618
9-Oxononanoic acid	C9 H16 O3	33.33	-0.00083	-4.84	172.11	172.109	8.481	0.079	2223249541	10	0				5	2	1	DDA for preferred ion	3.82328e+08	3.02705e+08	4.5367e+08	419178305	5.10898e+08	4.5645e+08	4.84639e+08	4.30991e+08	2.12449e+08	2.09431e+08	1.54463e+08	1.58983e+08	4.2233e+08	3.51759e+08	1.3582e+08	1.25367e+08	3.62124e+08	3.34879e+08	4.74049e+08	460900791	6.15866e+08	5.5182e+08	3.58316e+08	3.60173e+08	3.49592e+08	3.51548e+08	5.36666e+08	5.13216e+08	5.98315e+08	5.22764e+08	848020025
5-Hydantoinpropionic acid	C6 H8 N2 O4	13.04	-0.00081	-4.72	172.048	172.048	2.271	0.1	2210639750	5	0				5	5	5	DDA for preferred ion	6.12429e+08	5.31334e+08	5.17828e+08	4.59518e+08	1610392238	1580309179	8.22361e+07	7.13185e+07	3.88745e+08	4.21706e+08	1.00621e+08	1.01786e+08	2138375927	2224859969	4.63262e+08	4.95089e+08	5.8263e+08	5.35985e+08	425464541	4.61304e+08	5.31263e+07	4.71265e+07	376564592	4.0261e+08	1596007137	1391342358	6.2563e+08	5.60638e+08	4.88643e+08	4.25492e+08	9.59517e+07
N-Isovalerylglycine	C7 H13 N O3	14.29	-0.00099	-6.22	159.09	159.089	6.063	0.083	2086909849	18	2	64.4	8.2		5	4	3	DDA for preferred ion	6.19942e+08	5.22704e+08	5.54862e+08	4.9436e+08	5.11335e+08	427303216	3.24666e+08	3.00082e+08	2.6328e+08	2.47024e+08	2.12642e+08	208929943	3.89329e+08	321057024	3.25873e+08	2.92147e+08	465213832	4.5638e+08	4.60371e+08	4.39672e+08	3.54659e+08	2.91424e+08	4.13006e+08	4.15042e+08	6.07549e+08	5.89531e+08	6.53833e+08	5.89629e+08	6.16202e+08	5.57102e+08	1383965319
N-Isobutyrylglycine	C6 H11 N O3	23.3	-0.00108	-7.47	145.074	145.073	4.311	0.227	1963355558	17	4	77.3	8.9		5	33	32	DDA for preferred ion	1.95966e+08	1.90562e+08	1.25112e+08	1.48392e+08	1.69329e+08	1.18773e+08	8.41709e+07	8.39553e+07	5.26517e+07	4.81701e+07	8.74824e+07	9.31005e+07	1.89191e+08	1.34624e+08	9.65982e+07	7.05675e+07	7.97822e+07	1.09091e+08	1.2532e+08	8.50513e+07	1.05895e+08	2.01232e+08	8.82416e+07	7.59392e+07	1.68929e+08	2.44443e+08	1.7797e+08	1.62167e+08	1.49264e+08	9.9365e+07	774555466
2-(Acetylamino)hexanoic acid	C8 H15 N O3	22.22	-0.00089	-5.11	173.105	173.104	7.271	0.072	1825225755	8	3	94.2	9.7		5	6	2	DDA for preferred ion	7.42189e+08	5.81029e+08	2.99982e+08	2.66661e+08	3.86981e+08	3.24975e+08	3.7536e+08	3.5795e+08	4.70834e+08	4.83804e+08	3.60731e+08	3.22751e+08	3.66412e+08	3.04094e+08	4.61685e+08	4.04144e+08	6.36097e+08	5.88765e+08	2.26021e+08	2.16092e+08	2.95632e+08	2.36342e+08	5.65616e+08	5.7156e+08	3.49872e+08	3.41733e+08	5.76641e+08	5.52629e+08	330495938	2.7808e+08	4.16632e+08
5-Hydantoinpropionic acid	C6 H8 N2 O4	10.53	-0.00086	-5	172.048	172.048	2.495	0.1	1770140282	5	0				5	11	9	DDA for preferred ion	4.12601e+08	3.26489e+08	3.83235e+08	3.72337e+08	1453480900	1142747755	6.22263e+07	7.08983e+07	4.40332e+08	3.48747e+08	1.34877e+08	1.05606e+08	1821884934	1121250241	4.07056e+08	3.12008e+08	4.69442e+08	526126719	3.39792e+08	3.38543e+08	5.08453e+07	5.83825e+07	3.35258e+08	3.23532e+08	1087194818	1088515362	3.97293e+08	3.86152e+08	338043476	2.94266e+08	7.41625e+07
N-Acetylnorvaline	C7 H13 N O3	15.52	-0.00099	-6.23	159.09	159.089	5.883	0.083	1750166244	18	0				5	5	4	DDA for preferred ion	3.62861e+08	334187715	4.26796e+08	3.86706e+08	3.84705e+08	3.35241e+08	1.84341e+08	1.80351e+08	1.61282e+08	1.65748e+08	1.31184e+08	1.25497e+08	3.37234e+08	3.01366e+08	216457768	1.85817e+08	237115094	2.41172e+08	2.96096e+08	2.94352e+08	2.13327e+08	1.65053e+08	226931073	2.2702e+08	4.81632e+08	5.03921e+08	3.75136e+08	3.80762e+08	5.78856e+08	4.76376e+08	6.33292e+08
Nicotinuric acid	C8 H8 N2 O3	11.11	-0.00085	-4.75	180.053	180.053	6.108	1	1737646981	3	1	94	53.4		5	4	2	DDA for preferred ion	6.13848e+08	5.43624e+08	6.3229e+08	5.77619e+08	5.65477e+08	4.96557e+08	4.61423e+08	4.22723e+08	4.7213e+08	4.82014e+08	6.22678e+08	6.14671e+08	6.16645e+08	536012629	690012395	6.2271e+08	5.79156e+08	5.66175e+08	5.46918e+08	5.28055e+08	407434024	3.35819e+08	427593828	4.42234e+08	6.38656e+08	6.24758e+08	5.27992e+08	5.0869e+08	5.49833e+08	4.84843e+08	1082989715
4-Methoxy-3-(sulfooxy)benzoic acid	C8 H8 O7 S	19.05	-0.00019	-0.77	247.999	247.999	5.783	0.14	1720061306	3	0				5	35	30	DDA for preferred ion	2.42534e+08	1.81785e+08	2.73096e+08	2.69617e+08	3.62625e+08	2.9978e+08	3.57012e+08	310243870	2.14115e+08	2.05658e+08	4.09696e+08	1.85334e+08	4.28973e+08	1.85539e+08	3.07443e+08	2.80001e+08	2.04263e+08	164063254	2.21757e+08	163528938	2.06433e+08	2.11741e+06	2.80304e+08	3.60157e+08	4.84181e+08	4.55308e+08	3.81889e+08	1.82312e+08	2.31356e+08	2.39966e+08	1515692042
2-Oxoglutaric acid	C5 H6 O5	28.07	-0.0011	-7.54	146.022	146.02	1.812	0.095	1706806225	7	2	92.7	49		5	15	9	DDA for preferred ion	8.15474e+08	6.09838e+08	5.35286e+08	263887457	4.95777e+08	5.09265e+08	3.45611e+08	320460240	1.66196e+07	4.8946e+08	4.62169e+08	3.47105e+06	4.62393e+08	3.73231e+08	776224140	3.79919e+08	697615117	5.77391e+08	4.12687e+08	2.45696e+08	2.7951e+08	2.43143e+08	4.39796e+08	4.69671e+08	3.31591e+08	4.5706e+08	7.3865e+08	7.98558e+08	6.70181e+08	5.29425e+06	6.57748e+08
Isovalerylglutamic acid	C10 H17 N O5	43.48	-0.0003	-1.29	231.111	231.11	6.385	0.091	1684042498	2	0				5	8	8	DDA for preferred ion	2.65922e+08	2.08604e+08	538358118	4.76228e+08	3.31536e+08	2.82663e+08	2.79616e+08	235941813	2.95779e+08	2.93144e+08	2.20044e+08	2.15409e+08	2.77617e+08	2.32191e+08	2.00002e+08	1.84868e+08	2.57499e+08	2.50172e+08	3.36457e+08	3.16126e+08	2.36581e+08	1.92058e+08	201188184	1.99273e+08	3.12762e+08	3.16913e+08	313965210	2.85501e+08	4.28162e+08	3.37115e+08	714628822
Suberic acid	C8 H14 O4	31.91	-0.00087	-5.02	174.089	174.088	7.67	0.072	1600557247	8	2	93.9	53.2		5	3	1	DDA for preferred ion	4.38875e+08	3.53628e+08	1284141805	1119715359	7.124e+08	6.10072e+08	1583801923	1462070049	4.05343e+08	411088698	1028150349	9.96223e+08	900947305	7.47289e+08	4.51931e+08	4.01186e+08	2.30608e+08	2.5077e+08	1188243851	1160482525	7.91232e+08	6.44891e+08	332002120	3.35916e+08	4.30164e+08	4.33315e+08	5.29982e+08	396292404	9.87714e+08	8.35635e+08	6.0282e+08
.alpha.-Aminoadipic acid	C6 H11 N O4	28.57	-0.00098	-6.09	161.069	161.068	1.861	0.075	1596519390	16	0				5	4	3	DDA for preferred ion	5.73457e+08	5.17705e+08	5.75512e+08	4.9822e+08	772539856	6.64208e+08	3.47907e+08	3.34476e+08	3.03926e+08	295087891	3.45648e+08	3.22362e+08	6.81764e+08	5.8864e+08	2.71281e+08	2.48753e+08	4.9837e+08	473840338	4.77358e+08	4.60862e+08	3.50439e+08	2.91588e+08	3.76554e+08	3.99906e+08	7.83858e+08	8.38948e+08	6.18354e+08	6.28154e+08	6.31956e+08	5.46982e+08	798397974
THREONIC ACID, L-	C4 H8 O5	36.96	-0.00109	-8.04	136.037	136.036	1.447	0.117	1567182949	4	0				5	18	18	DDA for preferred ion	3.77048e+08	2.69797e+08	3.98172e+08	4.20143e+08	4.06969e+08	4.41645e+08	5.62698e+08	4.81849e+08	3.87119e+08	3.09149e+08	660830321	715598221	3.28912e+08	4.98219e+08	6.08018e+08	5.13299e+08	250755336	2.52641e+08	2.37072e+08	3.71265e+08	5.18878e+08	6.24059e+08	279226254	3.70132e+08	3.98262e+08	4.65883e+08	3.30251e+08	3.07954e+08	3.24344e+08	1.9721e+08	1563975807
.alpha.-Aminoadipic acid	C6 H11 N O4	37.08	-0.00097	-6.04	161.069	161.068	1.897	0.075	1562485837	16	0				5	4	3	DDA for preferred ion	5.68017e+08	514462284	5.71037e+08	4.94903e+08	7.65483e+08	6.58373e+08	3.45101e+08	3.32047e+08	3.01404e+08	292854824	3.43297e+08	320473775	6.76828e+08	5.85795e+08	2.68821e+08	2.45628e+08	494983997	4.70948e+08	4.73432e+08	4.56766e+08	3.46361e+08	2.88036e+08	3.72152e+08	3.95061e+08	7.76426e+08	8.32713e+08	6.11684e+08	6.21687e+08	6.24604e+08	5.41742e+08	7.89422e+08
Methylmalonic acid	C4 H6 O4	23.53	-0.00123	-10.44	118.027	118.025	2.331	0.098	1557292489	0	1	94.5	9.7		5	8	7	DDA for preferred ion	6.07328e+08	4.82552e+08	2.89376e+08	2.59012e+08	4.03197e+08	3.25817e+08	1342915684	1308496969	3.26745e+08	304468787	3.31994e+08	2.77218e+08	4.12665e+08	3.55843e+08	6.98779e+08	580658282	3.6962e+08	3.92286e+08	245404056	3.0516e+08	2.65277e+08	2.67708e+08	4.86652e+08	423355952	6.51706e+08	5.20499e+08	6.27112e+08	5.68569e+08	4.30988e+08	3.7527e+08	5.9534e+08
Xylenesulfonate	C8 H10 O3 S	15.91	-0.00075	-4.01	186.035	186.034	7.17	1	1530087246	0	2	98.4	9.9		5	4	3	DDA for preferred ion	3.19911e+08	1.94952e+08	8.5456e+07	7.45862e+07	4.29291e+07	3.03252e+07	3.08112e+07	2.45076e+07	1.12718e+08	1.17183e+08	2.29125e+07	2.10419e+07	3.0163e+07	2.43254e+07	1.07884e+08	8.79853e+07	1.7517e+08	1.59338e+08	2.83969e+07	2.83509e+07	3.03324e+07	2.45869e+07	4.67534e+07	4.57747e+07	6.00226e+07	5.91283e+07	2.45013e+08	2.21064e+08	6.89348e+07	5.73936e+07	6.35572e+07
3-Oxooctanoic acid	C8 H14 O3	35.9	-0.00094	-5.97	158.094	158.093	9.657	0.113	1522459917	18	0				5	2	2	DDA for preferred ion	5.75704e+08	4.52288e+08	6.27971e+08	5.8318e+08	1011847482	8.13664e+08	444415983	3.94369e+08	3.95836e+08	3.97357e+08	1.37117e+08	1.37632e+08	4.08297e+08	3.18944e+08	125103396	1.08243e+08	2.74229e+08	2.58289e+08	2.84252e+08	2.61927e+08	5.72046e+08	4.73812e+08	5.73906e+08	5.486e+08	6.50939e+08	6.53995e+08	1517964929	1497882366	1173749051	1021942332	1.35802e+08
Methylsuccinic acid	C5 H8 O4	40	-0.00112	-8.49	132.042	132.041	5.12	0.121	1462301354	19	3	99.4	88		5	5	3	DDA for preferred ion	473484250	3.6192e+08	4.00566e+08	3.35663e+08	5.38073e+08	4.40815e+08	7.3816e+08	6.32613e+08	2.84259e+08	2.94032e+08	9.56545e+08	9.24075e+08	445715036	3.41169e+08	4.2504e+08	3.89267e+08	3.88867e+08	3.57658e+08	4.05027e+08	3.71346e+08	4.49078e+08	3.10834e+08	3.07251e+08	3.07775e+08	501811034	5.19981e+08	5.27196e+08	4.8123e+08	4.45506e+08	3.50642e+08	9.58045e+08
D-(−)-Erythrose	C4 H8 O4	41.46	-0.00111	-9.21	120.042	120.041	1.464	1	1430245049	12	0				5	11	6	DDA for preferred ion	195601282	1.77132e+08	1.66524e+08	1.90863e+08	328510458	3.16379e+08	1.95991e+08	1.92081e+08	1.48491e+08	1.58796e+08	1.56102e+08	2.18822e+08	3.55517e+08	3.18052e+08	252357888	2.42595e+08	2.06545e+08	1.50139e+08	1.46022e+08	1.39809e+08	1.32735e+08	2.37699e+08	2.1424e+08	1.22055e+08	4.30808e+08	4.9071e+08	176535268	1.90795e+08	135091473	1.44737e+08	616815286
N-[(2S)-2-Hydroxypropanoyl]methionine	C8 H15 N O4 S	12.82	-0.00033	-1.51	221.072	221.072	6.131	0.125	1402410519	1	0				5	13	13	DDA for preferred ion	8.13302e+08	6.65258e+08	6.34702e+08	5.69959e+08	5.27728e+08	4.4943e+08	6.74725e+08	6.16918e+08	3.27675e+08	3.21363e+08	3.38087e+08	3.20908e+08	4.22455e+08	3.33292e+08	3.7645e+08	3.20764e+08	8.69233e+08	8.60605e+08	6.65699e+08	6.83823e+08	4.56007e+08	3.59036e+08	4.67716e+08	4.84803e+08	4.13564e+08	4.15084e+08	7.1121e+08	6.58504e+08	606805340	5.19759e+08	1386390022
[3-(Sulfooxy)phenyl]acetic acid	C8 H8 O6 S	13.6	-0.00036	-1.55	232.004	232.004	6.093	0.124	1346940239	5	0				5	35	34	DDA for preferred ion	4.51717e+08	2.86152e+08	4.2846e+08	3.83835e+08	5.02701e+08	3.72862e+08	4.362e+08	3.83505e+08	5.13671e+08	3.937e+08	7.9724e+08	8.32538e+08	4.93798e+08	5.20225e+08	8.19629e+08	6.70962e+08	3.33684e+08	3.25962e+08	5.79185e+08	3.81088e+08	5.57495e+08	3.40928e+08	5.19525e+08	524401948	7.18337e+08	4.32012e+08	3.36575e+08	347763507	4.57833e+08	4.54868e+08	9.96104e+08
N-Isobutyrylglycine	C6 H11 N O3	27.45	-0.00109	-7.5	145.074	145.073	3.878	0.227	1335679592	17	10	77.3	8.9		5	24	23	DDA for preferred ion	1.0165e+08	7.53321e+07	1.23844e+08	1.06556e+08	1.38749e+08	1.04692e+08	8.51748e+07	7.42307e+07	4.72257e+07	3.57563e+07	4.62557e+07	4.53508e+07	7.81717e+07	6.233e+07	4.26789e+07	4.75455e+07	7.46749e+07	5.4647e+07	7.5286e+07	8.70506e+07	130110181	6.74205e+07	9.12085e+07	8.62371e+07	2.429e+08	2.03346e+08	1.19613e+08	1.19743e+08	2.01865e+08	1.77208e+08	4.74088e+08
(2E)-3-[4-(Sulfooxy)phenyl]acrylic acid	C9 H8 O6 S	9.52	-0.00023	-0.92	244.004	244.004	6.779	0.14	1334173308	5	0				5	7	6	DDA for preferred ion	1259955116	1065692229	1173710336	1194334957	1293456101	1047247846	9.11235e+08	814026883	8.03748e+08	8.07277e+08	1041593842	999618947	7.91513e+08	7.03904e+08	1260914492	1028629082	1369575013	1366345877	9.60526e+08	9.59915e+08	7.31611e+08	625627226	7.46051e+08	7.43793e+08	1254619248	1320009947	1274475970	1201488738	1272983052	1062258194	7.87517e+07
Methylmalonic acid	C4 H6 O4	23.21	-0.00123	-10.45	118.027	118.025	2.618	0.098	1299986081	0	3	93.3	9.7		5	8	7	DDA for preferred ion	3.41371e+08	3.57533e+08	3.41506e+08	2.05741e+08	2.37059e+08	3.14367e+08	1207974032	988188683	3.32889e+08	2.60835e+08	2.98528e+08	3.12738e+08	3.83123e+08	2.66437e+08	5.12148e+08	5.64667e+08	2.98012e+08	3.23313e+08	1.88744e+08	1.963e+08	2.36495e+08	1.8196e+08	3.73954e+08	340964027	4.56496e+08	4.8672e+08	3.30116e+08	3.35668e+08	2.75578e+08	2.6874e+08	4.59289e+08
L-Phenylalanine	C9 H11 N O2	14.77	-0.00093	-5.61	165.079	165.078	4.61	1	1271638336	17	2	96.8	86.6		5	4	4	DDA for preferred ion	5.04782e+08	3.59614e+08	6.48578e+08	5.96429e+08	4.09546e+08	3.14208e+08	4.55597e+08	4.21447e+08	5.10754e+08	4.85251e+08	3.83143e+08	3.68533e+08	6.32163e+08	5.33555e+08	3.47898e+08	2.99068e+08	5.0731e+08	4.65385e+08	4.60536e+08	484832666	496268273	3.77827e+08	4.55563e+08	4.89926e+08	3.04937e+08	2.79055e+08	4.11069e+08	3.77433e+08	4.61119e+08	3.9269e+08	5.35913e+08
2-(acetylamino)-4-(methylthio)butanoic acid	C7 H13 N O3 S	34.78	-0.00078	-4.11	191.062	191.061	6.035	1	1257541232	3	2	97.9	92.3		5	2	2	DDA for preferred ion	3.91082e+08	3.20193e+08	198309883	1.75776e+08	1.55409e+08	1.34549e+08	3.14015e+08	2.88581e+08	2.56111e+08	2.56995e+08	1.52036e+08	1.50457e+08	9.15544e+07	8.12981e+07	170951262	1.55171e+08	2.99476e+08	2.83286e+08	1.41339e+08	1.38153e+08	1.7387e+08	1.35715e+08	2.72283e+08	2.80525e+08	1.52472e+08	1.4005e+08	418522753	4.00002e+08	2.63658e+08	2.27302e+08	1.28985e+08
4-Methoxy-3-(sulfooxy)benzoic acid	C8 H8 O7 S	21.95	-5e-05	-0.19	247.999	247.999	5.92	0.14	1245435032	3	0				5	24	24	DDA for preferred ion	2.15065e+08	1.62112e+08	2.79653e+08	2.77378e+08	3.78238e+08	314107458	375763690	3.28004e+08	2.36368e+08	2.27983e+08	3.4679e+08	1.6341e+08	3.86365e+08	1.73772e+08	289462503	2.65006e+08	2.23597e+08	1.80353e+08	2.46853e+08	182789716	176777653	311991076	232877497	3.03337e+08	4.65382e+08	4.39856e+08	3.70794e+08	1.77903e+08	2.34696e+08	244580408	1282483512
3-Phenyllactic acid	C9 H10 O3	26.92	-0.00089	-5.37	166.063	166.062	7.699	0.074	1210140029	46	3	89.8	60.6		5	3	2	DDA for preferred ion	1.24354e+08	1.05829e+08	1.43769e+08	1.25903e+08	7.003e+08	5.02872e+08	7.68948e+07	6.65639e+07	4.10606e+07	4.41177e+07	6.89801e+07	6.03933e+07	5.06792e+08	4.14344e+08	9.92783e+07	8.66471e+07	9.24866e+07	9.52923e+07	4.81843e+08	4.77887e+08	6.18007e+07	5.01078e+07	4.65901e+07	4.98713e+07	6.46533e+08	6.24101e+08	5.23281e+08	4.71575e+08	5.97824e+08	5.0066e+08	1.95308e+08
4-(2-Hydroxyethyl)phenyl hydrogen sulfate	C8 H10 O5 S	23.53	-0.00039	-1.79	218.025	218.024	8.908	0.18	1207824345	2	0				5	4	4	DDA for preferred ion	2.76381e+08	2.12902e+08	241298421	212414448	2.75895e+08	2.28721e+08	1.82699e+08	1.69372e+08	1.48807e+08	1.45893e+08	166462966	1.54011e+08	2.21796e+08	183198607	1.9389e+08	1.60624e+08	2.7112e+08	251205761	2.22363e+08	2.15392e+08	1.52282e+08	121826440	1.52042e+08	1.60578e+08	2.88587e+08	2.54479e+08	2.72499e+08	2.57851e+08	2.79645e+08	2.23346e+08	689313569
guaiacol sulfate	C7 H8 O5 S	15.79	-0.00058	-2.86	204.009	204.009	7.562	0.154	1162037909	1	0				3	9	3	DDA for preferred ion	2.6589e+08	2.25558e+08	3.01065e+08	2.673e+08	2.96777e+08	2.36141e+08	1.5808e+08	1.58225e+08	9.22127e+07	9.56122e+07	1.68689e+08	1.574e+08	1.64251e+08	1.32692e+08	2.0347e+08	1.7609e+08	2.35091e+08	2.2211e+08	2.98192e+08	3.07558e+08	1.65643e+08	383549	3.54406e+06	2.0297e+06	4.34668e+08	3.88849e+08	374919975	4.02744e+08	4.14854e+08	3.44078e+08	9.15452e+08
2-(Acetylamino)hexanoic acid	C8 H15 N O3	17.14	-0.00089	-5.12	173.105	173.104	7.07	0.072	1078680359	8	3	95.3	9.8		5	2	2	DDA for preferred ion	3.64913e+08	2.84151e+08	2.41492e+08	1.91932e+08	3.0434e+08	2.51633e+08	2.82024e+08	2.48715e+08	3.07882e+08	2.98028e+08	2.36614e+08	2.21385e+08	2.76073e+08	2.40452e+08	2.98795e+08	2.79082e+08	3.46734e+08	3.50749e+08	192225528	1.88038e+08	202635403	1.77603e+08	3.15983e+08	3.30433e+08	2.57197e+08	2.59261e+08	3.8149e+08	3.55261e+08	2.71889e+08	2.34514e+08	3.05069e+08
Sulfuric acid	H2 O4 S	10.81	-0.00026	-2.6	97.9674	97.9671	2.344	0.19	1067515861	1	0				5	18	14	DDA for other ion	1.39951e+07	5.5415e+07	2.92195e+08	4.15082e+08	1.69576e+06	3.03892e+07	5.41117e+08	8.7365e+08	8.13056e+08	7.95492e+08	533510468	1195114917	5.61547e+07	2.0009e+08	4.9934e+08	4.44957e+08	2.9884e+08	3.26957e+07	550159486	687502153	8.43171e+08	3.05008e+08	6.4379e+08	5.38619e+08	7.48484e+07	1.2769e+08	5.25882e+07	1.50915e+07	2.617e+06	2.3843e+08	5.43932e+08
3,4-Dihydroxybenzenesulfonic acid	C6 H6 O5 S	13.33	-0.00073	-3.83	189.994	189.993	5.843	1	1063285164	4	2	63.4	8.2		3	15	14	DDA for preferred ion	3.17592e+08	1.64159e+08	4.32605e+08	3.89771e+08	2.51584e+08	3.32593e+08	1.21495e+08	1.75011e+08	8.6807e+07	6.90737e+07	1.97433e+08	2.04558e+08	2.39066e+08	4.02618e+08	1.15748e+08	9.15104e+07	2.57508e+08	144407763	2.34014e+08	3.16962e+08	448025	1.52268e+08	460192	465044	4.04793e+08	5.95215e+08	385275211	3.64374e+08	3.88162e+08	2.27724e+08	6.46493e+08
N-Acetyl-DL-norvaline	C7 H13 N O3	20.9	-0.00096	-6.05	159.09	159.089	5.159	0.083	1061700112	18	1	68.3	8.4		5	4	1	DDA for preferred ion	2.80953e+07	2.29462e+07	1.61011e+07	1.426e+07	25410876	1.95256e+07	19505205	1.73904e+07	1.20582e+07	1.22444e+07	1.30075e+07	1.33444e+07	1.91445e+07	1.51096e+07	1.82805e+07	1.60451e+07	1.41885e+07	1.36428e+07	1.29694e+07	1.26218e+07	3.85667e+07	2.98617e+07	2.89247e+07	2.87263e+07	5.31444e+07	5.36597e+07	5.28494e+07	4.94779e+07	2.79158e+07	2.31991e+07	5.36542e+08
Aceglutamide	C7 H12 N2 O4	48.1	-0.00077	-4.12	188.08	188.079	1.665	0.066	1056035155	3	0				5	17	16	DDA for preferred ion	3.05837e+08	3.0532e+08	3.13569e+08	3.37398e+08	4.436e+08	581364496	3.69402e+08	3.50788e+08	2.00793e+08	2.46839e+08	1.951e+08	193484379	5.09671e+08	4.69878e+08	3.27121e+08	2.80336e+08	3.24233e+08	3.2532e+08	3.04664e+08	3.11338e+08	221131709	3.03421e+08	2.13377e+08	2.18379e+08	6.0431e+08	5.51429e+08	2.63334e+08	2.72281e+08	3.52555e+08	3.75722e+08	3.65534e+08
1,3,4-Trihydroxy-5-oxocyclohexanecarboxylic acid	C7 H10 O6	16.15	-0.0008	-4.19	190.048	190.047	2.396	0.075	1055313139	7	0				5	8	7	DDA for preferred ion	4.31856e+08	4.83865e+08	3.59251e+08	3.89215e+08	4.83436e+08	5.60422e+08	3.7791e+08	3.87783e+08	3.17583e+08	3.1647e+08	3.33499e+08	3.31328e+08	4.94066e+08	4.38202e+08	4.0052e+08	3.78906e+08	4.08689e+08	436287506	3.93944e+08	3.82238e+08	3.86479e+08	4.22325e+08	3.77942e+08	3.45936e+08	5.36802e+08	4.81428e+08	4.68893e+08	5.32766e+08	4.02518e+08	4.43975e+08	1095942467
2-Hydroxy-6-methoxy-4-vinylphenyl hydrogen sulfate	C9 H10 O6 S	19.05	-0.0003	-1.2	246.02	246.02	6.96	0.138	1025738990	10	0				5	3	2	DDA for preferred ion	7.66279e+08	6.35074e+08	1.10757e+08	1.0563e+08	2.7369e+08	2.40177e+08	1.21292e+08	1.1146e+08	218429600	2.21748e+08	1.07028e+08	1.02342e+08	7.8057e+07	5.924e+07	3.89097e+08	3.4688e+08	1035943844	1046733890	142922351	138652966	1.56073e+08	1.30241e+08	196184301	2.03833e+08	3.6917e+08	3.73341e+08	9.66211e+07	9.03475e+07	1.43238e+08	8.24406e+07	1.41257e+08
MHPG	C9 H12 O4	13.79	-0.00086	-4.66	184.074	184.073	7.441	0.07	9.79882e+08	20	0				5	3	2	DDA for preferred ion	5.18581e+08	4.34429e+08	3.52356e+08	3.16324e+08	5.37924e+08	4.77905e+08	2.87519e+08	2.53081e+08	2.81795e+08	2.80227e+08	2.51911e+08	2.45586e+08	1.11327e+08	9.28922e+07	4.29804e+08	3.97796e+08	7.13457e+08	6.84073e+08	3.1735e+08	3.10104e+08	2.94984e+08	2.50012e+08	2.68026e+08	273692716	5.63092e+08	5.72025e+08	5.44473e+08	5.22376e+08	3.32135e+08	2.94119e+08	6.21685e+08
L-(+)-Tartaric acid	C4 H6 O6	38.1	-0.00112	-7.46	150.016	150.015	1.261	0.06	9.69564e+08	4	3	96.6	93.5	60.9	5	33	23	DDA for preferred ion	2.0148e+08	1.67039e+08	1.51993e+08	1.25224e+08	1.27863e+08	1.3042e+08	9.13453e+07	9.8778e+07	7.45498e+07	7.09666e+07	1.18193e+08	1.14534e+08	1.41794e+08	1.45097e+08	1.2074e+08	120024326	8.21327e+07	9.7438e+07	1.36328e+08	135450688	1.31445e+08	1.36943e+08	1.50135e+08	1.38871e+08	1.65788e+08	1.47107e+08	1.74196e+08	1.97265e+08	1.30935e+08	1.66567e+08	7.34647e+08
L-Threonic acid	C4 H8 O5	29.09	-0.00113	-8.34	136.037	136.036	2.006	0.117	9.56947e+08	4	6	79.8	9		5	20	14	DDA for preferred ion	127046431	5.35524e+07	1.0183e+08	7.7949e+07	1.87908e+08	1.3808e+07	7.8426e+07	6.02403e+07	73576534	6.93004e+07	8.45479e+07	6.08651e+06	1.55246e+08	1.0809e+07	9.63436e+07	2.73398e+07	106396972	1.16539e+08	1.23301e+08	1.41425e+08	1.28922e+08	5.99641e+07	1.25399e+08	1.41718e+08	1.72428e+08	1.40212e+08	2.13639e+08	1.39956e+08	1.64126e+08	1.41916e+08	1.48031e+08
6-Oxohexanoic acid	C6 H10 O3	31.67	-0.00118	-9.06	130.063	130.062	5.974	0.121	9.52376e+08	25	0				5	2	1	DDA for preferred ion	3.77746e+08	3.06119e+08	3.60621e+08	3.16519e+08	2.88638e+08	237222076	3.9372e+08	3.64733e+08	2.76269e+08	2.80172e+08	2.02853e+08	1.93459e+08	2.44115e+08	1.96679e+08	3.45065e+08	3.0528e+08	3.33886e+08	3.22933e+08	2.61719e+08	2.63095e+08	3.50458e+08	2.90367e+08	3.55514e+08	3.61026e+08	3.58474e+08	3.53251e+08	4.12919e+08	3.91089e+08	363216343	3.08575e+08	3.20056e+08
3-(4-Hydroxyphenyl)propionic acid	C9 H10 O3	17.65	-0.00087	-5.27	166.063	166.062	7.447	0.074	9.21747e+08	46	9	89.9	9.5		5	3	3	DDA for preferred ion	4.89609e+08	4.13561e+08	3.32357e+08	3.01399e+08	538869984	4.77041e+08	2.76535e+08	2.46189e+08	2.71155e+08	2.72864e+08	242786202	2.36408e+08	9.39688e+07	7.94203e+07	4.20625e+08	3.87875e+08	7.16259e+08	6.84903e+08	3.07897e+08	3.00192e+08	2.80648e+08	2.38298e+08	2.50333e+08	2.56338e+08	559495865	5.6772e+08	5.22972e+08	4.98829e+08	3.15493e+08	2.81192e+08	5.87371e+08
3-Methyladipic acid	C7 H12 O4	24.39	-0.00099	-6.16	160.074	160.073	6.731	0.073	9.14281e+08	13	3	91.5	65.5		5	2	2	DDA for preferred ion	3.3708e+08	376841941	376857914	3.61353e+08	2.39549e+08	2.39608e+08	355592810	3.52424e+08	3.28875e+08	3.11415e+08	3.66366e+08	3.4522e+08	2.70305e+08	2.48628e+08	4.94858e+08	4.53396e+08	1.86985e+08	1.81905e+08	2.51208e+08	2.5707e+08	3.49636e+08	3.10938e+08	376689814	3.70312e+08	3.51233e+08	3.98582e+08	2.49545e+08	3.22211e+08	3.03018e+08	2.80833e+08	6.38855e+08
Î±-N-Acetylcitrulline	C8 H15 N3 O4	16.88	-0.00051	-2.36	217.106	217.106	1.91	1	8.98211e+08	7	0				5	2	1	DDA for preferred ion	5.98066e+07	4.57732e+07	4.86768e+07	4.72538e+07	5.46762e+07	4.85917e+07	3.47034e+07	3.22249e+07	2.96821e+07	2.90362e+07	3.17621e+07	28137499	4.89067e+07	4.21722e+07	2.56656e+07	2.27944e+07	4.03431e+07	3.54784e+07	4.74791e+07	4.42896e+07	3.97141e+07	3.28115e+07	3.68881e+07	3.77428e+07	5.05302e+07	4.63289e+07	6.60609e+07	5.96461e+07	7.54949e+07	6.05928e+07	5.94382e+07
Suberic acid	C8 H14 O4	21.59	-0.00085	-4.89	174.089	174.088	7.557	0.072	8.61943e+08	8	2	87.8	59.2		5	3	3	DDA for preferred ion	3.79766e+08	311195198	3.97728e+08	3.47099e+08	2.60322e+08	2.17251e+08	2.81626e+08	2.59421e+08	2.25626e+08	2.26764e+08	3.56475e+08	330794712	206963753	1.71701e+08	3.8863e+08	3.49126e+08	4.43683e+08	3.79471e+08	3.2166e+08	3.10579e+08	2.40832e+08	2.04367e+08	244044516	2.37233e+08	282660759	2.72501e+08	4.82803e+08	547978229	3.21129e+08	2.8035e+08	8.7477e+08
asn-val	C9 H17 N3 O4	18.09	-0.00035	-1.53	231.122	231.122	2.99	1	8.58897e+08	2	0				4	7	3	DDA for preferred ion	1.25502e+08	5.132e+07	8.28678e+07	8.70498e+07	1.47457e+08	1.93066e+08	1.48937e+08	1.50123e+08	1.79891e+07	1.38869e+08	3.14767e+08	1.96445e+08	1.32297e+08	1.70988e+08	2.07539e+08	2.08584e+08	7.82429e+07	8.68798e+07	8.11112e+07	9.73403e+07	7.88977e+07	1.00124e+06	1.03564e+08	1.30807e+08	189411648	1.72163e+08	100113588	1.47885e+08	9.09714e+07	1.21324e+08	4.38225e+08
2-deoxy-D-ribonic acid	C5 H10 O5	27.59	-0.00083	-5.55	150.053	150.052	1.461	1	8.58794e+08	57	6			73.2	5	12	9	DDA for preferred ion	2.75071e+08	2.57141e+08	2.23948e+08	2.29199e+08	2.7627e+08	3.16142e+08	371370512	4.1876e+08	2.25669e+08	2.55524e+08	4.55902e+08	5.34069e+08	3.40157e+08	3.61759e+08	3.50279e+08	288283687	2.07513e+08	2.04259e+08	2.1413e+08	2.06752e+08	2.99801e+08	4.11026e+08	2.50847e+08	2.20617e+08	2.89703e+08	3.02597e+08	2.23531e+08	2.14176e+08	1.95588e+08	2.36041e+08	9.00166e+08
Pro-tyr	C14 H18 N2 O4	9.89	1e-05	0.05	278.127	278.127	5.403	1	8.34043e+08	6	0				5	5	2	DDA for preferred ion	4.8116e+07	4.214e+07	1.3221e+08	1.17064e+08	4.47679e+07	4.20847e+07	3.89564e+07	3.56709e+07	4.75825e+07	4.72594e+07	4.07354e+07	4.04132e+07	4.50104e+07	4.14846e+07	4.19134e+07	3.70258e+07	4.4713e+07	4.38743e+07	7.9613e+07	7.51884e+07	7.5938e+07	6.01036e+07	3.65502e+07	3.82375e+07	6.45343e+07	5.71332e+07	5.07712e+07	5.02847e+07	1.55269e+08	1.32186e+08	1.07807e+08
DL-β-Leucine	C6 H13 N O2	17.95	-0.00117	-8.93	131.095	131.093	2.331	0.089	8.06248e+08	18	2	89.9	9.5		4	21	18	DDA for preferred ion	3.11438e+08	2.94401e+08	263066838	2.95555e+08	172481811	1.60819e+08	1.82815e+08	1.47376e+08	2.40701e+08	2.23853e+08	241898313	2.79736e+08	226319414	1.92557e+08	1.57347e+08	1.9722e+08	2.02868e+08	2.28608e+08	1.96244e+08	1.63163e+08	1.87614e+08	2.04059e+08	3.92062e+08	3.35619e+08	1.38605e+08	9.79389e+07	2.56247e+08	2.2512e+08	2.09258e+08	255764853	3.98656e+08
Pyruvic acid	C3 H4 O3	9.52	-0.00115	-13.06	88.016	88.0149	2.022	0.088	8.01636e+08	0	2	93.6	9.7		5	19	9	DDA for preferred ion	1.51643e+08	7.45919e+07	113821496	9.33616e+07	113435918	1.19701e+07	1.30192e+08	101028896	7.33529e+07	8.50129e+07	5.25913e+07	3.79961e+07	6.40663e+07	7.5089e+06	7.87089e+07	1.50488e+07	1.39346e+08	1.2865e+08	1.10356e+08	1.24404e+08	6.52326e+07	1.03923e+07	7.17243e+07	6.84424e+07	1.03676e+08	1.02358e+08	204048768	1.53061e+08	1.39933e+08	1.05848e+08	3.42638e+08
Gluconic acid	C6 H12 O7	43.57	-0.00036	-1.82	196.058	196.058	1.486	0.118	776624587	10	15	91.6	82.4		5	20	17	DDA for preferred ion	2.31825e+08	2.09651e+08	1.7805e+08	1.47125e+08	2.23795e+08	2.45396e+08	3.16013e+08	3.22062e+08	1.76178e+08	2.01434e+08	4.23027e+08	4.96652e+08	2.70796e+08	2.91874e+08	2.94696e+08	2.32276e+08	1.49185e+08	1.41356e+08	1.49626e+08	1.49455e+08	269199357	3.74111e+08	2.18643e+08	181321422	1.95984e+08	221672892	1.73563e+08	1.60868e+08	1.50256e+08	1.3998e+08	7.84238e+08
Cyclopentylacetic acid	C7 H12 O2	10	-0.00116	-9.06	128.084	128.083	7.885	0.072	7.65847e+08	30	2	97.7	9.9		5	5	2	DDA for preferred ion	1.82002e+08	1.37359e+08	9.31143e+07	8.27908e+07	1.21002e+08	9.9392e+07	7.33345e+07	6.347e+07	5.82965e+07	5.70152e+07	1.23762e+08	117162731	9.61428e+07	7.68285e+07	9.05738e+07	7.78823e+07	1.21119e+08	1.1504e+08	7.11096e+07	6.72668e+07	6.60287e+07	5.29449e+07	6.19619e+07	6.03586e+07	1.25493e+08	1.22694e+08	154338704	1.43772e+08	1.04814e+08	8.33822e+07	3.65355e+08
2,3,4,5-Tetrahydroxypentanal	C5 H10 O5	22.58	0.0008	5.33	150.053	150.054	1.456	1	752536357	64	3			71.6	5	15	12	DDA for preferred ion	2.18152e+08	2.38696e+08	1.75522e+08	1.68013e+08	2.2022e+08	2.44001e+08	3.22417e+08	3.60284e+08	1.82447e+08	2.04076e+08	4.14988e+08	4.98873e+08	2.90136e+08	2.95761e+08	3.02341e+08	2.41706e+08	1.53745e+08	1.48798e+08	1.64903e+08	1.62532e+08	2.67829e+08	3.69425e+08	2.13091e+08	1.81383e+08	209942953	2.26982e+08	1.70097e+08	1.59746e+08	1.55731e+08	1.46159e+08	8.11713e+08
Succinic semialdehyde	C4 H6 O3	27.03	-0.00114	-11.19	102.032	102.031	2.017	0.098	7.50055e+08	0	2	75.1	8.8		5	26	11	DDA for preferred ion	126969398	7.73194e+07	1.1351e+08	9.46563e+07	1.12157e+08	6.59461e+07	1.31496e+08	9.84813e+07	8.01685e+07	9.092e+07	4.36416e+07	3.55965e+07	6.0368e+07	1.35082e+07	7.51534e+07	1.46748e+07	1.40339e+08	1.35675e+08	1.22482e+08	1.2915e+08	5.60055e+07	4.46363e+06	6.65743e+07	6.44836e+07	1.00604e+08	9.1802e+07	173711812	1.3992e+08	1.34558e+08	1.04361e+08	3.0322e+08
Salicylic acid	C7 H6 O3	13.64	-0.00109	-7.9	138.032	138.031	6.519	0.074	7.24131e+08	11	1	61.4	8.1		5	2	1	DDA for preferred ion	2.9522e+08	2.50942e+08	2.80103e+08	2.551e+08	298293197	260614447	2.72693e+08	2.4518e+08	2.13733e+08	2.12725e+08	2.73926e+08	2.67783e+08	2.59662e+08	2.1572e+08	326156568	2.93012e+08	2.81418e+08	2.74778e+08	2.53257e+08	2.41675e+08	2.53048e+08	211226423	2.34977e+08	2.38373e+08	2.69668e+08	2.66224e+08	3.15237e+08	3.10607e+08	3.00616e+08	2.62267e+08	7.14318e+08
2-Hydroxy-6-methoxy-4-vinylphenyl hydrogen sulfate	C9 H10 O6 S	10	-0.00026	-1.07	246.02	246.02	6.753	0.138	7.16664e+08	10	0				5	3	3	DDA for preferred ion	1.25303e+08	1.26772e+08	1.02065e+08	9.01866e+07	1.71081e+08	1.58206e+08	9.04633e+07	7.85674e+07	7.87582e+07	7.82165e+07	8.46443e+07	8.83566e+07	3.66886e+07	2.78766e+07	1.26256e+08	1.19687e+08	175845495	1.75351e+08	8.85026e+07	8.79358e+07	8.28805e+07	6.36867e+07	7.18226e+07	6.8855e+07	1.88575e+08	1.81504e+08	1.39174e+08	1.35073e+08	100936543	8.95633e+07	6.78241e+06
1-(3-Furyl)-1,4-pentanediol	C9 H14 O3	16.33	-0.00085	-5.01	170.094	170.093	10.53	0.082	6.61154e+08	3	0				5	3	1	DDA for preferred ion	2.28057e+08	1.80157e+08	1.38123e+08	1.18564e+08	188916351	156188143	2.30108e+07	2.05572e+07	2.07076e+08	2.05554e+08	2.59128e+08	2.45877e+08	8.88225e+07	6.88549e+07	5.16921e+07	4.63575e+07	2.87988e+08	2.76076e+08	1.77401e+08	1.7169e+08	2.1321e+07	1.71318e+07	4.03334e+07	4.09822e+07	2.53242e+07	2.50826e+07	6.57094e+08	6.18354e+08	390123243	3.21855e+08	6.23613e+06
Pyrogallol-2-O-sulphate	C6 H6 O6 S	15.38	-0.00057	-2.79	205.989	205.988	5.819	0.112	6.52703e+08	3	0				5	3	2	DDA for preferred ion	2.18746e+08	1.74524e+08	2.15781e+08	1.8295e+08	3.52046e+08	2.83383e+08	1.63575e+08	1.46452e+08	1.17625e+08	1.13179e+08	8.68892e+07	8.29006e+07	211027384	1.7895e+08	135502634	1.15982e+08	276561026	2.70515e+08	2.29189e+08	223427604	1.25839e+08	1.00015e+08	1.55472e+08	1.57589e+08	2.53141e+08	2.49646e+08	223530995	2.07419e+08	226272956	1.99856e+08	5.89458e+08
(5Z)-5-Decenedioic acid	C10 H16 O4	11.11	-0.00055	-2.77	200.105	200.104	8.71	0.11	6.51287e+08	8	0				5	41	38	DDA for preferred ion	202969971	156750996	1.41983e+08	1.76231e+08	1.81745e+08	1.74735e+08	1.69541e+08	1.53899e+08	8.44698e+07	8.55001e+07	2.16693e+08	1.78428e+08	182017717	1.41944e+08	9.21349e+07	8.67315e+07	1.36554e+08	2.07268e+08	1.41224e+08	1.93953e+08	1.13384e+08	9.31316e+07	9.93697e+07	1.07637e+08	1.91928e+08	1.36367e+08	2.3001e+08	2.26175e+08	1.87744e+08	1.31663e+08	2.84188e+08
3-Hydroxy-3-methylglutaric acid	C6 H10 O5	21.71	-0.00094	-5.82	162.053	162.052	2.504	0.085	6.49276e+08	36	4	74.7	30.1	67.1	5	8	7	DDA for preferred ion	183495351	1.47668e+08	1.22783e+08	1.03023e+08	1.38899e+08	1.14564e+08	92481198	7.49203e+07	6.55007e+07	6.60114e+07	8.59465e+07	6.39028e+07	1.31806e+08	2.81398e+06	1.27325e+08	1.03995e+08	1.64271e+08	1.30491e+08	8.20792e+07	9.93864e+07	5.37176e+07	1.68813e+06	8.68802e+07	9.58244e+07	1.63595e+08	142557696	2.1716e+08	186451895	1.79426e+08	1.3539e+08	2.45652e+08
Pyruvic acid	C3 H4 O3	10	-0.00129	-14.67	88.016	88.0148	1.49	0.088	6.42957e+08	0	1	95.6	9.8		5	11	11	DDA for preferred ion	193847694	2.28086e+08	1.74687e+08	1.73538e+08	1.56585e+08	124894334	4.51143e+08	5.45232e+08	2.01573e+07	1.34237e+08	1.88563e+08	1.80077e+08	1.08468e+08	1.09896e+08	2.2481e+08	2.24656e+08	1.42534e+08	2.07232e+08	1.65565e+08	1.49542e+08	1.74848e+08	1.46641e+08	1.19338e+08	1.19635e+08	1.69239e+08	173616849	1.31916e+08	2.07924e+08	8.66344e+07	1.12457e+08	3.2185e+08
9-Oxononanoic acid	C9 H16 O3	32.43	-0.0008	-4.67	172.11	172.109	7.684	0.079	6.35996e+08	10	0				5	4	3	DDA for preferred ion	2.00794e+08	1.59328e+08	440705132	3.74375e+08	5.16761e+08	5.01013e+08	489394350	4.17116e+08	1.567e+08	1.58863e+08	2.39812e+08	226988322	4.03221e+08	3.09688e+08	1.63874e+08	1.48294e+08	1.73652e+08	1.85876e+08	3.47329e+08	3.56857e+08	4.26006e+08	4.16301e+08	225864960	2.20911e+08	2.79862e+08	2.61504e+08	5.16338e+08	4.75342e+08	5.00451e+08	4.87857e+08	2.81915e+08
PDDF	C24 H23 N5 O6	25	-0.0012	-2.52	477.165	477.164	7.218	1	6.33866e+08	1	0				5	19	9	DDA for preferred ion	2.48817e+07	1.4834e+07	1.11151e+08	7.95393e+07	1.0757e+07	6.59829e+06	6.35523e+07	5.724e+07	1.90548e+07	2.23374e+07	9.50024e+07	8.47145e+07	3.55101e+06	2.20982e+06	1.09334e+08	8.60859e+07	6.32432e+06	7.49892e+06	106377417	1.00922e+08	9.23745e+07	5.189e+07	1.64592e+07	1.68444e+07	3.00038e+07	3.45512e+07	8.62308e+07	8.29731e+07	1.1789e+08	9.19296e+07	6.37191e+08
D-Glucono-delta-lactone	C6 H10 O6	25.4	-0.00089	-5	178.048	178.047	1.791	0.147	632696933	38	0				5	13	9	DDA for preferred ion	1.98357e+08	1.55339e+08	1.00782e+08	9.06053e+07	6.91314e+07	6.6888e+07	5.93561e+07	3.02734e+07	5.37882e+07	2.27777e+07	3.34752e+07	3.317e+07	7.86839e+07	6.16145e+07	7.97478e+07	8.20004e+07	1.35297e+08	1.29459e+08	6.13983e+07	3.98908e+07	5.21009e+07	3.55911e+07	7.38656e+07	6.864e+07	8.94234e+07	6.8748e+07	2.25675e+08	2.24541e+08	1.18947e+08	1.18162e+08	1.55192e+08
6-Hydroxycaproic acid	C6 H12 O3	34.78	-0.00114	-8.65	132.079	132.077	5.752	0.072	6.30807e+08	21	3	80.8	33.9		5	4	1	DDA for preferred ion	2.3584e+08	206809518	2.44112e+08	2.25741e+08	2.71323e+08	2.28114e+08	2.36024e+08	2.26483e+08	1.93051e+08	1.90165e+08	1.90598e+08	1.84682e+08	2.21714e+08	1.82988e+08	2.04179e+08	1.89983e+08	2.61962e+08	2.47166e+08	2.39063e+08	2.27079e+08	1.96755e+08	164649755	2.03687e+08	2.16276e+08	2.55753e+08	254322811	2.92603e+08	2.7731e+08	2.71699e+08	2.37005e+08	4.7201e+08
Citraconic acid	C5 H6 O4	14.29	-0.0012	-9.21	130.027	130.025	2.536	0.103	6.21062e+08	11	6	97.2	9.9		3	30	2	DDA for preferred ion	6.65461e+08	6.5657e+08	4.70049e+08	3.55714e+08	3.64226e+08	3.73091e+08	1.85995e+08	1.7381e+08	1.71645e+08	160150607	3.42338e+08	2.3477e+08	3.99917e+08	3.75182e+08	3.97594e+08	3.86647e+08	4.58348e+08	4.47404e+08	2.35492e+08	2.00349e+08	3.85906e+08	4.10245e+08	4.83589e+08	1.31356e+08	3.35666e+08	485686540	7.244e+08	7.46108e+08	448005908	4.84571e+08	4.91802e+08
6-Oxohexanoic acid	C6 H10 O3	27.27	-0.00116	-8.92	130.063	130.062	5.598	0.121	6.19637e+08	25	0				5	3	3	DDA for preferred ion	1.80576e+08	143120507	1.65391e+08	1.4742e+08	9.67997e+07	7.32441e+07	2.51201e+08	224205387	1.27891e+08	1.30415e+08	9.04757e+07	8.99657e+07	9.62072e+07	7.95241e+07	1.14794e+08	1.05785e+08	1.36577e+08	1.2923e+08	1.24079e+08	1.20862e+08	1.7773e+08	1.43577e+08	1.73298e+08	1.88691e+08	1.17471e+08	1.19158e+08	2.03253e+08	1.87075e+08	1.7772e+08	1.49768e+08	1.51394e+08
9-Oxononanoic acid	C9 H16 O3	37.5	-0.00084	-4.89	172.11	172.109	7.2	1	6.17366e+08	10	0				5	4	3	DDA for preferred ion	1.68667e+08	1.35311e+08	3.92842e+08	3.34592e+08	4.96097e+08	4.83535e+08	1.61941e+07	1.27165e+07	1.39644e+07	1.34777e+08	3.99565e+07	3.9189e+07	391180438	2.96502e+08	2.32546e+07	2.3036e+07	1.46458e+07	1.32618e+07	304087727	1.74643e+07	4.07104e+08	4.01295e+08	2.11033e+08	207797605	2.69796e+08	2.49778e+08	2.51875e+07	2.4475e+07	466942530	4.60323e+08	2.6007e+08
D-Glucono-delta-lactone	C6 H10 O6	29.47	-0.00092	-5.15	178.048	178.047	1.878	0.147	6.15933e+08	38	0				5	47	49	DDA for preferred ion	1.47724e+08	1.15057e+08	9.1093e+07	7.2534e+07	5.49227e+07	5.54479e+07	4.6674e+07	3.16943e+07	5.05001e+07	1.61207e+07	1.51165e+07	1.51869e+07	5.28167e+07	3.72898e+07	6.66422e+07	6.32465e+07	1.37831e+08	1.31472e+08	5.51826e+07	2.64175e+07	2.76539e+07	2.60184e+07	4.8849e+07	4.4676e+07	6.80986e+07	6.89104e+07	2.10998e+08	2.11169e+08	112181083	1.01874e+08	1.19654e+08
Sulfosalicylic Acid	C7 H6 O6 S	20.97	-0.0004	-1.82	217.989	217.988	5.815	0.124	5.91438e+08	3	0				3	9	5	DDA for preferred ion	5.68896e+08	1.65801e+06	4.69921e+08	494148139	4.27526e+07	1.44337e+07	6.06379e+08	3.51171e+07	2.97546e+08	2.66008e+08	2.71405e+07	1.86309e+07	4.38555e+07	3.56154e+07	3.28154e+07	2.79099e+07	2.10355e+07	2.71855e+07	1.88063e+07	1.82165e+07	2.95431e+07	6.01888e+08	4.37777e+08	1.88926e+07	1.05964e+08	2.41888e+07	2.43315e+07	1.87985e+07	1.73671e+07	1.46054e+07	5.05784e+07
Benzoic acid	C7 H6 O2	14.29	-0.00118	-9.68	122.037	122.036	8.573	0.081	5.76808e+08	7	2	99.4	10		5	3	2	DDA for preferred ion	2.70047e+08	2.25972e+08	2.05355e+08	1.97662e+08	2.88409e+08	2.57841e+08	3.96889e+08	3.53474e+08	1.90237e+08	1.81103e+08	1.99829e+08	1.90168e+08	1.91856e+08	1.75205e+08	1.70457e+08	1.60036e+08	1.43321e+08	141919715	1.73364e+08	171535727	2.01737e+08	178723896	1.86296e+08	1.94597e+08	1.39636e+08	1.38642e+08	3.32235e+08	3.13713e+08	2.95856e+08	2.46569e+08	192929069
1,5-Anhydro-D-erythro-hexo-2,3-diulose	C6 H8 O5	10	-0.00099	-6.2	160.037	160.036	1.862	0.095	5.60467e+08	11	0				5	45	34	DDA for preferred ion	2.24459e+08	1.75645e+08	4.92963e+07	5.91056e+07	3.56641e+07	3.49314e+07	2.89429e+07	2.86736e+07	2.89004e+07	5.40948e+06	6.40441e+06	6.04921e+06	4.69337e+07	3.7992e+07	7.23641e+07	6.96069e+07	8.79607e+07	8.27978e+07	2.84386e+07	6.37218e+06	4.0865e+07	3.02199e+07	6.06286e+07	6.6503e+07	6.07856e+07	5.69016e+07	222050784	2.17231e+08	8.25904e+07	8.03495e+07	1.26009e+08
2-Hydroxy-6-methoxy-4-vinylphenyl hydrogen sulfate	C9 H10 O6 S	15.38	-0.00029	-1.18	246.02	246.02	6.679	0.138	5.60245e+08	10	0				5	3	3	DDA for preferred ion	1.25714e+08	119255376	1.02065e+08	9.01866e+07	1.71081e+08	1.58206e+08	9.04633e+07	7.85674e+07	7.87582e+07	7.82165e+07	8.46443e+07	8.83566e+07	3.66886e+07	2.78766e+07	1.26256e+08	1.19687e+08	1.79106e+08	1.75913e+08	8.85026e+07	8.79358e+07	8.28805e+07	6.36867e+07	7.17252e+07	6.8855e+07	1.88575e+08	1.81504e+08	1.39174e+08	1.35073e+08	100936543	8.95633e+07	2.4005e+08
DL-Lactic Acid	C3 H6 O3	45.45	-0.00135	-14.96	90.0317	90.0303	1.715	0.069	5.57671e+08	0	2	99.4	10		5	5	5	DDA for preferred ion	1.32166e+08	1.02362e+08	1.20513e+08	1.14625e+08	1.57996e+08	1.42811e+08	1.83911e+08	1.76626e+08	8.01983e+07	7.55008e+07	1.33138e+08	1.25247e+08	9.17594e+07	7.36833e+07	1.29903e+08	1.2168e+08	8.23542e+07	7.85203e+07	1.40125e+08	1.40683e+08	9.80744e+07	9.17324e+07	8.53634e+07	8.59435e+07	1.53355e+08	1.37866e+08	1.79263e+08	1.66552e+08	1.72152e+08	1.62641e+08	9.91125e+07
porphobilinogen	C10 H14 N2 O4	10.34	-0.00032	-1.42	226.095	226.095	5.07	1	5.50782e+08	5	0				5	19	18	DDA for preferred ion	3.05464e+08	1.96409e+08	1.79672e+08	1.70361e+08	1.50836e+08	1.65289e+08	1.70303e+08	188311896	9.27453e+07	1.44196e+08	197919540	1.04111e+08	1.82702e+08	1.81545e+08	1.90217e+08	1.05662e+08	1.6101e+08	1.13747e+08	107153002	7.47493e+07	1.83413e+08	1.31969e+08	1.68563e+08	1.09781e+08	2.04405e+08	2.22045e+08	1.59931e+08	1.99491e+08	1.84519e+08	1.61964e+08	308299335
L-(-)-3-Phenyllactic acid	C9 H10 O3	40	-0.00085	-5.09	166.063	166.062	7.811	0.074	5.48034e+08	46	3	98	92.8		5	8	5	DDA for preferred ion	4.12241e+08	3.44963e+08	6.09145e+07	5.90867e+07	2.04538e+07	1.18521e+08	5.64486e+07	5.82739e+07	132407472	1.36133e+08	5.61881e+07	5.44882e+07	4.69358e+06	4.25673e+06	2.57687e+08	2.30096e+08	5.24532e+08	4.8357e+08	1.23379e+07	1.25461e+07	9.83694e+07	9.2555e+07	1.39283e+08	1.41362e+08	1.86908e+08	1.90975e+08	1.0518e+07	6.57266e+06	1.3018e+07	8.89906e+06	7.95729e+06
Methylmalonic acid	C4 H6 O4	18.75	-0.00123	-10.41	118.027	118.025	2.026	0.098	5.47111e+08	0	1	98.8	9.9		5	13	7	DDA for preferred ion	1.15911e+08	4.27395e+06	8.80166e+07	7.74442e+07	1.85293e+08	8.35714e+06	6.32127e+07	5.39346e+07	6.67534e+07	6.72113e+07	7.08769e+07	6.69646e+07	1.52797e+08	5.23045e+06	7.77715e+07	5.7897e+06	1.03988e+08	1.0811e+08	7.52794e+07	8.82532e+07	38897121	3.94246e+06	5.62123e+07	5.24911e+07	1.53931e+08	1.38254e+08	1.36047e+08	1.28726e+08	9.47525e+07	7.6915e+07	1.18316e+08
3-Isopropenylpentanedioic acid	C8 H12 O4	23.81	-0.00083	-4.84	172.074	172.073	7.335	0.072	5.41683e+08	6	0				5	6	1	DDA for preferred ion	3.86696e+08	3.08433e+08	1.63232e+08	1.42502e+08	2.29324e+08	1.95374e+08	1.56492e+08	1.44707e+08	1.2564e+08	1.29779e+08	1.2361e+08	1.07068e+08	2.4364e+08	1.95292e+08	1.45681e+08	1.19713e+08	2.22534e+08	2.11552e+08	1.33701e+08	1.26495e+08	1.59555e+08	1.24647e+08	2.12385e+08	2.09369e+08	2.66619e+08	2.50904e+08	4.03379e+08	3.69682e+08	1.69136e+08	1.34744e+08	5.08185e+08
Succinic semialdehyde	C4 H6 O3	42.86	-0.00134	-13.18	102.032	102.03	1.586	0.098	5.23167e+08	0	2	90.4	9.5		5	4	4	DDA for preferred ion	2.07851e+08	1.89763e+08	1.38312e+08	1.1846e+08	1.40304e+08	1.22964e+08	8.20143e+07	8.10015e+07	9.90938e+07	9.78114e+07	7.75226e+07	7.21753e+07	9.92364e+07	1.36354e+08	1.59848e+08	1.80852e+08	1.78057e+08	1.52439e+08	1.08047e+08	1.33215e+08	6.91889e+07	6.75059e+07	9.50845e+07	9.52361e+07	1.28657e+08	1.38122e+08	1.64267e+08	2.18456e+08	1.41433e+08	167639179	1.98765e+08
3,5-Dihydroxybenzoic acid	C7 H6 O4	10.89	-0.00096	-6.24	154.027	154.026	7.52	0.211	5.19047e+08	10	10	94.2	9.7		5	6	6	DDA for preferred ion	9.8187e+07	8.131e+07	1.13357e+08	9.58869e+07	1.16543e+08	9.62406e+07	9.65273e+07	8.70883e+07	7.05172e+07	7.09357e+07	8.95696e+07	8.0124e+07	1.07051e+08	8.41959e+07	8.69445e+07	7.49291e+07	1.18901e+08	116928885	8.80042e+07	8.44376e+07	7.85108e+07	6.42925e+07	7.25409e+07	71358870	1.24205e+08	1.2721e+08	1.01722e+08	9.13627e+07	1.05079e+08	8.28797e+07	2.63839e+08
3-Hydroxy-3-methylglutaric acid	C6 H10 O5	24.18	-0.00093	-5.75	162.053	162.052	2.575	0.085	5.19046e+08	36	1	62.3	26.4		5	8	7	DDA for preferred ion	1.83038e+08	1.4754e+08	1.22639e+08	1.02893e+08	1.38723e+08	1.14415e+08	9.23476e+07	7.47824e+07	6.53683e+07	6.58815e+07	8.58205e+07	6.37745e+07	1.31653e+08	8.60309e+07	1.27177e+08	1.0385e+08	1.63959e+08	1.30268e+08	8.19565e+07	9.92221e+07	5.35959e+07	4.20571e+07	8.67535e+07	9.56972e+07	1.63304e+08	142384269	2.16474e+08	1.85975e+08	1.79125e+08	1.35264e+08	2.26032e+07
Pyruvic acid	C3 H4 O3	20	-0.00115	-13.1	88.016	88.0149	1.714	0.088	5.14186e+08	0	1	97.8	9.9		5	22	15	DDA for preferred ion	2.54242e+08	2.37428e+08	1.34596e+08	1.3433e+08	1.2652e+08	1.09776e+08	2.59847e+08	2.91297e+08	103573158	9.52402e+07	8.13795e+07	6.43673e+07	1.07551e+08	7.34893e+07	1.57932e+08	1.41554e+08	1.84388e+08	1.88139e+08	1.16474e+08	1.36161e+08	2.61081e+08	2.81957e+08	9.18868e+07	1.03835e+08	1.54958e+08	1.32264e+08	2.09652e+08	1.73142e+08	1.5706e+08	161049988	1.78388e+08
3-tert-Butyladipic acid	C10 H18 O4	24.03	-0.00056	-2.76	202.121	202.12	9.014	0.088	5.13605e+08	9	4	86.4	9.3		5	2	1	DDA for preferred ion	2.3106e+08	185633580	2.77756e+08	2.43445e+08	2.10267e+08	1.80438e+08	2.41589e+08	2.20703e+08	1.27402e+08	1.2792e+08	2.20493e+08	2.16274e+08	2.42736e+08	1.94951e+08	2.63739e+08	2.38265e+08	1.93024e+08	1.82845e+08	240673705	2.42415e+08	1.93587e+08	1.58784e+08	1.54964e+08	1.56169e+08	2.01174e+08	2.00139e+08	2.95595e+08	2.68655e+08	2.66933e+08	2.17806e+08	4.17224e+08
3-Methylglutaric acid	C6 H10 O4	50	-0.00105	-7.18	146.058	146.057	5.828	0.084	5.13592e+08	23	3	94.6	75.9		5	6	4	DDA for preferred ion	355583718	2.04992e+08	2.46463e+08	1.58352e+08	169494515	1.52259e+08	200264051	1.03832e+08	111463391	1.10622e+08	1.28194e+08	1.18162e+08	1.27428e+08	102840803	1.76658e+08	1.56824e+08	2.93904e+08	2.71581e+08	1.3346e+08	1.21801e+08	1.79609e+08	9.00331e+07	2.35872e+08	2.44141e+08	6.60346e+07	6.93572e+07	3.79521e+08	3.5837e+08	1.85099e+08	156082206	4.71031e+08
DL-Malic acid	C4 H6 O5	47.06	-0.00118	-8.83	134.022	134.02	1.497	0.108	5.06996e+08	5	2	77.3	31.7		5	14	14	DDA for preferred ion	1.96635e+08	2.36848e+08	1.95616e+08	1.79517e+08	1.63028e+08	1.30574e+08	4.37132e+08	5.16094e+08	1.45103e+08	1.55432e+08	2.01625e+08	1.91683e+08	1.16575e+08	1.14477e+08	2.33025e+08	2.3945e+08	151058153	2.15215e+08	1.77499e+08	1.64846e+08	145697551	1.30329e+08	1.24632e+08	1.28944e+08	1.70719e+08	1.8191e+08	1.4697e+08	2.24726e+08	9.4471e+07	1.22361e+08	3.24185e+08
3,5-Dihydroxybenzoic acid	C7 H6 O4	11.11	-0.0009	-5.83	154.027	154.026	7.66	0.211	5.04233e+08	10	5	95.3	9.8		5	6	6	DDA for preferred ion	9.8187e+07	8.131e+07	1.13357e+08	9.58869e+07	1.16543e+08	9.62406e+07	9.65273e+07	8.70883e+07	7.05172e+07	7.09357e+07	8.95696e+07	8.0124e+07	1.07051e+08	8.41959e+07	8.69445e+07	7.49291e+07	1.18901e+08	116928885	8.80042e+07	8.44376e+07	7.85108e+07	6.42925e+07	7.25409e+07	71358870	1.24205e+08	1.2721e+08	1.01722e+08	9.13627e+07	1.05079e+08	8.28797e+07	2.63839e+08
(2E)-3-[4-(Sulfooxy)phenyl]acrylic acid	C9 H8 O6 S	20	-0.00035	-1.42	244.004	244.004	7.183	0.14	503350655	5	0				5	5	3	DDA for preferred ion	4.60049e+08	3.5311e+08	8.48316e+07	6.53995e+07	180838147	1.30357e+08	9.18373e+07	8.5759e+07	148339353	1.41296e+08	7.99126e+07	7.66611e+07	3.57339e+07	3.06881e+07	2.94651e+08	2.44539e+08	4.89205e+08	4.89069e+08	9.53432e+07	9.1225e+07	1.2717e+08	1.03369e+08	1.20368e+08	1.20501e+08	2.38266e+08	2.36495e+08	5.67437e+07	5.20612e+07	8.2521e+07	6.61268e+07	1.0056e+08
3-Oxooctanoic acid	C8 H14 O3	29.17	-0.00085	-5.41	158.094	158.093	7.394	0.078	4.9475e+08	18	0				5	7	4	DDA for preferred ion	1.49215e+08	1.15769e+08	1.06129e+08	9.04895e+07	1.18697e+08	1.01468e+08	1.11277e+08	9.61552e+07	6.32448e+07	5.71952e+07	6.2898e+07	5.92516e+07	1.45481e+08	1.21111e+08	5.29049e+07	4.62076e+07	9.49009e+07	8.67885e+07	8.3306e+07	7.88614e+07	145666775	1.21559e+08	9.75042e+07	9.23423e+07	1.09333e+08	1.01037e+08	1.73605e+08	1.70601e+08	1.27459e+08	1.00449e+08	250740136
2-Methylbenzoic acid	C8 H8 O2	16.67	-0.00083	-6.13	136.052	136.052	5.965	1	4.89109e+08	26	1	70.5	8.5		5	2	1	DDA for preferred ion	194196100	1.70478e+08	8.46681e+07	7.37098e+07	1.14187e+08	9.32797e+07	1.14923e+08	1.02225e+08	1.18672e+08	1.18059e+08	1.19123e+08	1.19298e+08	7.88491e+07	6.8239e+07	1.42538e+08	1.22303e+08	155837871	1.55199e+08	8.59736e+07	9.24122e+07	7.52407e+07	6.70707e+07	1.23175e+08	1.29998e+08	1.06608e+08	9.7306e+07	2.29645e+08	2.08875e+08	1.21087e+08	1.04211e+08	1.24759e+08
Levulinic acid	C5 H8 O3	17.14	-0.00111	-9.59	116.047	116.046	2.855	0.089	4.8402e+08	15	0				5	13	2	DDA for preferred ion	1.58231e+08	1.73508e+08	9.29396e+07	1.00128e+08	1.13896e+08	1.41959e+08	107707652	1.10827e+08	3.89111e+07	6.27799e+07	8.59381e+07	9.04678e+07	1.29155e+08	1.20178e+08	1.28394e+08	1.20903e+08	1.10952e+08	1.28416e+08	7.12076e+07	7.17872e+07	9.78597e+07	1.0943e+08	1.1487e+08	1.10544e+08	1.544e+08	1.49661e+08	1.68966e+08	1.73116e+08	1.30624e+08	1.29458e+08	3.22252e+08
DL-4-Hydroxyphenyllactic acid	C9 H10 O4	35.71	-0.00081	-4.43	182.058	182.057	5.968	0.068	4.83302e+08	36	1	66	26.7		5	2	1	DDA for preferred ion	1.92257e+08	1.68799e+08	8.38635e+07	7.29479e+07	1.12398e+08	9.21742e+07	1.13318e+08	1.01116e+08	1.17356e+08	116494836	1.17808e+08	1.18048e+08	7.79682e+07	6.73816e+07	1.40932e+08	1.2107e+08	1.53759e+08	1.53295e+08	8.4968e+07	9.12351e+07	7.44015e+07	6.63015e+07	1.22051e+08	1.28422e+08	1.05047e+08	9.61486e+07	2.26516e+08	2.05859e+08	1.19785e+08	1.03038e+08	1.22975e+08
Taurine	C2 H7 N O3 S	16.22	-0.00134	-10.72	125.015	125.013	1.924	0.09	4.50751e+08	0	2	79.2	9		5	21	21	DDA for preferred ion	1.0644e+08	9.38273e+07	1.22642e+08	1.52679e+08	6.03682e+07	6.05572e+07	8.45144e+07	6.40393e+07	6.71374e+07	5.18448e+07	4.83688e+07	5.21641e+07	4.62382e+07	5.4292e+07	8.2369e+07	5.10257e+07	6.94603e+07	7.74323e+07	7.50146e+07	5.10693e+07	8.51257e+07	6.74239e+07	6.73105e+07	6.28857e+07	1.04614e+08	1.37408e+08	9.77017e+07	8.51332e+07	7.20131e+07	7.42988e+07	2.23332e+08
4-(2-Hydroxyethyl)phenyl hydrogen sulfate	C8 H10 O5 S	13.16	-0.00044	-2.03	218.025	218.024	6.102	0.122	4.48463e+08	2	0				5	2	1	DDA for preferred ion	1.95524e+08	1.6973e+08	2.11497e+08	184709244	219221832	1.81526e+08	1.90818e+08	1.77223e+08	1.42603e+08	1.43439e+08	2.21396e+08	2.17748e+08	2.31193e+08	189332320	1.88862e+08	1.72064e+08	1.89613e+08	1.85868e+08	1.81589e+08	1.70487e+08	1.37671e+08	1.11274e+08	1.28116e+08	1.32081e+08	2.27605e+08	2.2086e+08	1.60496e+08	1.62679e+08	1.89006e+08	1.64888e+08	4.39448e+08
N-(1H-Pyrrol-2-ylcarbonyl)glycine	C7 H8 N2 O3	13.79	-0.00089	-5.27	168.053	168.053	5.15	1	4.42186e+08	3	0				5	5	3	DDA for preferred ion	1.85459e+08	145961148	1.13211e+08	1.13854e+08	1.14612e+08	111537724	8.67455e+07	8.08115e+07	6.55283e+07	6.33868e+07	6.09815e+07	5.83997e+07	1.18163e+08	9.95519e+07	8.88162e+07	7.65392e+07	1.37102e+08	1.31012e+08	1.06745e+08	9.77294e+07	1.07547e+08	7.81407e+07	8.60518e+07	8.70013e+07	1.54022e+08	1.49154e+08	1.29537e+08	1.68268e+08	1.27227e+08	1.02628e+08	3.25209e+08
Terephthalic acid	C8 H6 O4	17.65	-0.00089	-5.35	166.027	166.026	6.515	1	4.41707e+08	7	2	99.9	10		5	5	4	DDA for preferred ion	2.64014e+07	1.46302e+07	3.73051e+07	3.00067e+07	2.97998e+07	3.46257e+07	4.27938e+07	3.71023e+07	2.12856e+07	2.31399e+07	5.8358e+07	5.77148e+07	2.86252e+07	2.34834e+06	3.80386e+07	4.62442e+07	2.04468e+07	1.97156e+07	3.66218e+07	3.62395e+07	3.92278e+07	3.4655e+07	3.36364e+07	3.98344e+07	2.23242e+07	4.38989e+07	3.15753e+07	3.34322e+07	2.81437e+07	2.63087e+07	3.94252e+07
4-Ethyl-2-methoxyphenyl hydrogen sulfate	C9 H12 O5 S	12.12	-0.00022	-0.94	232.041	232.04	9.988	1	4.4165e+08	1	0				5	3	2	DDA for preferred ion	7.20259e+07	5.68564e+07	6.10803e+07	5.46008e+07	6.57049e+07	5.22968e+07	5.20836e+07	4.57306e+07	4.04482e+07	4.06314e+07	4.79752e+07	4.08704e+07	6.23734e+07	4.79886e+07	5.98755e+07	4.99055e+07	7.01878e+07	6.49829e+07	4.5547e+07	4.61339e+07	3.95558e+07	3.02746e+07	3.80484e+07	4.03658e+07	7.59721e+07	7.27285e+07	6.52858e+07	6.28937e+07	6.10099e+07	4.88823e+07	191314758
cis-4-Decenedioic acid	C10 H16 O4	12.86	-0.00055	-2.72	200.105	200.104	8.783	0.11	435387014	8	0				4	23	23	DDA for preferred ion	2.27808e+08	1.72932e+08	1.31136e+08	1.38074e+08	1.30517e+08	1.2084e+08	1.50405e+08	1.35626e+08	3.57176e+07	3.19853e+07	2.45311e+08	1.52959e+08	1.57303e+08	1.25322e+08	6.85133e+07	5.49064e+07	1.13414e+08	1.30747e+08	1.11891e+08	1.55101e+08	1.10026e+08	8.90391e+07	4.68282e+07	4.9382e+07	1.98657e+08	7.69356e+07	2.18452e+08	2.21348e+08	1.33217e+08	122322717	1.03807e+08
3-Hydroxymandelic acid	C8 H8 O4	15.69	-0.00088	-5.24	168.042	168.041	2.411	0.079	4.33983e+08	27	25	92.6	9.6		5	11	8	DDA for preferred ion	146229121	130233231	1.04567e+08	8.7892e+07	9.94265e+07	8.61086e+07	7.2021e+07	7.27186e+07	6.23915e+07	7.54577e+07	9.71211e+07	7.8272e+07	9.68555e+07	8.08708e+07	8.09698e+07	1.95593e+06	1.04438e+08	9.79262e+07	8.96901e+07	8.02057e+07	7.31903e+07	414893	7.12276e+07	8.61432e+07	1.28649e+08	105719712	1.46324e+08	1.36343e+08	1.15515e+08	1.09614e+08	2.54233e+08
3-Hydroxysebacic acid	C10 H18 O5	41.3	-0.00044	-2.03	218.115	218.115	7.373	0.071	4.26048e+08	3	0				5	4	3	DDA for preferred ion	9.84143e+07	7.86971e+07	8.9274e+07	7.57953e+07	1.06511e+08	8.9657e+07	9.80638e+07	8.42886e+07	4.32674e+07	4.40174e+07	4.60857e+07	4.34431e+07	1.01516e+08	8.31142e+07	3.7327e+07	3.3045e+07	7.07918e+07	65258828	7.41762e+07	7.0937e+07	116686727	9.49055e+07	7.59455e+07	7.29326e+07	8.14977e+07	8.1979e+07	1.44483e+08	1.33025e+08	1.06364e+08	8.64357e+07	2.05981e+08
4-(hydroxymethyl)benzoic acid	C8 H8 O3	13.79	-0.00103	-6.8	152.047	152.046	7.471	0.072	410188592	38	6	99.2	10		5	5	3	DDA for preferred ion	1.19782e+08	9.43798e+07	1.08318e+08	9.27779e+07	1.12598e+08	9.37265e+07	8.89668e+07	7.90371e+07	6.1119e+07	6.07308e+07	9.22945e+07	9.96802e+07	8.74876e+07	7.1456e+07	9.18818e+07	8.05105e+07	9.02497e+07	8.85098e+07	9.02049e+07	8.71477e+07	8.52518e+07	6.65155e+07	6.69451e+07	6.80588e+07	1.31998e+08	1.27909e+08	1.12432e+08	1.06523e+08	1.10775e+08	9.20643e+07	3.15613e+08
3-Oxooctanoic acid	C8 H14 O3	42.86	-0.00095	-5.99	158.094	158.093	10.061	0.113	4.06613e+08	18	0				5	4	4	DDA for preferred ion	1.44746e+08	1.11564e+08	7.89349e+07	6.7729e+07	1.08102e+08	8.35811e+07	2.69869e+08	2.42941e+08	1.10424e+08	1.11309e+08	4.10918e+08	3.83224e+08	7.47041e+07	5.4251e+07	1.73246e+08	1.55045e+08	2.16462e+08	2.01473e+08	1.22136e+08	1.15431e+08	8.75713e+07	7.16487e+07	4.07645e+07	4.16634e+07	7.33774e+07	6.72227e+07	2.45186e+08	2.3627e+08	1.36643e+08	1.06588e+08	2.30635e+07
N-acetyl-LL-2,6-diaminopimelic acid	C9 H16 N2 O5	41.77	-0.00034	-1.48	232.106	232.106	1.827	0.088	3.95468e+08	10	0				5	3	3	DDA for preferred ion	1.45909e+08	137490848	1.22167e+08	1.25676e+08	1.47495e+08	1.51654e+08	1.10315e+08	9.54571e+07	8.06494e+07	7.83084e+07	9.45912e+07	8.66588e+07	1.56541e+08	116030663	8.72492e+07	8.56121e+07	1.16155e+08	1.10929e+08	1.25222e+08	1.18889e+08	1.16729e+08	8.98084e+07	112087984	123778160	1.34316e+08	1.39844e+08	1.35992e+08	1.42315e+08	1.61501e+08	1.48416e+08	1.81753e+08
.alpha.-Aminoadipic acid	C6 H11 N O4	37.84	-0.00099	-6.15	161.069	161.068	2.171	0.075	3.91225e+08	16	0				5	12	6	DDA for preferred ion	1.34298e+08	1.23359e+08	122653879	1.32718e+08	1.79471e+08	1.90091e+08	1.21953e+08	1.05053e+08	100321016	1.00237e+08	8.89021e+07	8.61295e+07	1.70399e+08	1.59369e+08	8.38893e+07	7.23016e+07	1.7048e+08	145662433	1.39259e+08	1.63211e+08	7.73795e+07	1.2195e+08	1.16056e+08	8.3807e+07	2.7982e+08	2.0596e+08	1.74696e+08	1.52115e+08	1.70976e+08	1.48997e+08	1.85019e+08
9-Oxononanoic acid	C9 H16 O3	33.33	-0.00083	-4.8	172.11	172.109	9.393	0.079	3.8442e+08	10	2			65.8	5	2	1	DDA for preferred ion	1.9586e+08	1.69071e+08	2.05748e+08	1.73677e+08	1.12954e+08	9.21375e+07	2.34579e+08	2.16862e+08	1.52643e+08	1.51708e+08	3.80021e+08	373814594	7.50497e+07	5.51173e+07	3.13343e+08	2.83009e+08	224213385	2.08255e+08	2.11362e+08	2.02066e+08	7.4603e+07	5.88858e+07	4.45181e+07	4.36248e+07	3.25038e+07	3.47251e+07	3.55742e+08	3.22679e+08	2.39124e+08	205381406	2.35182e+07
2-Aminooctanedioic acid	C8 H15 N O4	27.37	-0.00071	-3.74	189.1	189.099	3.425	1	3.78167e+08	13	3	64.6	46.5		5	5	4	DDA for preferred ion	6.71527e+07	6.50941e+07	8.6594e+07	5.36086e+07	1.08485e+08	6.15206e+07	8.77074e+07	6.04057e+07	4.64835e+07	4.8689e+07	7.52951e+07	9.10647e+07	5.10118e+07	7.51268e+07	5.42907e+07	3.05147e+07	5.58536e+07	5.46995e+07	7.64422e+07	9.09069e+07	7.12356e+07	5.28316e+07	5.53797e+07	6.24125e+07	7.96812e+07	6.90955e+07	9.4165e+07	9.28007e+07	9.40018e+07	7.66693e+07	136115352
DL-Tryptophan	C11 H12 N2 O2	12.96	-0.00053	-2.61	204.09	204.089	5.82	1	3.68002e+08	12	0				5	6	2	DDA for preferred ion	3.29125e+08	2.89481e+08	3.34575e+08	3.16122e+08	245420052	2.13632e+08	2.24012e+08	2.1384e+08	3.06762e+08	3.04115e+08	2.0825e+08	2.12882e+08	3.57595e+08	3.01564e+08	2.25457e+08	2.01702e+08	261653733	260335630	2.49941e+08	2.4486e+08	2.46365e+08	2.14771e+08	2.87651e+08	2.97189e+08	8.58495e+07	8.70514e+07	3.49832e+08	3.29992e+08	280351474	2.48229e+08	1.52323e+08
DL-4-Hydroxyphenyllactic acid	C9 H10 O4	9.68	0.00265	14.57	182.058	182.061	8.718	1	3.65224e+08	1	3	64.6	8.2		5	4	3	DDA for preferred ion	7.2399e+07	5.41568e+07	7.01165e+07	6.508e+07	6.44816e+07	5.35722e+07	8.3217e+07	7.35749e+07	2.80987e+07	3.08799e+07	3.98233e+07	3.80723e+07	5.21044e+07	4.23806e+07	3.49569e+07	2.85883e+07	5.53473e+07	6.00955e+07	4.6277e+07	4.84891e+07	7.01439e+07	5.87803e+07	3.97554e+07	3.78388e+07	1.00872e+08	9.54962e+07	55493627	5.20076e+07	5.30552e+07	4.1516e+07	3.42016e+08
3-Hydroxy-3-methylglutaric acid	C6 H10 O5	22.05	-0.00094	-5.82	162.053	162.052	2.884	0.085	3.58998e+08	36	4	73	29	62	5	13	5	DDA for preferred ion	1.12078e+08	1.34406e+08	6.41226e+07	7.10179e+07	7.77913e+07	1.04091e+08	5.2662e+07	6.38472e+07	2.10172e+07	41653792	6.37791e+07	112007945	9.3969e+07	1.02829e+08	9.96624e+07	9.65472e+07	8.6589e+07	1.02906e+08	4.8697e+07	5.86793e+07	5.99035e+07	7.53153e+07	8.02934e+07	7.97598e+07	1.15844e+08	9.08391e+07	1.28092e+08	1.3421e+08	9.26789e+07	9.43232e+07	2.18459e+08
(5-Benzyl-3,6-dioxo-2-piperazinyl)acetic acid	C13 H14 N2 O4	11.11	2e-05	0.08	262.095	262.095	6.628	0.07	3.57569e+08	1	0				5	19	18	DDA for preferred ion	1.71569e+08	1.27875e+08	1.8742e+08	1.6693e+08	2.24629e+08	1.83543e+08	1.98846e+08	1.82826e+08	1.07207e+08	1.58976e+08	131434068	1.37409e+08	1.58674e+08	1.31378e+08	1.47756e+08	1.29459e+08	1.62704e+08	1.68363e+08	2.02569e+08	1.96126e+08	1.64731e+08	1.30389e+08	1.13662e+08	1.03562e+08	203941515	1.6582e+08	1.89991e+08	1.70153e+08	1.97261e+08	1.70907e+08	3.43067e+08
3-Oxooctanoic acid	C8 H14 O3	11.63	-0.00092	-5.8	158.094	158.093	6.129	0.07	3.55152e+08	18	0				5	1	1	DDA for preferred ion	7.66647e+07	7.89204e+07	4.75723e+06	4.43848e+06	5.64388e+07	4.46957e+07	7.00744e+06	4.37735e+06	7.22366e+07	9.25946e+07	5.81506e+06	5.0762e+06	7.90951e+07	7.00474e+07	1.25325e+08	1.11043e+08	1.12646e+08	108160555	4.36878e+06	3.79888e+06	5.23294e+06	3.85686e+06	9.05944e+06	8.80892e+06	7.82349e+07	9.20984e+07	9.69899e+07	9.24049e+07	4.53985e+06	3.22654e+06	9.17783e+06
6-Deoxy-3-O-methyl-beta-D-galactopyranose	C7 H14 O5	33.33	-0.00081	-4.54	178.084	178.083	4.402	1	3.52482e+08	5	0				5	7	7	DDA for preferred ion	117973114	1.02029e+08	9.6124e+07	8.00423e+07	9.45786e+07	7.37849e+07	5.45971e+07	5.55564e+07	4.73667e+07	5.05857e+07	4.81711e+07	4.82874e+07	5.58532e+07	6.4488e+07	5.42583e+07	5.09052e+07	7.48442e+07	7.30837e+07	6.37577e+07	5.78572e+07	5.89353e+07	5.61979e+07	5.28396e+07	6.21713e+07	8.97772e+07	1.27131e+08	1.20697e+08	9.62708e+07	8.57533e+07	8.04892e+07	2.23837e+08
N-[(3E)-3-Heptenoyl]glycine	C9 H15 N O3	9.84	-0.00068	-3.7	185.105	185.105	7.517	0.071	352039512	11	0				5	1	1	DDA for preferred ion	8.97082e+07	7.41746e+07	8.9835e+07	7.92688e+07	4.7236e+07	3.87691e+07	7.07671e+07	6.51321e+07	4.73817e+07	4.69093e+07	1.03927e+08	1.01064e+08	4.42853e+07	3.86e+07	1.12484e+08	9.87567e+07	8.32514e+07	7.79658e+07	5.79699e+07	5.52078e+07	5.22227e+07	4.37223e+07	5.86264e+07	5.69636e+07	4.86247e+07	4.8561e+07	8.1314e+07	7.74274e+07	7.27533e+07	6.29933e+07	2.56537e+08
Taurine	C2 H7 N O3 S	23.33	-0.00132	-10.53	125.015	125.013	1.634	0.09	3.50778e+08	0	1	76	8.8		5	12	12	DDA for preferred ion	1.3073e+08	1.43316e+08	1.2132e+08	110930818	1.13262e+08	104300610	1.20201e+08	1.052e+08	9.4671e+07	8.67265e+07	6.15143e+07	6.89435e+07	1.02203e+08	9.22443e+07	7.93926e+07	8.8136e+07	1.52077e+08	1.43503e+08	1.40526e+08	1.39365e+08	1.06717e+08	7.51925e+07	1.06405e+08	8.97364e+07	1.12694e+08	9.16077e+07	1.14409e+08	1.26528e+08	1.17123e+08	1.16408e+08	2.90721e+08
cis-4-Decenedioic acid	C10 H16 O4	16.11	-0.00032	-1.6	200.105	200.105	8.551	0.11	3.46245e+08	8	0				5	5	3	DDA for preferred ion	7.32056e+07	6.69371e+07	5.20032e+07	2.8625e+07	3.73342e+07	4.02986e+07	4.31718e+07	3.73502e+07	1.24917e+07	1.0925e+07	3.71473e+07	5.2475e+07	3.92012e+07	2.82248e+07	9.46571e+07	8.94797e+07	5.46576e+07	4.36852e+07	2.95643e+07	1.86741e+07	4.97719e+07	4.26273e+07	7.92139e+07	9.07613e+07	2.68575e+07	2.60994e+07	9.73619e+07	6.31786e+07	5.12135e+07	4.86725e+07	1.47305e+08
Isethionic acid	C2 H6 O4 S	20.31	-0.00123	-9.76	125.999	125.997	1.471	0.131	3.40136e+08	3	0				5	21	14	DDA for preferred ion	8.27055e+07	8.30044e+07	6.4236e+07	6.11265e+07	3.7367e+07	4.86755e+07	4.67951e+07	6.8659e+07	4.12733e+07	4.67071e+07	7.00137e+07	8.88938e+07	6.19513e+07	6.2569e+07	6.34029e+07	4.65233e+06	4.51312e+07	5.84183e+07	3.99463e+07	6.68966e+07	1.05899e+08	3.74382e+07	9.61732e+06	6.44823e+07	5.08766e+07	5.37801e+07	7.42947e+07	7.57886e+07	9.06522e+06	6.38313e+07	2.9249e+08
3-Hydroxybutyric acid	C4 H8 O3	36.36	-0.00128	-12.34	104.047	104.046	2.508	0.084	3.38493e+08	0	1	77	8.9		5	32	31	DDA for preferred ion	9.97883e+07	9.22039e+07	8.28586e+07	7.80802e+07	6.14927e+07	2.81717e+07	4.95187e+07	1.28861e+07	1.14354e+07	3.26613e+07	5.40124e+07	4.81319e+07	5.1883e+07	2.29206e+07	4.76327e+07	2.88233e+07	6.21296e+07	6.56689e+07	5.53598e+07	5.15377e+07	4.58312e+07	8.1736e+06	4.49708e+07	4.60116e+07	5.74505e+07	5.78796e+07	124012249	1.23304e+08	1.07225e+08	1.04527e+08	1.95947e+08
2-methylcitric acid	C7 H10 O7	27.54	-0.00063	-3.05	206.043	206.042	1.956	0.089	3.35827e+08	7	0				5	2	1	DDA for preferred ion	8.10547e+07	6.80095e+07	7.66802e+07	6.78571e+07	8.43829e+07	7.2152e+07	6.94278e+07	5.68159e+07	5.68975e+07	5.49072e+07	6.47419e+07	5.96264e+07	7.46436e+07	6.2433e+07	7.88007e+07	7.06831e+07	6.83374e+07	6.56526e+07	6.66708e+07	6.56397e+07	5.93744e+07	4.24066e+07	59222141	6.01105e+07	8.01315e+07	7.9796e+07	7.829e+07	7.60123e+07	7.4287e+07	6.62526e+07	2.38283e+08
4-Hydroxybenzaldehyde	C7 H6 O2	25	-0.00118	-9.66	122.037	122.036	7.324	0.077	3.33232e+08	7	2	99.8	10		5	11	1	DDA for preferred ion	1.33256e+07	1.1379e+07	1.30668e+07	1.17368e+07	1.54356e+07	1.33422e+07	1.45814e+07	1.35644e+07	9.40359e+06	9.21421e+06	4.63206e+07	4.49844e+07	3.46271e+07	2.8827e+07	3.74057e+07	3.34757e+07	3.81078e+07	3.58922e+07	2.37976e+07	2.33953e+07	5.71302e+06	4.45613e+06	8.37426e+06	9.35649e+06	1.46754e+07	1.55734e+07	2.62002e+07	2.38255e+07	1.5046e+07	1.30825e+07	5.43538e+07
n-Butyl lactate	C7 H14 O3	25	-0.00101	-6.91	146.094	146.093	8.582	0.074	3.3222e+08	8	0				5	2	2	DDA for preferred ion	1.54555e+08	1.20424e+08	1.49792e+08	1.37647e+08	9.45111e+07	8.09387e+07	129301715	1.10512e+08	1.17804e+08	114490422	2.5863e+08	2.47987e+08	4.28609e+07	3.63962e+07	1.83482e+08	1.58228e+08	1.78952e+08	1.69537e+08	1.49385e+08	1.49467e+08	3.34312e+07	2.81405e+07	2.62398e+07	2.7007e+07	2.32077e+07	2.26457e+07	3.32398e+08	3.09531e+08	1.92988e+08	1.55983e+08	1.14928e+07
guaiacol sulfate	C7 H8 O5 S	10.53	-0.0006	-2.96	204.009	204.009	6.619	1	3.3165e+08	1	0				5	15	10	DDA for preferred ion	2.33184e+07	907771	8.69409e+07	7.23911e+07	3.50011e+07	3.09122e+07	1.8128e+07	1.59597e+07	673438	6.92088e+06	2.55706e+07	2.45931e+07	3.97984e+07	3.00461e+07	9.81077e+06	712835	2.19144e+08	2.0722e+08	7.12388e+07	6.84587e+07	1.45267e+07	1.20273e+07	732064	888744	9.19465e+07	9.02435e+07	3.4073e+08	4.36469e+07	8.67257e+07	7.10842e+07	5.81839e+07
(3E)-3-Octenedioic acid	C8 H12 O4	13.1	-0.00077	-4.45	172.074	172.073	7.885	0.072	3.29623e+08	6	0				5	6	5	DDA for preferred ion	8.35201e+07	6.28327e+07	4.36268e+07	3.83586e+07	4.7677e+07	3.89877e+07	4.05497e+07	3.63679e+07	3.31179e+07	2.69686e+07	6.33088e+07	6.03242e+07	4.10816e+07	2.97326e+07	5.25061e+07	4.29214e+07	5.09381e+07	4.73727e+07	3.59747e+07	3.34277e+07	3.16708e+07	2.6343e+07	2.73638e+07	3.09077e+07	5.50211e+07	4.64981e+07	7.51964e+07	6.18851e+07	4.95929e+07	3.24726e+07	1.75851e+08
DL-Mevalonic acid	C6 H12 O4	38.18	-0.00101	-6.8	148.074	148.073	2.384	0.09	3.27725e+08	28	0				5	17	13	DDA for preferred ion	1.02978e+08	9.20732e+07	5.87724e+07	5.38665e+07	6.75462e+07	2.53455e+06	2.72652e+07	4.04067e+07	3.8443e+07	4.56965e+07	5.14485e+07	1.04525e+07	4.72742e+07	1.31448e+07	5.78974e+07	2.34281e+07	8.04485e+07	8.87203e+07	4.25668e+07	4.73308e+07	3.94296e+07	6.22105e+06	5.11167e+07	5.34922e+07	4.70324e+07	5.54137e+07	9.20606e+07	9.35746e+07	7.18632e+07	7.53376e+07	1.04438e+08
DL-Mevalonic acid	C6 H12 O4	48.6	-0.00107	-7.2	148.074	148.072	2.754	0.09	3.26802e+08	28	0				5	21	14	DDA for preferred ion	1.28048e+08	1.54385e+08	101214614	1.16976e+08	4.09914e+07	6.20652e+07	4.63935e+07	4.8228e+07	9.53972e+07	5.5256e+07	4.569e+07	4.33241e+07	3.58661e+07	4.52125e+06	9.20454e+07	1.00113e+08	1.46771e+08	1.29555e+08	2.89695e+06	8.79212e+07	5.34527e+07	902869	1.1399e+08	1.11774e+08	1.97731e+07	1.50153e+08	1.18084e+08	1.20694e+08	8.28366e+07	1.05e+08	6.13142e+07
Levulinic acid	C5 H8 O3	22.3	-0.0012	-10.32	116.047	116.046	3.973	1	3.24946e+08	0	4	95.7	58.9		5	12	10	DDA for preferred ion	7.31208e+07	5.61036e+07	7.02155e+07	3.83923e+07	7.24208e+07	5.54138e+07	6.2668e+07	3.74267e+07	3.21427e+07	3.47679e+07	3.65419e+07	3.374e+07	4.50229e+07	3.84371e+07	3.30027e+07	3.15376e+07	5.02698e+07	7.10237e+07	7.43665e+07	6.78543e+07	6.87004e+07	5.13257e+07	4.85066e+07	6.31783e+07	6.30693e+07	4.57354e+07	9.599e+07	5.66974e+07	5.3757e+07	4.57593e+07	1.64346e+08
3-formylsalicylic acid	C8 H6 O4	10	-0.00114	-6.84	166.027	166.025	2.325	1	3.19056e+08	7	0				5	9	9	DDA for preferred ion	7.24023e+07	6.58904e+07	6.06132e+07	5.64157e+07	5.39339e+07	6.68383e+07	4.52864e+07	3.74241e+07	3.56916e+07	3.1216e+07	4.70517e+07	5.53037e+07	5.91307e+07	5.04765e+07	4.87159e+07	4.07851e+07	5.19439e+07	5.37292e+07	4.91273e+07	5.28454e+07	4.5303e+07	3.74929e+07	4.25036e+07	4.2628e+07	6.91594e+07	6.10791e+07	5.84716e+07	6.05415e+07	6.38341e+07	5.58683e+07	1.02917e+08
9-Oxononanoic acid	C9 H16 O3	31.03	-0.00083	-4.84	172.11	172.109	10.006	0.082	3.13215e+08	10	0				5	4	4	DDA for preferred ion	100131264	8.02989e+07	2.24577e+08	1.99534e+08	7.40693e+07	6.08059e+07	2.60582e+08	2.36984e+08	7.02365e+07	7.21442e+07	2.50407e+08	2.3975e+08	3.02931e+07	2.67272e+07	3.10669e+08	2.84253e+08	1.2721e+08	1.19203e+08	1.28722e+08	1.28596e+08	5.50261e+07	4.67601e+07	2.4497e+07	2.50154e+07	1.99744e+07	2.39843e+07	2.06988e+08	2.0247e+08	1.42217e+08	123537632	1.6287e+07
3-Indolyl-Î²-D-glucuronide	C14 H15 N O7	40.24	0.00022	0.71	309.085	309.085	6.534	0.077	312145275	5	0				5	5	1	DDA for preferred ion	1.87122e+08	1.46175e+08	1.22988e+08	1.19853e+08	1.27501e+08	1.16938e+08	1.24279e+08	1.09206e+08	1.93326e+07	6.34778e+07	9.99219e+07	9.85392e+07	7.50222e+07	6.50235e+07	7.31542e+07	6.19081e+07	1.16636e+08	1.11563e+08	1.10102e+08	1.04655e+08	1.38664e+08	1.15165e+08	6.9228e+07	7.0444e+07	2.53212e+08	260809024	1.88098e+08	1.84963e+08	1.65841e+08	1.45153e+08	3.29357e+08
3-Hydroxybutyric acid	C4 H8 O3	28.57	-0.00126	-12.15	104.047	104.046	2.868	0.084	3.10836e+08	0	1	70.7	8.5		4	45	14	DDA for preferred ion	1.32915e+08	1.69245e+08	8.16369e+07	5.94446e+07	5.06602e+07	4.96337e+07	2.02969e+07	5.72439e+07	5.11594e+07	1.47233e+07	1.24289e+07	1.02521e+07	1.30325e+08	1.23571e+07	8.55311e+07	7.42781e+07	3.32757e+07	6.30569e+07	3.62389e+07	3.40178e+07	4.72449e+07	1.94648e+08	6.79879e+07	3.79655e+07	9.21447e+07	8.46994e+07	7.05201e+07	7.15475e+07	6.73215e+07	6.79827e+07	5.39437e+08
3-Hydroxymandelic acid	C8 H8 O4	13.11	-0.00088	-5.23	168.042	168.041	2.484	0.079	3.09941e+08	27	24	73	8.7		5	11	8	DDA for preferred ion	1.45002e+08	1.29577e+08	1.03835e+08	8.75119e+07	98683286	8.5909e+07	7.17229e+07	7.25068e+07	6.21997e+07	7.52995e+07	9.67298e+07	7.79753e+07	9.64535e+07	8.06234e+07	8.07632e+07	8.61359e+07	1.0394e+08	9.73103e+07	8.93177e+07	7.9781e+07	7.29245e+07	6.00041e+07	7.08948e+07	8.59237e+07	127821415	1.04962e+08	1.44992e+08	1.35509e+08	1.14555e+08	1.09072e+08	2.53199e+08
2-methylcitric acid	C7 H10 O7	34.25	-0.00064	-3.09	206.043	206.042	2.403	0.089	3.08209e+08	12	0				5	9	9	DDA for preferred ion	6.3365e+07	7.87495e+06	5.64982e+07	3.37948e+06	6.14243e+07	1.61326e+07	3.88655e+07	3.9293e+06	3.60258e+07	3.84917e+07	3.67928e+07	3.01423e+07	5.82805e+07	1.3978e+07	4.25794e+07	4.16863e+06	5.68705e+07	4.89019e+07	4.4468e+07	4.08007e+07	3.12253e+07	6.98055e+06	3.96868e+07	3.61376e+07	6.72522e+07	6.63236e+07	6.02379e+07	6.36843e+07	5.41806e+07	4.57297e+07	1.21955e+08
Acamprosate	C5 H11 N O4 S	15.66	-0.00082	-4.53	181.041	181.04	1.738	1	3.08125e+08	3	4	96.3	9.8		5	5	5	DDA for preferred ion	4.36661e+07	3.33001e+07	6.55893e+07	5.98973e+07	3.98294e+07	3.50746e+07	6.22297e+07	5.44328e+07	2.99031e+07	2.85238e+07	5.28048e+07	5.4219e+07	4.84334e+07	4.49095e+07	4.72276e+07	4.09293e+07	3.97263e+07	3.14643e+07	5.216e+07	5.78723e+07	3.15306e+07	3.45032e+07	2.56925e+07	3.05939e+07	6.92565e+07	3.21772e+07	2.90001e+07	3.01589e+07	4.81435e+07	5.09035e+07	7.9407e+07
(2R)-2,3-Dihydroxypropanoic acid	C3 H6 O4	46.15	-0.00112	-10.58	106.027	106.025	1.469	1	3.07158e+08	3	1	84.5	9.2		5	7	4	DDA for preferred ion	4.92091e+07	3.15036e+07	4.71393e+07	7.55257e+07	8.25281e+07	8.52307e+07	1.01807e+08	9.54755e+07	5.68011e+07	6.09284e+07	2.54906e+07	6.36148e+07	8.16618e+07	4.35589e+07	8.86612e+07	1.39085e+07	78696051	5.74077e+07	3.39868e+07	5.62209e+07	5.82702e+07	9.79928e+07	1.78118e+07	6.33849e+07	8.49947e+07	7.75787e+07	6.74528e+07	5.22868e+07	5.90475e+07	6.07891e+07	2.62571e+08
Taurine	C2 H7 N O3 S	15.79	-0.00129	-10.29	125.015	125.013	1.42	0.09	3.04866e+08	0	1	67.7	8.4		5	5	5	DDA for preferred ion	5.94884e+07	8.69214e+07	6.79626e+07	8.39904e+07	3.01553e+07	3.88878e+07	3.45327e+07	4.43943e+07	6.76277e+07	6.62178e+07	6.21451e+07	6.25688e+07	4.53502e+07	4.93992e+07	9.154e+07	1.06122e+08	7.78974e+07	6.30773e+07	6.00229e+07	5.69028e+07	6.82741e+07	5.01022e+07	4.97532e+07	4.79338e+07	8.99826e+07	7.32866e+07	4.63588e+07	5.31928e+07	4.48167e+07	4.47172e+07	2.41126e+08
1-Thio-beta-D-glucopyranose	C6 H12 O5 S	11.54	-0.00071	-3.63	196.041	196.04	5.932	1	3.03116e+08	1	0				5	2	1	DDA for preferred ion	5.46469e+07	4.296e+07	9.87993e+07	8.5295e+07	4.37299e+07	3.57276e+07	8.7086e+07	7.89906e+07	3.71665e+07	3.71804e+07	3.92151e+07	3.7764e+07	3.96822e+07	3.24703e+07	3.38877e+07	3.10964e+07	6.97976e+07	6.65157e+07	1.18527e+08	1.16436e+08	4.58367e+07	3.79515e+07	4.32484e+07	4.51008e+07	3.51748e+07	3.3737e+07	4.98345e+07	4.97091e+07	8.91809e+07	7.46637e+07	1.13752e+08
f 133a	C2 H2 Cl F3	11.11	-0.00113	-9.55	117.98	117.979	1.407	0.067	3.00783e+08	1	0				5	14	14	DDA for preferred ion	173574376	1.86749e+08	1.44415e+08	1.71358e+08	1.63293e+08	1.80178e+08	1.75687e+08	1.56627e+08	1.72902e+08	1.4237e+08	159168555	1.75077e+08	130960620	1.57187e+08	1.57534e+08	1.66869e+08	1.21858e+08	137816358	1.77775e+08	1.57328e+08	1.71138e+08	2.339e+08	1.74419e+08	1.67579e+08	1.75782e+08	1.83031e+08	1.29702e+08	1.56286e+08	1.15124e+08	1.74641e+08	1.76299e+08
N-Acetyl-L-glutamic acid	C7 H11 N O5	36.4	-0.00074	-3.93	189.064	189.063	1.936	0.067	3.0076e+08	7	0				5	6	6	DDA for preferred ion	1.26682e+08	9.87862e+07	9.44859e+07	8.40267e+07	9.29178e+07	8.09577e+07	6.09713e+07	5.63637e+07	5.48781e+07	5.38264e+07	3.69284e+07	3.39875e+07	6.09622e+07	5.58722e+07	5.3208e+07	4.69302e+07	1.14703e+08	1.15195e+08	7.72938e+07	7.58017e+07	4.53226e+07	3.69868e+07	6.59824e+07	6.48455e+07	9.29908e+07	9.92794e+07	1.4022e+08	1.31303e+08	1.16478e+08	9.79026e+07	116024671
3-Oxooctanoic acid	C8 H14 O3	25	-0.00094	-5.96	158.094	158.093	9.185	0.113	2.99215e+08	18	0				5	2	2	DDA for preferred ion	8.9516e+07	6.87284e+07	2.46952e+08	2.23681e+08	2.57226e+08	2.10768e+08	3.0044e+08	2.58729e+08	9.69436e+07	101835856	1.60012e+08	1.59492e+08	2.79519e+08	2.14702e+08	8.84463e+07	7.04454e+07	7.92901e+07	7.23618e+07	2.72995e+08	2.42609e+08	1.79224e+08	1.54011e+08	7.39267e+07	7.83502e+07	1.08161e+08	114772693	1.31825e+08	134251158	2.5339e+08	2.18416e+08	101341971
2,6-Dideoxy-3-O-methyl-L-arabino-hexopyranose	C7 H14 O4	28.95	-0.00094	-5.8	162.089	162.088	5.046	0.096	2.98375e+08	7	0				5	5	3	DDA for preferred ion	105665899	7.2357e+07	9.86291e+07	8.79506e+07	1.09664e+08	7.98259e+07	6.19022e+07	5.36687e+07	5.81903e+07	5.94384e+07	5.06656e+07	4.77422e+07	9.70621e+07	8.02476e+07	8.22426e+07	6.88344e+07	7.889e+07	7.58388e+07	8.57958e+07	7.65623e+07	55939884	4.22378e+07	5.1021e+07	5.62651e+07	8.841e+07	8.93648e+07	9.10559e+07	8.63578e+07	9.25879e+07	7.67615e+07	1.33166e+08
2-Deoxypentose	C5 H10 O4	30	-0.00114	-8.53	134.058	134.057	2.355	0.08	2.88007e+08	18	0				5	18	15	DDA for preferred ion	6.36796e+07	5.78778e+07	7.0997e+07	6.8135e+07	6.9373e+07	7.24306e+07	5.68408e+07	6.42083e+07	4.2751e+07	5.15856e+07	3.48001e+07	4.36261e+07	5.2711e+07	5.08906e+07	3.93892e+07	4.7666e+07	7.68689e+07	7.29042e+07	6.25579e+07	6.50733e+07	4.00204e+07	1.92971e+06	4.44801e+07	4.07855e+07	7.15774e+07	7.04996e+07	6.89125e+07	6.49207e+07	8.05086e+07	7.06815e+07	2.11312e+08
Cholic acid	C24 H40 O5	15.38	9e-05	0.23	408.288	408.288	11.041	0.083	2.85504e+08	30	5	96.1	9.8		5	3	2	DDA for preferred ion	1.90713e+07	1.38077e+07	4.7698e+06	4.1207e+06	2.27952e+06	1.84191e+06	3.59608e+06	3.29119e+06	8.97387e+06	8.90601e+06	2.58473e+06	2.51063e+06	948793	719579	3.62626e+06	2.91331e+06	8.11464e+06	6.58111e+06	1.66939e+06	1.61647e+06	4.10326e+06	3.08339e+06	1.5696e+07	1.38994e+07	1.26231e+06	1.06715e+06	1.53599e+07	1.31675e+07	5.72727e+06	4.10559e+06	3.62041e+06
triacetic acid	C6 H8 O4	12.5	-0.00106	-7.34	144.042	144.041	6.01	0.081	2.83707e+08	18	0				5	7	5	DDA for preferred ion	8.47234e+07	7.23296e+07	8.74095e+07	7.20746e+07	8.24275e+07	6.93875e+07	7.295e+07	6.36805e+07	5.68415e+07	5.58866e+07	8.81858e+07	8.11282e+07	8.86243e+07	6.95589e+07	8.3987e+07	7.1814e+07	7.46267e+07	7.24361e+07	6.55212e+07	6.43916e+07	6.63506e+07	4.91184e+07	5.78384e+07	5.92271e+07	9.50755e+07	9.32479e+07	7.38728e+07	6.96561e+07	8.12953e+07	6.73219e+07	1.67304e+08
Aceglutamide	C7 H12 N2 O4	34.23	-0.00074	-3.92	188.08	188.079	1.794	0.066	2.80224e+08	3	0				5	7	6	DDA for preferred ion	1.02364e+08	9.4163e+07	1.363e+08	1.33757e+08	1.84545e+08	6.88505e+06	1.36273e+07	4.78114e+06	7.80425e+07	2.24473e+06	1.45934e+08	7.28269e+07	9.94302e+06	2.04428e+06	5.16504e+06	5.81781e+07	1.21734e+08	1.10301e+08	1.0267e+08	1.16445e+08	1.02093e+08	1.77484e+06	9.39872e+07	8.93161e+07	1.22151e+07	8.47045e+06	1.17562e+08	1.08874e+08	1.37301e+08	1.04429e+08	1.10174e+08
Aminohippuric acid	C9 H10 N2 O3	13.64	-0.00076	-3.9	194.069	194.068	6.015	1	2.7517e+08	2	0				5	4	2	DDA for preferred ion	1.08559e+08	1.0185e+08	1.08432e+08	1.06891e+08	1.55581e+08	1.33177e+08	8.16895e+07	7.76713e+07	8.20387e+07	8.48289e+07	8.08339e+07	7.98638e+07	1.11631e+08	1.00633e+08	9.69906e+07	88952179	9.07617e+07	8.84919e+07	8.53218e+07	8.25513e+07	9.29849e+07	8.1952e+07	6.53989e+07	6.81324e+07	1.59099e+08	150861765	8.96862e+07	8.29687e+07	1.06497e+08	9.78296e+07	1.94957e+08
2-Furoylglycine	C7 H7 N O4	24.53	-0.00087	-5.14	169.038	169.037	5.014	1	2.74904e+08	8	1	68.8	47.5		5	18	11	DDA for preferred ion	8.44426e+07	8.42974e+07	1.01143e+08	8.59635e+07	1.01091e+08	7.76106e+07	8.5309e+07	7.68268e+07	5.1394e+07	5.5721e+07	8.52472e+07	8.37925e+07	9.52731e+07	8.20449e+07	7.63188e+07	6.84695e+07	8.59483e+07	8.05972e+07	8.2381e+07	7.75285e+07	1.05032e+08	7.62482e+07	6.92045e+07	7.19255e+07	1.22175e+08	1.18244e+08	9.09048e+07	6.29933e+07	9.59575e+07	7.73454e+07	2.75166e+08
DL-Lactic Acid	C3 H6 O3	26.67	-0.00137	-15.2	90.0317	90.0303	1.892	0.069	2.74057e+08	0	2	99.7	10		5	10	9	DDA for preferred ion	4.71599e+07	3.86214e+07	4.32167e+07	4.16818e+07	6.56472e+07	6.32278e+07	8.44811e+07	7.70499e+07	2.87598e+07	3.15631e+07	6.98293e+07	5.94398e+07	3.68266e+07	2.76543e+07	4.71999e+07	4.29515e+07	2.92298e+07	3.08749e+07	5.81178e+07	5.28752e+07	4.25855e+07	4.00119e+07	3.27537e+07	3.32587e+07	5.97136e+07	7.23355e+07	1.16691e+08	6.74236e+07	5.78568e+07	7.24157e+07	4.47503e+07
guaiacol sulfate	C7 H8 O5 S	10.47	-0.00054	-2.67	204.009	204.009	4.716	0.126	2.64542e+08	1	0				5	9	9	DDA for preferred ion	3.28896e+07	2.87703e+07	4.39861e+07	2.67084e+07	4.35358e+07	2.7838e+07	2.75162e+07	2.1482e+07	1.29433e+07	1.54632e+07	2.17634e+07	2.05372e+07	4.01666e+07	1.95508e+07	2.79864e+07	3.02241e+07	2.35017e+07	2.44354e+07	3.18136e+07	3.12884e+07	2.50853e+07	2.02394e+07	1.31338e+07	1.50758e+07	3.09933e+07	3.16529e+07	3.47232e+07	3.23496e+07	5.4932e+07	3.28907e+07	126267619
Hydroxymethoxyphenylcarboxylic acid-O-sulphate	C8 H10 O7 S	12.07	-0.00023	-0.93	250.015	250.014	2.249	0.106	2.63932e+08	2	0				5	18	17	DDA for preferred ion	7.16476e+06	7.62864e+07	5.19572e+07	4.72083e+07	6.73744e+07	4.76472e+07	7.86685e+07	6.9875e+07	6.6363e+07	5.18876e+07	1.48872e+08	9.71193e+07	4.3723e+07	5.28336e+07	6.70934e+07	5.17166e+07	5.85997e+07	5.60893e+07	4.86764e+07	4.80629e+07	7.90653e+07	6.02425e+07	7.10555e+07	4.71273e+07	9.90216e+07	5.41271e+07	5.18982e+07	5.48185e+07	5.92897e+07	4.6137e+07	1.89934e+08
guaiacol sulfate	C7 H8 O5 S	10.26	-0.00048	-2.37	204.009	204.009	5.373	0.126	2.63765e+08	1	0				5	16	12	DDA for preferred ion	2.98048e+07	2.65668e+07	5.57604e+07	3.42174e+07	6.90572e+07	5.25011e+07	7.48314e+07	6.12619e+07	2.35133e+07	2.53008e+07	6.25436e+07	6.15166e+07	1.54797e+07	1.32591e+07	3.71635e+07	4.08656e+07	3.42563e+07	3.05235e+07	3.45386e+07	2.41264e+07	4.28076e+07	3.45357e+07	8.59989e+06	9.84953e+06	256070058	252378853	3.53549e+07	3.40602e+07	4.53253e+07	3.9448e+07	2.94264e+07
Salicyluric acid	C9 H9 N O4	17.17	-0.00092	-4.69	195.053	195.052	5.879	0.079	2.62583e+08	14	0				5	8	4	DDA for preferred ion	1.57343e+07	1.40655e+07	8.55335e+06	8.27379e+06	1.97617e+07	1.76584e+07	9.09509e+06	7.84562e+06	7.53559e+06	7.85789e+06	1.18878e+07	1.13445e+07	8.95551e+06	7.87423e+06	1.4485e+07	1.23512e+07	1.51836e+07	1.45555e+07	1.5636e+07	1.57241e+07	1.05866e+07	8.5059e+06	8.1933e+06	8.46493e+06	2.56454e+07	2.51411e+07	2.08715e+07	2.05229e+07	1.94752e+07	1.62427e+07	3.1191e+07
(E)-Aconitic Acid	C6 H6 O6	12.24	-0.00087	-4.98	174.016	174.016	1.76	0.118	260609333	8	0				4	9	7	DDA for preferred ion	2.23132e+08	2.42905e+08	1.28443e+08	1.31416e+08	8.54161e+07	8.24177e+07	4.06764e+07	3.4619e+07	1.3914e+08	1.39644e+08	5.50115e+07	5.00515e+07	7.02164e+07	5.93276e+07	2.31064e+08	1.58294e+08	6.50997e+07	6.35128e+07	9.26923e+07	9.94721e+07	7.66641e+07	7.75513e+07	1.38883e+08	135015576	6.24583e+07	6.00042e+07	8.02703e+07	7.78464e+07	1.12244e+08	1.17186e+08	8.55612e+07
2-Deoxypentose	C5 H10 O4	25.86	-0.00113	-8.44	134.058	134.057	2.417	0.08	2.59264e+08	18	0				5	18	15	DDA for preferred ion	6.36796e+07	5.78778e+07	7.0997e+07	6.8135e+07	6.9373e+07	7.24306e+07	5.68408e+07	6.42083e+07	5.1714e+07	5.15856e+07	3.48001e+07	4.36261e+07	5.2711e+07	5.08906e+07	3.93892e+07	4.7666e+07	7.68689e+07	7.29042e+07	6.25579e+07	6.50733e+07	4.00204e+07	3.45264e+07	4.44801e+07	4.07855e+07	7.15774e+07	7.04996e+07	6.89125e+07	6.49207e+07	8.05086e+07	7.06815e+07	2.11312e+08
3-Methylcrotonylglycine	C7 H11 N O3	16.67	-0.00096	-6.14	157.074	157.073	6.018	0.086	2.54279e+08	6	1	70.2	8.5		5	2	2	DDA for preferred ion	7.91006e+07	67098709	7.98581e+07	7.05062e+07	5.56404e+07	4.89259e+07	4.84368e+07	4.38187e+07	3.57021e+07	3.56198e+07	3.71242e+07	3.56102e+07	4.51292e+07	3.79853e+07	4.30775e+07	3.72949e+07	6.48106e+07	6.25983e+07	6.95033e+07	6.8702e+07	4.81017e+07	4.20701e+07	4.82661e+07	4.84628e+07	6.40324e+07	6.01067e+07	7.79125e+07	7.10313e+07	8.16299e+07	7.24896e+07	1.70409e+08
3-Oxooctanoic acid	C8 H14 O3	25.93	-0.00092	-5.83	158.094	158.093	9.478	0.113	2.53599e+08	18	0				4	9	8	DDA for preferred ion	5.12854e+07	4.34749e+07	3.06506e+07	9.38495e+06	3.48242e+07	3.62e+07	3.65732e+07	3.56526e+07	2.42034e+07	2.42057e+07	5.46011e+07	4.85182e+07	2.77999e+07	1.92243e+07	3.79666e+07	2.88268e+07	4.12406e+07	3.87849e+07	2.89083e+07	3.20225e+07	3.1269e+07	2.69287e+07	2.57404e+07	2.29331e+07	4.83732e+07	3.92641e+07	5.78277e+07	1.61549e+07	4.40549e+07	1.09821e+07	5.77269e+07
(+/-)-2-Hydroxyglutaric acid	C5 H8 O5	31.96	-0.00107	-7.23	148.037	148.036	1.745	0.084	2.52058e+08	21	0				5	10	6	DDA for preferred ion	1.259e+08	1.01237e+08	5.46933e+07	5.18159e+07	4.5153e+07	3.7425e+07	1.07062e+08	1.03593e+08	3.89068e+07	3.20603e+07	3.67414e+07	2.18998e+07	3.75796e+07	2.66962e+07	1.07621e+08	8.97574e+07	6.78279e+07	7.13579e+07	3.63622e+07	4.00906e+07	2.60237e+07	2.52808e+07	4.91152e+07	4.54902e+07	5.48455e+07	5.23228e+07	1.16102e+08	8.04672e+07	7.93813e+07	6.15607e+07	5.22624e+07
Capryloylglycine	C10 H19 N O3	12.28	-0.00053	-2.62	201.136	201.136	9.075	0.075	251746242	5	0				5	5	5	DDA for preferred ion	9.09136e+07	7.20304e+07	5.30286e+07	4.67219e+07	3.27615e+07	2.72679e+07	2.01308e+07	4.333e+07	1.87573e+07	1.90372e+07	4.63888e+07	4.39188e+07	2.80712e+07	1.43625e+07	2.66481e+07	2.45976e+07	5.7594e+07	5.31037e+07	6.39542e+07	5.97791e+07	3.17959e+07	2.66361e+07	2.33798e+07	2.8048e+07	4.2095e+07	4.2131e+07	8.63616e+07	8.829e+07	5.31989e+07	5.39241e+07	2.47884e+08
Vitamin C	C6 H8 O6	12.5	-0.00101	-5.73	176.032	176.031	2.373	1	2.48662e+08	24	0				4	8	5	DDA for preferred ion	1.59065e+06	1.09615e+08	8.05e+06	5.96029e+06	4.26848e+07	3.69627e+07	1.14309e+08	9.5996e+06	6.83814e+06	7.71033e+06	4.01066e+07	1.47473e+06	5.85002e+06	2.37729e+07	1.41982e+07	1.32736e+07	3.33573e+07	6.5441e+06	3.42231e+07	7.88769e+06	2.65988e+08	2.44641e+08	1.26884e+07	1.32263e+07	6.22264e+06	2.17332e+07	3.1005e+06	2.04614e+06	1.64317e+06	1.68774e+07	1.37383e+08
D-Xylonic acid	C5 H10 O6	12.5	-0.00011	-0.68	166.048	166.048	8.113	1	2.45963e+08	14	0				5	41	12	DDA for preferred ion	142856161	2.43279e+08	6.28417e+07	1.40982e+08	60850856	1.24065e+08	76339809	1.35945e+08	6.21209e+07	1.63763e+08	9.61015e+07	2.81964e+08	1.01825e+08	1.71226e+08	8.99132e+07	2.25923e+08	5.10449e+07	1.78426e+08	6.59898e+07	1.39029e+08	9.94929e+07	2.7654e+08	1.03757e+08	4.04367e+08	6.03205e+07	1.90611e+08	6.25565e+07	1.60516e+08	7.18993e+07	1.2244e+08	7.35859e+07
3-Hydroxynonanoic acid	C9 H18 O3	37.14	-0.00082	-4.69	174.126	174.125	8.424	0.073	2.44026e+08	2	0				5	7	6	DDA for preferred ion	1.2779e+07	1.04613e+07	1.90147e+07	1.75204e+07	7.79163e+06	6.52834e+06	2.40248e+08	2.22472e+08	9.2274e+06	9.88506e+06	2.09385e+08	2.10554e+08	4.50398e+06	3.6e+06	9.05529e+07	7.74987e+07	1.13735e+07	1.05809e+07	1.60299e+07	1.59378e+07	5.87182e+07	3.76194e+07	6.45625e+06	6.51709e+06	4.98396e+06	5.221e+06	2.73717e+07	2.44279e+07	1.60388e+07	1.37435e+07	1.15005e+07
DL-Glutamic acid	C5 H9 N O4	42.11	-0.00109	-7.42	147.053	147.052	1.517	0.108	2.36807e+08	16	0				5	20	19	DDA for preferred ion	1.49312e+08	1.44458e+08	2.20598e+08	1.71266e+08	1.64383e+08	1.62405e+08	8.39801e+07	7.86885e+07	1.06231e+08	107771408	9.07735e+07	8.58115e+07	1.63116e+08	1.65546e+08	5.48666e+07	6.13573e+07	1.70718e+08	1.62924e+08	1.37919e+08	1.62162e+08	6.47515e+07	6.49897e+07	9.18948e+07	1.00609e+08	2.3395e+08	2.30324e+08	1.85277e+08	1.19919e+08	1.17863e+08	1.54056e+08	1.06404e+08
3-Methylazelaic acid	C10 H18 O4	27.59	-0.00057	-2.8	202.121	202.12	7.699	0.073	2.36359e+08	9	0				5	4	4	DDA for preferred ion	3.50533e+07	2.67882e+07	2.37282e+08	2.09576e+08	1.45704e+08	1.2548e+08	2.37609e+08	2.13869e+08	4.80545e+07	5.47523e+07	130653708	1.27252e+08	1.69309e+08	1.37713e+08	3.96025e+07	3.16031e+07	3.24418e+07	2.95579e+07	219284365	215077893	1.4078e+08	1.19972e+08	3.05287e+07	2.98641e+07	5.07666e+07	4.81684e+07	9.55066e+07	7.52176e+07	2.10772e+08	1.68339e+08	4.46786e+07
Diacetyl	C4 H6 O2	25	-0.00145	-16.85	86.0368	86.0353	1.959	0.104	2.35837e+08	0	2	99.2	10		5	14	13	DDA for preferred ion	6.88314e+07	5.43082e+07	6.08882e+07	4.78172e+07	5.03802e+07	4.13579e+07	3.18571e+07	2.86649e+07	4.26149e+07	3.64597e+07	2.19568e+07	1.54123e+07	4.25545e+07	2.72272e+07	3.53503e+07	3.87188e+07	6.31593e+07	7.5776e+07	4.85741e+07	5.08864e+07	1.94548e+07	1.38915e+07	2.88536e+07	3.20056e+07	5.55573e+07	5.02242e+07	9.79657e+07	8.52872e+07	6.48998e+07	5.78355e+07	8.64199e+07
(15Z)-9,12,13-Trihydroxy-15-octadecenoic acid	C18 H34 O5	32.14	0.00034	1.04	330.241	330.241	9.954	1	2.35015e+08	7	1	68.7	27		5	2	2	DDA for preferred ion	86313397	6.655e+07	9.43613e+07	8.44657e+07	4.24843e+07	3.58784e+07	1.56567e+08	1.38242e+08	6.30891e+07	6.13799e+07	1.83662e+08	1.59825e+08	3.74229e+07	2.82851e+07	1.41996e+08	1.27675e+08	6.80795e+07	6.44635e+07	8.08759e+07	7.52401e+07	5.69116e+07	4.47279e+07	5.71797e+07	5.65215e+07	1.36635e+07	1.32542e+07	1.33224e+08	1.27616e+08	7.46238e+07	6.33478e+07	1.94502e+07
Taurine	C2 H7 N O3 S	13.89	-0.00136	-10.88	125.015	125.013	2.336	0.09	2.34145e+08	0	2	78.3	8.9		2	49	0	DDA for preferred ion	1.51964e+07	4.08567e+06	2.83519e+06	1.61487e+07	8.17806e+06	7.35585e+06	1.67461e+06	2.80858e+06	3.57753e+06	1.76313e+07	3.20028e+06	508543	1.27339e+07	870776	3.64991e+06	1.31457e+06	2.68731e+07	3.10136e+07	8.47377e+06	3.55532e+07	8.80759e+06	3.19768e+06	5.45522e+06	4.13344e+06	2.22678e+06	3.56547e+06	1.35435e+07	4.8485e+06	4.96757e+06	4.62226e+06	3.93166e+06
6-Hydroxycaproic acid	C6 H12 O3	38.89	-0.00115	-8.7	132.079	132.077	7.072	0.073	2.31359e+08	21	3	95.4	58		5	19	10	DDA for preferred ion	3.73892e+07	2.484e+07	3.35694e+07	3.09764e+07	3.71601e+07	3.08017e+07	6.42689e+07	5.72693e+07	4.0263e+07	4.41447e+07	3.35061e+07	3.63933e+07	2.15322e+07	4.79789e+07	1.03876e+08	7.47574e+07	4.01588e+07	3.23465e+07	3.9541e+07	3.96584e+07	6.49583e+07	5.37758e+07	4.81535e+07	5.1871e+07	2.51303e+07	3.17893e+07	2.27664e+07	4.23731e+07	3.65349e+07	5.45234e+07	1.96073e+08
Monomethyl phthalate	C9 H8 O4	16	-0.00077	-4.26	180.042	180.041	4.898	1	2.28556e+08	20	2	81.4	55.1		5	18	14	DDA for preferred ion	6.80491e+07	5.44579e+07	3.33077e+07	2.51976e+07	4.09808e+07	3.22987e+07	5.66682e+07	4.9396e+07	5.28951e+07	5.59797e+07	2.88139e+07	2.82253e+07	2.71024e+07	2.09992e+07	5.10142e+07	4.42121e+07	8.04126e+07	7.93097e+07	2.51009e+07	2.29337e+07	3.17437e+07	1.83591e+07	3.97752e+07	3.84732e+07	27215706	3.25261e+07	6.02826e+07	6.02618e+07	2.84436e+07	2.16413e+07	7.53874e+07
Orotic acid	C5 H4 N2 O4	13.33	-0.00108	-6.92	156.017	156.016	1.552	1	2.27715e+08	4	1	95.6	9.8		5	5	3	DDA for preferred ion	9.65967e+07	9.97546e+07	8.22112e+07	8.28783e+07	8.03559e+07	7.65075e+07	7.71545e+07	7.95852e+07	6.40262e+07	6.2905e+07	88236773	9.39528e+07	7.19142e+07	7.06058e+07	7.86705e+07	7.59131e+07	8.17479e+07	9.02363e+07	7.06644e+07	6.70297e+07	8.43645e+07	8.36981e+07	7.26161e+07	6.70738e+07	9.56246e+07	8.567e+07	1.02106e+08	8.98223e+07	7.91287e+07	7.52718e+07	2.37643e+08
Orotic acid	C5 H4 N2 O4	10	-60.0222	-384715	156.017	95.9949	1.544	1	2.27715e+08	0	1	95.4	9.8		5	5	3	DDA for other ion	9.65967e+07	9.97546e+07	8.22112e+07	8.28783e+07	8.03559e+07	7.65075e+07	7.71545e+07	7.95852e+07	6.40262e+07	6.2905e+07	88236773	9.39528e+07	7.19142e+07	7.06058e+07	7.86705e+07	7.59131e+07	8.17479e+07	9.02363e+07	7.06644e+07	6.70297e+07	8.43645e+07	8.36981e+07	7.26161e+07	6.70738e+07	9.56246e+07	8.567e+07	1.02106e+08	8.98223e+07	7.91287e+07	7.52718e+07	2.37643e+08
validone	C7 H12 O5	11.76	-0.00091	-5.16	176.068	176.068	6.231	0.089	2.23314e+08	13	0				5	2	1	DDA for preferred ion	2.17537e+07	2.0626e+07	2.27736e+07	1.99092e+07	1.93032e+07	2.26286e+07	6.25084e+07	5.73097e+07	4.86291e+07	4.97167e+07	7.33774e+07	6.84379e+07	4.31053e+07	4.18752e+07	8.71092e+07	7.41265e+07	1.73779e+07	1.63795e+07	2.07533e+07	1.9769e+07	3.08753e+07	2.29523e+07	3.53276e+07	3.41848e+07	3.33722e+07	3.35908e+07	2.10877e+07	2.07853e+07	2.22181e+07	1.71181e+07	9.17854e+07
6-Hydroxycaproic acid	C6 H12 O3	43.24	-46.0066	-348327	132.079	86.0721	7.079	1	2.19752e+08	0	6	99	81.8		5	19	10	DDA for other ion	3.09677e+07	4.51689e+07	3.16458e+07	2.95842e+07	3.57808e+07	3.00392e+07	6.18493e+07	5.51553e+07	3.97424e+07	3.7638e+07	3.32868e+07	3.59399e+07	2.08978e+07	1.98392e+07	1.03371e+08	7.43091e+07	2.79042e+07	2.55319e+07	3.82922e+07	3.78539e+07	6.41176e+07	5.32226e+07	4.24109e+07	4.61162e+07	2.39834e+07	3.12314e+07	5.69482e+07	4.22028e+07	3.43902e+07	4.27304e+07	1.85847e+08
3-Isopropenylpentanedioic acid	C8 H12 O4	23.53	-0.00081	-4.69	172.074	172.073	6.281	0.071	2.18959e+08	6	0				5	3	2	DDA for preferred ion	5.60805e+07	4.87825e+07	5.26975e+07	4.70499e+07	6.0225e+07	5.66214e+07	4.3948e+07	4.13321e+07	4.33398e+07	4.49027e+07	5.73969e+07	5.56068e+07	7.31812e+07	6.66054e+07	7.08863e+07	6.51266e+07	4.86094e+07	4.81843e+07	4.79569e+07	4.86621e+07	4.74437e+07	3.96375e+07	4.49856e+07	4.41256e+07	6.8531e+07	6.99942e+07	5.08392e+07	5.20623e+07	5.33653e+07	4.75909e+07	1.33097e+08
6-Deoxy-D-arabino-hexos-2-ulose	C6 H10 O5	32.31	-0.00091	-5.64	162.053	162.052	4.74	0.134	2.16837e+08	36	0				5	19	18	DDA for preferred ion	1.83655e+07	2.20898e+07	1.60118e+07	2.99944e+07	6.94047e+07	3.96423e+07	8.21006e+07	7.3303e+07	5.71852e+07	3.31406e+06	3.55739e+06	1.79673e+07	5.2887e+07	2.47263e+06	1.71404e+08	2.07777e+07	3.02627e+07	2.92665e+07	2.79562e+07	446042	1.26057e+08	2.39688e+06	8.20005e+07	1.07115e+08	3.00532e+07	4.97484e+07	2.04971e+07	1.77835e+07	1.31693e+07	1.95292e+07	2.099e+08
Capryloylglycine	C10 H19 N O3	12.77	-0.00053	-2.64	201.136	201.136	9.367	0.075	2.13087e+08	5	0				5	4	4	DDA for preferred ion	5.869e+07	4.67762e+07	2.94347e+07	2.62367e+07	3.81179e+07	3.18355e+07	2.63491e+07	2.30573e+07	2.51914e+07	2.55946e+07	1.93065e+07	1.76184e+07	3.98775e+07	3.209e+07	2.64693e+07	2.34155e+07	4.25346e+07	4.51896e+07	2.34262e+07	2.27683e+07	2.6083e+07	2.1429e+07	3.17111e+07	3.18707e+07	4.54993e+07	4.53536e+07	5.5087e+07	5.2102e+07	3.35589e+07	2.71417e+07	6.00878e+07
Diethyl (2R,3R)-2-hydroxy-3-methylsuccinate	C9 H16 O5	9.84	-0.00054	-2.65	204.1	204.099	8.087	0.092	2.03927e+08	2	0				5	2	1	DDA for preferred ion	1.03125e+08	8.04243e+07	1.05059e+08	9.16421e+07	7.40391e+07	6.3638e+07	9.69067e+07	8.64279e+07	5.93725e+07	5.85033e+07	1.37637e+08	1.32772e+08	5.79924e+07	4.64648e+07	1.06291e+08	9.34762e+07	7.93817e+07	74734846	8.37529e+07	8.3607e+07	5.46968e+07	4.60295e+07	5.17178e+07	5.55436e+07	6.93772e+07	7.79493e+07	142443633	1.41629e+08	8.37145e+07	6.71518e+07	1.30417e+08
9-Oxononanoic acid	C9 H16 O3	33.33	-0.00084	-4.88	172.11	172.109	8.963	0.079	2.03635e+08	10	10			66.6	5	31	30	DDA for preferred ion	4.82862e+07	4.64352e+07	9.87972e+07	9.89973e+07	7.49119e+07	6.48344e+07	1.31477e+08	1.16997e+08	8.27324e+07	3.79722e+07	1.04211e+08	1.0454e+08	9.02627e+07	8.15416e+07	6.79034e+07	5.81568e+07	4.83999e+07	9.69444e+07	1.58855e+08	1.80568e+08	6.11221e+07	6.03999e+07	3.22229e+07	2.81162e+07	3.10534e+07	2.48495e+07	8.95111e+07	1.03345e+08	1.02604e+08	8.09578e+07	6.68573e+07
1-nonanoic acid	C9 H18 O2	20.2	-0.00094	-5.93	158.131	158.13	7.696	0.103	2.03633e+08	25	0				5	2	1	DDA for preferred ion	5.04319e+07	3.6365e+07	1.84778e+08	1.60265e+08	1.60633e+08	1.34207e+08	2.02044e+08	1.81462e+08	5.34754e+07	5.27881e+07	9.53345e+07	8.98974e+07	1.62934e+08	127709261	3.73524e+07	3.47622e+07	4.16154e+07	3.74112e+07	1.5672e+08	1.58095e+08	1.44392e+08	1.16043e+08	4.89498e+07	4.84565e+07	6.81835e+07	6.68258e+07	1.12342e+08	1.04411e+08	1.76447e+08	147466815	5.60988e+07
dl-3-Indolelactic acid	C11 H11 N O3	14.04	-0.00052	-2.53	205.074	205.073	8.004	0.075	2.03147e+08	8	0				5	8	3	DDA for preferred ion	5.37117e+07	4.61665e+07	4.93547e+07	4.46415e+07	6.37107e+07	5.49126e+07	4.31676e+07	4.04102e+07	3.18531e+07	3.10628e+07	3.88032e+07	3.53809e+07	8.36399e+07	7.14067e+07	4.29081e+07	3.9281e+07	5.70723e+07	5.3885e+07	4.74726e+07	4.68453e+07	5.60651e+07	4.81712e+07	3.60065e+07	3.56149e+07	7.50444e+07	7.24655e+07	5.3275e+07	5.21038e+07	5.24522e+07	4.47912e+07	1.67677e+08
N6-threonylcarbamoyladenosine	C15 H20 N6 O8	12.5	0.0001	0.25	412.134	412.134	6.038	1	1.97827e+08	1	0				5	3	2	DDA for preferred ion	8.50078e+07	7.41498e+07	66928457	6.24278e+07	8.64008e+07	7.47684e+07	6.07475e+07	5.88548e+07	5.3325e+07	5.22813e+07	7.31262e+07	7.46234e+07	8.06909e+07	7.25761e+07	7.40141e+07	6.58994e+07	6.33093e+07	6.027e+07	5.93687e+07	5.94805e+07	6.4264e+07	5.63398e+07	5.89615e+07	5.89355e+07	8.38689e+07	7.75745e+07	8.23717e+07	7.44682e+07	7.64756e+07	6.62861e+07	1.47222e+08
3-Methylglutarate	C6 H10 O4	18.82	-0.001	-6.82	146.058	146.057	3.091	1	1.95377e+08	23	0				5	17	9	DDA for preferred ion	5.5397e+07	4.69705e+07	3.57474e+07	2.08877e+07	4.70365e+07	4.86122e+07	3.14954e+07	1.36792e+07	3.11556e+07	3.13493e+07	1.29103e+07	3.33056e+07	4.2622e+07	3.18561e+07	3.6232e+07	3.29862e+07	5.37239e+07	5.15863e+07	2.39385e+07	2.52401e+07	2.25404e+07	2.13735e+07	2.07227e+07	2.29916e+07	6.95344e+07	5.97977e+07	57895176	7.21559e+07	4.27875e+07	3.78454e+07	1.50152e+08
Methyl O-sulfo-L-tyrosinate	C10 H13 N O6 S	11.54	0.00011	0.41	275.046	275.046	5.937	0.092	1.94785e+08	1	0				5	1	1	DDA for preferred ion	7.48052e+07	6.7352e+07	1.24693e+08	1.09464e+08	6.16676e+07	5.22274e+07	6.00396e+07	5.5816e+07	3.78851e+07	3.69955e+07	6.47708e+07	6.23234e+07	6.38762e+07	4.81983e+07	3.87564e+07	3.01707e+07	6.94661e+07	6.59094e+07	7.44828e+07	7.65642e+07	6.45564e+07	5.26157e+07	3.02565e+07	2.99445e+07	6.93773e+07	7.17307e+07	6.38733e+07	6.18327e+07	166618570	1.40405e+08	1.55161e+08
N-[(3E)-3-Heptenoyl]glycine	C9 H15 N O3	14.81	-0.00066	-3.54	185.105	185.105	7.846	0.071	1.93531e+08	11	0				5	3	3	DDA for preferred ion	6.62296e+07	5.44942e+07	3.34715e+07	3.02328e+07	4.62605e+07	3.9675e+07	2.56924e+07	2.4146e+07	1.70604e+07	1.71459e+07	3.83845e+07	3.36352e+07	3.6299e+07	3.02768e+07	2.87251e+07	2.53861e+07	3.88426e+07	3.64801e+07	2.62933e+07	2.64154e+07	2.81636e+07	2.53604e+07	2.36796e+07	2.47014e+07	5.28656e+07	5.32618e+07	6.55683e+07	6.13007e+07	4.07382e+07	3.35948e+07	1.34297e+08
beta-Leucine	C6 H13 N O2	11.59	-0.00119	-9.06	131.095	131.093	1.998	0.089	1.93124e+08	18	0				5	10	10	DDA for preferred ion	9.90855e+07	6.79021e+07	9.1731e+07	5.7182e+07	7.10302e+07	4.51922e+07	4.90961e+07	5.10402e+07	7.16102e+07	6.90648e+07	5.13178e+07	3.38813e+07	8.75799e+07	4.63101e+07	5.25584e+07	4.57856e+07	7.04103e+07	7.07927e+07	6.06445e+07	5.27743e+07	5.37066e+07	3.30258e+07	6.07927e+07	7.24201e+07	1.69013e+07	2.33856e+07	127239422	1.07836e+08	6.26089e+07	4.45466e+07	4.73834e+07
3-Hydroxymandelic acid	C8 H8 O4	17.07	-0.00083	-4.96	168.042	168.041	2.83	0.079	1.91681e+08	27	2	60.8	8		5	13	13	DDA for preferred ion	7.88796e+07	7.40997e+07	6.09441e+07	5.67678e+07	5.14218e+07	8.34184e+07	5.45116e+07	5.3661e+07	5.19785e+07	4.2733e+07	5.36141e+07	5.32052e+07	5.82593e+07	7.08609e+07	7.54689e+07	5.2698e+07	7.04717e+07	6.69746e+07	5.61353e+07	6.36773e+07	4.68224e+07	7.5369e+07	4.46612e+07	4.47852e+07	8.70214e+07	6.6158e+07	7.19124e+07	7.7188e+07	6.5441e+07	6.50521e+07	1.25173e+08
DL-Glutamic acid	C5 H9 N O4	36.96	-0.0011	-7.48	147.053	147.052	1.409	0.108	1.8853e+08	16	0				5	12	12	DDA for preferred ion	1.43555e+08	3.26517e+06	4.49723e+06	6.59922e+06	2.99869e+06	3.35392e+06	2.81542e+06	2.38715e+06	2.54031e+06	2.40875e+06	1.96444e+06	2.6278e+06	1.51263e+06	1.84468e+06	1.10508e+06	1.99792e+06	1.33023e+06	860475	991859	1.14059e+06	9.55738e+06	3.75766e+06	1.18448e+07	3.52739e+06	3.45494e+06	1.96201e+06	1.75894e+08	1.18196e+08	1.12752e+08	1.49656e+08	119724843
2-Ethylglutaric acid	C7 H12 O4	31.2	-0.00099	-6.17	160.074	160.073	4.279	0.16	1.86966e+08	13	0				5	10	3	DDA for preferred ion	6.27638e+07	5.78106e+07	6.32637e+07	4.49889e+07	4.88663e+07	6.54969e+07	2.59839e+07	2.4576e+07	2.38663e+07	2.40477e+07	1.1708e+07	2.2336e+07	1.22166e+07	3.29422e+07	1.88043e+07	1.28006e+07	4.58582e+07	1.60699e+07	3.78741e+07	3.87327e+07	2.11037e+07	2.89519e+07	2.07917e+07	1.99898e+07	3.80593e+07	4.19948e+07	4.77235e+07	5.01769e+07	5.98318e+07	4.21556e+07	1.02503e+08
NP-018661	C8 H16 O3	37.5	-0.0009	-5.64	160.11	160.109	7.622	0.078	1.8561e+08	19	1	69.1	8.5		5	7	6	DDA for preferred ion	1.05748e+08	8.30208e+07	1.1769e+08	9.47985e+07	8.0911e+07	6.67778e+07	1.40271e+08	1.33287e+08	7.27545e+07	7.7471e+07	1.89806e+08	1.85076e+08	5.98222e+07	5.09519e+07	1.5096e+08	1.33622e+08	9.36823e+07	9.29671e+07	8.15457e+07	7.91924e+07	5.09979e+07	4.28792e+07	4.10084e+07	4.23689e+07	5.38807e+07	4.70548e+07	1.75855e+08	1.64662e+08	1.03668e+08	8.39282e+07	5.45079e+07
1726196	C6 H10 N2 O4	30.77	-0.00092	-5.28	174.064	174.063	1.668	0.09	1.85375e+08	4	0				5	20	19	DDA for preferred ion	5.9768e+07	4.2176e+07	5.44311e+07	3.74642e+07	1.11818e+08	9.91602e+07	2.44584e+07	2.73992e+07	3.92743e+07	3.4735e+07	5.02492e+07	4.39933e+07	1.91362e+08	173187970	6.25583e+07	6.16193e+07	4.21646e+07	4.17572e+07	4.86321e+07	5.17173e+07	25919456	2.24577e+07	5.66222e+07	4.53822e+07	1.35258e+08	1.22068e+08	3.91468e+07	39922612	3.58079e+07	2.93969e+07	7.85703e+07
Aminolevulinic acid	C5 H9 N O3	20	-0.00115	-8.8	131.058	131.057	2.091	1	1.83515e+08	20	0				5	40	34	DDA for preferred ion	4.04256e+07	8.36958e+06	3.32896e+07	1.85053e+07	5.41566e+07	1.5052e+07	1.66965e+07	1.41057e+07	2.20655e+07	1.49137e+07	9.89234e+06	1.02915e+07	3.88112e+07	1.02847e+07	1.51914e+07	1.18356e+07	4.32791e+07	2.42886e+07	3.27979e+07	2.23059e+07	8.55579e+06	3.20435e+06	1.23164e+07	1.09838e+07	5.26762e+07	4.87484e+07	1.18563e+07	5.08559e+07	2.52366e+07	2.49291e+07	2.43224e+07
Suberic acid	C8 H14 O4	24.14	-0.00079	-4.54	174.089	174.088	5.936	0.08	1.82158e+08	8	0				5	5	4	DDA for preferred ion	8.95097e+07	8.22062e+07	7.89869e+07	7.0946e+07	8.7655e+07	7.41583e+07	6.71058e+07	5.92359e+07	6.74264e+07	6.52902e+07	4.3437e+07	4.08139e+07	5.86509e+07	4.8531e+07	6.30983e+07	6.17691e+07	8.83465e+07	8.74987e+07	7.08932e+07	6.89854e+07	7.48965e+07	6.19742e+07	9.87005e+07	9.93477e+07	8.07017e+07	8.01691e+07	1.13281e+08	1.05016e+08	7.08244e+07	6.61195e+07	1.85334e+08
4-Methylphenol	C7 H8 O	12.5	-0.00142	-13.11	108.058	108.056	7.267	0.074	1.80827e+08	0	1	97.2	9.9		5	4	1	DDA for preferred ion	7.30066e+06	6.08558e+06	4.93258e+07	4.58848e+07	4.99112e+06	4.33873e+06	2.78687e+07	2.62374e+07	1.61845e+07	1.61876e+07	3.3508e+07	2.9582e+07	2.86832e+06	2.79251e+06	4.42259e+07	3.95117e+07	4.68346e+06	4.47036e+06	5.38945e+07	5.29513e+07	3.68724e+07	3.08914e+07	9.26472e+06	9.28249e+06	1.59221e+07	1.56245e+07	3.5085e+07	3.42825e+07	5.86327e+07	5.19073e+07	157745053
N-Phenylacetylglutamic acid	C13 H15 N O5	29.17	0.00011	0.42	265.095	265.095	7.334	0.072	1.77428e+08	2	0				5	5	3	DDA for preferred ion	4.02846e+07	3.21596e+07	3.51749e+07	2.97693e+07	2.35842e+07	1.93772e+07	3.92622e+07	3.54512e+07	1.6193e+07	1.65805e+07	5.22957e+07	4.66995e+07	1.60442e+07	1.18162e+07	4.1689e+07	3.47996e+07	2.29755e+07	2.07139e+07	3.1557e+07	3.06965e+07	3.17919e+07	2.45375e+07	1.99597e+07	1.89984e+07	2.85012e+07	2.82141e+07	3.66643e+07	3.45588e+07	4.2174e+07	3.47632e+07	1.50016e+08
1-nonanoic acid	C9 H18 O2	18.56	-0.00067	-4.26	158.131	158.13	8.261	0.103	1.75328e+08	25	0				5	1	1	DDA for preferred ion	6.99157e+07	5.84826e+07	7.53271e+07	6.93345e+07	6.00254e+07	5.36831e+07	9.33351e+07	8.69491e+07	3.92459e+07	4.21116e+07	7.54562e+07	7.29948e+07	5.21228e+07	4.37697e+07	5.68087e+07	5.05393e+07	5.61902e+07	5.38942e+07	7.50497e+07	7.16451e+07	6.92045e+07	5.79762e+07	4.83573e+07	4.8682e+07	5.85617e+07	5.74146e+07	7.62822e+07	7.62562e+07	7.55513e+07	6.38907e+07	1.04826e+08
5-(1,2-Dihydroxy-2-propanyl)-2-methyl-1,3-cyclohexanediol	C10 H20 O4	12.35	-0.00048	-2.36	204.136	204.136	8.254	0.073	1.75268e+08	5	0				5	1	1	DDA for preferred ion	7.05247e+07	5.81911e+07	4.7653e+07	4.20881e+07	4.65971e+07	4.2459e+07	6.45381e+07	5.87985e+07	3.43523e+07	3.60181e+07	6.08091e+07	5.82309e+07	3.14542e+07	2.7389e+07	5.44195e+07	4.81186e+07	5.61535e+07	5.34236e+07	4.48659e+07	4.2898e+07	53152145	4.47243e+07	4.68097e+07	4.73612e+07	5.74943e+07	5.6404e+07	7.26182e+07	7.20691e+07	5.1944e+07	4.40855e+07	1.00009e+08
1-(3,5-Dihydroxyphenyl)-12-hydroxy-2-tridecanyl acetate	C21 H34 O5	15.66	0	0.01	366.241	366.241	9.444	0.072	1.69829e+08	7	4	88.1	9.4		5	2	2	DDA for preferred ion	6.91961e+06	5.62816e+06	1.99226e+06	1.8575e+06	3.3054e+07	2.87264e+07	6.27263e+07	5.78471e+07	1.21199e+07	1.19663e+07	1.6999e+08	1.55348e+08	5.99706e+07	4.75784e+07	3.49686e+07	3.03028e+07	5.52624e+06	4.96582e+06	1.67395e+06	1.55454e+06	5.32268e+07	4.5402e+07	1.14672e+07	1.17399e+07	1.14452e+08	1.20184e+08	1.39348e+07	1.30156e+07	2.3662e+06	2.07308e+06	7.61959e+07
2-Ethylglutaric acid	C7 H12 O4	29.67	-0.00096	-5.99	160.074	160.073	3.897	0.16	1.68327e+08	13	0				5	3	3	DDA for preferred ion	5.30491e+07	8.84633e+07	4.90845e+07	3.32556e+07	3.13057e+07	2.25496e+07	6.62438e+07	5.5183e+07	6.13924e+07	6.04392e+07	6.49328e+07	4.97238e+07	5.49883e+07	3.42892e+07	4.53901e+07	5.36042e+07	9.11529e+07	1.66853e+08	7.55998e+07	5.9917e+07	7.36067e+07	3.36076e+07	5.21545e+07	5.43405e+07	3.45411e+07	3.25009e+07	5.2121e+07	37684439	4.65016e+07	2.72793e+07	1.27319e+07
Phenylpyruvic acid	C9 H8 O3	10	-0.00096	-5.83	164.047	164.046	6.701	0.075	1.63876e+08	20	1	88.5	9.4		4	12	8	DDA for preferred ion	3.45688e+07	3.04873e+07	3.19e+07	3.14251e+07	2.61341e+07	2.51612e+07	3.47857e+07	2.31613e+07	2.71716e+07	1.79834e+07	2.89918e+07	2.71382e+07	2.48519e+07	1.78348e+06	3.69286e+07	7.54203e+06	2.5543e+07	2.6968e+07	2.24869e+07	2.10826e+07	1.92775e+07	1.87313e+06	1.68917e+07	2.31599e+07	2.96123e+07	3.56376e+07	3.92755e+07	3.0792e+07	3.54825e+07	2.60701e+07	6.30686e+07
(8E)-10-Hydroxy-8-decenoic acid	C10 H18 O3	20.51	-0.00067	-3.6	186.126	186.125	9.77	0.079	1.62621e+08	21	0				5	4	3	DDA for preferred ion	1.8494e+07	1.54327e+07	8.96204e+06	7.31782e+06	2.2799e+07	1.84627e+07	1.64898e+07	1.47082e+07	1.63045e+07	1.74702e+07	1.31771e+07	1.16239e+07	1.77997e+07	1.51217e+07	3.66938e+07	3.20553e+07	1.10409e+07	1.00792e+07	5.84864e+06	5.94232e+06	1.10046e+07	8.74298e+06	2.92627e+07	29379690	1.37123e+07	1.19832e+07	2.05511e+07	1.85991e+07	9.9662e+06	7.09821e+06	124081357
Homovanillic acid	C9 H10 O4	23.81	-0.00079	-4.34	182.058	182.057	7.027	0.068	1.60595e+08	36	2	66.1	26.7		5	6	2	DDA for preferred ion	6.35698e+07	5.2562e+07	6.84676e+07	5.99417e+07	5.90277e+07	5.33032e+07	4.52713e+07	4.40531e+07	4.62247e+07	4.47356e+07	4.68065e+07	5.02055e+07	5.20459e+07	4.78723e+07	5.31586e+07	5.04577e+07	8.73507e+07	8.42059e+07	5.80162e+07	5.64403e+07	4.58229e+07	4.28791e+07	4.52538e+07	4.56987e+07	6.72556e+07	6.97683e+07	6.3922e+07	6.13613e+07	6.65927e+07	5.79532e+07	9.88995e+07
Adipic acid	C6 H10 O4	38.46	-0.00111	-7.59	146.058	146.057	7.109	0.075	1.59265e+08	23	2	99.3	95.9		5	13	11	DDA for preferred ion	5.10147e+06	4.7326e+06	5.76257e+06	4.59702e+06	3.55524e+06	3.73164e+06	2.75727e+07	2.30873e+07	1.62254e+07	1.47727e+07	2.03129e+07	1.78871e+07	2.38503e+06	2.07896e+06	3.91681e+07	3.36923e+07	3.16177e+06	3.44839e+06	3.4709e+06	3.33081e+06	3.71741e+07	3.17091e+07	2.32134e+07	2.39089e+07	6.84646e+06	8.2109e+06	7.6723e+06	6.51022e+06	7.18851e+06	5.3027e+06	1.73156e+08
3-Butene-1,2,3-tricarboxylic acid	C7 H8 O6	18.18	-0.00071	-3.77	188.032	188.031	4.044	0.199	158605935	9	1	93.6	72.6		5	5	4	DDA for preferred ion	8.81891e+06	2.11362e+07	8.78507e+06	1.87127e+07	1.03157e+07	2.57737e+07	4.72429e+07	4.0155e+07	3.53033e+07	2.74644e+07	6.15645e+07	6.47915e+07	3.30978e+07	5.51873e+07	6.40816e+07	4.5019e+07	3.01224e+07	2.3526e+07	1.08302e+07	2.17068e+07	3.83061e+07	2.70489e+07	3.14874e+07	3.15767e+07	3.46912e+07	3.71876e+06	1.18721e+07	4.70057e+06	1.26826e+07	1.07231e+07	7.2286e+07
2-Furoic acid	C5 H4 O3	10.34	-0.00128	-11.39	112.016	112.015	1.728	0.074	1.5764e+08	0	1	63.5	26.5		5	9	9	DDA for preferred ion	9.05224e+07	6.89393e+07	5.26705e+07	6.04121e+07	4.47384e+07	4.20863e+07	2.28764e+07	2.00809e+07	4.03043e+07	4.38339e+07	3.37628e+07	2.9369e+07	4.01567e+07	3.46925e+07	2.78434e+07	2.4161e+07	8.34005e+07	7.03798e+07	4.19191e+07	4.32362e+07	2.76655e+07	3.66413e+07	3.5341e+07	3.49777e+07	2.25731e+07	2.32758e+07	1.56552e+08	1.54545e+08	8.12615e+07	9.2126e+07	3.9748e+07
1705476	C5 H8 O5	32.43	-0.00106	-7.14	148.037	148.036	2.475	0.084	1.57059e+08	21	0				5	13	13	DDA for preferred ion	3.33504e+07	4.12948e+07	3.52473e+07	3.04059e+07	3.55598e+07	2.30309e+07	4.32712e+07	4.41258e+07	3.1071e+07	3.14766e+07	2.51675e+07	2.3344e+07	4.06001e+07	2.84393e+07	3.32242e+07	3.35632e+07	4.48342e+07	4.32039e+07	3.98021e+07	4.06962e+07	3.06255e+07	2.97259e+07	3.23277e+07	3.17355e+07	4.13028e+07	4.38301e+07	4.0982e+07	3.88289e+07	3.67258e+07	3.92878e+07	1.47775e+08
D-Glucono-delta-lactone	C6 H10 O6	34.09	-0.00082	-4.63	178.048	178.047	1.493	0.147	1.55479e+08	38	0				5	23	23	DDA for preferred ion	8.19658e+07	8.33341e+07	6.68382e+07	4.18614e+07	9.51521e+07	6.94132e+07	1.02282e+08	7.34741e+07	6.43652e+07	6.4957e+07	8.52165e+07	8.11547e+07	8.44696e+07	9.44918e+07	8.57929e+07	8.71719e+07	4.64193e+07	4.73586e+07	5.96211e+07	4.97661e+07	1.15655e+08	8.029e+07	7.93735e+07	6.06963e+07	8.49139e+07	9.35126e+07	7.26617e+07	6.25759e+07	6.34394e+07	4.60935e+07	1.47678e+08
2-Ethylglutaric acid	C7 H12 O4	29.9	-0.00095	-5.94	160.074	160.073	3.574	0.16	1.50439e+08	13	0				3	30	4	DDA for preferred ion	3.40708e+07	3.53912e+06	4.71831e+07	4.845e+07	36804892	3.57935e+07	5.80485e+06	3.75118e+06	708909	4.42153e+06	8.5133e+06	1.45854e+06	1.71532e+06	8.64111e+06	3.54274e+06	5.08306e+06	8.33487e+06	5.22921e+07	4.91117e+06	1.24245e+07	1.2468e+07	485010	2.39767e+06	3.09991e+06	2.39589e+07	2.71766e+07	4.07557e+07	4.95481e+07	5.42812e+07	5.29162e+07	9.753e+07
4-Methylphenol	C7 H8 O	11.11	-0.00121	-11.18	108.058	108.056	7.854	0.074	1.49599e+08	0	1	97.7	9.9		5	7	4	DDA for preferred ion	3.02488e+07	2.42356e+07	8.63678e+07	7.4923e+07	3.72196e+07	3.08106e+07	3.48391e+07	3.13874e+07	1.86464e+07	1.76739e+07	2.50007e+07	2.41994e+07	2.09821e+07	1.73831e+07	5.13448e+07	4.65086e+07	2.43952e+07	2.30893e+07	9.36516e+07	9.22471e+07	3.6017e+07	2.82922e+07	2.05789e+07	754445	7.30839e+07	6.87057e+07	6.9181e+07	7.08391e+07	1.07342e+08	9.1029e+07	1.68785e+07
4-Methylphenol	C7 H8 O	16.67	-0.00113	-10.45	108.058	108.056	7.922	0.074	1.48874e+08	0	1	93.8	9.7		4	7	5	DDA for preferred ion	3.0677e+07	2.45843e+07	1.76067e+06	4.45561e+06	3.10729e+06	3.15009e+07	1.90832e+06	3.46439e+06	1.91263e+07	2.39766e+06	2.53876e+07	2.45364e+07	2.13238e+07	1.76703e+07	5.22058e+07	4.72998e+07	1.128e+06	995074	8.1974e+06	3.67473e+06	3.64775e+07	2.86603e+07	2.08514e+07	2.06992e+07	1.20521e+06	2.28864e+06	4.23635e+06	2.10141e+06	1.40724e+06	1.73098e+06	2.50729e+07
2-Deoxypentose	C5 H10 O4	33.33	-0.00114	-8.5	134.058	134.057	2.746	0.08	1.46689e+08	18	0				5	14	10	DDA for preferred ion	3.60945e+07	4.17251e+07	3.83183e+07	3.60938e+07	3.95408e+07	3.81338e+07	3.28322e+07	3.23293e+07	4.81028e+07	2.87833e+07	3.47661e+07	3.13356e+07	3.59403e+07	3.58459e+07	3.89797e+07	2.74837e+07	4.62156e+07	4.04299e+07	2.97241e+07	3.57784e+07	2.4525e+07	3.95749e+07	3.55056e+07	3.0062e+07	4.30755e+07	4.03698e+07	4.22545e+07	3.88445e+07	3.80066e+07	3.72696e+07	1.47488e+08
N-6,7-Octadienoylglycine	C10 H15 N O3	10.64	-0.00056	-2.86	197.105	197.105	8.966	0.074	1.4582e+08	28	0				5	1	1	DDA for preferred ion	4.46817e+07	3.54795e+07	1.94092e+07	1.75451e+07	2.54273e+07	2.2167e+07	1.40331e+07	13437046	1.57262e+07	1.55757e+07	3.29896e+07	3.05532e+07	1.93911e+07	1.66118e+07	2.84106e+07	2.49639e+07	3.11927e+07	2.94597e+07	1.56087e+07	1.57527e+07	1.47169e+07	1.1831e+07	1.5519e+07	1.59207e+07	3.21625e+07	3.12824e+07	3.4982e+07	3.35687e+07	2.47464e+07	2.03283e+07	9.37066e+07
N-Acetyldemethylphosphinothricin tripeptide	C12 H22 N3 O7 P	11.01	-0.00292	-8.31	351.12	351.117	1.77	1	1.44364e+08	1	0				5	9	8	DDA for preferred ion	4.5122e+07	6.1866e+07	3.50128e+07	2.97471e+07	3.88639e+07	3.45063e+07	3.65475e+07	3.64574e+07	3.0847e+07	3.04655e+07	4.43379e+07	3.69769e+07	4.23675e+07	3.58152e+07	4.70456e+07	4.76536e+07	3.14172e+07	3.07983e+07	3.22184e+07	2.96969e+07	3.50919e+07	3.74775e+07	3.75912e+07	3.14677e+07	3.33831e+07	3.75108e+07	3.42637e+07	4.13291e+07	3.18077e+07	5.18223e+07	7.3938e+07
Succinylacetone	C7 H10 O4	22.73	-0.00095	-6.01	158.058	158.057	6.461	0.076	1.43943e+08	7	0				5	6	3	DDA for preferred ion	7.26122e+07	5.94632e+07	6.44974e+07	5.7614e+07	6.69303e+07	5.6791e+07	4.56714e+07	4.18842e+07	4.05153e+07	3.99868e+07	3.46281e+07	3.84603e+07	5.56346e+07	3.33359e+07	5.25873e+07	4.67223e+07	6.17633e+07	5.45716e+07	5.0594e+07	4.86697e+07	5.34557e+07	4.13244e+07	5.49027e+07	5.60262e+07	6.43638e+07	7.14957e+07	7.2159e+07	6.63261e+07	5.87265e+07	4.4142e+07	1.49053e+08
7-ketodeoxycholic acid	C24 H38 O5	10.34	9e-05	0.22	406.272	406.272	10.374	0.081	1.4178e+08	11	0				5	2	1	DDA for preferred ion	1.86148e+07	1.47444e+07	3.18129e+06	3.20181e+06	1.35467e+06	1.32592e+06	2.90552e+06	2.56291e+06	9.43752e+06	9.6167e+06	1.45885e+06	1.48409e+06	521255	380061	6.20284e+06	5.50523e+06	1.2326e+07	1.12022e+07	1.16181e+06	1.15403e+06	5.90726e+06	4.14705e+06	1.61752e+07	1.64209e+07	3.80403e+06	3.65992e+06	9.4252e+06	8.75638e+06	6.02027e+06	4.75266e+06	4.88871e+06
4-Ethyl-2-hydroxy-6-methoxyphenyl hydrogen sulfate	C9 H12 O6 S	23.53	-0.00033	-1.34	248.035	248.035	5.935	1	1.41257e+08	1	0				5	4	3	DDA for preferred ion	4.34033e+07	3.51116e+07	3.5294e+07	3.00122e+07	4.48409e+07	3.7327e+07	2.87638e+07	2.42933e+07	1.91622e+07	1.87104e+07	3.11925e+07	2.95097e+07	3.68362e+07	2.77938e+07	3.27666e+07	2.81718e+07	3.70998e+07	3.71995e+07	2.94656e+07	2.88053e+07	2.53884e+07	1.99731e+07	2.16769e+07	2.37706e+07	7.20033e+07	6.85892e+07	4.6142e+07	4.20907e+07	3.80219e+07	3.31224e+07	3.90967e+07
L-gamma-Glutamyl-L-leucine	C11 H20 N2 O5	25.74	6e-05	0.24	260.137	260.137	5.382	0.089	1.40462e+08	7	0				5	10	3	DDA for preferred ion	1.84488e+07	1.51044e+07	2.2014e+07	2.06581e+07	7.38013e+06	5.91696e+06	3.59823e+06	3.50945e+06	1.7424e+07	1.81403e+07	1.45622e+07	1.41584e+07	2.07103e+07	1.7951e+07	6.29809e+06	7.11251e+06	1.9299e+07	1.83991e+07	1.58311e+07	1.50362e+07	9.41963e+06	7.72824e+06	2.18949e+07	2.26593e+07	5.54511e+06	5.94788e+06	2.78362e+07	2.69603e+07	1.51441e+07	1.37552e+07	5.51715e+07
Suberic acid	C8 H14 O4	44.83	-0.00084	-4.85	174.089	174.088	4.983	0.08	1.3202e+08	8	1	97.3	9.9		5	5	3	DDA for preferred ion	6.20526e+07	5.03486e+07	6.43126e+07	5.73504e+07	5.72497e+07	4.57484e+07	4.99113e+07	4.47455e+07	3.75553e+07	3.94948e+07	4.7524e+07	4.69387e+07	4.74307e+07	4.19792e+07	4.59666e+07	4.05325e+07	5.7132e+07	5.57814e+07	5.50669e+07	5.05917e+07	4.95646e+07	3.82359e+07	3.75431e+07	3.74687e+07	5.4425e+07	5.7627e+07	5.80577e+07	5.3491e+07	5.89347e+07	5.01708e+07	1.01621e+08
Methylmalonic acid	C4 H6 O4	32.14	-0.00123	-10.4	118.027	118.025	2.177	0.098	1.31743e+08	0	2	70.6	8.5		5	24	14	DDA for preferred ion	6.30637e+06	8.35596e+07	2.30379e+07	8.25099e+07	2.24479e+07	1.23773e+08	2.12134e+07	5.20806e+07	7.56159e+07	7.79291e+07	6.84062e+07	6.61237e+07	5.37355e+06	1.10001e+08	7.98326e+06	6.22273e+07	6.31862e+06	1.18242e+08	4.26502e+06	1.32068e+07	6.75398e+06	3.85739e+07	6.63985e+06	3.54674e+06	6.46487e+06	1.2276e+07	1.22702e+07	1.05012e+07	2.01453e+07	8.64882e+07	1.07757e+08
3-Hydroxybutyric acid	C4 H8 O3	27.59	-0.00126	-12.08	104.047	104.046	2.785	0.084	1.27345e+08	0	2	72.1	8.6		4	39	23	DDA for preferred ion	2.43895e+07	8.69109e+07	6.37572e+07	4.67508e+07	4.33985e+07	5.37354e+07	2.99331e+07	4.79831e+07	4.56318e+07	2.11574e+07	7.34145e+07	6.59006e+07	7.97538e+07	7.15888e+07	6.57013e+06	6.40417e+06	1.85406e+07	5.47329e+07	3.21563e+07	3.26225e+07	5.77408e+07	7.96407e+07	3.97622e+07	4.79186e+07	9.99616e+06	5.80921e+07	4.81938e+07	5.46967e+06	4.48516e+06	6.14315e+06	1.87886e+08
N-(Phenylacetyl)aspartic acid	C12 H13 N O5	21.82	-0.00025	-1.01	251.079	251.079	6.99	0.074	1.27223e+08	3	0				5	5	5	DDA for preferred ion	2.48674e+07	1.94996e+07	1.62791e+07	1.49521e+07	2.55974e+07	2.17949e+07	1.09316e+07	1.10213e+07	1.29056e+07	11917557	1.06375e+07	1.03636e+07	2.52032e+07	2.13793e+07	2.88253e+07	2.50403e+07	1.8271e+07	1.69638e+07	1.74443e+07	1.67902e+07	9.48382e+06	7.40422e+06	1.81348e+07	1.7055e+07	3.0256e+07	3.47142e+07	2.73027e+07	2.34543e+07	2.09929e+07	1.83115e+07	3.4508e+07
Isovanillic acid	C8 H8 O4	13.33	0.00256	15.22	168.042	168.045	7.427	0.141	1.27112e+08	0	12	78.6	8.9		5	4	4	DDA for preferred ion	2.24082e+07	9.00915e+06	2.10051e+07	1.08697e+07	3.18029e+07	2.5361e+07	2.15739e+07	1.89275e+07	9.09082e+06	8.90039e+06	6.21682e+06	1.03483e+07	1.34551e+07	1.00843e+07	1.02415e+07	5.582e+06	1.4829e+07	1.38781e+07	1.81542e+07	1.60169e+07	2.19554e+07	1.63951e+07	1.27312e+07	1.28355e+07	2.29862e+07	2.2431e+07	2.06575e+07	1.89866e+07	1.8163e+07	1.32612e+07	7.35288e+07
N-Acetyl-S-2-hydroxyethyl-L-cysteine	C7 H13 N O4 S	20.53	-0.00062	-3	207.057	207.056	1.711	1	1.2619e+08	3	0				5	3	3	DDA for preferred ion	2.73624e+07	2.55476e+07	2.76916e+07	2.91383e+07	3.35012e+07	3.44244e+07	3.14124e+07	2.98984e+07	3.42932e+07	3.3404e+07	3.1515e+07	2.76414e+07	3.04926e+07	2.54825e+07	3.45822e+07	3.05857e+07	3.16731e+07	3.158e+07	3.68081e+07	3.84964e+07	2.20169e+07	2.32579e+07	2.59919e+07	2.71695e+07	3.71616e+07	3.32373e+07	2.71605e+07	2.80339e+07	3.76743e+07	3.75446e+07	4.2259e+07
N-Acetyl-L-cysteine	C5 H9 N O3 S	14.29	-0.00086	-5.25	163.03	163.029	7.417	0.074	1.2582e+08	3	1	82.8	9.1		5	2	2	DDA for preferred ion	3.82174e+07	3.12282e+07	4.0155e+07	3.61028e+07	5.3522e+07	4.9433e+07	1.52871e+07	1.29698e+07	1.14082e+07	1.08444e+07	1.26719e+07	1.14745e+07	3.08689e+07	2.41143e+07	1.32105e+07	1.18301e+07	2.66424e+07	2.43061e+07	2.99373e+07	3.01562e+07	2.49817e+07	1.95337e+07	17059016	1.55737e+07	6.03313e+07	5.7698e+07	3.50992e+07	3.43e+07	5.61681e+07	4.56707e+07	8.31516e+07
10-HDA	C10 H18 O3	22.73	-0.00067	-3.6	186.126	186.125	8.582	0.081	1.25443e+08	21	1	95.4	9.8		5	4	2	DDA for preferred ion	8.21584e+07	7.21695e+07	3.89867e+07	3.48529e+07	6.40445e+07	5.71789e+07	3.0016e+07	2.58483e+07	3.50259e+07	3.88598e+07	3.23496e+07	3.26805e+07	8.80788e+07	7.53744e+07	5.61461e+07	5.66565e+07	4.22736e+07	3.79734e+07	2.64865e+07	3.18739e+07	3.8987e+07	3.6123e+07	4.0522e+07	3.94217e+07	6.76711e+07	6.77739e+07	6.0751e+07	6.31687e+07	4.85139e+07	4.29717e+07	4.70856e+07
Î±-Isopropylmalate	C7 H12 O5	40.79	-0.00089	-5.04	176.068	176.068	4.964	0.123	1.24483e+08	13	0				5	26	22	DDA for preferred ion	5.31055e+07	4.68203e+07	3.98323e+07	2.88256e+07	6.47248e+07	3.15079e+07	3.31709e+07	1.62193e+07	3.22285e+07	2.32418e+07	3.39548e+07	3.52662e+07	2.59843e+07	2.89657e+07	2.88397e+07	3.65246e+07	1.19781e+07	3.86323e+07	4.42275e+07	1.28349e+07	3.42478e+07	2.47448e+07	1.48664e+07	1.79451e+07	3.86088e+07	5.01516e+07	7.03386e+07	4.23261e+07	4.80497e+07	3.95495e+07	1.33721e+08
Ferulic acid	C10 H10 O4	12.9	-0.00085	-4.4	194.058	194.057	7.846	0.072	1.20874e+08	33	1	61.7	45.8		5	3	2	DDA for preferred ion	4.47735e+07	3.8577e+07	3.11637e+07	2.9698e+07	3.6352e+07	3.10458e+07	3.25412e+07	3.05138e+07	3.57447e+07	3.71819e+07	3.16491e+07	2.88512e+07	4.06572e+07	3.25088e+07	6.01251e+07	5.35678e+07	3.86212e+07	3.66693e+07	1.8703e+07	1.87815e+07	1.89367e+07	1.61635e+07	4.77038e+07	4.85262e+07	1.61956e+07	1.90777e+07	4.44447e+07	3.84082e+07	2.55233e+07	2.03053e+07	4.71834e+07
9-Hydroxy-10-undecenoic acid	C11 H20 O3	26.56	-0.0005	-2.49	200.141	200.141	9.03	0.08	1.20718e+08	3	0				5	2	2	DDA for preferred ion	2.17687e+07	1.7414e+07	6.83409e+07	6.1093e+07	6.37494e+07	5.64712e+07	9.1286e+07	8.1619e+07	2.02932e+07	2.00112e+07	2.6906e+07	2.5204e+07	7.67617e+07	6.45643e+07	2.25609e+07	2.17578e+07	2.02766e+07	1.74787e+07	6.49693e+07	6.42214e+07	6.7044e+07	5.70794e+07	2.11175e+07	2.24311e+07	3.5685e+07	3.68038e+07	5.70919e+07	4.27023e+07	7.2496e+07	5.88914e+07	8.39487e+07
Salicylic acid	C7 H6 O3	13.64	-0.00134	-9.7	138.032	138.03	5.489	1	1.20093e+08	11	1	87.2	9.4		2	0	0	DDA for preferred ion	3.00141e+07	1.39208e+07	1.36547e+07	2.7292e+07	2.90496e+07	1.54285e+07	2.82913e+07	1.11874e+07	8.86315e+06	2.05693e+07	1.65715e+07	2.07173e+07	2.8442e+07	2.47649e+07	1.82382e+07	2.06174e+07	1.94824e+07	1.8252e+07	1.21441e+07	1.10874e+07	609736	449640	435494	482426	2.07239e+07	2.84677e+07	2.33869e+07	2.18153e+07	2.22824e+07	1.4326e+07	7.67062e+07
N-acetyl-LL-2,6-diaminopimelic acid	C9 H16 N2 O5	33.56	-0.00035	-1.49	232.106	232.106	2.184	0.088	1.18815e+08	10	0				5	13	11	DDA for preferred ion	5.22467e+07	3.02129e+07	3.4495e+07	3.2829e+07	4.65776e+07	4.07976e+07	2.56826e+07	2.4402e+07	3.30994e+07	2.57317e+07	2.87163e+07	2.69262e+07	4.0975e+07	3.8008e+07	5.116e+07	2.32146e+07	3.15079e+07	4.21648e+07	3.55663e+07	3.24912e+07	2.03246e+07	2.26418e+07	2.61303e+07	2.2056e+07	5.21722e+07	3.73984e+07	3.74337e+07	3.57865e+07	4.26873e+07	3.68463e+07	5.58418e+07
6-Hydroxycaproic acid	C6 H12 O3	36.96	-0.00111	-8.44	132.079	132.078	7.163	0.073	1.17873e+08	21	5	96.6	9.8		5	15	9	DDA for preferred ion	3.16798e+07	2.61332e+07	1.80524e+07	1.61537e+07	5.18433e+07	4.2991e+07	2.36682e+07	2.30289e+07	1.59099e+07	1.61227e+07	2.96345e+06	2.51983e+06	2.54988e+07	3.10609e+07	5.34815e+07	4.67693e+07	1.45453e+07	1.57007e+07	2.78333e+07	2.76605e+07	4.09935e+06	2.77155e+06	2.34487e+07	2.10888e+07	2.02236e+07	2.11324e+07	1.21232e+08	4.93317e+07	7.76869e+07	5.51392e+07	8.09985e+06
3-Oxooctanoic acid	C8 H14 O3	22.81	-0.0007	-4.4	158.094	158.094	7.721	0.078	1.17199e+08	18	0				5	10	10	DDA for preferred ion	6.17302e+07	5.0412e+07	86730253	7.62077e+07	47660918	3.87365e+07	9.86326e+07	9.03876e+07	3.86369e+07	4.4338e+07	1.19652e+08	1.11997e+08	33823496	3.38828e+07	7.88223e+07	7.1549e+07	5.71895e+07	5.53407e+07	7.96583e+07	7.411e+07	4.6876e+07	3.48532e+07	3.54616e+07	3.17301e+07	3.37209e+07	3.67936e+07	1.02699e+08	9.56644e+07	7.23937e+07	5.94512e+07	4.49729e+07
octenedioic acid	C8 H12 O4	16.67	-0.00084	-4.91	172.074	172.073	7.209	0.071	1.16296e+08	6	0				5	14	8	DDA for preferred ion	5.26387e+07	4.19991e+07	2.95343e+07	2.72942e+07	4.56736e+07	4.73977e+07	3.15591e+07	2.5287e+07	2.8868e+07	3.06439e+07	2.74677e+07	3.0857e+07	6.82922e+07	5.75692e+07	3.47643e+07	3.5228e+07	3.26055e+07	3.19478e+07	1.82489e+07	1.55458e+07	2.69091e+07	2.62503e+07	4.1439e+07	4.26059e+07	5.15099e+07	4.96911e+07	3.43386e+07	3.61174e+07	2.30653e+07	1.67523e+07	1.2433e+07
3-[3-Methoxy-4-(sulfooxy)phenyl]propanoic acid	C10 H12 O7 S	23.81	0.00025	0.9	276.03	276.031	6.77	0.103	1.15208e+08	2	1			65.7	5	3	3	DDA for preferred ion	4.19062e+07	3.38759e+07	3.43034e+07	3.40795e+07	7.6104e+07	6.23237e+07	8.07343e+07	7.42949e+07	1.17705e+07	1.04943e+07	8.21719e+07	7.75248e+07	6.30967e+07	5.40349e+07	1.27376e+07	1.19513e+07	2.63677e+07	3.97237e+07	2.9755e+07	2.8797e+07	4.50718e+07	3.48842e+07	1.35916e+07	1.4613e+07	1.15529e+08	1.11513e+08	5.16419e+07	4.88885e+07	3.18643e+07	2.82782e+07	4.07838e+06
5-(1,2-Dihydroxy-2-propanyl)-2-methyl-1,3-cyclohexanediol	C10 H20 O4	13.33	-0.00069	-3.4	204.136	204.135	6.788	1	114896324	5	0				5	4	3	DDA for preferred ion	2.86908e+07	2.43293e+07	3.9231e+07	3.34697e+07	5.06395e+07	4.48128e+07	4.08858e+07	2.93175e+07	1.65517e+07	1.69919e+07	6.34353e+06	1.47877e+07	4.7854e+07	4.26182e+07	1.29621e+07	3.66061e+06	2.35843e+07	2.19685e+07	3.37563e+07	3.26626e+07	3.9667e+07	3.77247e+06	2.46932e+07	2.45023e+07	3.36305e+07	3.26145e+07	4.77293e+07	4.43978e+07	4.4726e+07	3.74424e+07	3.74614e+07
N-Acetyl-ala-ala-ala-methylester	C12 H21 N3 O5	10.34	0.00018	0.62	287.148	287.148	4.497	1	1.14187e+08	1	0				5	23	18	DDA for preferred ion	3.53614e+07	2.76532e+07	2.70007e+07	3.22059e+07	3.89583e+07	2.5773e+07	2.23879e+07	1.91528e+07	1.42979e+07	1.5045e+07	2.66937e+07	2.65356e+07	3.33618e+07	3.06373e+07	2.58355e+07	2.32172e+07	2.43701e+07	2.46411e+07	2.29991e+07	2.06138e+07	2.17703e+07	1.45494e+07	1.80062e+07	1.95738e+07	2.66138e+07	1.69214e+07	3.22505e+07	2.37507e+07	2.48653e+07	1.9385e+07	5.59558e+07
8-Hydroxyoctanoic acid	C8 H16 O3	17.95	-0.00092	-5.74	160.11	160.109	9.06	0.073	113100428	19	0				5	2	1	DDA for preferred ion	6.09557e+07	5.01403e+07	5.80054e+07	5.03252e+07	3.85632e+07	3.19168e+07	5.69087e+07	5.2704e+07	4.43912e+07	4.37056e+07	8.87474e+07	8.53865e+07	2.68742e+07	2.31517e+07	9.61999e+07	8.50243e+07	7.15753e+07	6.75056e+07	5.89027e+07	5.80428e+07	2.24579e+07	1.96245e+07	1.74107e+07	1.78117e+07	1.47858e+07	1.50628e+07	1.13381e+08	1.09163e+08	6.81377e+07	5.64768e+07	1.6002e+07
6-Oxohexanoic acid	C6 H10 O3	34.62	-0.00105	-8.09	130.063	130.062	6.168	0.121	1.12058e+08	25	0				3	5	4	DDA for preferred ion	2.98833e+07	3.17094e+07	3.54469e+07	3.47337e+07	3.39515e+07	3.1218e+07	3.94444e+07	3.47613e+07	2.12217e+07	2.20381e+07	2.83644e+07	2.84553e+07	3.27575e+07	2.68503e+07	2.59481e+07	3.23752e+07	2.57626e+07	2.71274e+07	3.29181e+07	3.37888e+07	3.23478e+07	3.20501e+07	2.27986e+07	2.18636e+07	3.59022e+07	3.17706e+07	3.93356e+07	3.71217e+07	3.5733e+07	3.19282e+07	5.50072e+07
Cyclohexanecarboxylic acid	C7 H12 O2	10	-0.00116	-9.03	128.084	128.083	7.333	0.072	1.11212e+08	30	2	79.1	9		5	10	3	DDA for preferred ion	7.50784e+07	6.01616e+07	3.56011e+07	2.57346e+07	4.57717e+07	4.12448e+07	3.33224e+07	2.9281e+07	2.07667e+07	2.59972e+07	2.26747e+07	2.35718e+07	4.37679e+07	3.36658e+07	2.55303e+07	2.59994e+07	3.70641e+07	3.44853e+07	2.53789e+07	2.07011e+07	3.31874e+07	2.3743e+07	4.59802e+07	4.42654e+07	5.35734e+07	5.35917e+07	6.52006e+07	6.15174e+07	2.83264e+07	2.35004e+07	8.90598e+07
Naringenin	C15 H12 O5	19.1	0.00024	0.87	272.068	272.069	9.9	1	1.10681e+08	51	3	71.8	8.6	73.9	5	2	2	DDA for preferred ion	1.22765e+07	9.11781e+06	9.66314e+06	8.16857e+06	1.02315e+07	8.06718e+06	4.71054e+07	4.13654e+07	1.06616e+07	1.07771e+07	1.08261e+08	1.00313e+08	2.0645e+06	1.62747e+06	3.55186e+07	3.12386e+07	1.96806e+07	1.80819e+07	1.11023e+08	9.93246e+07	1.39087e+07	1.17417e+07	4.10546e+06	4.03421e+06	7.91047e+06	7.65511e+06	1.60077e+07	1.39575e+07	8.84707e+06	7.14654e+06	1.89389e+07
10-oxo-8-decenoic acid	C10 H16 O3	20.51	-0.00049	-2.68	184.11	184.109	8.257	0.1	1.1051e+08	14	0				5	15	10	DDA for preferred ion	7.55406e+07	4.29432e+07	5.14845e+07	4.63589e+07	2.32742e+07	2.04291e+07	6.4627e+07	5.74291e+07	2.54164e+07	2.71107e+07	120735861	1.22821e+08	1.29364e+07	1.20552e+07	8.60262e+07	7.50165e+07	3.75457e+07	4.73412e+07	4.39737e+07	4.11923e+07	2.83288e+07	2.06701e+07	1.11964e+07	1.19731e+07	1.34979e+07	3.01143e+07	7.91443e+07	7.89104e+07	4.73002e+07	3.80319e+07	1.92644e+07
5-Hydroxyvalproic acid	C8 H16 O3	18.18	-0.00097	-6.08	160.11	160.109	8.462	0.073	1.10048e+08	19	0				5	2	2	DDA for preferred ion	4.12242e+07	3.31285e+07	3.50365e+07	3.04093e+07	3.96772e+07	6.30245e+07	4.14009e+07	3.61414e+07	1.86782e+07	1.88907e+07	3.40803e+07	3.43232e+07	4.35482e+07	3.71232e+07	3.33201e+07	3.36684e+07	3.45866e+07	2.85197e+07	4.15345e+07	3.9829e+07	3.15121e+07	2.43746e+07	1.92129e+07	1.84978e+07	3.60678e+07	3.955e+07	4.12742e+07	3.83224e+07	3.60776e+07	3.02149e+07	8.03923e+07
Tauropine	C5 H11 N O5 S	11.24	-0.00077	-3.89	197.036	197.035	1.567	1	1.09906e+08	2	0				5	3	2	DDA for preferred ion	2.24114e+07	2.27122e+07	1.98008e+07	1.99334e+07	2.22914e+07	2.30074e+07	2.54677e+07	2.85268e+07	1.61333e+07	1.86358e+07	2.71614e+07	3.09148e+07	2.10101e+07	2.13579e+07	2.36438e+07	2.11678e+07	2.17271e+07	2.31653e+07	2.04068e+07	1.88384e+07	2.5054e+07	2.43387e+07	1.67829e+07	1.84081e+07	2.26196e+07	2.29203e+07	2.23005e+07	2.02685e+07	1.89279e+07	1.72564e+07	1.06444e+08
Isethionic acid	C2 H6 O4 S	30.77	-0.00124	-9.85	125.999	125.997	1.613	0.131	1.07949e+08	3	0				5	16	14	DDA for preferred ion	6.44596e+07	4.20816e+06	6.55546e+07	3.51191e+06	3.88627e+07	3.49853e+07	2.11778e+07	6.9368e+07	4.44807e+07	3.20821e+07	6.49615e+07	7.96229e+07	5.0788e+07	2.45806e+06	6.15334e+07	3.50891e+06	6.3579e+07	6.09677e+07	4.31213e+07	6.98493e+07	7.03545e+07	3.4449e+07	5.74624e+07	6.03137e+07	4.58372e+07	5.4371e+07	6.54735e+07	7.52227e+07	5.04143e+07	6.38005e+07	1.86166e+07
2,2-Bis(hydroxymethyl)propionic acid	C5 H10 O4	17.65	-0.00116	-8.68	134.058	134.057	1.932	0.08	1.06933e+08	18	0				5	15	5	DDA for preferred ion	2.79004e+07	2.13766e+07	2.76078e+07	3.95113e+07	2.51718e+07	2.72701e+07	4.46924e+07	4.4586e+07	2.39499e+07	2.39153e+07	2.99123e+07	2.75197e+07	3.80462e+07	2.13384e+07	3.06212e+07	3.03075e+07	2.21444e+07	3.2816e+07	3.42338e+07	3.21245e+07	2.29196e+07	2.16835e+07	1.62801e+07	1.73641e+07	4.05497e+07	1.63092e+07	3.00746e+07	2.77763e+07	2.07779e+07	3.90343e+07	57981899
10-oxocapric acid	C10 H18 O3	33.33	-0.00068	-3.64	186.126	186.125	11.252	1	1.06322e+08	21	0				5	9	9	DDA for preferred ion	2.99438e+07	2.0512e+07	5.88329e+07	4.50758e+07	7.06447e+07	5.48801e+07	9.89022e+07	9.16778e+07	3.16527e+07	3.85086e+07	4.11054e+07	4.37442e+07	1.05217e+08	8.43562e+07	5.47017e+07	4.533e+07	1.60939e+07	1.24329e+07	5.79916e+07	6.70375e+07	4.80152e+07	4.15905e+07	2.78143e+07	2.05501e+07	3.6527e+07	3.13455e+07	4.91486e+07	4.59181e+07	6.76608e+07	5.30091e+07	6.40177e+07
N-Phenylacetylglutamine	C13 H16 N2 O4	34	-7e-05	-0.28	264.111	264.111	6.687	1	1.05999e+08	4	1	85.6	36.9		5	1	1	DDA for preferred ion	3.49189e+07	3.46948e+07	3.14639e+07	3.21742e+07	1.33945e+07	1.63971e+07	4.10413e+07	3.95669e+07	1.55428e+07	1.39344e+07	6.13443e+07	5.74929e+07	1.34523e+07	1.07046e+07	5.55064e+07	5.11744e+07	1.07391e+07	1.12376e+07	2.65276e+07	2.60153e+07	3.42555e+07	2.83839e+07	2.23722e+07	2.21008e+07	2.06212e+07	1.80888e+07	3.21296e+07	3.13535e+07	4.43548e+07	3.98095e+07	8.78324e+07
N-Acetyl-DL-glutamic acid	C7 H11 N O5	40.38	-0.00074	-3.89	189.064	189.063	2.323	0.067	1.04792e+08	5	1	63.7	55		5	6	4	DDA for preferred ion	4.18995e+07	40270849	3.16554e+07	2.89781e+07	3.06813e+07	3.27647e+07	1.97078e+07	1.78316e+07	1.96564e+07	1.78063e+07	1.44906e+07	1.24327e+07	2.24559e+07	2.01096e+07	1.73199e+07	1.73217e+07	4.22891e+07	4.5161e+07	2.8248e+07	2.16172e+07	1.52297e+07	1.56798e+07	2.26286e+07	2.21257e+07	3.22814e+07	3.60626e+07	4.90133e+07	5.00194e+07	3.76113e+07	3.78965e+07	4.61113e+07
7-Mercaptoheptanoylthreonine	C11 H21 N O4 S	15.38	4e-05	0.16	263.119	263.119	8.525	0.133	1.04349e+08	1	0				5	31	27	DDA for preferred ion	9.64828e+06	7.79506e+06	7.39799e+06	6.00735e+06	6.65814e+06	5.56141e+06	6.77295e+06	6.3459e+06	3.50454e+06	3.32992e+06	5.74426e+06	7.93009e+06	5.70388e+06	4.60859e+06	3.47476e+07	2.34806e+07	5.58857e+06	5.40112e+06	6.19353e+06	5.8069e+06	9.17203e+06	9.01252e+06	9.21762e+06	4.77504e+06	9.49208e+06	1.14758e+07	8.19563e+06	8.01903e+06	9.13006e+06	6.95738e+06	4.32344e+07
alpha-ketoadipic acid	C6 H8 O5	24.14	-0.00098	-6.12	160.037	160.036	2.253	0.095	1.04013e+08	11	1			63	5	19	16	DDA for preferred ion	6.86005e+07	6.92026e+06	2.9288e+07	2.79404e+07	1.85471e+07	1.85653e+07	8.88921e+06	8.287e+06	2.19558e+07	1.60997e+07	6.76626e+06	6.76066e+06	1.39294e+07	9.65049e+06	3.00533e+07	3.49399e+07	5.25277e+07	3.54959e+07	1.90862e+07	1.73549e+07	7.42264e+06	7.10608e+06	2.13313e+07	1.79013e+07	2.78831e+07	3.44767e+07	5.97617e+07	5.40603e+07	4.86972e+07	2.54594e+07	2.05829e+07
6-Hydroxy-5-methyl-4,11-dioxoundecanoic acid	C12 H20 O5	38.89	-7e-05	-0.29	244.131	244.131	8.253	0.075	1.03775e+08	2	0				5	2	1	DDA for preferred ion	3.25572e+07	2.91177e+07	4.44739e+07	4.0431e+07	1.58091e+07	1.37812e+07	6.25539e+07	5.60983e+07	2.02972e+07	21759771	1.0064e+08	102841886	4.73967e+06	4.07597e+06	6.95243e+07	6.03464e+07	3.58873e+07	3.20042e+07	4.17177e+07	3.85595e+07	1.88813e+07	1.1459e+07	5.79747e+06	5.68059e+06	3.19918e+06	2.5378e+06	6.44112e+07	6.34761e+07	3.73231e+07	3.06148e+07	8.02626e+06
4-(2-Aminophenyl)-2,4-dioxobutanoic acid	C10 H9 N O4	13.79	-0.00047	-2.29	207.053	207.053	6.572	0.068	1.02295e+08	5	0				5	6	2	DDA for preferred ion	5.92247e+07	4.7425e+07	5.8102e+07	5.33052e+07	5.46761e+07	4.64268e+07	4.58992e+07	4.18264e+07	3.71824e+07	3.95247e+07	4.11448e+07	3.94818e+07	5.35576e+07	4.21527e+07	5.07627e+07	44408800	6.18477e+07	6.01429e+07	4.62709e+07	4.56621e+07	1.56219e+07	3.43581e+07	4.29292e+07	4.09294e+07	5.19206e+07	5.27003e+07	5.72739e+07	5.56258e+07	5.75786e+07	4.93694e+07	110113165
Diethyl tartrate	C8 H14 O6	20	-0.0005	-2.45	206.079	206.079	5.145	0.073	1.02008e+08	1	0				5	6	2	DDA for preferred ion	5.06199e+07	3.86707e+07	4.20926e+07	3.72753e+07	5.26272e+07	39917432	2.86311e+07	2.57135e+07	2.7556e+07	2.71708e+07	1.35718e+07	1.37051e+07	2.9106e+07	2.46714e+07	2.86467e+07	2.60192e+07	4.3513e+07	42291805	3.58996e+07	3.3508e+07	3.06401e+07	2.31994e+07	3.57981e+07	3.72479e+07	4.69373e+07	4.7825e+07	5.85924e+07	5.60757e+07	3.35751e+07	2.87621e+07	9.86421e+07
2-ethyladipic acid	C8 H14 O4	10.53	-0.00083	-4.77	174.089	174.088	2.258	1	101783548	8	0				5	17	14	DDA for preferred ion	3.60355e+07	3.04512e+07	3.25768e+07	3.14671e+07	2.63702e+07	2.26811e+07	2.52278e+07	2.74583e+07	5.51529e+07	2.23812e+07	2.62091e+07	2.60376e+07	2.80565e+07	9.80446e+06	2.72224e+07	3.20111e+07	3.30674e+07	2.97096e+07	2.32605e+07	5.67924e+07	2.84148e+07	2.1478e+06	2.87266e+07	2.16188e+07	2.31253e+07	2.67472e+07	2.94321e+07	3.67589e+07	3.00985e+07	3.57207e+07	5.00775e+07
N2-Succinyl-L-glutamic acid 5-semialdehyde	C9 H13 N O6	32.35	-0.00038	-1.62	231.074	231.074	2.249	0.088	1.00673e+08	3	0				5	48	33	DDA for preferred ion	2.82478e+07	5.70075e+07	1.35253e+07	4.08328e+07	2.03088e+07	3.75572e+07	1.32066e+07	1.42707e+07	1.39108e+07	2.02144e+07	5.15102e+07	3.99025e+07	2.9708e+07	4.62959e+06	2.62366e+07	3.28318e+07	1.37137e+07	1.81606e+07	8.47482e+06	1.07208e+07	1.83478e+07	2.6188e+06	2.27504e+07	1.99946e+07	2.56455e+07	2.62807e+07	2.44401e+07	2.27697e+07	1.7476e+07	1.68974e+07	8.01696e+07
Cholic acid	C24 H40 O5	15.38	0.00012	0.3	408.288	408.288	10.421	0.083	1.00429e+08	30	5	98.8	9.9		5	2	1	DDA for preferred ion	1.45163e+07	1.10135e+07	100800326	8.10889e+07	3.03037e+06	2.54556e+06	1.04954e+07	8.92228e+06	1.21472e+07	1.1996e+07	1.02048e+06	909653	1.07659e+06	953444	7.17286e+06	5.79411e+06	6.28012e+06	6.22806e+06	6.3033e+07	5.99644e+07	5.34029e+06	4.63324e+06	2.80344e+07	2.69774e+07	3.21301e+06	2.89803e+06	6.93736e+06	5.99542e+06	3.66788e+07	2.58967e+07	876244
8-Iso-15-keto-prostaglandin-F2β	C20 H32 O5	10	-18.0102	-51132.6	352.225	334.215	10.952	0.086	9.99464e+07	32	46	94.4	9.7		5	4	4	DDA for preferred ion	1.08484e+07	8.61261e+06	2.13704e+07	1.91163e+07	4.91788e+06	4.16392e+06	4.57166e+07	4.0933e+07	1.37385e+07	1.38688e+07	4.18695e+07	3.88572e+07	659193	480659	9.56498e+07	9.98984e+07	7.14077e+06	6.23489e+06	3.27481e+07	2.98394e+07	6.04696e+06	4.87517e+06	3.89967e+06	3.80574e+06	1.32686e+06	1.19857e+06	2.89127e+07	2.72954e+07	1.27244e+07	1.06602e+07	826463
8-Hydroxy-5,6-octadienoic acid	C8 H12 O3	19.23	-0.00057	-3.64	156.079	156.078	6.397	0.082	9.95748e+07	2	1			65.7	5	12	12	DDA for preferred ion	4.32227e+07	3.17747e+07	4.13228e+07	4.18933e+07	2.9166e+07	3.78322e+07	4.40962e+07	4.82798e+07	1.76941e+07	1.9864e+07	3.59824e+07	1.69805e+07	1.86738e+07	2.74828e+07	3.03318e+07	32564544	3.47596e+07	4.1346e+07	3.34414e+07	3.51858e+07	2.9e+07	27837352	2.41409e+07	2.72981e+07	3.46193e+07	2.95752e+07	6.16685e+07	5.55832e+07	2.53828e+07	2.18969e+07	4.55745e+07
3-Hydroxybutyric acid	C4 H8 O3	28.57	-0.00132	-12.73	104.047	104.046	2.638	0.084	9.74655e+07	0	1	72.1	8.6		5	37	26	DDA for preferred ion	4.02502e+07	7.17689e+07	5.67745e+06	6.77114e+07	2.60217e+07	3.73876e+07	3.3625e+07	3.09545e+07	2.07463e+07	1.80873e+07	3.76042e+07	3.12512e+07	2.45899e+07	8.29688e+06	1.1077e+07	7.89391e+07	2.12964e+07	3.18688e+06	9.23407e+06	5.62229e+06	5.76011e+07	1.71485e+07	5.85155e+07	8.32129e+07	4.08913e+06	7.60776e+06	3.71353e+06	4.75895e+06	5.89328e+07	7.70293e+07	1.89253e+07
Glycerol 3-phosphate	C3 H9 O6 P	14.29	-0.00096	-5.58	172.014	172.013	1.562	0.123	9.70924e+07	4	1	61.3	8.1		5	11	11	DDA for preferred ion	2.92824e+07	2.69116e+07	2.80319e+07	2.91319e+07	3.56711e+07	2.48906e+07	3.01132e+07	2.59103e+07	2.61956e+07	3.02674e+07	2.46603e+07	2.7055e+07	3.69889e+07	3.35943e+07	4.31841e+07	2.50644e+07	2.58963e+07	2.37424e+07	2.35165e+07	3.66511e+07	2.41914e+07	2.92215e+07	2.79142e+07	2.90398e+07	4.35547e+07	4.26538e+07	2.78124e+07	2.5259e+07	2.35569e+07	2.69668e+07	5.7977e+07
(5Z)-5-Decenedioic acid	C10 H16 O4	18.64	-0.00055	-2.76	200.105	200.104	8.318	0.11	9.58376e+07	8	0				5	27	15	DDA for preferred ion	950624	1.14991e+07	1.5704e+07	1.67722e+07	2.47824e+07	1.98454e+07	1.17675e+07	1.09915e+07	1.3906e+07	1.4223e+07	6.37356e+06	6.32494e+06	1.88314e+07	1.61763e+07	2.21712e+07	2.43193e+07	1.76317e+07	1.80975e+07	1.3818e+07	1.27484e+07	1.20861e+07	1.15167e+07	9.63095e+06	1.03794e+07	4.16009e+07	4.13569e+07	1.02203e+07	1.15118e+07	1.90537e+07	1.79192e+07	4.21864e+07
4-Methylphenol	C7 H8 O	11.11	-0.00135	-12.48	108.058	108.056	7.47	0.074	9.48834e+07	0	1	99	10		5	3	3	DDA for preferred ion	1.77801e+07	1.40968e+07	1.74051e+07	1.57231e+07	1.87876e+07	15290406	1.4901e+07	1.34648e+07	1.02632e+07	9.8522e+06	1.27986e+07	11717137	1.33309e+07	1.07692e+07	1.37593e+07	12846125	1.57171e+07	1.47533e+07	1.50408e+07	1.47962e+07	1.31174e+07	1.03264e+07	9.83316e+06	1.01886e+07	2.08329e+07	2.06311e+07	1.84444e+07	1.7212e+07	1.81242e+07	1.57088e+07	4.25124e+07
3,4-Methylenesebacic acid	C12 H18 O4	10.2	-0.00034	-1.48	226.121	226.12	9.539	0.1	9.41078e+07	3	0				5	14	13	DDA for preferred ion	4.73263e+07	3.78782e+07	3.47145e+07	3.10016e+07	2.14976e+07	2.24103e+07	4.1994e+07	2.89435e+07	2.11651e+07	2.33104e+07	3.87044e+07	3.49437e+07	2.42425e+07	1.98294e+07	6.28492e+07	5.59507e+07	3.42414e+07	3.40109e+07	2.92846e+07	2.56356e+07	2.23263e+07	1.72189e+07	2.00877e+07	2.98141e+07	1.551e+07	1.5486e+07	5.63077e+07	5.65658e+07	2.85923e+07	2.45505e+07	3.89425e+07
Quinolinic acid	C7 H5 N O4	10.53	-0.00113	-6.79	167.022	167.021	1.672	1	9.35015e+07	4	3	96.5	9.8		5	11	10	DDA for preferred ion	6.38697e+07	5.53198e+07	4.31483e+07	3.4478e+07	5.09732e+07	3.80589e+07	2.01655e+07	2.20845e+07	2.58889e+07	2.36159e+07	1.01225e+07	6.53112e+06	3.10631e+07	3.2343e+07	1.4935e+07	1.28657e+07	6.5381e+07	6.69619e+07	2.19102e+07	2.05141e+07	2.47671e+07	1.74221e+07	3.54549e+07	4.46028e+07	4.92905e+07	5.05395e+07	7.72541e+07	6.78659e+07	3.75388e+07	3.84932e+07	4.07068e+07
4-Ethyl-2,6-dihydroxyphenyl hydrogen sulfate	C8 H10 O6 S	10.81	-0.00021	-0.9	234.02	234.02	7.047	0.12	9.30479e+07	1	0				3	35	10	DDA for preferred ion	1.4237e+07	6.15164e+06	1.70495e+06	1.7841e+06	927289	975380	1.16572e+06	1.32048e+06	677249	447138	6.88036e+06	6.36558e+06	1.93001e+06	1.6585e+06	2.8483e+06	1.99891e+06	911154	727847	1.76615e+06	1.73049e+06	9.51596e+06	8.24974e+06	9.47399e+06	4.00353e+06	2.16788e+06	2.27115e+06	5.47584e+06	2.14343e+06	7.19861e+06	4.74923e+06	1221993485
Linoelaidic acid	C18 H32 O2	15.79	-2e-05	-0.05	280.24	280.24	17.683	1	8.90685e+07	15	8	96.4	9.8		5	26	10	DDA for preferred ion	262138	492770	177556	159111	107163	109401	186621	96764.2	98782.6	94996.6	228933	320621	183016	312302	252550	167198	147859	140208	140374	1.48805e+06	306732	182289	596333	745786	160088	166242	163106	314919	140125	139394	567994
(S)-2-acetamido-6-oxopimelic acid	C9 H13 N O6	33.88	-0.00033	-1.45	231.074	231.074	2.1	0.088	8.89317e+07	3	0				5	9	9	DDA for preferred ion	1.66882e+07	1.21147e+07	1.14101e+07	9.99461e+06	1.50361e+07	1.39697e+07	1.21194e+07	8.90965e+06	9.4459e+06	7.49251e+06	8.96417e+06	7.19173e+06	1.56835e+07	3.70885e+06	1.44419e+07	9.71025e+06	1.35689e+07	1.12835e+07	9.32787e+06	1.03472e+07	7.53501e+06	1.53137e+06	7.39902e+06	1.10418e+07	1.73182e+07	1.24323e+07	1.77116e+07	1.52071e+07	1.25606e+07	1.00034e+07	4.62816e+07
Hydroxycaproic acid	C6 H12 O3	26.09	-0.00113	-8.58	132.079	132.078	6.715	0.073	8.78433e+07	21	0				5	9	2	DDA for preferred ion	4.27691e+07	4.72647e+07	4.82055e+07	4.54513e+07	4.19161e+07	4.41014e+07	3.72413e+07	3.34169e+07	4.31761e+07	4.12402e+07	3.6256e+07	3.71328e+07	5.49148e+07	4.18112e+07	3.66499e+07	3.54537e+07	2.8053e+07	2.90929e+07	3.76148e+07	3.93538e+07	3.79746e+07	3.23753e+07	4.22355e+07	4.47718e+07	4.46326e+07	4.39915e+07	5.74522e+07	5.93945e+07	5.4568e+07	5.24018e+07	1.51113e+07
9-Oxononanoic acid	C9 H16 O3	27.27	-0.00086	-4.98	172.11	172.109	9.103	0.082	8.77334e+07	10	17			80.1	4	17	7	DDA for preferred ion	27111483	1.16628e+07	1.4029e+07	1.31986e+07	2.17574e+07	1.10468e+07	1.57424e+07	1.49346e+07	11203587	2.53198e+07	8.96154e+07	8.61227e+07	1.68896e+07	9.66126e+06	3.69211e+07	3.40952e+07	29731292	3.45533e+07	1.12928e+07	1.37712e+07	11589550	1.49049e+07	2.47599e+07	2.82803e+07	1.54822e+07	1.02229e+07	4.39231e+07	1.45026e+07	1.45042e+07	1.07098e+07	1.60517e+07
Cholic acid	C24 H40 O5	13.64	-1e-05	-0.03	408.288	408.288	10.189	0.083	8.65008e+07	30	5	97.4	9.9		5	7	4	DDA for preferred ion	9.38658e+06	6.25305e+06	1.27704e+07	1.13384e+07	995069	868258	1.46572e+06	1.2184e+06	5.70828e+06	6.96968e+06	533436	600783	604003	524634	8.73113e+06	1.00885e+07	5.73101e+06	4.78516e+06	7.6814e+06	6.97736e+06	1.56746e+06	1.41944e+06	1.15378e+07	1.11043e+07	1.89931e+06	1.9055e+06	3.76409e+06	3.53703e+06	5.85131e+06	4.74793e+06	1.15747e+06
2-Ethylglutaric acid	C7 H12 O4	21.43	-0.00098	-6.11	160.074	160.073	5.079	0.095	8.58431e+07	13	0				5	17	17	DDA for preferred ion	3.06104e+07	2.12949e+07	3.30102e+07	3.06131e+07	2.34479e+07	1.8647e+07	3.03128e+07	2.80124e+07	1.95085e+07	1.84248e+07	2.23002e+07	2.16463e+07	1.62974e+07	1.31477e+07	1.91995e+07	1.7645e+07	3.3349e+07	3.21943e+07	2.86648e+07	2.69316e+07	2.09809e+07	1.46345e+07	1.21447e+07	1.27926e+07	1.80463e+07	2.02018e+07	2.40309e+07	2.35082e+07	2.85613e+07	2.40703e+07	6.90595e+07
5-Hydroxydecanedioic acid	C10 H18 O5	25.93	-0.00043	-1.99	218.115	218.115	8.578	0.072	8.57025e+07	3	0				5	7	7	DDA for preferred ion	1.40827e+07	1.0635e+07	1.18611e+07	1.02383e+07	1.23063e+07	9.75134e+06	1.05239e+07	8.40351e+06	7.15543e+06	6.51964e+06	1.06135e+07	9.54508e+06	2.10271e+07	1.78325e+07	1.42229e+07	1.22135e+07	7.20983e+06	6.85754e+06	7.74063e+06	7.6536e+06	7.41858e+06	6.57865e+06	7.26158e+06	7.16941e+06	1.69991e+07	1.57714e+07	1.60847e+07	1.34332e+07	1.21329e+07	1.01851e+07	3.47847e+07
2-hydroxysebacic acid	C10 H18 O5	38.2	-0.00041	-1.87	218.115	218.115	7.709	0.072	8.45406e+07	3	0				5	6	6	DDA for preferred ion	3.18681e+07	2.38364e+07	4.7933e+07	3.9852e+07	2.06664e+07	1.74691e+07	5.54338e+07	5.04083e+07	2.33373e+07	2.42723e+07	8.55195e+07	8.20255e+07	1.2121e+07	1.31781e+07	5.58277e+07	4.91701e+07	3.34986e+07	3.04244e+07	4.35648e+07	4.24564e+07	1.88689e+07	1.50203e+07	1.47553e+07	1.30587e+07	1.00901e+07	1.17206e+07	7.46734e+07	6.62697e+07	3.35283e+07	2.75494e+07	2.16879e+07
QV1MVO1R	C10 H11 N O4	12.5	-0.00059	-2.83	209.069	209.068	6.015	0.078	8.39681e+07	6	0				5	3	1	DDA for preferred ion	2.38827e+07	2.16844e+07	3.35716e+07	3.03732e+07	2.3707e+07	2.18856e+07	2.17953e+07	2.07553e+07	1.45475e+07	1.54941e+07	2.27114e+07	2.13839e+07	2.23222e+07	1.94085e+07	2.86911e+07	2.76266e+07	1.80632e+07	1.7063e+07	2.88912e+07	2.87889e+07	2.35469e+07	2.23966e+07	1.91794e+07	1.88565e+07	3.28845e+07	2.91538e+07	2.32569e+07	2.22849e+07	3.2935e+07	2.96157e+07	8.46857e+07
6-Methoxysalicylic acid	C8 H8 O4	20	0.00281	16.74	168.042	168.045	7.518	0.141	8.38324e+07	0	13	81.8	9.1		5	4	4	DDA for preferred ion	2.24082e+07	9.00915e+06	2.10051e+07	1.08697e+07	3.18029e+07	2.5361e+07	2.15739e+07	1.89275e+07	9.09082e+06	8.90039e+06	6.21682e+06	1.03483e+07	1.34551e+07	1.00843e+07	1.02415e+07	5.582e+06	1.4829e+07	1.38781e+07	1.81542e+07	1.60169e+07	2.19554e+07	1.63951e+07	1.27312e+07	1.28355e+07	2.29862e+07	2.2431e+07	2.06575e+07	1.89866e+07	1.8163e+07	1.32612e+07	7.35288e+07
4-Ethyl-2,6-dihydroxyphenyl hydrogen sulfate	C8 H10 O6 S	10.53	-0.0002	-0.84	234.02	234.02	7.187	0.12	8.31798e+07	1	0				5	4	3	DDA for preferred ion	2.0117e+07	1.55128e+07	5.54573e+07	4.99943e+07	3.98109e+07	2.76594e+07	8.26085e+07	7.61181e+07	1.84787e+07	1.73511e+07	4.8086e+07	4.10333e+07	4.75835e+07	3.85015e+07	1.70788e+07	1.46991e+07	1.6132e+07	1.25801e+07	5.22827e+07	5.08168e+07	4.98629e+07	3.70787e+07	1.77275e+07	1.75131e+07	2.29053e+07	2.80782e+07	2.4923e+07	2.34232e+07	4.2601e+07	3.95033e+07	6.23543e+07
2-Keto-glutaramic acid	C5 H7 N O4	22.62	-0.00112	-7.71	145.038	145.036	1.457	0.095	8.27175e+07	2	0				5	9	7	DDA for preferred ion	2.79772e+07	2.79693e+07	2.02949e+07	1.88336e+07	1.75317e+07	1.98616e+07	1.79476e+07	2.11354e+07	2.07894e+07	2.03832e+07	1.99534e+07	1.66744e+07	1.96446e+07	2.30655e+07	2.26196e+07	2.99879e+07	1.86673e+07	1.7847e+07	1.50228e+07	1.75241e+07	1.91177e+07	2.83229e+07	1.93063e+07	1.94558e+07	1.82368e+07	2.28829e+07	1.60131e+07	1.63622e+07	1.30835e+07	1.70124e+07	8.78742e+07
Ferulic acid	C10 H10 O4	15.63	-0.0008	-4.1	194.058	194.057	6.859	0.071	82426166	33	2	90.8	63.3		5	13	13	DDA for preferred ion	4.37431e+07	3.282e+07	4.39872e+07	3.8961e+07	2.27309e+07	1.76727e+07	3.71679e+07	2.79716e+07	2.13302e+07	2.15208e+07	4.31814e+07	3.00963e+07	2.49679e+07	1.83576e+07	3.21415e+07	2.73113e+07	3.48776e+07	3.50174e+07	2.29711e+07	1.98599e+07	2.43304e+07	2.02363e+07	2.42793e+07	2.44534e+07	2.46653e+07	1.97065e+07	2.78509e+07	1.74258e+07	2.61014e+07	2.75214e+07	3.63981e+07
6-Hydroxy-5-methyl-4,11-dioxoundecanoic acid	C12 H20 O5	41.38	-7e-05	-0.29	244.131	244.131	8.712	0.075	8.16955e+07	2	0				5	7	4	DDA for preferred ion	2.98013e+07	3.3778e+07	4.1497e+07	4.27686e+07	2.0663e+07	1.1783e+07	7.33678e+07	6.25865e+07	2.04339e+07	2.0618e+07	8.09817e+07	8.55945e+07	1.15923e+07	7.14556e+06	6.09453e+07	5.3592e+07	3.64346e+07	2.85258e+07	3.6929e+07	3.60676e+07	1.82538e+07	1.333e+07	1.42192e+07	1.45165e+07	1.29473e+07	1.17297e+07	6.69754e+07	6.15509e+07	3.84835e+07	3.20897e+07	3.41787e+06
5,8,12-Trihydroxy-2-oxododecanoic acid	C12 H22 O6	29.41	-1e-05	-0.06	262.142	262.142	7.91	0.073	8.14876e+07	2	0				5	7	3	DDA for preferred ion	3.28903e+07	2.64133e+07	3.64298e+07	3.24863e+07	2.28463e+07	1.99026e+07	1.86195e+07	1.70862e+07	27447647	27109182	2.53714e+07	2.36152e+07	1.7144e+07	1.43703e+07	8.36128e+07	7.54482e+07	2.75682e+07	2.68093e+07	2.97546e+07	2.89794e+07	1.2762e+07	1.13701e+07	2.16992e+07	2.13368e+07	1.08935e+07	8.44842e+06	4.90271e+07	4.58187e+07	3.34989e+07	2.79264e+07	6.45456e+06
DL-Lactic Acid	C3 H6 O3	40	-0.00137	-15.26	90.0317	90.0303	7.084	1	8.12938e+07	0	2	99.3	10		5	7	7	DDA for preferred ion	3.25281e+06	2.32612e+06	3.25388e+06	3.17965e+06	2.14508e+06	1.47317e+06	2.15399e+07	1.96303e+07	6.92017e+06	6.2577e+06	1.05594e+07	1.03233e+07	1.1535e+06	664218	2.42822e+07	1.59655e+07	1.92197e+06	1.80742e+06	1.48152e+06	1.81389e+06	1.96997e+07	1.64941e+07	1.27292e+07	1.49106e+07	4.11037e+06	2816586	3.92542e+06	3.67995e+06	3.70874e+06	3.18333e+06	8.36548e+07
hydroxycitric acid	C6 H8 O8	30.88	-0.00059	-2.85	208.022	208.021	1.86	1	8.11295e+07	3	0				5	30	12	DDA for preferred ion	1.81309e+07	2.52985e+07	2.70796e+07	2.56048e+07	2.4562e+07	2.88804e+07	27800690	3.04484e+07	1.87661e+07	4.29486e+07	1.78279e+07	1.24124e+07	2.16309e+07	2.55907e+07	2.75865e+07	2.56306e+07	2.73821e+07	2.69867e+07	2.67603e+07	3.43273e+07	2.31573e+07	3.89128e+07	2.54152e+07	2.46418e+07	2.15795e+07	2.12675e+07	3.15836e+07	2.48845e+07	1.8348e+07	3.7178e+07	3.53704e+07
3-Methylglutarate	C6 H10 O4	18.92	-0.00105	-7.16	146.058	146.057	2.052	1	8.0971e+07	23	0				5	4	4	DDA for preferred ion	3.54011e+07	3.83235e+06	2.82066e+07	2.15711e+07	3.22134e+07	1.87216e+07	2.07993e+07	1.45745e+07	2.17936e+07	2.18307e+07	1.11573e+07	2.02768e+06	2.2521e+07	3.60677e+06	2.94651e+07	3.5582e+06	2.22429e+07	2.32999e+07	26614894	1.9968e+07	2.63723e+07	3.31182e+06	2.53586e+07	2.57991e+07	2.08056e+07	2.45824e+07	3.41881e+07	3.90944e+07	3.82826e+07	3.21189e+07	5.06492e+07
Acexamic acid	C8 H15 N O3	9.73	-0.00087	-5.03	173.105	173.104	7.694	0.072	8.01859e+07	8	0				5	2	2	DDA for preferred ion	2.86298e+07	2.40273e+07	1.56983e+07	1.44394e+07	1.85242e+07	1.62102e+07	1.88455e+07	1.76474e+07	1.02323e+07	1.32207e+07	2.34717e+07	2.2818e+07	2.4175e+07	2.05264e+07	1.99394e+07	1.79226e+07	1.68653e+07	1.60779e+07	1.27051e+07	1.06747e+07	1.13154e+07	1.01812e+07	1.45099e+07	1.365e+07	2.99687e+07	2.94722e+07	2.91749e+07	2.70671e+07	14860858	1.28436e+07	3.43707e+07
5-Hydroxyvalproic acid	C8 H16 O3	21.59	-0.0009	-5.65	160.11	160.109	8.148	0.073	7.986e+07	19	0				5	2	1	DDA for preferred ion	2.75969e+07	2.18937e+07	4.78975e+07	4.28804e+07	5.32521e+07	4.66225e+07	58492195	5.27894e+07	2.50292e+07	2.58809e+07	4.88489e+07	4.71395e+07	7.53076e+07	6.29539e+07	3.39665e+07	2.81998e+07	2.05503e+07	1.92596e+07	5.62271e+07	5.26477e+07	4.48656e+07	3.66665e+07	2.13913e+07	2.08428e+07	3.7295e+07	3.67288e+07	3.61227e+07	3.43698e+07	4.81062e+07	3.94961e+07	5.82346e+07
Arachidonic acid	C20 H32 O2	27.27	0.00011	0.37	304.24	304.24	17.224	1	7.94496e+07	33	2	88.1	59.4		5	11	8	DDA for preferred ion	649654	598468	494707	484609	499811	443969	564491	554100	458462	508305	565391	510627	412891	496139	661532	537438	350484	383403	583026	719367	495111	452100	559167	527382	423270	480786	487419	530672	500202	514044	686318
10-HDA	C10 H18 O3	12.9	-0.00065	-3.47	186.126	186.125	8.377	0.081	7.84168e+07	21	1	71.3	8.6		5	7	6	DDA for preferred ion	4.59796e+07	3.42748e+07	3.11595e+07	2.78248e+07	23551950	1.83322e+07	1.97077e+07	1.88763e+07	2.57522e+07	2.67016e+07	2.28867e+07	2.08561e+07	4.6247e+07	3.83659e+07	3.19315e+07	2.69518e+07	3.16329e+07	2.90502e+07	1.45203e+07	1.28695e+07	2.5297e+07	2.1989e+07	2.58273e+07	2.66388e+07	3.23637e+07	2.5005e+07	1.98969e+07	2.33661e+07	2.12171e+07	1.67458e+07	2.28206e+07
2-Methoxy-4-(2-oxiranylmethyl)phenyl hydrogen sulfate	C10 H12 O6 S	10.78	0.00011	0.43	260.035	260.036	9.792	1	7.80151e+07	7	0				5	4	4	DDA for preferred ion	1.23476e+07	9.83436e+06	1.01254e+07	8.14025e+06	8.00758e+06	6.56813e+06	8.98143e+06	7.66378e+06	7.78299e+06	7.85209e+06	9.74708e+06	8.51668e+06	1.02857e+07	7.97889e+06	1.16988e+07	9.99682e+06	1.24172e+07	1.11288e+07	5.64803e+06	5.46998e+06	7.38933e+06	4.95714e+06	7.07716e+06	7.86757e+06	8.02701e+06	8.76033e+06	9.08524e+06	8.75262e+06	6.75145e+06	5.63884e+06	4.2635e+07
Traumatic Acid	C12 H20 O4	11.9	-0.00033	-1.44	228.136	228.136	9.782	0.098	7.79467e+07	2	0				5	10	9	DDA for preferred ion	2.09189e+07	1.15337e+07	9.57658e+06	7.89015e+06	1.03278e+07	8.41975e+06	1.4051e+07	1.32715e+07	6.93883e+06	6.7166e+06	1.09887e+07	1.11392e+07	8.65164e+06	6.89844e+06	2.19701e+07	1.917e+07	1.07588e+07	1.0752e+07	9.1047e+06	8.34017e+06	1.06186e+07	8.70485e+06	9.88386e+06	8.08517e+06	1.4459e+07	1.39686e+07	1.9495e+07	2.14639e+07	9.69534e+06	7.41358e+06	2.72566e+07
N-Acetyl-L-phenylalanine	C11 H13 N O3	16.55	-0.00059	-2.83	207.09	207.089	7.649	0.072	7.74754e+07	10	0				5	11	11	DDA for preferred ion	2.98021e+07	2.41274e+07	1.89575e+07	1.80506e+07	1.48857e+07	1.32575e+07	9.10505e+06	1.16187e+07	2.00556e+07	2.06904e+07	1.65301e+07	1.56959e+07	1.43188e+07	1.24455e+07	2.51017e+07	2.08839e+07	2.52145e+07	2.37267e+07	1.62085e+07	1.61229e+07	9.30638e+06	7.39607e+06	1.80073e+07	1.82774e+07	1.56431e+07	1.59605e+07	2.77536e+07	2.60826e+07	2.16179e+07	1.8086e+07	1.44277e+07
N-Acetyl-1-aspartylglutamic acid	C11 H16 N2 O8	48.05	0.00011	0.35	304.091	304.091	1.988	0.081	7.68695e+07	3	1	71.1	57.7		5	9	7	DDA for preferred ion	1.23001e+07	8.43559e+06	1.00712e+07	1.03369e+07	1.56309e+07	8.26299e+06	1.01529e+07	9.37515e+06	7.47133e+06	6.30327e+06	1.10477e+07	1.04581e+07	1.29457e+07	1.44686e+06	1.01708e+07	1.05668e+07	1.03578e+07	1.11059e+07	8.82366e+06	1.00969e+07	7.34254e+06	2.9153e+06	8.28213e+06	7.99937e+06	1.83796e+07	1.51714e+07	1.55571e+07	1.02869e+07	1.11631e+07	8.25525e+06	2.47038e+07
(Z)-N-[(2S)-2-Amino-1-hydroxy-3-(4-hydroxyphenyl)propylidene]-3-{(Z)-[(2E)-1-hydroxy-4-methoxy-4-oxo-2-buten-1-ylidene]amino}-L-alanine	C17 H21 N3 O7	13.92	0.0001	0.26	379.138	379.138	5.54	1	7.64196e+07	1	0				5	7	2	DDA for preferred ion	2.57785e+07	2.1181e+07	2.21187e+07	2.0085e+07	3.13661e+07	2.6569e+07	1.57859e+07	1.44297e+07	1.39971e+07	1.41842e+07	1.79876e+07	1.67092e+07	2.38412e+07	1.99854e+07	1.76389e+07	1.60102e+07	1.85962e+07	1.73188e+07	1.87498e+07	1.83746e+07	1.93285e+07	1.66533e+07	1.58575e+07	1.58886e+07	3.06777e+07	3.10063e+07	2.95629e+07	2.76477e+07	2.47727e+07	2.21424e+07	5.82938e+07
L-gamma-Glutamyl-L-leucine	C11 H20 N2 O5	11.76	3e-05	0.1	260.137	260.137	5.047	0.089	7.52496e+07	7	0				5	6	2	DDA for preferred ion	1.65485e+07	1.21094e+07	1.42802e+07	1.29556e+07	2.7059e+07	2.01059e+07	1.14387e+07	9.86388e+06	7.90638e+06	8.35656e+06	1.09668e+07	1.03633e+07	1.0589e+07	8.45016e+06	9.67116e+06	8.31251e+06	1.08255e+07	1.10868e+07	2.32026e+07	2.02798e+07	1.15415e+07	8.46838e+06	8.18412e+06	8.09732e+06	2.3015e+07	2.37832e+07	2.58461e+07	2.40086e+07	2.97212e+07	2.35578e+07	2.45374e+07
Levulinic acid	C5 H8 O3	13.89	-0.00121	-10.45	116.047	116.046	2.44	0.089	7.49933e+07	0	1	79.8	33.3		5	12	12	DDA for preferred ion	2.00929e+07	1.9502e+07	1.92551e+07	1.86653e+07	2.71496e+07	2.27389e+07	1.51515e+07	1.4878e+07	1.40555e+07	1.18802e+07	5.03516e+06	4.11589e+06	1.45972e+07	1.14328e+07	8.13427e+06	6.00272e+06	1.74917e+07	1.65122e+07	1.41967e+07	1.6478e+07	1.6455e+07	1.51333e+06	2.08684e+07	1.84267e+07	2.74672e+07	2.61178e+07	4.18544e+07	4.23005e+07	2.99927e+07	23081377	4.4596e+07
Cladinose	C8 H16 O4	26.73	-0.00086	-4.9	176.105	176.104	6.08	0.076	7.42906e+07	3	0				5	9	4	DDA for preferred ion	5.88436e+07	5.25289e+07	4.99363e+07	4.47126e+07	2.0882e+07	2.32893e+07	2.24894e+07	2.11706e+07	2.236e+07	2.22816e+07	1.68756e+07	2.30209e+07	2.12116e+07	2.39874e+07	2.38364e+07	1.97827e+07	4.64514e+07	4.66358e+07	2.97744e+07	3.91371e+07	2.14065e+07	2.3959e+07	2.68617e+07	2.55876e+07	2.77112e+07	2.62524e+07	4.77228e+07	4.63273e+07	3.39187e+07	3.10292e+07	5.76023e+07
3-(5'-methylthio)pentylmalic acid	C10 H18 O5 S	12.9	-7e-05	-0.28	250.087	250.087	8.476	1	7.37817e+07	2	0				5	14	10	DDA for preferred ion	1.38867e+07	9.12588e+06	8.20051e+06	6.74062e+06	1.9046e+07	1.40363e+07	1.06947e+07	8.69373e+06	5.44896e+06	4.94436e+06	9.75956e+06	9.10094e+06	1.07254e+07	8.03541e+06	7.15386e+06	5.90994e+06	7.99972e+06	8.17508e+06	7.85176e+06	7.63062e+06	8.51039e+06	9.07893e+06	4.61172e+06	5.01664e+06	1.57658e+07	1.50849e+07	1.29139e+07	1.24216e+07	1.01698e+07	9.01041e+06	4.95083e+07
DL-Mandelic acid	C8 H8 O3	17.39	-0.00101	-6.64	152.047	152.046	6.315	0.072	7.34274e+07	38	8	75	30.2		5	4	4	DDA for preferred ion	1.29263e+07	1.10904e+07	1.85912e+07	1.57461e+07	1.28898e+07	1.28927e+07	1.57729e+07	1.45489e+07	1.05266e+07	1.06891e+07	1.73444e+07	1.78725e+07	1.22829e+07	8.76088e+06	1.65085e+07	1.43317e+07	1.07421e+07	1.047e+07	1.6625e+07	1.70711e+07	1.33557e+07	1.04757e+07	1.1378e+07	1.09875e+07	1.42603e+07	1.31681e+07	1.47244e+07	1.65148e+07	2.13873e+07	1.80994e+07	3.62102e+07
3-[(2Z)-1-Hydroxy-2-buten-2-yl]pentanedioic acid	C9 H14 O5	16	-0.00048	-2.38	202.084	202.084	6.43	0.074	7.27061e+07	4	0				5	8	6	DDA for preferred ion	2.25616e+07	1.63183e+07	2.36982e+07	2.09968e+07	1.97717e+07	1.39142e+07	1.80848e+07	2.17369e+07	1.27124e+07	1.26484e+07	2.61512e+07	1.75103e+07	1.5576e+07	1.14577e+07	2.49941e+07	2.66965e+07	1.61454e+07	1.75898e+07	2.15628e+07	2.02364e+07	2.04196e+07	18394835	1.72162e+07	1.70275e+07	2.11183e+07	2.07702e+07	2.83756e+07	2.94612e+07	2.09019e+07	1.80155e+07	6.64736e+07
2-Hydroxyhippuric acid	C9 H9 N O4	20	-0.00066	-3.41	195.053	195.052	7.61	0.072	7.25173e+07	14	1	96.6	61.1		5	6	5	DDA for preferred ion	2.84369e+07	2.18052e+07	2.62561e+07	2.25653e+07	3.4612e+07	2.92089e+07	2.2443e+07	2.13436e+07	1.10812e+07	1.11389e+07	1.98302e+07	1.75946e+07	1.87819e+07	1.55688e+07	2.16722e+07	1.90725e+07	2.21262e+07	2.13214e+07	2.88655e+07	2.78947e+07	21525759	1.54791e+07	1.51331e+07	1.48878e+07	5.142e+07	5.0737e+07	3.26364e+07	3.07089e+07	3.44026e+07	2.72281e+07	7.59028e+07
4-Hydroxy-3-(sulfooxy)benzoic acid	C7 H6 O7 S	15	-0.00025	-1.06	233.983	233.983	5.513	0.134	7.08934e+07	2	0				5	10	10	DDA for preferred ion	8.47718e+06	6.04547e+06	1.13215e+07	6.26008e+06	8.81629e+06	1.0617e+07	6.67746e+06	5.51958e+06	3.4922e+06	4.16992e+06	7.93901e+06	1.07449e+07	7.27083e+06	6.48026e+06	4.55272e+06	5.44416e+06	7.4727e+06	7.18728e+06	4.77905e+06	4.28964e+06	5.86239e+06	1.59709e+06	4.48538e+06	3.90564e+06	1.64822e+07	1.12405e+07	5.22174e+06	5.62207e+06	1.22497e+07	7.30172e+06	2.56619e+07
2-O-(6-phosphono-alpha-D-mannosyl)-D-glyceric acid	C9 H17 O12 P	19.61	0.0014	4.03	348.046	348.047	2.009	0.067	7.01433e+07	6	0				5	8	4	DDA for preferred ion	1.28665e+06	1.11124e+06	1.29338e+06	1.04933e+06	1.11604e+06	958779	1.05659e+06	930889	999521	918552	852314	779509	992047	826357	941712	885279	1.25819e+06	1.2841e+06	1.05767e+06	1.00123e+06	739562	664855	692391	738240	1.18935e+06	1.10964e+06	1.46082e+06	1.28349e+06	1.13287e+06	999479	1.85134e+06
1704069	C8 H14 O2	16.67	-0.00101	-7.09	142.099	142.098	8.424	0.076	6.96315e+07	34	0				5	7	5	DDA for preferred ion	2.09729e+07	1.71214e+07	1.43331e+07	1.26049e+07	1.29403e+07	1.09926e+07	1.22455e+07	1.1252e+07	8.33145e+06	8.88818e+06	1.62419e+07	1.46809e+07	1.21295e+07	8.70848e+06	2.05589e+07	1.72388e+07	1.98273e+07	1.87452e+07	1.29064e+07	1.34328e+07	1.32433e+07	1.00227e+07	1.00527e+07	9.99488e+06	1.54415e+07	1.57889e+07	1.84865e+07	1.69495e+07	1.59267e+07	1.34275e+07	5.61323e+07
O-(3-Carboxypropanoyl)homoserine	C8 H13 N O6	23.66	-0.00046	-2.1	219.074	219.074	2.242	1	6.86528e+07	5	0				5	8	7	DDA for preferred ion	1.68172e+07	1.40992e+07	1.43319e+07	1.4163e+07	1.96951e+07	1.60658e+07	11476766	9.4035e+06	9.13758e+06	9.16105e+06	8.41954e+06	8.98931e+06	1.52429e+07	1.12146e+07	9.78779e+06	8.30807e+06	1.76385e+07	1.612e+07	1.29184e+07	1.28931e+07	7.68327e+06	238055	9.29144e+06	7.56237e+06	1.85955e+07	1.76634e+07	1.91165e+07	1.78517e+07	1.91034e+07	1.52159e+07	2.85077e+07
N-Formylmethionine	C6 H11 N O3 S	21.62	-0.0008	-4.51	177.046	177.045	5.597	0.11	6.85518e+07	8	1	64.7	46.5		5	8	6	DDA for preferred ion	2.58862e+07	2.06028e+07	1.73642e+07	1.43902e+07	2.09864e+07	1.69323e+07	2.0861e+07	1.80536e+07	1.12548e+07	1.1817e+07	1.28098e+07	1.14516e+07	1.15801e+07	9.37089e+06	1.18228e+07	1.02591e+07	1.68592e+07	1.47906e+07	1.60268e+07	1.56532e+07	1.53892e+07	1.10321e+07	1.46864e+07	1.30769e+07	2.12578e+07	2.10902e+07	2.91659e+07	3.00699e+07	2.38748e+07	2.08825e+07	2.21644e+07
3,3-Dimethylglutaric acid	C7 H12 O4	15.87	-0.00096	-6.02	160.074	160.073	7.408	0.082	6.76982e+07	13	6	96.5	9.8		5	9	4	DDA for preferred ion	2.574e+07	2.14705e+07	3.64538e+06	4.7383e+06	5.79194e+07	4.74266e+07	3.43617e+06	3.0669e+06	1.7373e+07	17137236	2.63584e+06	2.40642e+06	7.09109e+07	5.49536e+07	1.3024e+07	1.16644e+07	3.39982e+07	3.17828e+07	2.86732e+06	3.02996e+06	2.63723e+06	2.08182e+06	1.3324e+07	1.30821e+07	5.12772e+07	4.92912e+07	7.11779e+06	6.23459e+06	4.61225e+06	3.66491e+06	5.45345e+06
4-Ethyl-2,6-dihydroxyphenyl hydrogen sulfate	C8 H10 O6 S	13.33	-0.00026	-1.13	234.02	234.02	5.525	0.107	6.76003e+07	1	0				5	11	6	DDA for preferred ion	2.48637e+07	2.44071e+07	1.30007e+07	1.4521e+07	2.96715e+07	2.33169e+07	1.21871e+07	1.71705e+07	1.11916e+07	8.75651e+06	1.68554e+07	2.1573e+07	2.3584e+07	1.5116e+07	1.6378e+07	1.91688e+07	1.68846e+07	1.72369e+07	1.01023e+07	1.32006e+07	1.40494e+07	1.08922e+07	1.49046e+07	1.44882e+07	3.36629e+07	4.21942e+07	2.9175e+07	2.65196e+07	1.46488e+07	1.24174e+07	3.11425e+07
N-Acetyl-D-galactosamine 4-sulfate	C8 H15 N O9 S	26.67	7e-05	0.22	301.047	301.047	1.471	0.117	6.63471e+07	6	1	68.9	8.4		5	28	28	DDA for preferred ion	1.88781e+07	2.06372e+07	9.37941e+06	1.04052e+07	1.70131e+07	1.18152e+07	1.03722e+07	1.19249e+07	7.88627e+06	8.22167e+06	1.42641e+07	9.37028e+06	1.48845e+07	1.46705e+07	1.72214e+07	2.05111e+07	1.0169e+07	1.31284e+07	9.69284e+06	9.40255e+06	9.89942e+06	1.23083e+07	1.07321e+07	8.95733e+06	2.00179e+07	1.32682e+07	1.37104e+07	1.34298e+07	8.24355e+06	9.50203e+06	3.4239e+07
Levulinic acid	C5 H8 O3	20	-0.00119	-10.26	116.047	116.046	2.506	0.089	6.60822e+07	0	1	64.9	26.6		5	12	12	DDA for preferred ion	2.00929e+07	1.9502e+07	1.92551e+07	1.86653e+07	2.71496e+07	2.27389e+07	1.51515e+07	1.4878e+07	1.40555e+07	1.18802e+07	5.62259e+06	4.34332e+06	1.45972e+07	1.14328e+07	8.34302e+06	6.55439e+06	1.74917e+07	1.65122e+07	1.41967e+07	1.6478e+07	1.6455e+07	1.31653e+07	2.08684e+07	1.84267e+07	2.74672e+07	2.61178e+07	4.18544e+07	4.23005e+07	2.99927e+07	23081377	4.4596e+07
H-GLU-VAL-OH	C10 H18 N2 O5	29.51	-0.00033	-1.33	246.122	246.121	5.772	0.089	6.58676e+07	12	0				5	5	3	DDA for preferred ion	2.09566e+07	1.71886e+07	1.97864e+07	1.79797e+07	1.9196e+07	1.59576e+07	2.13988e+07	2.02104e+07	1.45669e+07	1.44756e+07	2.06439e+07	2.01862e+07	1.79966e+07	1.46704e+07	1.93625e+07	1.78781e+07	1.95901e+07	1.7885e+07	1.59012e+07	1.51298e+07	1.93547e+07	1.63378e+07	1.51419e+07	1.57565e+07	1.72442e+07	1.70951e+07	2.06334e+07	1.83744e+07	2.02791e+07	1.78048e+07	3.64549e+07
3-tert-Butyladipic acid	C10 H18 O4	16.22	-0.00056	-2.79	202.121	202.12	9.748	0.088	6.52411e+07	9	1	80.4	9		5	5	5	DDA for preferred ion	29711167	2.33155e+07	2.62209e+07	2.28906e+07	1.13084e+07	9.45186e+06	1.769e+07	1.55278e+07	1.41512e+07	1.40916e+07	1.68289e+07	1.5386e+07	1.71294e+07	1.3056e+07	2.02862e+07	1.74615e+07	2.79606e+07	2.55866e+07	1.2637e+07	1.28769e+07	1.43932e+07	1.11059e+07	1.42859e+07	1.46742e+07	1.3055e+07	1.28876e+07	1.87293e+07	1.92991e+07	1.52864e+07	1.18708e+07	2.18993e+07
1780537	C11 H20 O4	27.59	-0.00035	-1.6	216.136	216.136	7.736	0.07	6.49432e+07	3	0				5	2	2	DDA for preferred ion	18769741	1.53687e+07	2.10433e+07	1.7482e+07	4.37892e+07	3.37745e+07	8.10275e+06	7.41129e+06	8.76123e+06	9.30844e+06	9.14757e+06	8.83421e+06	2.3958e+07	2.04904e+07	1.49903e+07	1.28449e+07	8.82277e+06	7.68342e+06	1.46178e+07	1.31617e+07	8.45741e+06	7.69452e+06	6.93885e+06	6.93898e+06	3.67245e+07	4.69017e+07	2.77627e+07	2.53713e+07	2.81395e+07	2.45283e+07	4.49276e+06
2-(6-Hydroxyhexyl)-3-methylenesuccinic acid	C11 H18 O5	15.25	-0.00022	-0.97	230.115	230.115	8.609	0.079	6.47207e+07	1	1	81.4	34.3		5	46	24	DDA for preferred ion	1.7334e+07	7.83267e+06	1.80444e+07	1.57871e+07	1.99473e+07	1.66767e+07	5.27418e+07	4.67021e+07	9.57492e+06	9.50236e+06	1.01257e+08	9.0141e+07	7.28895e+06	4.83427e+06	2.44078e+07	1.57536e+07	1.27246e+07	1.27036e+07	1.51802e+07	1.4829e+07	2.0067e+07	1.55507e+07	6.14963e+06	7.86138e+06	1.5496e+07	1.83939e+07	2.68236e+07	2.38847e+07	2.29703e+07	1.81151e+07	3.76994e+06
9-Hydroxy-10-undecenoic acid	C11 H20 O3	15.83	-0.00054	-2.67	200.141	200.141	10.515	0.079	6.37377e+07	3	0				5	13	11	DDA for preferred ion	9.85392e+06	7.78867e+06	2.07997e+07	1.97651e+07	1.54124e+07	1.36105e+07	3.00694e+07	2.70268e+07	5.68523e+06	6.67067e+06	1.60132e+07	1.61026e+07	2.70759e+07	2.09031e+07	7.62378e+06	7.39911e+06	7.4266e+06	8.08671e+06	2.50636e+07	2.50869e+07	2.21335e+07	1.85211e+07	7.63262e+06	7.86728e+06	1.04307e+07	1.03029e+07	1.06965e+07	1.16469e+07	1.96801e+07	1.71621e+07	3.24796e+07
Suberic acid	C8 H14 O4	19.15	-0.00084	-4.82	174.089	174.088	8.959	1	6.36033e+07	8	0				5	3	2	DDA for preferred ion	4.96961e+06	5.13115e+06	5.76167e+06	5.31917e+06	1.82423e+07	1.53263e+07	1.85724e+06	2.4106e+06	2.15115e+06	1.96087e+06	3.50665e+06	3.69019e+06	2.54256e+06	1.78908e+06	4.2947e+06	3.64173e+06	4.44542e+06	3.58233e+06	1.33971e+07	1.32894e+07	1.05515e+06	769982	1.04472e+06	1.22287e+06	2.51354e+07	2.35086e+07	1.87651e+07	1.75673e+07	1.85421e+07	1.60489e+07	758435
Phenylacetic acid	C8 H8 O2	12.9	-0.0011	-8.08	136.052	136.051	8.697	0.079	6.31735e+07	26	3	89.8	9.5		5	4	3	DDA for preferred ion	8.24154e+06	6.92757e+06	1.50963e+07	1.38495e+07	3.15902e+06	2.96847e+06	6.38358e+07	5.78279e+07	1.24845e+07	1.18058e+07	3.72627e+07	3.63435e+07	3.2731e+06	2.74537e+06	1.60447e+07	1.33506e+07	1.02301e+07	9.71345e+06	1.25684e+07	1.18811e+07	1.03681e+07	8.63381e+06	1.87242e+07	1.88226e+07	5.76266e+06	5.88754e+06	9.55215e+06	9.61483e+06	1.88016e+07	1.64268e+07	1.38552e+07
1726196	C6 H10 N2 O4	38.04	-0.00096	-5.51	174.064	174.063	1.519	0.09	6.31243e+07	4	0				5	8	5	DDA for preferred ion	3.69778e+07	3.53475e+07	3.74162e+07	3.6137e+07	4.13599e+07	3.307e+07	4.42248e+07	3.93516e+07	2.26467e+07	2.89217e+07	3.45777e+07	2.97444e+07	3.14468e+07	4.10792e+07	2.81516e+07	2.24778e+07	3.83545e+07	4.19735e+07	3.75196e+07	3.73703e+07	3.60266e+07	3.75638e+07	3.20399e+07	3.10803e+07	4.74902e+07	5.18355e+07	2.59445e+07	2.91057e+07	3.38428e+07	3.84338e+07	5.43078e+07
4a,5-dihydroriboflavin	C17 H22 N4 O6	16.67	-0.00101	-2.68	378.154	378.153	6.958	0.104	6.15672e+07	4	0				5	8	6	DDA for preferred ion	5.20039e+06	3.99852e+06	2.57004e+07	2.42998e+07	1.29925e+07	1.07642e+07	6.03394e+07	5.73915e+07	8.48551e+06	9.55994e+06	4.12282e+07	3.68639e+07	1.25401e+07	1.29253e+07	8.98033e+06	7.26753e+06	5.25004e+06	5.30356e+06	2.72625e+07	2.75213e+07	3.9615e+07	3.36536e+07	5.03576e+06	6.26734e+06	9.91902e+06	9.38445e+06	7.33887e+06	8.4552e+06	2.413e+07	2.17021e+07	25919113
Citraconic acid	C5 H6 O4	10.13	-0.00119	-9.15	130.027	130.025	4.769	1	6.12126e+07	11	6	93.9	9.7		5	5	5	DDA for preferred ion	9.59637e+06	7.07461e+06	4.31603e+07	3.26673e+07	2.3638e+07	1.71175e+07	1.30868e+07	1.16049e+07	8.51754e+06	9.30943e+06	1.21882e+07	1.04012e+07	9.57927e+06	7.83956e+06	8.33648e+06	7.10719e+06	4.30439e+07	3.64036e+07	5.22789e+07	4.60594e+07	1.05753e+07	7.75754e+06	1.42638e+07	1.41196e+07	7.59317e+06	7.96839e+06	6.15054e+07	5.51124e+07	1.72879e+07	1.40012e+07	6.77343e+06
Azelaic acid	C9 H16 O4	25.56	-0.00075	-3.99	188.105	188.104	8.603	0.072	6.08352e+07	11	0				5	18	9	DDA for preferred ion	3.10494e+07	2.47017e+07	2.37599e+07	2.37478e+07	1.82706e+07	1.65639e+07	4.00145e+07	3.46727e+07	2.02293e+07	2.03594e+07	4.87813e+07	5.35413e+07	9.50472e+06	7.3766e+06	3.52997e+07	3.09144e+07	2.92263e+07	3.00154e+07	3.03235e+07	2.71195e+07	1.39396e+07	8.11815e+06	8.79452e+06	7.99191e+06	1.33298e+07	1.1812e+07	4.56468e+07	3.92343e+07	2.74274e+07	2.00965e+07	1.96855e+07
Methyl 3-hydroxyhexanoate	C7 H14 O3	22.92	-0.00089	-6.09	146.094	146.093	7.453	0.08	5.97976e+07	8	0				5	4	4	DDA for preferred ion	2.70747e+07	2.08114e+07	2.12097e+07	1.96938e+07	2.37946e+07	2.0082e+07	1.99888e+07	1.59711e+07	1.8024e+07	16374408	2.24213e+07	2.09052e+07	2.08764e+07	1.22764e+07	2.21634e+07	1.8927e+07	2.18116e+07	1.86555e+07	1.61811e+07	1.58371e+07	1.62964e+07	1.63004e+07	1.49267e+07	1.51468e+07	2.51474e+07	2.36136e+07	2.79124e+07	2.63002e+07	1.96628e+07	1.71374e+07	3.62444e+07
Proacacipetalin	C11 H17 N O6	11.11	-0.00011	-0.41	259.106	259.105	6.526	0.126	5.95276e+07	2	0				5	13	8	DDA for preferred ion	10339274	9.39946e+06	9.44294e+06	7.99563e+06	1.1267e+07	9.49455e+06	7.59003e+06	6.04988e+06	5.84786e+06	5.72863e+06	8.81172e+06	7.61194e+06	1.17106e+07	7.9651e+06	1.08672e+07	7.78015e+06	9.43274e+06	8.83059e+06	7.6694e+06	7.08741e+06	6.20869e+06	5.28801e+06	7.01384e+06	6.33996e+06	9.94046e+06	9.79416e+06	9.94906e+06	9.67217e+06	1.02487e+07	7.51701e+06	3.86656e+07
7-Oxoheptanoic acid	C7 H12 O3	32	-0.00039	-2.68	144.079	144.078	8.04	0.079	5.87828e+07	9	0				5	6	6	DDA for preferred ion	7.15652e+06	5.37517e+06	7.99155e+06	7.34811e+06	6.1128e+06	5.76054e+06	6.82073e+06	6.49609e+06	1.34085e+07	7.48157e+06	1.1995e+07	1.00587e+07	7.32606e+06	5.68662e+06	2.37855e+07	1.85311e+07	9.79464e+06	9.78606e+06	1.10718e+07	9.74126e+06	4.79446e+06	2.06249e+06	5.41192e+06	5.65965e+06	5.2239e+06	4.13468e+06	1.29939e+07	1.04607e+07	7.13941e+06	6.00156e+06	4.77623e+06
3-Methylazelaic acid	C10 H18 O4	34.62	-0.0005	-2.48	202.121	202.12	7.205	0.073	5.79741e+07	9	0				5	18	14	DDA for preferred ion	3.7603e+07	2.58599e+07	3.31269e+07	2.94595e+07	5.51231e+07	4.85652e+07	2.90322e+07	2.71522e+07	3.25348e+07	3.16371e+07	2.98525e+07	2.82065e+07	3.84296e+07	3.08475e+07	4.24039e+07	3.76789e+07	5.87528e+07	5.63808e+07	2.97502e+07	2.96008e+07	1.47318e+07	1.35623e+07	1.96216e+07	2.0566e+07	4.99305e+07	5.29608e+07	5.59207e+07	4.98311e+07	2.52639e+07	2.0948e+07	3.55023e+07
Chenodeoxycholic acid 3-sulfate	C24 H40 O7 S	14.29	0.0002	0.42	472.249	472.25	10.94	1	5.71511e+07	1	0				5	9	7	DDA for preferred ion	515897	180930	1.42154e+06	1.20865e+06	174299	174379	5.87015e+07	5.16247e+07	196197	266003	7.63169e+06	7.33662e+06	163363	159249	278671	173472	194281	170742	1.32772e+06	759380	7.02306e+06	5.75268e+06	1.56086e+06	1.0958e+07	221376	168100	1.04097e+06	932826	719995	208230	157718
6-Oxohexanoic acid	C6 H10 O3	32.14	-0.00102	-7.87	130.063	130.062	5.426	0.121	5.62501e+07	25	0				5	6	5	DDA for preferred ion	2.40917e+07	2.64632e+07	2.3008e+07	1.53068e+07	2.65417e+07	1.54796e+07	1.77026e+07	1.65038e+07	1.4093e+07	1.50102e+07	1.49941e+07	1.15815e+07	2.0849e+07	1.42855e+07	1.93288e+07	2.11679e+07	1.80045e+07	1.42043e+07	1.98074e+07	1.76252e+07	1.9517e+07	1.36335e+07	1.83017e+07	1.73325e+07	2.33835e+07	2.03841e+07	5.66063e+07	3.8084e+07	3.9697e+07	2.48592e+07	3.02193e+07
2-Ethylglutaric acid	C7 H12 O4	32.53	-0.00104	-6.51	160.074	160.073	4.407	0.095	5.61105e+07	13	0				5	17	17	DDA for preferred ion	5.54819e+07	2.29151e+06	5.17919e+07	4.41808e+07	4.0301e+07	858453	2.51262e+07	1.93778e+07	1.83035e+07	2.2379e+07	7.21211e+06	1.69449e+07	1.45993e+07	1.08234e+06	1.24915e+07	8.03885e+06	3.1554e+07	2.87468e+07	23670579	2.35293e+07	1.57774e+07	1.30907e+07	2.24436e+07	1.97418e+07	3.02849e+07	3.21581e+07	4.85741e+07	6.14221e+06	4.81007e+07	8.30185e+06	4.43177e+06
2,2-Dimethylsuccinic acid	C6 H10 O4	18.92	-0.00109	-7.49	146.058	146.057	6.439	0.075	5.60356e+07	23	0				5	10	8	DDA for preferred ion	1.91968e+07	1.25202e+07	3.53362e+07	2.97194e+07	3.96014e+07	2.57792e+07	3.53163e+07	3.2294e+07	1.93582e+07	1.98572e+07	2.25611e+07	2.26593e+07	3.53304e+07	2.56765e+07	2.89611e+07	2.5575e+07	2.56723e+07	2.39592e+07	3.58477e+07	2.90609e+07	3.0907e+07	2.41928e+07	1.46214e+07	1.58798e+07	2.53188e+07	2.92403e+07	2.12982e+07	1.62221e+07	1.55548e+07	2.5874e+07	6.01481e+07
3-Hydroxyoctanoic acid	C8 H16 O3	26.39	-0.00087	-5.46	160.11	160.109	8.539	0.073	55261264	19	0				5	2	1	DDA for preferred ion	1.37608e+07	9.38372e+06	3.3915e+07	3.11091e+07	3.98287e+07	5.50991e+07	2.91634e+07	2.49117e+07	1.77687e+07	1.77189e+07	1.07395e+07	8.43776e+06	1.81819e+07	1.33245e+07	6.635e+06	1.20677e+07	5.66395e+06	1.67271e+07	2.86777e+07	2.65029e+07	2.88724e+07	2.43065e+07	5.7905e+06	6.528e+06	2.05378e+07	1.75953e+07	1.55656e+07	1.45827e+07	3.32945e+07	1.05788e+07	2.20102e+07
Paracetamol	C8 H9 N O2	12.5	-0.00101	-6.68	151.063	151.062	5.622	1	5.47002e+07	21	1	96.5	9.8		5	33	31	DDA for preferred ion	6.5494e+07	5.53376e+07	6.14613e+06	5.42623e+06	6.42491e+06	6.26066e+06	4.5739e+06	4.40626e+06	4.22496e+06	4.84118e+06	5.81968e+06	5.45452e+06	6.40823e+06	3.85959e+06	8.43199e+06	6.83776e+06	9.09732e+06	7.65625e+06	6.59673e+06	5.32868e+06	5.90277e+06	1.34972e+06	6.26543e+06	6.03247e+06	7.95951e+06	7.95323e+06	9.49652e+06	9.1496e+06	5.88465e+06	5.51502e+06	2.56856e+07
D-4-PHOSPHOERYTHRONIC ACID	C4 H9 O8 P	12.96	-0.00051	-2.34	216.004	216.003	2.323	0.062	5.46125e+07	3	0				5	13	13	DDA for preferred ion	9.60583e+06	7.50441e+06	4.73579e+06	4.7956e+06	4.42018e+06	3.52032e+06	2.49081e+07	2.32707e+07	3.46906e+06	3.70732e+06	5.13688e+06	3.5588e+06	4.65509e+06	3.49978e+06	1.15357e+07	7.46948e+06	5.33166e+06	5.41265e+06	3.77451e+06	3.53204e+06	3.1766e+06	932047	4.61823e+06	6.29021e+06	1.1378e+07	9.86929e+06	8.88923e+06	8.64649e+06	5.88244e+06	5.0455e+06	1.98584e+07
Azelaic acid	C9 H16 O4	23.08	-0.00074	-3.91	188.105	188.104	10.365	0.084	5.43555e+07	11	1	74.9	8.7		5	5	4	DDA for preferred ion	5.29566e+06	4.08284e+06	4.64478e+06	4.12449e+06	9.23773e+06	7.61041e+06	2.56149e+06	2.21125e+06	2.66951e+06	2.51204e+06	2.99939e+06	2.46107e+06	4.0297e+06	3.04298e+06	3.72914e+06	2.95908e+06	4.03979e+06	3.86434e+06	7.20067e+06	6.96173e+06	2.39166e+06	1.8845e+06	3.14761e+06	3.16893e+06	1.1427e+07	1.10484e+07	1.0083e+07	9.57465e+06	1.04676e+07	8.45407e+06	4.26583e+06
Crotonic acid	C4 H6 O2	12.5	-0.00145	-16.87	86.0368	86.0353	2.526	0.104	5.36922e+07	0	2	76.9	8.8		4	7	7	DDA for preferred ion	2.84123e+07	30599846	2.06553e+07	2.33967e+07	2.26794e+07	2.60205e+07	1.36707e+07	1.09646e+07	1.19251e+07	1.25705e+07	1.13019e+07	1.43432e+07	2.08801e+07	1.60709e+07	7.65378e+06	2.54328e+07	3.49064e+07	4.10532e+07	1.96985e+07	1.4568e+07	1.23726e+07	3.96567e+06	7.4605e+06	2.35544e+07	2.31528e+07	2.03794e+07	5.30778e+07	5.25386e+07	4.06554e+07	3.71445e+07	3.0685e+07
2-amino-2,3,7-trideoxy-D-lyxo-hept-6-ulosonic acid	C7 H13 N O5	46.84	-0.00074	-3.89	191.079	191.079	2.236	1	5.32695e+07	5	4			88.7	5	9	8	DDA for preferred ion	1.34415e+07	1.04592e+07	7.99285e+06	8.68884e+06	1.17152e+07	9.98946e+06	1.27708e+07	1.04141e+07	1.14933e+07	9.30991e+06	1.31649e+07	9.49987e+06	9.36475e+06	309202	1.10834e+07	9.80268e+06	1.32251e+07	1.35407e+07	7.37142e+06	7.23219e+06	7.00015e+06	222563	9.75105e+06	8.66039e+06	1.34294e+07	1.189e+07	1.86092e+07	1.43637e+07	1.11349e+07	8.45936e+06	2.93663e+07
D-Glucopyranuronic acid	C6 H10 O7	31.78	-0.00066	-3.38	194.043	194.042	9.264	1	5.31496e+07	24	0				5	8	7	DDA for preferred ion	2.08452e+06	1.30256e+06	1.41647e+07	1.37304e+07	5.69117e+06	4.08957e+06	5.23956e+07	4.17404e+07	2.42512e+06	2.72557e+06	3.97175e+07	3.34163e+07	4.83797e+06	5.11074e+06	2.8732e+06	2.29948e+06	1.93084e+06	1.8994e+06	21962483	1.9943e+07	2.9176e+07	2.13456e+07	1.10624e+06	868343	7.61007e+06	8.1079e+06	3.07752e+06	3.33791e+06	1.44052e+07	1.21483e+07	3.49736e+07
10-Hydroxydecanoic acid	C10 H20 O3	21.43	-0.00069	-3.69	188.141	188.141	8.934	0.076	5.26985e+07	16	2	91.1	9.6		5	4	4	DDA for preferred ion	2.29633e+07	1.87598e+07	3.07344e+07	2.82023e+07	4.03474e+07	3.64209e+07	4.49233e+07	4.20598e+07	1.77814e+07	1.73396e+07	1.756e+07	1.68883e+07	5.27206e+07	4.49081e+07	2.03432e+07	1.82958e+07	1.43874e+07	1.39463e+07	2.75548e+07	2.70551e+07	3.02351e+07	2.65698e+07	2.27577e+07	2.28705e+07	2.43525e+07	2.53537e+07	3.08403e+07	2.9416e+07	3.70429e+07	3.00628e+07	2.88439e+07
7-Oxoheptanoic acid	C7 H12 O3	35.29	-0.00102	-7.08	144.079	144.078	7.581	0.079	5.22719e+07	9	0				5	5	4	DDA for preferred ion	1.11596e+07	9.39675e+06	2.63985e+07	2.2005e+07	3.85408e+07	3.02891e+07	3.75769e+07	3.56106e+07	1.34507e+07	1.35225e+07	1.93218e+07	1.65342e+07	5.19796e+07	4.33706e+07	1.09445e+07	1.13728e+07	1.18077e+07	1.20465e+07	2.84063e+07	2.73818e+07	2.62916e+07	2.16042e+07	1.2743e+07	1.10705e+07	2.92477e+07	1.9883e+07	1.77252e+07	2.2337e+07	2.57202e+07	2.10245e+07	2.66525e+07
Sebacic acid	C10 H18 O4	41.3	-0.00057	-2.8	202.121	202.12	7.043	0.073	5.2227e+07	9	0				5	10	10	DDA for preferred ion	1.1506e+07	8.11248e+06	1.54818e+07	1.41761e+07	2.71053e+07	1.91384e+07	1.15514e+07	1.12979e+07	1.19498e+07	1.23164e+07	7.12498e+06	7.6564e+06	1.37126e+07	1.64929e+07	7.83912e+06	7.26476e+06	1.81286e+07	1.80114e+07	1.31421e+07	1.31574e+07	1.1502e+07	1.46341e+07	1.10139e+07	1.12519e+07	1.12129e+07	1.10597e+07	1.27934e+07	1.13602e+07	2.41786e+07	1.36564e+07	1.07873e+07
Vanillyl alcohol	C8 H10 O3	16.67	-0.00076	-4.93	154.063	154.062	7.011	0.121	5.21895e+07	11	0				5	13	13	DDA for preferred ion	1.37877e+07	1.28613e+07	1.11269e+07	1.04233e+07	1.7392e+07	1.25116e+07	9.06547e+06	1.04595e+07	8.45118e+06	7.31077e+06	1.10642e+07	9.88035e+06	1.69653e+07	1.29404e+07	1.645e+07	1.49251e+07	1.56404e+07	1.26573e+07	1.01711e+07	1.01227e+07	1.14616e+07	9.63775e+06	1.51415e+07	1.50206e+07	1.3267e+07	1.67914e+07	1.9552e+07	9.68573e+06	1.46158e+07	9.81149e+06	3.95036e+07
2-Butoxyacetic acid	C6 H12 O3	19.05	-0.00113	-8.57	132.079	132.078	6.335	0.073	5.20634e+07	21	1	62.2	8.1		5	8	4	DDA for preferred ion	1.28653e+07	8.40336e+06	3.06726e+07	2.89696e+07	3.28218e+07	2.79899e+07	4.33755e+07	3.84962e+07	1.17894e+07	1.19099e+07	2.37673e+07	2.51818e+07	3.4405e+07	2.7081e+07	9.4691e+06	9.33668e+06	9.93418e+06	9.05032e+06	3.37211e+07	3.37705e+07	2.36127e+07	1.97993e+07	1.3695e+07	1.32401e+07	2.21807e+07	2.09697e+07	1.50107e+07	1.37931e+07	3.09483e+07	2.79998e+07	2.93087e+07
(6E)-3,7-Dimethyl-6-octene-1,2,3,8-tetrol	C10 H20 O4	17.86	-0.00051	-2.48	204.136	204.136	8.401	0.073	5.04397e+07	5	0				5	2	1	DDA for preferred ion	2.6916e+07	2.18161e+07	1.90866e+07	1.69856e+07	1.55698e+07	1.27941e+07	1.36958e+07	1.23896e+07	1.25233e+07	1.21374e+07	1.31118e+07	1.30647e+07	1.78605e+07	1.32706e+07	1.47908e+07	1.22617e+07	2.08255e+07	1.95976e+07	1.26744e+07	1.23039e+07	1.22415e+07	1.03537e+07	1.54762e+07	1.52137e+07	1.68387e+07	1.66463e+07	2.43447e+07	2.18483e+07	1.62075e+07	1.45592e+07	2.50383e+07
N-(3-Carboxypropanoyl)-5-hydroxynorvaline	C9 H15 N O6	25	-0.00039	-1.69	233.09	233.09	5.366	0.076	5.03824e+07	1	0				5	8	5	DDA for preferred ion	1.99174e+07	1.63132e+07	1.4934e+07	1.37975e+07	1.16915e+07	5.48312e+06	5.962e+06	4.96155e+06	8.29654e+06	8.3579e+06	5.85522e+06	5.63607e+06	7.66845e+06	6.86082e+06	8.72571e+06	8.01545e+06	1.41609e+07	1.34739e+07	1.30174e+07	1.28874e+07	7.69317e+06	5.89658e+06	1.08006e+07	1.13833e+07	6.22023e+06	5.63924e+06	1.83202e+07	1.6644e+07	1.76963e+07	1.4623e+07	1.63376e+07
trp-pro	C16 H19 N3 O3	11.11	-0.00028	-0.93	301.143	301.142	6.945	1	5.01579e+07	5	0				5	18	13	DDA for preferred ion	1.72902e+07	1.34639e+07	1.33122e+07	1.18024e+07	1.66823e+07	1.36907e+07	1.0625e+07	1.01754e+07	9.87948e+06	9.74341e+06	1.55335e+07	1.06356e+07	1.60834e+07	1.27071e+07	1.30262e+07	1.16319e+07	1.42084e+07	1.26566e+07	1.09166e+07	1.05643e+07	1.0439e+07	8.12754e+06	1.03499e+07	1.13819e+07	1.47686e+07	1.47242e+07	1.48018e+07	1.4067e+07	1.40104e+07	1.26785e+07	3.13412e+07
10-oxo-8-decenoic acid	C10 H16 O3	26.09	-0.00019	-1.03	184.11	184.11	8.45	0.1	5.0099e+07	14	0				5	6	6	DDA for preferred ion	1.80915e+07	1.51087e+07	1.79249e+07	1.7699e+07	1.25312e+07	1.3809e+07	1.6752e+07	1.46894e+07	1.0894e+07	1.07826e+07	2.27952e+07	2.18171e+07	1.67746e+07	1.38064e+07	2.38329e+07	2.07704e+07	2.0179e+07	1.5489e+07	1.63958e+07	1.61648e+07	1.19018e+07	9.00617e+06	1.31217e+07	1.17351e+07	1.28749e+07	1.23949e+07	3.73532e+07	2.84147e+07	1.743e+07	1.53794e+07	3.02151e+07
Erythritol	C4 H10 O4	16.67	-0.00093	-7.63	122.058	122.057	1.449	1	4.98908e+07	3	0				5	17	7	DDA for preferred ion	4.1743e+06	3.80055e+06	3.03822e+06	2.87587e+06	2.50877e+06	2.33033e+06	2.15597e+06	2.13908e+06	1.87993e+06	2.03686e+06	2.04025e+06	2.16118e+06	3.38407e+06	2.60779e+06	3.15857e+06	2.76451e+06	3.23971e+06	3.11904e+06	2.5963e+06	3.17913e+06	1.81457e+06	1.74118e+06	2.72534e+06	2.12106e+06	2.56355e+06	2.98893e+06	3.43397e+06	3.38375e+06	3.85428e+06	3.74356e+06	2.44341e+07
Traumatic Acid	C12 H20 O4	13.33	-0.00028	-1.22	228.136	228.136	9.981	0.098	4.98881e+07	2	0				5	4	3	DDA for preferred ion	1.32893e+07	1.12326e+07	9.65226e+06	8.37136e+06	1.45307e+07	1.16979e+07	1.96424e+07	1.97752e+07	6.6824e+06	6.02604e+06	1.92422e+07	7.38134e+06	1.33929e+07	8.91791e+06	1.39197e+07	1.09593e+07	9.49553e+06	8.96989e+06	8.21857e+06	8.10745e+06	7.96765e+06	6.14312e+06	6.48728e+06	7.36423e+06	1.39107e+07	8.32056e+06	1.66444e+07	1.6626e+07	9.31579e+06	7.44442e+06	2.20948e+07
1780537	C11 H20 O4	22.22	-0.00041	-1.88	216.136	216.136	9.773	0.078	4.96245e+07	3	0				5	5	3	DDA for preferred ion	2.67595e+07	2.19979e+07	4.0219e+07	3.52328e+07	2.06892e+07	1.73567e+07	3.22439e+07	2.78549e+07	2.0258e+07	1.94667e+07	4.0072e+07	3.81748e+07	1.45686e+07	1.24068e+07	4.58746e+07	4.01075e+07	2.54351e+07	2.37117e+07	2.95204e+07	2.91335e+07	1.92118e+07	1.55635e+07	1.85175e+07	1.88411e+07	1.95891e+07	1.98443e+07	5.008e+07	4.67794e+07	2.62834e+07	2.16311e+07	1.57868e+07
7-Oxoheptanoic acid	C7 H12 O3	28.81	-0.00092	-6.35	144.079	144.078	5.944	0.075	4.84555e+07	9	0				5	6	6	DDA for preferred ion	2.42683e+07	2.24294e+07	2.26722e+07	2.1044e+07	2.53545e+07	2.148e+07	2.3544e+07	1.6621e+07	1.60185e+07	1.5523e+07	1.50788e+07	1.45213e+07	2.43415e+07	1.93005e+07	2.07903e+07	1.76665e+07	2.19317e+07	2.27154e+07	1.97025e+07	1.95961e+07	1.9276e+07	1.63848e+07	2.28872e+07	2.00021e+07	3.20217e+07	2.65609e+07	3.14842e+07	3.2967e+07	2.68324e+07	2.22812e+07	3.96727e+07
2,6-Dideoxy-3-C-methyl-beta-L-ribo-hexopyranose	C7 H14 O4	13.51	-0.00099	-6.11	162.089	162.088	6.462	0.082	4.81755e+07	7	0				5	7	3	DDA for preferred ion	1.717e+07	1.39659e+07	4.50453e+07	4.02678e+07	3.74911e+07	3.0993e+07	3.7517e+07	3.38892e+07	1.72924e+07	1.64778e+07	2.16226e+07	1.83274e+07	3.49326e+07	2.87226e+07	2.4362e+07	2.10402e+07	1.25743e+07	1.24407e+07	4.46956e+07	4.09889e+07	4.3052e+07	3.56277e+07	1.7581e+07	1.78151e+07	2.55807e+07	1.98046e+07	3.05371e+07	3.83935e+07	4.78248e+07	4.16073e+07	3.03608e+07
6-Hydroxy-5-methyl-4,11-dioxoundecanoic acid	C12 H20 O5	31.58	-7e-05	-0.28	244.131	244.131	8.471	0.075	4.81052e+07	2	0				5	9	2	DDA for preferred ion	1.66704e+07	1.28931e+07	1.63308e+07	1.60904e+07	1.21799e+07	1.2584e+07	1.52829e+07	1.29755e+07	9.86511e+06	9.87095e+06	1.77557e+07	1.64281e+07	1.56787e+07	1.28544e+07	1.8627e+07	1.62607e+07	2.61009e+07	1.51545e+07	1.51426e+07	1.48773e+07	9.27057e+06	7.28624e+06	9.61345e+06	8.21081e+06	9.46547e+06	9.75751e+06	2.7137e+07	2.3722e+07	1.20094e+07	1.28791e+07	1.79308e+07
Hexose	C6 H12 O6	26.62	0.00104	5.79	180.063	180.064	1.468	1	4.80306e+07	103	0				5	34	32	DDA for other ion	4.95365e+06	2.8687e+06	4.02991e+06	3.23901e+06	4.27306e+06	2.84734e+06	3.39032e+06	2.11895e+06	2.84681e+06	2.32616e+06	3.14846e+06	4.61648e+06	2.98177e+06	1.73577e+06	2.29587e+06	3.41222e+06	2.92552e+06	4.10607e+06	3.36608e+06	2.60266e+06	2.66231e+06	2.48795e+06	2.21151e+06	2.86957e+06	4.03711e+06	6.92946e+06	5.56727e+06	4.82236e+06	3.43937e+06	3.08188e+06	1.54875e+07
D-(−)-Erythrose	C4 H8 O4	16.88	0.00051	4.26	120.042	120.043	1.461	1	4.80306e+07	12	0				5	30	21	DDA for other ion	6.5984e+06	3.76976e+06	3.80753e+06	3.02633e+06	3.87106e+06	2.36283e+06	3.4273e+06	1.97342e+06	2.41481e+06	3.05838e+06	7.51356e+06	6.16548e+06	3.52997e+06	2.02912e+06	2.65048e+06	4.29732e+06	4.27658e+06	3.83374e+06	2.7003e+06	2.52026e+06	3.80398e+06	3.56322e+06	3.11354e+06	3.98373e+06	4.43687e+06	7.47357e+06	5.97287e+06	5.11234e+06	3.32354e+06	5.81161e+06	2.02619e+07
8-Hydroxy-5,6-octadienoic acid	C8 H12 O3	18.18	-0.00092	-5.9	156.079	156.078	8.542	0.098	4.79818e+07	2	0				5	6	6	DDA for preferred ion	1.88567e+07	1.67952e+07	4.68325e+07	3.93895e+07	4.17075e+07	3.58274e+07	4.63518e+07	4.01306e+07	2.16822e+07	2.15498e+07	2.07975e+07	1.91562e+07	3.53173e+07	2.96061e+07	1.13167e+07	1.01954e+07	1.18107e+07	1.15055e+07	3.57743e+07	3.57455e+07	3.92874e+07	3.23838e+07	1.7999e+07	1.79741e+07	2.58647e+07	2.48048e+07	2.68182e+07	2.34382e+07	4.52593e+07	3.81952e+07	1.74331e+07
3-(Sulfooxy)butanoic acid	C4 H8 O6 S	17.39	-0.00072	-3.92	184.004	184.003	1.715	1	4.77325e+07	3	0				5	10	9	DDA for preferred ion	1.1079e+07	7.8495e+06	7.49724e+06	7.79079e+06	1.03637e+07	8.13281e+06	8.93297e+06	6.63487e+06	6.09788e+06	5.90852e+06	3.40666e+06	4.24201e+06	7.361e+06	5.74004e+06	5.9004e+06	4.728e+06	9.91979e+06	8.77002e+06	7.63631e+06	7.67254e+06	6.56905e+06	6.03705e+06	7.69979e+06	7.96498e+06	8.99855e+06	1.01257e+07	1.05651e+07	1.13053e+07	6.99771e+06	6.39529e+06	3.52975e+07
Linamarin	C10 H17 N O6	10.53	-0.00014	-0.56	247.106	247.105	4.714	0.143	4.69473e+07	4	0				5	6	6	DDA for preferred ion	1.67133e+07	1.21732e+07	2.18307e+07	1.98796e+07	2.75784e+07	6.88155e+06	1.53568e+07	1.3232e+07	8.14424e+06	8.39907e+06	1.58041e+07	1.09269e+07	1.83431e+07	1.50922e+07	9.06681e+06	6.90579e+06	1.67332e+07	1.56417e+07	1.60107e+07	9.17841e+06	1.43604e+07	1.08906e+07	7.62626e+06	9.21272e+06	1.54487e+07	1.68848e+07	2.32604e+07	9.69884e+06	2.84026e+07	1.91419e+07	2.19749e+07
Ferulic acid	C10 H10 O4	10.77	-0.00072	-3.73	194.058	194.057	6.912	0.072	4.69335e+07	33	1	76.7	52.1		2	1	0	DDA for preferred ion	3.00032e+07	2.59991e+07	4.14926e+07	3.53857e+07	2.15053e+07	1.6519e+07	2.66022e+07	2.36131e+07	2.04596e+07	2.06601e+07	4.22903e+07	2.95185e+07	2.49448e+07	1.82974e+07	3.20831e+07	2.73016e+07	2.88335e+06	3.97265e+06	1.76038e+07	2.18261e+06	2.28735e+07	1.90774e+07	2.37085e+07	2.32313e+07	2.19416e+07	2.17145e+06	2.17343e+07	2.2355e+07	2.59635e+06	2.32608e+07	5.83415e+06
5-(1,2-Dihydroxy-2-propanyl)-2-methyl-1,3-cyclohexanediol	C10 H20 O4	12.12	-0.00049	-2.42	204.136	204.136	9.324	1	4.6733e+07	5	0				5	7	4	DDA for preferred ion	3.34388e+06	2.15397e+07	1.78816e+07	1.59355e+07	1.91269e+06	1.72383e+06	2.25086e+06	1.82854e+06	1.14693e+07	1.11289e+07	2.07646e+06	1.79752e+06	1.74075e+07	1.29137e+07	1.4412e+07	1.49838e+06	3.34863e+06	2.24056e+06	2.01001e+06	1.9614e+06	2.03835e+06	1.56631e+06	1.54601e+07	1.84407e+06	2.7805e+06	2.61834e+06	2.29422e+07	3.12941e+06	2.62708e+06	1.36399e+07	6.79136e+06
4-Oxo-2-propylpentanoic acid	C8 H14 O3	29.17	-0.00093	-5.88	158.094	158.093	6.866	0.078	4.6408e+07	18	2			76.1	5	21	7	DDA for preferred ion	4.52047e+06	3.03739e+06	3.55004e+06	3.01282e+06	5.40481e+06	5.46985e+06	3.27375e+06	2.05632e+06	2.8523e+06	2.80647e+06	5.26465e+06	5.31286e+06	1.3357e+07	7.13e+06	3.52998e+06	1.01614e+07	2.34202e+06	1.82181e+06	1.48968e+06	1.9203e+06	3.16421e+06	3.21544e+06	2.05381e+06	2.28563e+06	7.54615e+06	6.4055e+06	5.4065e+06	4.50729e+06	4.78203e+06	3.55889e+06	6.62518e+06
3-Hydroxysuberic acid	C8 H14 O5	26.44	-0.00069	-3.63	190.084	190.083	7.282	0.069	4.62501e+07	4	0				5	10	9	DDA for preferred ion	1.03198e+07	5.5226e+06	7.07969e+06	5.22953e+06	1.0919e+07	8.7209e+06	6.95214e+06	5.14332e+06	1.45255e+07	1.38924e+07	4.26816e+06	3.36013e+06	1.11683e+07	8.35339e+06	1.82197e+07	1.62255e+07	5.29198e+06	4.97597e+06	4.59336e+06	4.78723e+06	4.05539e+06	2.90352e+06	7.31445e+06	9.13009e+06	8.61285e+06	1.18947e+07	7.57471e+06	1.04207e+07	4.76961e+06	4.06933e+06	1.7385e+07
Hexitol	C6 H14 O6	13.04	-0.00089	-4.9	182.079	182.078	1.47	1	4.59977e+07	11	0				5	24	20	DDA for preferred ion	4.36784e+06	3.25465e+06	2.96505e+06	2.70758e+06	1.64583e+06	1.56779e+06	1.44633e+06	1.3785e+06	1.4422e+06	1.53868e+06	1.89705e+06	2.16749e+06	2.91925e+06	1.91979e+06	2.89745e+06	2.36742e+06	2.30573e+06	2.32623e+06	1.84943e+06	2.44145e+06	1.31524e+06	1.56668e+06	2.32618e+06	1.53822e+06	2.01051e+06	2.39991e+06	2.74405e+06	2.84278e+06	4.23191e+06	2.74758e+06	2.50101e+07
5-Acetamidopentanoic acid	C7 H13 N O3	10	-0.00104	-6.56	159.09	159.089	6.836	0.083	4.58654e+07	18	4			80.8	5	16	5	DDA for preferred ion	2.847e+06	1.69879e+06	4.1994e+06	4.05973e+06	2.33521e+06	6.01363e+06	2.76092e+06	2.89448e+06	2.13135e+06	3.14844e+06	3.77035e+06	3.83512e+06	2.69674e+06	2.01423e+06	3.30363e+06	3.38975e+06	2.61501e+06	3.12259e+06	3.99271e+06	4.92794e+06	2.77242e+06	2.85535e+06	1.84868e+06	1.63735e+06	2.32692e+06	2.74295e+06	2.91577e+06	2.86174e+06	4.18899e+06	3.63898e+06	5.22724e+06
L-Glutathione oxidized	C20 H32 N6 O12 S2	40.43	0.00025	0.41	612.152	612.152	1.947	0.071	4.55285e+07	2	1	66.3	26.7		5	6	6	DDA for preferred ion	1.20898e+06	1.0417e+06	1.13494e+06	1.77276e+06	1.93653e+06	1.78944e+06	913043	899319	1.08118e+06	769216	804641	734181	1.06782e+06	868245	861911	849009	1.06206e+06	1.08106e+06	883353	967685	712781	992397	944829	758682	1.09168e+06	1.34571e+06	1.31757e+06	1.39192e+06	1.4543e+06	879263	1.77239e+06
Adipic acid	C6 H10 O4	34.78	-0.00113	-7.74	146.058	146.057	6.323	0.075	4.5384e+07	23	2	93.7	72.9		5	10	8	DDA for preferred ion	8.36011e+06	4.9945e+06	8.50525e+06	7.14781e+06	7.83393e+06	7.13761e+06	7.95061e+06	7.61599e+06	5.7823e+06	6.3091e+06	4.67823e+06	4.13156e+06	5.17816e+06	3.60905e+06	8.34196e+06	5.60898e+06	3.77492e+06	4.21083e+06	6.43399e+06	3.20171e+06	1.47722e+07	9.22958e+06	8.99161e+06	8.34003e+06	9.17743e+06	7.25841e+06	8.64178e+06	9.38705e+06	7.9797e+06	7.66994e+06	4.88529e+07
3-Methyladipic acid	C7 H12 O4	27.5	-0.00098	-6.1	160.074	160.073	6.938	0.082	4.45302e+07	13	7	90.6	62.5		5	8	8	DDA for preferred ion	1.30773e+07	1.61386e+07	1.97666e+07	2.13379e+07	2.41284e+07	1.94243e+07	2.6601e+07	2.74927e+07	1.55313e+07	1.69816e+07	2.54477e+07	2.44384e+07	2.06098e+07	1.87503e+07	2.57521e+07	2.37225e+07	1.57848e+07	1.73689e+07	2.13571e+07	1.94768e+07	1.61199e+07	1.01692e+07	9.49943e+06	1.24929e+07	2.08111e+07	1.92092e+07	2.09692e+07	1.96426e+07	2.02394e+07	2.21538e+07	3.02999e+07
10-HDA	C10 H18 O3	12.61	-0.00066	-3.53	186.126	186.125	8.919	0.081	4.44529e+07	21	2	73.3	8.7		5	3	2	DDA for preferred ion	1.56845e+07	1.60433e+07	1.26718e+07	8.05444e+06	1.39219e+07	1.22717e+07	8.95739e+06	8.20868e+06	8.69636e+06	7.81336e+06	8.61184e+06	7.28335e+06	1.20092e+07	9.21871e+06	1.23759e+07	1.11968e+07	8.87059e+06	8.59597e+06	8.8823e+06	8.01677e+06	9.0895e+06	7.39763e+06	6.8062e+06	6.534e+06	1.42182e+07	1.31174e+07	1.98e+07	1.74994e+07	1.40843e+07	1.15828e+07	1.61496e+07
2-Anisic acid	C8 H8 O3	18.18	-0.00102	-6.74	152.047	152.046	7.68	0.072	4.35171e+07	38	11	83.1	71.8		5	11	4	DDA for preferred ion	9.02334e+06	8.08601e+06	8.45753e+06	8.96326e+06	1.16948e+07	6.84686e+06	1.13236e+07	9.91132e+06	8.0224e+06	1.07392e+07	4.66531e+07	4.81632e+07	3.86832e+06	3.39333e+06	41234742	4.0121e+07	9.10075e+06	9.82707e+06	8.31179e+06	1.21808e+07	6.99335e+06	6.59225e+06	5.97869e+06	7.37859e+06	3.94612e+06	5.43946e+06	1.7273e+07	2.24938e+07	1.13821e+07	1.0398e+07	8.92071e+06
Vanillin	C8 H8 O3	10	-0.00109	-7.15	152.047	152.046	8.49	1	4.35171e+07	38	14	84.5	9.2	62.3	5	27	26	DDA for preferred ion	6.86773e+06	5.83951e+06	7.1086e+06	7.65072e+06	1.19386e+07	1.98687e+06	2.69063e+06	6.19767e+06	3.48411e+06	1.12982e+07	4.37938e+07	4.53345e+07	1.35629e+06	424541	4.00485e+07	3.90649e+07	5.46464e+06	5.55691e+06	1.57528e+07	1.69088e+07	954590	1.07909e+06	736148	1.37176e+06	1.74519e+06	3.81669e+06	1.07733e+07	1.3597e+07	5.4625e+06	5.12571e+06	4.44701e+06
Vanillyllactic acid	C11 H14 O5	19	0.00167	7.4	226.084	226.086	7.81	0.08	4.29543e+07	14	0				5	13	5	DDA for preferred ion	2.67369e+07	2.36012e+07	3.84093e+06	3.89614e+06	1.01181e+07	7.84988e+06	4.91212e+06	5.33547e+06	1.26093e+07	1.22502e+07	4.77322e+06	4.33763e+06	971456	1.40671e+06	1.9104e+07	1.72051e+07	4.72208e+07	3.8749e+07	5.09829e+06	4.7822e+06	7.54765e+06	6.81728e+06	1.04183e+07	1.05427e+07	1.49076e+07	1.42804e+07	1.624e+06	2.60611e+06	3.95674e+06	3.57717e+06	2.5554e+06
13,14-Dihydro-15-keto Prostaglandin J2	C20 H30 O4	9.92	-18.0103	-53888.4	334.214	316.204	9.578	1	4.28078e+07	38	38	87.3	9.4		5	15	13	DDA for preferred ion	581178	701992	915365	456505	4.13759e+06	3.44942e+06	744640	445266	472742	542337	4.02715e+06	3.14968e+06	8.00205e+06	7.4277e+06	3.15015e+06	2.66391e+06	1.25469e+06	1.29355e+06	993604	1.57465e+06	749215	663839	696528	932823	5.53473e+06	3.87219e+06	1.15969e+06	2.79686e+06	1.22211e+06	1.03382e+06	2.04305e+07
2374	C8 H14 O5	10.39	-0.00071	-3.71	190.084	190.083	5.606	0.069	4.24905e+07	4	0				5	14	11	DDA for preferred ion	2.31634e+07	1.9735e+07	1.77495e+07	1.62933e+07	1.53213e+07	1.24837e+07	2.0385e+07	1.7994e+07	1.18443e+07	1.21695e+07	1.48049e+07	1.70459e+07	1.29295e+07	1.08596e+07	1.36079e+07	1.17291e+07	1.72309e+07	1.754e+07	1.52221e+07	1.35262e+07	1.81359e+07	1.50576e+07	1.34571e+07	1.64249e+07	1.82663e+07	1.85358e+07	2.30257e+07	2.00608e+07	1.70617e+07	1.47223e+07	3.38339e+07
2-Keto-glutaramic acid	C5 H7 N O4	27.78	-0.00111	-7.62	145.038	145.036	1.639	0.095	4.21679e+07	2	0				5	12	10	DDA for preferred ion	2.54003e+07	2.26738e+07	1.63588e+07	2.04378e+07	1.98924e+07	1.69814e+07	2.07102e+07	1.87055e+07	1.84388e+07	1.68574e+07	1.38481e+07	1.53829e+07	1.61284e+07	2.28149e+07	1.80496e+07	1.43451e+07	1.88614e+07	1.76269e+07	2.10919e+07	2.03813e+07	1.67902e+07	1.51357e+07	1.86981e+07	1.4537e+07	2.22709e+07	1.93703e+07	9.53204e+06	2.23746e+07	1.86005e+07	1.52639e+07	1.28959e+07
N-Propionylmethionine	C8 H15 N O3 S	11.36	-0.00091	-4.44	205.077	205.076	7.17	1	4.2031e+07	2	0				5	7	3	DDA for preferred ion	1.48551e+07	1.09478e+07	1.85267e+07	1.54285e+07	3.41878e+07	2.59495e+07	1.95154e+07	1.7426e+07	1.13472e+07	1.08669e+07	1.10987e+07	1.03262e+07	2.54768e+07	2.00515e+07	9.03347e+06	7.31588e+06	1.58499e+07	1.55993e+07	1.34891e+07	1.40484e+07	1.95917e+07	1.56905e+07	1.71042e+07	1.8063e+07	2.3187e+07	2.3992e+07	1.47859e+07	1.45408e+07	1.88069e+07	1.69223e+07	2.81754e+07
Glycerol 5-hydroxydecanoate	C13 H26 O5	13.64	9e-05	0.35	262.178	262.178	9.323	0.073	4.1959e+07	1	0				5	7	5	DDA for preferred ion	9.40521e+06	7.66905e+06	5.52567e+06	3.96068e+06	9.75492e+06	8.95884e+06	7.87749e+06	7.29565e+06	3.52473e+06	3.67168e+06	1.02988e+07	9.80658e+06	3.99879e+06	3.17624e+06	1.10266e+07	9.49569e+06	6.88002e+06	6.70048e+06	8.119e+06	6.69217e+06	9.16799e+06	7.56677e+06	4.29737e+06	4.61087e+06	1.64401e+07	1.64287e+07	1.33865e+07	1.22809e+07	8.63719e+06	7.17666e+06	3.75925e+07
5-Hydroxyvalproic acid	C8 H16 O3	24.53	-0.0009	-5.61	160.11	160.109	7.904	0.078	4.00615e+07	19	0				5	14	13	DDA for preferred ion	2.07835e+07	1.53818e+07	1.84401e+07	1.14276e+07	2.3648e+07	2.12159e+07	9.62383e+06	8.64926e+06	1.39578e+07	1.44515e+07	1.49075e+07	8.77552e+06	2.30567e+07	1.95569e+07	1.43889e+07	9.24202e+06	1.48045e+07	1.53556e+07	1.29515e+07	1.17029e+07	1.32097e+07	1.23682e+07	1.22076e+07	1.39052e+07	2.01028e+07	1.9407e+07	1.57665e+07	16045626	2.46612e+07	2.11349e+07	8.99691e+06
(2S)-2-Acetamido-4-aminobutanoic acid	C6 H12 N2 O3	15.87	-0.00095	-5.96	160.085	160.084	5.435	1	3.97576e+07	9	0				5	4	4	DDA for preferred ion	8.62432e+06	6.96951e+06	7.92324e+06	6.74251e+06	1.26974e+07	9.76209e+06	9.69827e+06	8.57511e+06	6.20543e+06	6.3831e+06	9.15105e+06	8.79221e+06	8.50873e+06	6.99841e+06	7.09127e+06	6.24602e+06	5.89095e+06	5.91289e+06	6.78779e+06	6.63632e+06	9.72216e+06	7.75672e+06	7.42585e+06	7.85721e+06	1.39018e+07	1.33763e+07	9.61766e+06	9.37767e+06	9.78121e+06	8.02017e+06	2.06932e+07
Azelaic acid	C9 H16 O4	17.81	-0.00074	-3.91	188.105	188.104	10.24	0.084	3.97469e+07	11	1	74.9	8.7		5	6	6	DDA for preferred ion	6.66627e+06	4.66784e+06	5.07819e+06	4.91601e+06	1.0193e+07	8.16736e+06	2.34169e+06	2.53389e+06	2.19019e+06	2.22255e+06	2.77671e+06	2.46873e+06	3.45127e+06	2.54525e+06	3.1923e+06	3.24868e+06	4.75934e+06	4.37982e+06	8.65695e+06	8.28373e+06	2.29593e+06	2.04318e+06	3.00719e+06	3.15553e+06	1.16167e+07	1.03363e+07	1.09586e+07	1.07689e+07	1.21455e+07	1.02209e+07	3.53152e+06
Diethyl (2R,3R)-2-hydroxy-3-methylsuccinate	C9 H16 O5	13.4	-0.00064	-3.16	204.1	204.099	6.308	0.069	3.93018e+07	2	0				5	7	5	DDA for preferred ion	1.10414e+07	7.86314e+06	1.31734e+07	1.16666e+07	8.44338e+06	9.74439e+06	1.57836e+07	1.51085e+07	1.04571e+07	1.73261e+07	2.15833e+07	2.03438e+07	5.87389e+06	5.13365e+06	1.55358e+07	1.40389e+07	8.60045e+06	8.57105e+06	1.18256e+07	1.1702e+07	1.40924e+07	1.1883e+07	1.00233e+07	8.32894e+06	1.2156e+07	8.94284e+06	1.42951e+07	1.08535e+07	1.15383e+07	1.05479e+07	2.12458e+07
3-Methylazelaic acid	C10 H18 O4	25.81	-0.00058	-2.88	202.121	202.12	6.783	0.073	3.92756e+07	9	0				5	18	3	DDA for preferred ion	3.82737e+06	3.50166e+06	8.02384e+06	1.40965e+07	4.70247e+06	4.77619e+06	5.81882e+06	6.99483e+06	1.05759e+07	9.8449e+06	2.14935e+07	2.14006e+07	9.55111e+06	1.14119e+07	1.55686e+07	1.59538e+07	3.88785e+06	3.67318e+06	5.11797e+06	4.75951e+06	1.56684e+07	1.64826e+07	1.08797e+07	1.09306e+07	7.2763e+06	7.2878e+06	4.17421e+06	4.86863e+06	8.90771e+06	1.37785e+07	2.33989e+07
3,4-Methylenesebacic acid	C12 H18 O4	11.9	-0.00035	-1.54	226.121	226.12	9.28	0.1	3.89115e+07	3	0				5	12	11	DDA for preferred ion	1.45826e+07	1.62393e+07	1.0333e+07	6.73608e+06	1.07042e+07	9.1254e+06	1.36593e+07	6.18728e+06	5.65936e+06	4.86562e+06	9.75309e+06	8.04665e+06	1.60666e+07	1.02598e+07	1.1844e+07	1.0821e+07	8.68957e+06	7.77581e+06	5.91489e+06	5.60078e+06	1.08348e+07	6.8541e+06	8.33839e+06	1.09986e+07	1.11429e+07	1.13221e+07	1.49996e+07	1.51226e+07	7.93059e+06	7.156e+06	2.64272e+07
7-Oxoheptanoic acid	C7 H12 O3	31.15	-0.00102	-7.07	144.079	144.078	6.451	0.075	3.84923e+07	9	0				5	5	2	DDA for preferred ion	1.04142e+07	9.05936e+06	3.56508e+07	3.16709e+07	3.21695e+07	2.68897e+07	3.42183e+07	3.09366e+07	1.19969e+07	1.08856e+07	1.54281e+07	1.2592e+07	3.23064e+07	2.6434e+07	1.06657e+07	1.01628e+07	6.07978e+06	6.0333e+06	3.68542e+07	3.31655e+07	3.99363e+07	3.32341e+07	1.47951e+07	1.49237e+07	2.14088e+07	1.55125e+07	1.776e+07	2.52268e+07	3.8272e+07	3.15173e+07	2.35239e+07
NP-012551	C8 H8 O4	20	-0.00101	-6.01	168.042	168.041	6.863	0.076	3.79728e+07	27	4	95.1	77.6		5	7	7	DDA for preferred ion	9.68771e+06	8.07497e+06	1.10867e+07	9.81199e+06	7.8968e+06	6.51004e+06	1.1922e+07	1.03521e+07	9.42937e+06	8.93677e+06	2.01309e+07	1.86262e+07	4.96877e+06	4.26837e+06	3.78091e+07	3.50756e+07	1.01311e+07	9.67774e+06	8.17285e+06	7.70266e+06	5.62968e+06	6.58519e+06	9.00658e+06	9.5246e+06	7.0644e+06	6.76675e+06	1.67238e+07	1.50459e+07	1.00422e+07	9.14137e+06	1.17566e+07
NP-012551	C8 H8 O4	12.82	-0.001	-5.94	168.042	168.041	5.94	1	3.79728e+07	27	4	88	59.4		5	2	1	DDA for preferred ion	9.64416e+06	7.71212e+06	1.21329e+07	8.36266e+06	9.02535e+06	8.51981e+06	1.0899e+07	1.02372e+07	8.44758e+06	6.70415e+06	7.32857e+06	7.35339e+06	8.38584e+06	6.58986e+06	3.78166e+07	3.50819e+07	7.61749e+06	1.20577e+07	8.43946e+06	7.57926e+06	9.14853e+06	7.82923e+06	7.84212e+06	6.59532e+06	1.04353e+07	1.11155e+07	7.56519e+06	1.50472e+07	9.54269e+06	7.27848e+06	1.75429e+07
8-Iso-15-keto-prostaglandin-F2β	C20 H32 O5	11.43	0.00018	0.52	352.225	352.225	8.976	0.096	3.78579e+07	39	28	94.1	9.7		5	7	5	DDA for preferred ion	6.31598e+06	5.62611e+06	1.228e+07	1.05537e+07	3.66452e+06	3.46568e+06	2.16416e+07	2.0951e+07	1.0091e+07	9.07428e+06	3.24233e+07	31062461	1.63714e+06	1.26355e+06	3.86949e+07	3.6524e+07	6.60463e+06	5.5517e+06	1.26515e+07	1.2763e+07	9.29132e+06	8.44242e+06	5.29607e+06	7.58627e+06	6.15419e+06	7.17344e+06	1.43997e+07	1.4548e+07	6.803e+06	6.0583e+06	5.94515e+06
3,5-Dimethoxybenzoic acid	C9 H10 O4	14.71	-0.00079	-4.32	182.058	182.057	9.386	1	3.78293e+07	36	2	75.7	30.7		5	3	3	DDA for preferred ion	1.86308e+07	1.60333e+07	1.2876e+07	1.26042e+07	1.40927e+07	1.25028e+07	5.95703e+06	5.02349e+06	9.59949e+06	9.32987e+06	6.89833e+06	6.45142e+06	7.50416e+06	6.004e+06	1.39421e+07	1.25763e+07	9.42597e+06	9.33285e+06	7.87895e+06	7.37314e+06	3.3986e+06	2.97836e+06	1.04827e+07	1.05158e+07	1.65718e+07	1.65958e+07	1.89987e+07	17750219	9.82468e+06	8.07585e+06	8.20294e+06
Prostaglandin B1	C20 H32 O4	10.34	0.00035	1.04	336.23	336.23	11.492	1	3.77351e+07	51	52	83	9.1		5	3	3	DDA for preferred ion	3.82767e+06	3.21226e+06	7.81614e+06	6.69727e+06	2.06005e+06	1.57701e+06	2.06572e+07	1.87944e+07	4.70207e+06	4.63556e+06	1.26242e+07	1.05233e+07	152556	120875	3.7477e+07	3.29333e+07	1.79898e+06	1.59765e+06	9.94685e+06	9.40548e+06	3.53078e+06	2.92771e+06	1.91368e+06	1.93058e+06	289288	222987	1.3539e+07	1.23043e+07	5.7118e+06	4.82231e+06	302431
7-ketodeoxycholic acid	C24 H38 O5	9.52	8e-05	0.2	406.272	406.272	10.991	0.081	3.77273e+07	11	0				5	27	28	DDA for preferred ion	1.63555e+06	1.47265e+06	3.74655e+07	3.15456e+07	468587	263032	6.16864e+06	5.9341e+06	2.15659e+06	2.23814e+06	209346	213809	190512	260055	1.23666e+06	1.15976e+06	840942	1.10269e+06	3.33347e+07	2.9849e+07	5.44662e+06	3.65676e+06	7.2533e+06	6.94397e+06	935254	427021	1.49123e+06	1.0543e+06	1.79687e+07	1.41433e+07	222040
N-Acetyl-L-glutamic acid	C7 H11 N O5	46.02	-0.00071	-3.76	189.064	189.063	1.58	0.067	3.74101e+07	7	0				5	8	6	DDA for preferred ion	9.10589e+06	1.01244e+07	9.76554e+06	8.49526e+06	1.23538e+07	1.06845e+07	1.16636e+07	9.05412e+06	6.73533e+06	6.07784e+06	1.30023e+07	1.18419e+07	1.23596e+07	8.11527e+06	1.10467e+07	1.01539e+07	8.91065e+06	8.42229e+06	8.42294e+06	9.34894e+06	8.58532e+06	9.43677e+06	6.69865e+06	6.04027e+06	8.66877e+06	1.16732e+07	7.72609e+06	7.12761e+06	8.00493e+06	8.29203e+06	3.11461e+07
1778635	C8 H12 O5	23.68	-0.00074	-3.94	188.068	188.068	6.103	0.076	3.70417e+07	5	0				5	3	2	DDA for preferred ion	1.37947e+07	1.31442e+07	1.02604e+07	8.57255e+06	1.69622e+07	1.42381e+07	1.03973e+07	1.02363e+07	7.93676e+06	8.47992e+06	9.78613e+06	9.68904e+06	2.19052e+07	1.8186e+07	1.07662e+07	9.93257e+06	1.04383e+07	1.02093e+07	9.74647e+06	9.83751e+06	1.07819e+07	9.00158e+06	9.11843e+06	9.36986e+06	15557731	1.51584e+07	1.45152e+07	1.41697e+07	1.06969e+07	9.25916e+06	2.07793e+07
6-Hydroxycaproic acid	C6 H12 O3	37.21	-0.00113	-8.56	132.079	132.078	7.311	0.073	3.69591e+07	21	2	97.1	62.5		5	9	6	DDA for preferred ion	1.97459e+07	1.52655e+07	1.7924e+07	1.61797e+07	1.58515e+07	1.24909e+07	1.28163e+07	1.20298e+07	1.49379e+07	1.55622e+07	2.3059e+07	2.50799e+07	6.20488e+06	4.80032e+06	2.40012e+07	2.01305e+07	2.03237e+07	1.88101e+07	1.69496e+07	1.68368e+07	3.88564e+06	2.89013e+06	4.11927e+06	4.43114e+06	4.49536e+06	4.51067e+06	1.53804e+07	3.73954e+07	2.02963e+07	1.96329e+07	1.95408e+06
2-Hydroxy-4-(methylthio)butanoic acid	C5 H10 O3 S	22.22	-0.00062	-4.12	150.035	150.034	5.657	1	3.64196e+07	1	0				5	31	3	DDA for preferred ion	8.7527e+06	6.04056e+06	5.11284e+06	4.2014e+06	5.14623e+06	3.7052e+06	3.23097e+07	2.8718e+07	3.5985e+06	3.93631e+06	5.0082e+06	6.0049e+06	2.80599e+06	2.55414e+06	2.13265e+07	1.82995e+07	2.21876e+06	2.98363e+06	4.51848e+06	3.80877e+06	1.01563e+07	8.12389e+06	6.95441e+06	7.80885e+06	2.12371e+06	2.54988e+06	9.7128e+06	1.06291e+07	6.77133e+06	4.86227e+06	1.44147e+06
N-Acetyl-L-phenylalanine	C11 H13 N O3	9.92	-0.00056	-2.69	207.09	207.089	8.779	0.074	3.60655e+07	10	0				5	3	2	DDA for preferred ion	3.5366e+06	2.89318e+06	1.78279e+06	1.86164e+06	3.45603e+06	3.24656e+06	2.08027e+06	1.969e+06	2.09691e+06	1.94249e+06	1.60157e+06	1.65131e+06	2.45207e+06	2.05655e+06	1.60273e+07	1.42882e+07	1.46174e+06	1.06448e+06	1.20459e+06	952147	4.18767e+06	3.55885e+06	4.14354e+06	4.24639e+06	8.00306e+06	8.05927e+06	4.16068e+06	4.10858e+06	3.68139e+06	3.08321e+06	2.20383e+07
1780537	C11 H20 O4	17.42	-0.00042	-1.95	216.136	216.136	9.655	0.078	3.59513e+07	3	0				5	26	26	DDA for preferred ion	7.47338e+06	5.61643e+06	4.96675e+06	5.79727e+06	5.00422e+06	5.1847e+06	5.02282e+06	4.06376e+06	2.73898e+06	2.82769e+06	3.9006e+06	2.84027e+06	5.44671e+06	5.63431e+06	9.79261e+06	1.12589e+07	3.9482e+06	4.67074e+06	4.31889e+06	3.67812e+06	5.51881e+06	3.73312e+06	6.49034e+06	4.51224e+06	6.59049e+06	6.53948e+06	6.6477e+06	5.88102e+06	6.58842e+06	5.93154e+06	1.62094e+07
13,14-Dihydro-15-keto Prostaglandin J2	C20 H30 O4	11.76	-18.0104	-53888.7	334.214	316.204	12.846	0.085	3.53867e+07	38	19	91	9.6		5	8	8	DDA for preferred ion	5.07939e+06	3.47371e+06	1.03983e+07	8.39021e+06	2.83613e+06	2.44334e+06	1.72569e+07	1.57102e+07	6.64897e+06	6.31012e+06	8.87175e+06	7.72036e+06	309959	238808	3.52587e+07	2.90249e+07	2.18022e+06	1.94131e+06	1.26832e+07	1.23397e+07	1.97237e+06	1.61163e+06	2.64887e+06	2.69708e+06	311979	404348	1.6148e+07	1.52555e+07	8.13148e+06	6.27623e+06	78757.3
L-(+)-Leucine	C6 H13 N O2	9.68	-0.00116	-8.88	131.095	131.093	7.072	0.076	3.5299e+07	18	0				5	10	9	DDA for preferred ion	9.2632e+06	7.50072e+06	6.55778e+06	5.56801e+06	9.40117e+06	7.54166e+06	8.35703e+06	7.79746e+06	1.0402e+07	9.98013e+06	6.00863e+06	6.53207e+06	7.7361e+06	7.38405e+06	8.22306e+06	7.03945e+06	1.0002e+07	1.04337e+07	5.46267e+06	5.46947e+06	5.90042e+06	5.18549e+06	8.6667e+06	9.08735e+06	6.38083e+06	6.65227e+06	1.11754e+07	8.79608e+06	6.82383e+06	7.33517e+06	8.21899e+06
8-Hydroxy-5,6-octadienoic acid	C8 H12 O3	16.67	-0.00092	-5.93	156.079	156.078	9.409	0.098	3.51522e+07	2	0				5	5	3	DDA for preferred ion	1.00447e+07	8.43004e+06	1.06323e+07	9.14249e+06	9.95948e+06	8.43258e+06	708930	671036	1.10534e+07	1.09867e+07	1.06575e+07	9.99657e+06	3.13529e+06	2.31551e+06	3.12117e+06	2.81046e+06	1.32466e+07	1.28392e+07	9.06143e+06	8.76192e+06	823923	721902	1.9143e+06	1.94188e+06	1.28635e+06	1.27087e+06	3.48331e+07	3.2008e+07	2.0224e+07	1.6523e+07	528910
3-Oxooctanoic acid	C8 H14 O3	25.71	-0.00079	-4.99	158.094	158.094	8.363	0.078	3.49779e+07	18	0				5	4	2	DDA for preferred ion	2.46043e+07	2.24824e+07	2.11868e+07	1.7016e+07	1.15141e+07	9.30158e+06	2.24753e+07	2.21122e+07	1.64847e+07	1.69651e+07	3.59975e+07	3.50109e+07	2.00596e+07	1.58662e+07	2.38727e+07	2.50114e+07	24045885	2.40281e+07	1.33489e+07	1.32423e+07	1.4781e+07	1.29255e+07	1.17216e+07	1.23846e+07	6.95301e+06	7.32467e+06	2.25577e+07	1.99987e+07	1.56468e+07	1.38467e+07	5.23327e+06
Salicylic acid	C7 H6 O3	10.2	-0.00104	-7.52	138.032	138.031	8.449	1	3.48047e+07	11	4	98.1	9.9		5	6	5	DDA for preferred ion	1.88692e+07	1.43857e+07	1.39597e+07	1.29885e+07	2.56797e+07	2.21844e+07	1.6256e+07	1.52649e+07	1.18068e+07	1.1378e+07	2.20963e+07	2.12421e+07	1.2839e+07	9.95499e+06	1.7538e+07	1.55645e+07	1.49436e+07	1.43583e+07	1.45713e+07	1.52255e+07	1.2103e+07	9.66435e+06	10794290	1.11993e+07	2.59164e+07	2.53528e+07	2.55592e+07	2.44151e+07	2.45508e+07	1.82133e+07	1.31217e+07
Linamarin	C10 H17 N O6	15.79	-0.00033	-1.33	247.106	247.105	7.019	0.072	3.46239e+07	4	0				5	4	4	DDA for preferred ion	1.01987e+07	8.21787e+06	1.00693e+07	8.93144e+06	1.08984e+07	9.20901e+06	7.72848e+06	6.64407e+06	7.33453e+06	7.58803e+06	8.29367e+06	8.06824e+06	9.75335e+06	7.85122e+06	8.64808e+06	7.47866e+06	1.08816e+07	1.00879e+07	8.31839e+06	8.69649e+06	6.8727e+06	6.26568e+06	7.62171e+06	7.80924e+06	7.85442e+06	8.9426e+06	9.53674e+06	1.00501e+07	1.04243e+07	9.04662e+06	2.09049e+07
1-O-[4-(1H-Indol-3-yl)butanoyl]-beta-D-glucopyranose	C18 H23 N O7	15.69	0.00137	3.76	365.147	365.149	6.777	1	3.45817e+07	1	0				3	22	8	DDA for preferred ion	3.74512e+06	2.53996e+06	5.57001e+06	3.28884e+06	9.35845e+06	7.14779e+06	2.07268e+06	2.5847e+06	2.0703e+06	1.84592e+06	3.88037e+06	3.22863e+06	1.0423e+07	9.05534e+06	3.3507e+06	2.29375e+06	3.76794e+06	6.60895e+06	2.02988e+06	2.63254e+06	2.73996e+06	2.14935e+06	5.21587e+06	6.22202e+06	7.53488e+06	7.67043e+06	5.01817e+06	2.6213e+06	2.34665e+06	2.32334e+06	1.2482e+07
Suberic acid	C8 H14 O4	30.77	-0.00086	-4.93	174.089	174.088	6.296	0.08	3.42819e+07	8	0				5	2	2	DDA for preferred ion	1.45713e+07	1.22012e+07	1.61519e+07	1.16367e+07	4.24252e+06	5.39801e+06	4.62851e+06	3.74382e+06	6.03844e+06	5.65665e+06	3.08506e+06	3.21168e+06	3.58672e+06	2.78124e+06	5.47399e+06	6.06645e+06	1.09239e+07	1.13225e+07	1.08491e+07	1.4005e+07	4.52646e+06	3.94419e+06	4.44215e+06	3.85258e+06	3.5348e+06	4.17163e+06	1.22084e+07	1.62905e+07	1.1112e+07	9.27479e+06	5.83447e+06
3-Hydroxyheptanoic acid	C7 H14 O3	35.2	-0.00102	-6.99	146.094	146.093	6.538	0.08	3.39686e+07	8	0				5	4	1	DDA for preferred ion	2.98951e+07	2.75353e+07	1.8658e+07	1.64169e+07	3.35283e+07	2.9851e+07	1.27031e+07	1.01971e+07	1.8923e+07	1.54849e+07	1.71213e+07	1.50371e+07	2.75732e+07	2.28107e+07	2.1794e+07	2.07934e+07	2.68699e+07	2.57465e+07	1.45416e+07	1.30473e+07	1.53893e+07	1.31753e+07	1.76942e+07	1.69741e+07	3.24712e+07	3.06451e+07	3.03086e+07	3.0529e+07	1.922e+07	1.74138e+07	2.83793e+07
pentahomomethionine	C10 H21 N O2 S	9.76	-0.00035	-1.58	219.129	219.129	8.091	1	3.39241e+07	2	0				5	1	1	DDA for preferred ion	2.33056e+07	2.01676e+07	1.47018e+07	1.44544e+07	2.2365e+07	2.12302e+07	1.06635e+07	1.00445e+07	1.13389e+07	1.1366e+07	1.13643e+07	1.15189e+07	3.3147e+07	3.1114e+07	1.31352e+07	1.23293e+07	1.18072e+07	1.1756e+07	1.27396e+07	1.22263e+07	1.36901e+07	1.20377e+07	1.35898e+07	1.34424e+07	2.44421e+07	2.3998e+07	1.78568e+07	1.83108e+07	1.70607e+07	1.57675e+07	2.62e+07
Vanillyl alcohol	C8 H10 O3	10.17	-0.00084	-5.48	154.063	154.062	6.22	0.121	3.35593e+07	11	0				5	12	9	DDA for preferred ion	6.84428e+06	7.92107e+06	8.60714e+06	8.26432e+06	1.03277e+07	7.91347e+06	8.57288e+06	9.84645e+06	8.5323e+06	8.02035e+06	7.60884e+06	6.62482e+06	7.48471e+06	6.61587e+06	1.04678e+07	8.41014e+06	6.59441e+06	6.74302e+06	1.02104e+07	9.57285e+06	9.68639e+06	7.96706e+06	7.45384e+06	8.31505e+06	9.55339e+06	9.75942e+06	8.58399e+06	8.20448e+06	1.18051e+07	8.05184e+06	1.71385e+07
3-Oxooctanoic acid	C8 H14 O3	24.39	-0.00092	-5.81	158.094	158.093	7.117	0.078	3.33736e+07	18	0				5	5	5	DDA for preferred ion	1.26545e+07	1.67395e+07	8.01368e+06	6.73354e+06	6.89236e+06	7.34655e+06	4.97815e+06	5.70185e+06	6.60313e+06	6.79149e+06	2.83551e+06	1.86914e+06	1.69643e+07	1.5426e+07	2.62806e+06	2.47504e+06	5.41223e+06	4.60177e+06	4.93018e+06	4.24955e+06	7.54423e+06	5.51214e+06	8.64302e+06	8.98433e+06	4.87238e+06	8.1122e+06	8.58884e+06	6.76031e+06	8.30077e+06	4.24744e+06	7.17643e+06
Azelaic acid	C9 H16 O4	28.57	-0.00075	-3.99	188.105	188.104	6.382	0.087	3.30656e+07	11	1	68.8	8.4		5	9	6	DDA for preferred ion	1.418e+07	1.21326e+07	1.33405e+07	9.91216e+06	1.19576e+07	1.02573e+07	1.05162e+07	8.99984e+06	8.46523e+06	8.76219e+06	9.67519e+06	9.59102e+06	1.01612e+07	7.32565e+06	1.3342e+07	1.17572e+07	1.10379e+07	9.68891e+06	9.49865e+06	1.32158e+07	9.40683e+06	7.72051e+06	9.8201e+06	1.07884e+07	1.17491e+07	1.17682e+07	1.20464e+07	1.28317e+07	1.43571e+07	1.02621e+07	2.3944e+07
5-Hydroxydecanedioic acid	C10 H18 O5	32.5	-0.00064	-2.95	218.115	218.115	6.963	0.071	3.2521e+07	3	0				5	18	8	DDA for preferred ion	6.37721e+06	8.11239e+06	6.29449e+06	6.49363e+06	4.21408e+06	7.1773e+06	5.11954e+06	4.96491e+06	5.43774e+06	3.42728e+06	6.69929e+06	5.58394e+06	4.37809e+06	7.94106e+06	5.58515e+06	7.29007e+06	6.6178e+06	6.81751e+06	3.372e+06	5.61118e+06	5.6535e+06	3.97102e+06	4.78061e+06	4.17738e+06	4.06441e+06	4.05275e+06	7.50629e+06	7.01997e+06	7.58451e+06	3.38704e+06	1.83989e+07
3-Isopropenylpentanedioic acid	C8 H12 O4	19.35	-0.00075	-4.37	172.074	172.073	6.438	0.071	3.22695e+07	6	0				5	5	2	DDA for preferred ion	1.19052e+07	1.01162e+07	1.41413e+07	1.32032e+07	1.15071e+07	1.04319e+07	1.45748e+07	1.24201e+07	1.03529e+07	9.89942e+06	1.12098e+07	1.11586e+07	9.94554e+06	8.08154e+06	1.5527e+07	1.36821e+07	1.30431e+07	1.32299e+07	1.23077e+07	1.34647e+07	1.18207e+07	1.04351e+07	1.05237e+07	1.02686e+07	1.23587e+07	1.12038e+07	1.61971e+07	1.63675e+07	1.36651e+07	1.14998e+07	2.64899e+07
4-Oxo-2-propylpentanoic acid	C8 H14 O3	23.81	-0.00095	-6.01	158.094	158.093	6.741	0.078	3.17501e+07	18	2			84.6	5	6	5	DDA for preferred ion	4.20356e+06	5.47995e+06	4.54083e+06	4.79452e+06	2.83323e+06	3.07264e+06	4.39561e+06	3.59221e+06	4.96407e+06	4.75979e+06	6.69929e+06	5.96905e+06	8.48009e+06	8.56277e+06	1.19171e+07	6.5001e+06	4.5462e+06	3.01766e+06	2.44268e+06	2.37414e+06	5.88013e+06	5.18104e+06	6.28748e+06	5.48405e+06	6.06425e+06	6.73559e+06	3.27365e+06	3.2128e+06	3.49394e+06	4.18865e+06	3.98897e+06
(2R)-7-Methoxy-3-oxo-3,4-dihydro-2H-1,4-benzoxazin-2-yl β-D-glucopyranoside	C15 H19 N O9	23.91	0.00358	10.03	357.106	357.11	2.86	1	3.16597e+07	1	1	95.1	9.8		5	19	7	DDA for preferred ion	4.15039e+06	3.78748e+06	3.26577e+06	2.98764e+06	1.97592e+06	1.54298e+06	2.52274e+06	2.33357e+06	1.06814e+06	1.1498e+06	1.33338e+06	1.2358e+06	1.64558e+06	1.39363e+06	2.35434e+06	2.03924e+06	3.39663e+06	3.46439e+06	3.25401e+06	3.15103e+06	1.65469e+06	1.06852e+06	1.95165e+06	2.23687e+06	1.97021e+06	1.78269e+06	3.07419e+06	2.68467e+06	3.5118e+06	3.50708e+06	1.76034e+07
3-Hydroxysuberic acid	C8 H14 O5	22.58	-0.0007	-3.67	190.084	190.083	5.922	0.069	31371699	4	0				5	7	6	DDA for preferred ion	1.94907e+07	1.79091e+07	1.69668e+07	1.58537e+07	1.64885e+07	1.4516e+07	1.22717e+07	1.16588e+07	1.11324e+07	1.12523e+07	1.15105e+07	1.10524e+07	1.81578e+07	1.44555e+07	1.59139e+07	1.36023e+07	1.53757e+07	1.58562e+07	1.38639e+07	1.46083e+07	1.3256e+07	1.11581e+07	1.47005e+07	1.51087e+07	2.03566e+07	2.05847e+07	2.18155e+07	2.01241e+07	1.92096e+07	1.60339e+07	3.01215e+07
2-(6-Hydroxyhexyl)-3-methylenesuccinic acid	C11 H18 O5	19.64	-0.00028	-1.2	230.115	230.115	8.064	0.079	3.10384e+07	1	1	75.3	30.4		5	7	5	DDA for preferred ion	1.3065e+07	1.19881e+07	9.61647e+06	9.09006e+06	9.30204e+06	1.0921e+07	1.13237e+07	1.03995e+07	7.19303e+06	7.76407e+06	9.14608e+06	8.39925e+06	1.24176e+07	8.69084e+06	1.11531e+07	1.09084e+07	1.32938e+07	1.2375e+07	1.12668e+07	9.46911e+06	7.66152e+06	6.75524e+06	7.0554e+06	6.63037e+06	1.17929e+07	8.62873e+06	1.16131e+07	1.22485e+07	1.17424e+07	9.94283e+06	2.23333e+07
L-(+)-Aspartic acid	C4 H7 N O4	27.27	-0.00112	-8.42	133.038	133.036	1.397	1	3.08812e+07	4	0				5	19	11	DDA for preferred ion	2.23807e+06	1.05949e+06	2.40011e+06	5.27677e+06	5.2996e+06	2.58068e+06	1.03436e+06	1.19946e+06	3.75749e+06	1.17886e+06	2.71074e+06	2.27933e+06	1.97184e+06	1.12804e+06	905687	988921	1.04076e+06	1.17534e+06	2.68729e+06	2.66459e+06	2.65908e+06	1.02607e+06	3.33828e+06	1.00808e+06	2.38594e+06	954158	2.2475e+06	1.36913e+06	2.42077e+06	2.28411e+06	2.48508e+06
Mesalamine	C7 H7 N O3	15.79	-0.00098	-6.43	153.043	153.042	5.669	0.094	3.04888e+07	15	4	95.7	9.8		5	10	2	DDA for preferred ion	3.33839e+07	3.0433e+07	1.45879e+07	1.25697e+07	7.63816e+06	6.19833e+06	1.33081e+07	1.24103e+07	2.01901e+07	2.07108e+07	1.34222e+06	1.28859e+06	2.592e+06	2.41324e+06	1.54604e+07	1.37062e+07	2.10766e+06	2.16311e+06	1.45729e+06	1.42523e+06	1.12703e+07	9.14469e+06	2.62508e+07	2.74351e+07	6.05442e+06	5.89497e+06	6.01075e+06	5.58236e+06	1.34932e+07	1.19638e+07	5.29132e+06
Heterodendrin	C11 H19 N O6	10.11	0	-0.01	261.121	261.121	6.343	0.071	2.97371e+07	7	0				5	3	1	DDA for preferred ion	3.03014e+06	1.99276e+06	4.51176e+06	3.93907e+06	5.26316e+06	4.26093e+06	2.86659e+06	2.77656e+06	4.65872e+06	4.87446e+06	3.80412e+06	3.81055e+06	4.17093e+06	3.44087e+06	4.20395e+06	3.52852e+06	2.60101e+06	2.60277e+06	5.0827e+06	5.105e+06	3.00905e+06	2.30222e+06	3.05148e+06	2.90532e+06	5.07262e+06	4.81991e+06	3.2205e+06	2.85442e+06	6.14972e+06	5.3116e+06	1.01205e+07
Xylitol	C5 H12 O5	17.24	-0.00105	-6.88	152.068	152.067	1.469	1	2.94245e+07	8	0				5	17	14	DDA for preferred ion	2.13713e+06	2.02012e+06	1.91689e+06	1.84938e+06	2.02808e+06	2.00811e+06	1.83098e+06	1.99748e+06	1.9362e+06	1.88605e+06	1.49792e+06	1.50263e+06	1.70087e+06	1.76821e+06	1.57136e+06	1.61351e+06	2.01097e+06	2.02659e+06	1.97423e+06	2.08012e+06	1.51088e+06	1.55967e+06	1.55859e+06	1.55934e+06	2.27767e+06	2.01227e+06	1.96047e+06	2.41757e+06	2.04346e+06	2.04854e+06	1.12607e+07
3-Oxooctanoic acid	C8 H14 O3	26.04	-0.00088	-5.58	158.094	158.093	7.6	0.078	2.93227e+07	18	0				3	32	32	DDA for preferred ion	2.44186e+07	1.84707e+07	2.11752e+07	1.4367e+07	1.53791e+07	1.08995e+07	1.84973e+07	1.44403e+07	1.01058e+07	1.27675e+07	1.00713e+07	1.25258e+07	1.32577e+07	1.21489e+07	4.9632e+06	1.05843e+07	1.66615e+07	1.28047e+07	6.44961e+06	9.29058e+06	1.54703e+07	9.3598e+06	1.00661e+07	1.16111e+07	1.42968e+07	1.33303e+07	2.96153e+07	1.65729e+07	1.1476e+07	1.03862e+07	2.79712e+07
Bialaphos	C11 H22 N3 O6 P	11.22	-0.00285	-8.81	323.125	323.122	2.55	1	2.9297e+07	1	0				5	12	12	DDA for preferred ion	8.72368e+06	7.90068e+06	7.45404e+06	6.8572e+06	1.00385e+07	7.20131e+06	7.948e+06	6.08428e+06	6.76202e+06	6.37925e+06	7.61455e+06	7.43974e+06	8.63332e+06	6.68154e+06	1.04334e+07	9.93329e+06	8.41706e+06	7.37965e+06	8.62106e+06	7.11689e+06	7.93643e+06	7.18399e+06	7.53181e+06	7.36208e+06	1.01099e+07	7.73003e+06	8.95001e+06	8.51438e+06	7.39145e+06	6.5586e+06	1.89894e+07
7-Oxoheptanoic acid	C7 H12 O3	29.73	-0.00101	-6.98	144.079	144.078	6.616	0.075	2.92803e+07	9	0				5	8	6	DDA for preferred ion	1.49802e+07	1.21916e+07	1.66578e+07	1.48777e+07	1.76461e+07	1.43753e+07	1.65896e+07	1.62356e+07	9.01741e+06	8.28318e+06	1.11538e+07	8.8376e+06	1.68013e+07	13296755	8.31301e+06	5.70332e+06	1.1636e+07	1.1085e+07	1.66361e+07	1.65594e+07	2.08597e+07	1.74442e+07	1.42323e+07	1.48505e+07	1.60634e+07	1.15678e+07	1.84213e+07	2.01135e+07	1.8584e+07	1.70978e+07	3.10315e+07
6-Aminonicotinic acid	C6 H6 N2 O2	10.53	-0.00119	-8.63	138.043	138.042	4.494	1	2.89446e+07	8	6	85	9.3		5	16	13	DDA for preferred ion	1.01524e+07	1.09649e+07	1.17531e+07	9.81743e+06	1.06877e+07	1.31898e+07	6.71271e+06	8166785	7.71084e+06	8.69959e+06	6.16223e+06	9.51965e+06	1.06289e+07	9.37366e+06	7.9627e+06	7.17684e+06	1.22744e+07	8.62335e+06	1.08189e+07	9.64902e+06	8.12648e+06	6.45804e+06	6.62965e+06	6.70981e+06	1.27037e+07	1.20076e+07	1.25198e+07	1.01184e+07	1.16943e+07	1.04309e+07	2.27435e+07
3-tert-Butyladipic acid	C10 H18 O4	26.19	-0.00058	-2.86	202.121	202.12	7.952	0.073	2.88889e+07	9	1	61.6	8.1		5	5	5	DDA for preferred ion	6.68818e+06	5.7089e+06	8.85088e+06	7.60411e+06	2.77488e+06	2.35525e+06	1.11481e+07	1.11331e+07	5.58489e+06	5.65434e+06	2.88106e+07	2.72192e+07	5.24417e+06	4.59213e+06	1.49096e+07	1.28826e+07	7.8426e+06	7.38883e+06	8.58599e+06	8.31184e+06	1.53832e+06	1.9309e+06	2.24321e+06	1.88569e+06	4.03864e+06	4.07096e+06	1.5102e+07	1.4851e+07	6.77683e+06	6.16987e+06	7.00604e+06
3-[(2Z)-1-Hydroxy-2-buten-2-yl]pentanedioic acid	C9 H14 O5	17.24	-0.0006	-2.98	202.084	202.084	5.749	0.074	2.88844e+07	4	0				5	15	13	DDA for preferred ion	1.22138e+07	9.55055e+06	1.80509e+07	1.66123e+07	1.17213e+07	8.78333e+06	9.44262e+06	8.42736e+06	1.18465e+07	1.11798e+07	2.21226e+07	2.17587e+07	3.95431e+06	3.66065e+06	2.31073e+07	2.32267e+07	1.11122e+07	1.08458e+07	1.47048e+07	1.45051e+07	2.9965e+06	2.80948e+06	2.58834e+06	4.11212e+06	9.95116e+06	9.17452e+06	2.9429e+07	2.50508e+07	1.43432e+07	1.20622e+07	2.56876e+06
(10S)-Juvenile hormone III acid diol	C15 H26 O4	23.64	0.00013	0.47	270.183	270.183	9.155	0.085	2.88774e+07	2	0				5	3	2	DDA for preferred ion	4.91669e+06	4.21134e+06	3.15726e+06	3.63134e+06	4.71669e+06	4.99025e+06	4.0159e+06	3.67473e+06	3.21493e+06	3.34514e+06	6.72613e+06	6.81228e+06	5.66763e+06	5.01682e+06	1.1043e+07	8.8294e+06	3.64931e+06	4.71191e+06	2.82662e+06	2.74641e+06	4.75606e+06	4.52576e+06	3.5569e+06	3.32247e+06	6.92994e+06	6.38126e+06	5.71309e+06	5.19273e+06	3.2304e+06	3.07063e+06	2.85449e+07
7-Mercaptoheptanoylthreonine	C11 H21 N O4 S	9.62	9e-05	0.33	263.119	263.119	9.063	0.133	2.87059e+07	2	0				5	6	6	DDA for preferred ion	5.15978e+06	3.93931e+06	4.27435e+06	3.3023e+06	1.77255e+06	1.41618e+06	2.99904e+06	2.65799e+06	1.24437e+06	1.18336e+06	1.08593e+06	1.05625e+06	927789	883850	1.57153e+06	2.14234e+06	5.17185e+06	4.88785e+06	4.38769e+06	3.95644e+06	1.89095e+06	1.60105e+06	2.46212e+06	2.35729e+06	1.82775e+06	1.50208e+06	4.46046e+06	4.18089e+06	3.20598e+06	2.56658e+06	9.77514e+06
2-Hydroxy-1,2-diphenylethyl hydrogen sulfate	C14 H14 O5 S	11.4	0.00032	1.1	294.056	294.057	9.722	0.145	2.8672e+07	1	0				5	10	10	DDA for preferred ion	5.95127e+06	4.55857e+06	3.45177e+06	2.72763e+06	8.97556e+06	7.31823e+06	1.50189e+06	1.47301e+06	2.39656e+06	2.19091e+06	1.46002e+06	1.68075e+06	5.01039e+06	5.14261e+06	2.5732e+06	2.15099e+06	2.93925e+06	2.55612e+06	4.54957e+06	4.4471e+06	1.26923e+06	1.36101e+06	2.84545e+06	2.86305e+06	3.42509e+06	3.05675e+06	1.17766e+07	1.12026e+07	6.63987e+06	5.73009e+06	3.61656e+06
ALA-GLU	C8 H14 N2 O5	35.64	-0.00049	-2.26	218.09	218.09	1.715	1	2.85642e+07	8	0				5	5	5	DDA for preferred ion	9.29543e+06	6.40579e+06	6.88857e+06	7.11583e+06	1.06233e+07	5.76667e+06	7.67881e+06	7.71494e+06	6.17638e+06	5.20336e+06	7.81926e+06	6.88145e+06	6.5243e+06	5.44886e+06	7.00835e+06	6.56517e+06	7.46816e+06	5.729e+06	5.66924e+06	5.13829e+06	5.12901e+06	5.75225e+06	6.80654e+06	6.17655e+06	8.84708e+06	8.63587e+06	7.54912e+06	6.49377e+06	6.15708e+06	7.94222e+06	1.42838e+07
8-Iso-15-keto-prostaglandin-F2β	C20 H32 O5	20	0.0002	0.57	352.225	352.225	9.629	0.096	2.83761e+07	39	27	94.2	9.7		5	1	1	DDA for preferred ion	2.93852e+06	2.3757e+06	7.69934e+06	7.04904e+06	1.53069e+06	1.32045e+06	1.11325e+07	1.13139e+07	5.16609e+06	5.16245e+06	1.6518e+07	1.58557e+07	441898	308770	2.84469e+07	2.51294e+07	2.48042e+06	2.6382e+06	9.12542e+06	8.82446e+06	2.67038e+06	2.40684e+06	1.6633e+06	1.78508e+06	1.0585e+06	973118	9.51416e+06	9.25357e+06	4.41832e+06	4.00585e+06	708873
PHENYLBUTYRIC ACID	C10 H12 O2	16.13	-0.00089	-5.42	164.084	164.083	10.426	0.089	2.81062e+07	55	0				5	16	11	DDA for preferred ion	2.20821e+07	1.80494e+07	2.1067e+07	1.83114e+07	1.60941e+07	1.35339e+07	1.31136e+07	1.21509e+07	1.67752e+07	1.71519e+07	4.81442e+06	4.20111e+06	5.23492e+06	4.31837e+06	5.86975e+06	5.17086e+06	5.9199e+06	6.00185e+06	6.05415e+06	5.97399e+06	2.04905e+07	1.65988e+07	1.26351e+07	1.30997e+07	2.71315e+07	2.6361e+07	1.46607e+07	1.4095e+07	1.99046e+07	1.76196e+07	5.29267e+06
4-Hydroxy-L-threonine	C4 H9 N O4	26.92	8e-05	0.6	135.053	135.053	4.712	1	2.7724e+07	6	0				5	5	5	DDA for preferred ion	2.21309e+06	1.52326e+06	1.56599e+06	1.39466e+06	1.52694e+06	1.11198e+06	787894	171500	672974	889888	822761	1.22596e+06	1.33257e+06	1.25914e+06	1.25737e+06	1.36645e+06	1.19539e+06	1.11519e+06	2.19552e+06	2.09451e+06	1.411e+06	871263	786773	754865	1.53043e+06	1.50798e+06	1.34384e+06	1.18879e+06	2.19846e+06	1.77768e+06	1.60186e+07
2,4-Dimethylpimelic acid	C9 H16 O4	27.91	-0.00075	-4	188.105	188.104	6.161	0.087	2.75848e+07	11	0				5	22	21	DDA for preferred ion	5.34116e+06	6.52586e+06	5.22082e+06	4.32548e+06	5.01201e+06	5.27283e+06	6.84234e+06	5.84755e+06	5.45436e+06	3.53866e+06	7.74153e+06	7.53021e+06	3.24383e+06	5.55509e+06	5.50143e+06	5.31382e+06	5.41094e+06	3.49747e+06	5.841e+06	5.60149e+06	6.08999e+06	4.39562e+06	4.60916e+06	3.81204e+06	6.82684e+06	7.13038e+06	6.89748e+06	7.61998e+06	5.63284e+06	3.43526e+06	9.30937e+06
3-tert-Butyladipic acid	C10 H18 O4	15.87	-0.0005	-2.48	202.121	202.12	8.497	0.073	2.74195e+07	9	1	62.9	8.1		5	1	1	DDA for preferred ion	1.21811e+07	9.53368e+06	1.55224e+07	1.34734e+07	1.31993e+07	1.09371e+07	1.60963e+07	1.39375e+07	8.51203e+06	7.63763e+06	1.13857e+07	1.08464e+07	1.57918e+07	1.32482e+07	1.11281e+07	9.68397e+06	1.19414e+07	1.16328e+07	1.32021e+07	1.24499e+07	1.10246e+07	9.53477e+06	7.28044e+06	7.19981e+06	1.12096e+07	1.12926e+07	1.14727e+07	1.0234e+07	1.2931e+07	1.06504e+07	1.78529e+07
3-Oxooctanoic acid	C8 H14 O3	30.56	-0.00093	-5.87	158.094	158.093	8.004	0.078	2.71868e+07	18	0				5	9	7	DDA for preferred ion	1.43209e+07	1.18587e+07	1.2752e+07	1.05376e+07	9.02751e+06	8.30956e+06	8.82143e+06	8.43642e+06	8.71516e+06	9.51245e+06	2.14021e+07	2.27591e+07	6.69293e+06	5.47617e+06	2.71653e+07	1.40578e+07	1.09757e+07	1.28964e+07	1.29189e+07	1.29678e+07	6.33822e+06	6.87139e+06	9.69438e+06	9.59558e+06	9.00367e+06	1.01676e+07	1.68406e+07	1.27904e+07	1.1069e+07	9.32875e+06	1.60073e+07
2-Hydroxy-6-keto-2,4-heptadienoate	C7 H8 O4	11.9	-0.00086	-5.53	156.042	156.041	3.52	1	2.64355e+07	19	0				5	21	13	DDA for preferred ion	2.90986e+06	3.79766e+06	4.50506e+06	3.84344e+06	5.54844e+06	4.61036e+06	4.26171e+06	7.04738e+06	3.66948e+06	2.30372e+06	2.67245e+06	1.73073e+06	3.38116e+06	2.02859e+06	2.04345e+06	2.5371e+06	3192054	2.92872e+06	3.54777e+06	4.88458e+06	3.14251e+06	3.50247e+06	2.14001e+06	2.86727e+06	4.82913e+06	4.794e+06	2.95117e+06	3.57599e+06	4.54206e+06	5.37744e+06	1.06807e+07
Azelaic acid	C9 H16 O4	20	-0.00078	-4.13	188.105	188.104	6.472	0.087	2.64299e+07	11	0				4	17	14	DDA for preferred ion	2.25166e+07	7.4707e+06	2.28691e+07	7.82519e+06	9.05087e+06	751114	8.25485e+06	1.01005e+07	7.93615e+06	5.50687e+06	3.69639e+06	4.17457e+06	8.00498e+06	8.35594e+06	5.69278e+06	2.89394e+06	2.82367e+06	5.78406e+06	8.64861e+06	1.22273e+07	9.3823e+06	9.60174e+06	3.73132e+06	3.71441e+06	5.77852e+06	6.08095e+06	5.80744e+06	8.72151e+06	1.49568e+07	6.03783e+06	1.89923e+07
1-nonanoic acid	C9 H18 O2	11.71	-0.00095	-6.01	158.131	158.13	12.597	0.086	2.63121e+07	25	0				5	8	5	DDA for preferred ion	1.34475e+07	1.33401e+07	1.43376e+07	1.73729e+07	1.43243e+07	1.67905e+07	1.64639e+07	1.84384e+07	1.29752e+07	1.69198e+07	1.37645e+07	1.61634e+07	1.8589e+07	1.69813e+07	1.92808e+07	1.73159e+07	1.8082e+07	2.06964e+07	1.99435e+07	2.10685e+07	1.32246e+07	1.40439e+07	1.25826e+07	1.75691e+07	1.33913e+07	1.37796e+07	14903576	1.82519e+07	1.50128e+07	1.70882e+07	1.30678e+07
Î³-Glutamyl phosphate	C5 H10 N O7 P	10.53	-0.00166	-7.33	227.019	227.018	1.786	1	2.623e+07	4	0				5	14	1	DDA for preferred ion	6.14226e+06	4.01905e+06	5.69188e+06	4.74055e+06	4.63864e+06	4.07375e+06	3.24177e+06	2.77713e+06	2.94998e+06	2.50906e+06	3.51474e+06	3.07283e+06	5.11353e+06	3.53192e+06	3.31183e+06	2.34088e+06	3.11155e+06	2.97052e+06	6.65722e+06	7.28761e+06	6.92956e+06	5.94887e+06	5.41637e+06	4.84866e+06	7.82345e+06	8.05854e+06	4.67948e+06	3.27674e+06	6.28357e+06	4.67721e+06	1.89838e+07
8-Hydroxy-5,6-octadienoic acid	C8 H12 O3	23.08	-0.00078	-4.97	156.079	156.078	6.589	0.082	2.61301e+07	2	0				5	5	4	DDA for preferred ion	1.82571e+07	1.7123e+07	2.59317e+07	2.3215e+07	2.00389e+07	1.63687e+07	2.05528e+07	2.03974e+07	1.60096e+07	1.69028e+07	2.50811e+07	2.54509e+07	1.41558e+07	1.2311e+07	2.6387e+07	2.38787e+07	1.83978e+07	1.73526e+07	2.25247e+07	2.19229e+07	2.09344e+07	1.73595e+07	1.64001e+07	1.55262e+07	1.94348e+07	2.1064e+07	2.4857e+07	2.38657e+07	2.15922e+07	1.84655e+07	1.94459e+07
10-oxo-8-decenoic acid	C10 H16 O3	21.05	-0.00077	-4.18	184.11	184.109	8.77	0.1	2.56917e+07	14	0				5	4	4	DDA for preferred ion	1.06446e+07	8.92344e+06	7.17568e+06	8.16745e+06	9.49995e+06	8.89171e+06	1.02225e+07	6.26975e+06	1.04472e+07	9.06079e+06	7.97739e+06	8.2756e+06	8.56371e+06	7.61288e+06	1.61509e+07	1.47533e+07	6.86355e+06	8.16014e+06	6.06611e+06	9.41712e+06	6.33252e+06	4.68758e+06	1.2265e+07	1.0254e+07	1.24697e+07	1.39238e+07	1.67632e+07	1.64217e+07	1.154e+07	1.19902e+07	1.20328e+07
Phenol	C6 H6 O	18.18	-0.00141	-15	94.0419	94.0405	2.339	1	2.55943e+07	0	1	98.9	9.9		5	8	6	DDA for preferred ion	6.54648e+06	6.62546e+06	6.7209e+06	6.03238e+06	5.92597e+06	5.41466e+06	5.07181e+06	4.17329e+06	3.71635e+06	3.88738e+06	4.43016e+06	3.60512e+06	5.59909e+06	3.3973e+06	5.58019e+06	3.85752e+06	5.87028e+06	6.55941e+06	5.25619e+06	5.73341e+06	3.25808e+06	3.59274e+06	3.37828e+06	3.5927e+06	8.1843e+06	7.88407e+06	5.87312e+06	6.92706e+06	6.81683e+06	6.80261e+06	1.91033e+07
Heptanoic acid	C7 H14 O2	31.25	-0.00115	-8.81	130.099	130.098	7.668	1	2.55011e+07	21	1	68.9	8.4		5	4	4	DDA for preferred ion	7.58564e+06	6.4425e+06	2.08968e+07	1.85187e+07	1.21388e+07	1.01346e+07	2.54631e+07	2.38793e+07	6.63323e+06	6.83144e+06	1.60949e+07	1.61199e+07	1.40152e+07	1.16744e+07	7.73946e+06	7.30014e+06	5.33307e+06	5.23317e+06	1.91848e+07	1.83836e+07	1.22394e+07	1.02668e+07	5.33363e+06	5.25488e+06	6.96511e+06	7.30701e+06	9.61905e+06	8.9323e+06	1.64461e+07	1.36547e+07	1.07187e+07
N-4-hydroxyphenylacetylglutamic acid	C13 H15 N O6	27.94	0.00014	0.51	281.09	281.09	7.374	1	2.53914e+07	2	0				5	5	2	DDA for preferred ion	7.65742e+06	6.61957e+06	7.29721e+06	5.875e+06	6.79185e+06	6.01497e+06	5.1214e+06	4.84334e+06	4.34097e+06	4.20672e+06	5.63868e+06	5.2856e+06	6.37988e+06	5.0993e+06	5.27742e+06	4.79964e+06	7.69111e+06	6.23717e+06	5.69121e+06	5.6005e+06	4.801e+06	3.79499e+06	5.13172e+06	4.65915e+06	6.50851e+06	6.40224e+06	7.0563e+06	6.73199e+06	6.78465e+06	6.04412e+06	1.51487e+07
NP-018716	C11 H20 O4	17.44	-0.00035	-1.61	216.136	216.136	10.222	0.078	2.52548e+07	3	1	66.8	26.8		5	5	5	DDA for preferred ion	6.18524e+06	4.86883e+06	3.66773e+06	3.04723e+06	6.63301e+06	5.17843e+06	4.10059e+06	3.59348e+06	2.85033e+06	2.69424e+06	4.39829e+06	4.44813e+06	4.35552e+06	3.2617e+06	5.56114e+06	4.83477e+06	4.48782e+06	4.08812e+06	3.18713e+06	3.36016e+06	2.88273e+06	2.47831e+06	2.79338e+06	2.99328e+06	7.36337e+06	7.19602e+06	4.69202e+06	4.72175e+06	3.32621e+06	2.85047e+06	1.11193e+07
Hydroxy acrylic acid	C3 H4 O3	11.11	-0.00048	-5.48	88.016	88.0156	7.264	1	2.51354e+07	6	1			63.6	5	5	4	DDA for other ion	1.20728e+06	1.08645e+06	7.01843e+06	7.39013e+06	1.3857e+06	1.20671e+06	4.57912e+06	4.00825e+06	2.33435e+06	2.53826e+06	5.07447e+06	4.43759e+06	1.05299e+06	797976	6.42438e+06	5.90899e+06	1.00606e+06	916340	8.08184e+06	8.32329e+06	5.20582e+06	4.33166e+06	1.19638e+06	1.3674e+06	3.53777e+06	3.71087e+06	5.25694e+06	4.7302e+06	9.11686e+06	7.44997e+06	2.07029e+07
NP-021698	C11 H13 N O4	27.78	-0.00025	-1.12	223.084	223.084	6.026	1	2.51111e+07	10	1	60.4	54.2		5	5	5	DDA for preferred ion	9.85746e+06	9.23124e+06	6.53162e+06	5.25668e+06	5.36157e+06	3.84463e+06	2.86173e+06	2.84704e+06	7.06141e+06	7.14008e+06	5.18679e+06	4.68692e+06	4.89053e+06	3.42473e+06	7.42171e+06	6.70822e+06	9.62293e+06	9.82194e+06	5.57831e+06	4.64813e+06	2.60266e+06	2.47979e+06	7.56918e+06	8.10098e+06	4.5828e+06	4.46018e+06	1.1e+07	9.41788e+06	7.7828e+06	6.50155e+06	4.66851e+06
10-oxo-8-decenoic acid	C10 H16 O3	18.75	-0.00074	-4	184.11	184.109	10.64	1	2.50622e+07	14	0				5	6	6	DDA for preferred ion	1.05423e+07	8.3858e+06	2.1011e+07	1.87018e+07	1.64536e+07	1.66445e+07	2.37306e+07	1.71702e+07	1.3401e+07	1.28234e+07	1.20231e+07	9.88594e+06	2.52099e+07	2.12366e+07	8.75293e+06	9.16777e+06	5.16274e+06	5.41282e+06	1.62724e+07	1.62191e+07	2.00376e+07	1.58781e+07	9.6498e+06	8.88186e+06	1.13684e+07	1.15909e+07	1.33459e+07	1.08383e+07	2.22246e+07	1.76826e+07	6.20031e+06
3-Isopropenylpentanedioic acid	C8 H12 O4	18.75	-0.00082	-4.78	172.074	172.073	6.569	0.071	2.49427e+07	6	0				5	15	5	DDA for preferred ion	1.59069e+07	1.24808e+07	1.37502e+07	1.25607e+07	1.35167e+07	9.74257e+06	6.63808e+06	6.22785e+06	9.17739e+06	9.34048e+06	1.24416e+07	1.13753e+07	1.01708e+07	8.35847e+06	1.51507e+07	1.34999e+07	1.1307e+07	1.09197e+07	9.62309e+06	8.71113e+06	9.7969e+06	7.11892e+06	8.34767e+06	8.06735e+06	1.49495e+07	1.32198e+07	13690121	1.22147e+07	1.16086e+07	1.01017e+07	2.94832e+07
2H-1,4-Benzoxazin-3(4H)-one	C8 H7 N O2	12.5	-0.00079	-5.28	149.048	149.047	6.422	0.08	2.48793e+07	10	0				5	12	11	DDA for other ion	2.5398e+06	2.10846e+06	3.89132e+06	2.9613e+06	4.30781e+06	3.53098e+06	2.64801e+06	2.08565e+06	2.35264e+06	3.33925e+06	6.28576e+06	6.90217e+06	5.37148e+06	4.76113e+06	3.64828e+06	2.38981e+06	8.13662e+06	4.02144e+06	7.51852e+06	4.62191e+06	2.21282e+06	1.81535e+06	2.16778e+06	2.30966e+06	4.63865e+06	4.98939e+06	6.57928e+06	4.07591e+06	3.51889e+06	5.66557e+06	8.67992e+06
D-Ribulose 5-phosphate	C5 H11 O8 P	33.33	-0.00022	-0.95	230.019	230.019	1.4	1	2.47373e+07	20	3	67.2	47.1		5	20	19	DDA for preferred ion	1.14954e+07	1.29467e+07	1.29669e+07	1.25934e+07	1.07139e+07	1.03788e+07	1.16346e+07	1.09363e+07	1.08155e+07	1.2869e+07	9.39937e+06	9.60788e+06	9.89449e+06	1.29394e+07	1.20691e+07	1.56081e+07	1.03299e+07	9.52284e+06	1.21458e+07	1.17677e+07	1.39671e+07	1.45399e+07	1.41944e+07	1.44959e+07	1.37378e+07	1.20698e+07	9.87862e+06	1.02482e+07	1.07691e+07	1.34584e+07	1.7022e+07
3-Hydroxysebacic acid	C10 H18 O5	34.62	-0.00044	-2	218.115	218.115	6.79	0.08	2.47281e+07	3	0				5	26	5	DDA for preferred ion	5.43017e+06	3.70077e+06	4.64546e+06	3.38472e+06	4.66966e+06	4.19167e+06	4.99244e+06	5.26194e+06	6.97024e+06	4.23387e+06	1.13971e+07	8.00775e+06	5.41925e+06	4.43596e+06	5.17637e+06	5.92621e+06	8.53423e+06	9.4533e+06	5.45083e+06	5.19909e+06	6.12469e+06	7.25049e+06	4.20833e+06	3.68632e+06	2.9826e+06	3.32196e+06	3.85407e+06	3.88743e+06	5.38741e+06	3.3724e+06	6.60369e+06
DL-Lactic Acid	C3 H6 O3	35.71	-0.00138	-15.33	90.0317	90.0303	5.794	0.074	2.46229e+07	0	2	98.9	9.9		5	9	7	DDA for preferred ion	874232	697416	587881	439309	6.46713e+06	5.80956e+06	4.03291e+06	3.82884e+06	1.6147e+06	1.67347e+06	3.28786e+06	2.98966e+06	3.33638e+06	3.14861e+06	6.27229e+06	5.2918e+06	728132	4.0483e+06	3.91753e+06	4.18944e+06	5.4321e+06	4.57915e+06	3.26801e+06	3.41889e+06	756396	1.19935e+06	1.66363e+06	977570	962621	4.49305e+06	2.60377e+07
7-Oxoheptanoic acid	C7 H12 O3	35.71	-0.00101	-7.01	144.079	144.078	6.753	0.075	2.45602e+07	9	0				5	17	12	DDA for preferred ion	6.73848e+06	4.99829e+06	7.37258e+06	6.56365e+06	7.56369e+06	7.77792e+06	7.09156e+06	5.49121e+06	1.03371e+07	9.40886e+06	8.33514e+06	6.10393e+06	4.96316e+06	6.80712e+06	8.42633e+06	8.78837e+06	3.25763e+06	4.04086e+06	3.57114e+06	3.37708e+06	8.7753e+06	9.39029e+06	1.0666e+07	9.07192e+06	1.43409e+07	8.94017e+06	6.59762e+06	6.8047e+06	6.67427e+06	6.40348e+06	1.00688e+07
ACETYL ARGININE	C8 H16 N4 O3	29.27	-0.00054	-2.52	216.122	216.122	1.685	1	2.42564e+07	2	0				5	5	5	DDA for preferred ion	1.33501e+07	1.11537e+07	1.09335e+07	1.37601e+07	1.22434e+07	1.31709e+07	1.1022e+07	1.11619e+07	1.2998e+07	1.12887e+07	1.45196e+07	1.28901e+07	1.28312e+07	1.24444e+07	1.25524e+07	1.24019e+07	1.06621e+07	8.90754e+06	1.28273e+07	1.28796e+07	1.02857e+07	1.11708e+07	9.3343e+06	9.36668e+06	1.47742e+07	1.48118e+07	7.31954e+06	9.34084e+06	1.18324e+07	1.31828e+07	8.05089e+06
JWH 018 N-(5-hydroxypentyl) β-D-Glucuronide	C30 H31 N O8	38.98	0.00593	11.11	533.205	533.211	5.301	1	2.4166e+07	0	1	60.8	45.6		5	9	9	DDA for preferred ion	265499	209269	4.30056e+06	3.22146e+06	765153	616747	428035	430529	541797	636107	562647	667637	471349	355501	425616	405784	255205	162130	1.91498e+06	1.51252e+06	1.40189e+06	903407	91566.7	124120	576434	610391	334734	264909	5.16885e+06	4.27148e+06	623593
8-Iso-15-keto-prostaglandin-F2β	C20 H32 O5	12	-18.0103	-51132.9	352.225	334.215	12.059	1	2.41264e+07	32	46	92.3	9.6		5	18	11	DDA for preferred ion	690472	336664	7.52343e+06	6.56257e+06	89475.6	332089	9.1396e+06	1.08993e+07	3.83837e+06	3.97757e+06	1.23942e+07	1.08443e+07	242928	102118	2.91419e+06	2.54282e+07	529270	465981	9.09925e+06	9.71146e+06	1.8784e+06	1.66067e+06	489026	497158	103785	201831	1.1623e+07	1.01961e+07	4.34205e+06	257277	305914
β-D-Glucopyranuronic acid	C6 H10 O7	61.76	-0.00067	-3.44	194.043	194.042	1.246	0.043	2.4111e+07	24	3	84.2	73.1	62.7	5	21	10	DDA for preferred ion	9.27318e+06	7.97359e+06	5.21705e+06	4.93304e+06	5.71787e+06	4.68569e+06	4.36191e+06	3.36507e+06	7.06287e+06	8.05434e+06	5.1623e+06	5.70903e+06	6.49965e+06	4.76515e+06	1.11852e+07	9.07467e+06	5.23153e+06	4.35519e+06	4.6554e+06	4.4626e+06	7.28199e+06	5.87408e+06	1.00307e+07	1.20767e+07	8.75989e+06	5.3791e+06	9.55795e+06	7.56979e+06	5.71087e+06	4.47376e+06	1.38783e+07
Dodecanedioic acid	C12 H22 O4	26.39	-0.00022	-0.96	230.152	230.152	9.303	0.086	2.41016e+07	5	0				5	16	15	DDA for preferred ion	1.4848e+07	1.14566e+07	8.56104e+06	6.18976e+06	6.86361e+06	6.47507e+06	7.63685e+06	7.34601e+06	5.88352e+06	5.35521e+06	6.58821e+06	6.2124e+06	8.3925e+06	6.8979e+06	1.02351e+07	8.56565e+06	1.18523e+07	1.17357e+07	6.39893e+06	5.59321e+06	6.71458e+06	5.74051e+06	7.76516e+06	6.53897e+06	1.11273e+07	9.07151e+06	9.14772e+06	1.27179e+07	7.79682e+06	7.20211e+06	1.11386e+07
3-Hydroxysebacic acid	C10 H18 O5	32.43	-0.00051	-2.33	218.115	218.115	5.811	0.08	2.38983e+07	3	0				5	19	18	DDA for preferred ion	1.15328e+07	1.01428e+07	9.61653e+06	1.77332e+07	1.21077e+07	1.47908e+07	8.5266e+06	1.26431e+07	1.06145e+07	1.1067e+07	1.22414e+07	7.97033e+06	1.02134e+07	1.22613e+07	1.04211e+07	8.91299e+06	1.65903e+07	1.68699e+07	8.98249e+06	8.68145e+06	7.94751e+06	6.52321e+06	1.02475e+07	1.05812e+07	1.04408e+07	1.1653e+07	1.12361e+07	1.16263e+07	1.3763e+07	1.00723e+07	2.32624e+07
gamma-Glutamyl-N~5~-acetylornithine	C12 H21 N3 O6	23.47	0.00023	0.76	303.143	303.143	5.794	1	2.3843e+07	2	0				5	14	5	DDA for preferred ion	5.29698e+06	5.30492e+06	4.29088e+06	3.71548e+06	5.0101e+06	2.71249e+06	3.0531e+06	3.04311e+06	2.7309e+06	2.4015e+06	3.2677e+06	3.54178e+06	5.52892e+06	4.253e+06	4.46737e+06	4.01507e+06	3.23181e+06	3.54613e+06	2.74519e+06	3.1413e+06	3.23562e+06	2.74045e+06	3.51052e+06	3.77947e+06	6.79389e+06	5.30025e+06	5.10267e+06	1.62394e+06	4.86485e+06	4.27388e+06	1.02746e+07
n-Butyl lactate	C7 H14 O3	24.24	-0.00101	-6.89	146.094	146.093	6.751	0.08	2.36985e+07	8	0				5	11	6	DDA for preferred ion	7.6742e+06	9.44738e+06	1.01984e+07	1.10493e+07	5.67853e+06	5.46386e+06	1.05924e+07	1.28104e+07	7.54348e+06	8.71114e+06	1.96901e+07	2.19008e+07	4.1336e+06	5.1793e+06	1.38943e+07	1.40464e+07	6.86078e+06	6.99644e+06	5.76318e+06	6.27257e+06	5.47184e+06	6.13834e+06	5.35612e+06	4.84617e+06	5.87774e+06	6.93356e+06	1.32293e+07	1.41267e+07	8.47029e+06	8.15319e+06	2.24595e+06
N-Acetyl-L-cysteine	C5 H9 N O3 S	13.24	-0.00111	-6.79	163.03	163.029	4.967	0.081	2.3658e+07	3	0				5	6	6	DDA for preferred ion	5.50014e+06	4.07993e+06	4.44627e+06	4.07589e+06	6.31745e+06	4.59962e+06	2.41222e+06	2.42659e+06	3.05042e+06	3.04772e+06	2.37775e+06	2.49888e+06	4.43027e+06	3.92979e+06	4.09884e+06	3.58286e+06	4.41974e+06	4.08742e+06	4.37634e+06	3.76879e+06	1.75449e+06	1.46812e+06	3.37682e+06	3.81596e+06	5.40137e+06	5.62689e+06	5.49771e+06	5.47588e+06	5.2173e+06	4.27069e+06	8.81461e+06
7-Hydroxy-2-(4-hydroxyphenyl)-4-oxo-3,4-dihydro-2H-chromen-5-yl β-D-glucopyranoside	C21 H22 O10	20.83	0.00017	0.38	434.121	434.121	8.043	0.073	2.34894e+07	14	1	92.1	46.9		5	7	6	DDA for preferred ion	735000	539988	471667	555181	820994	545484	1.17371e+07	1.12917e+07	169169	168240	2.41901e+07	2.3573e+07	205141	183424	331992	324527	3.5248e+06	3.55586e+06	1.38661e+06	1.07284e+06	6.18142e+06	5.23953e+06	328988	360467	285492	243450	427132	513340	278091	609804	676720
3-[(2Z)-1-Hydroxy-2-buten-2-yl]pentanedioic acid	C9 H14 O5	25.86	-0.00059	-2.94	202.084	202.084	6.606	0.074	2.33143e+07	4	0				5	3	2	DDA for preferred ion	1.44147e+07	1.30886e+07	2.18428e+07	1.86602e+07	1.78812e+07	1.46659e+07	1.82785e+07	1.88808e+07	1.26899e+07	1.24815e+07	2.30723e+07	2.38483e+07	1.22098e+07	1.02938e+07	2.26474e+07	2.0165e+07	1.33951e+07	1.30589e+07	1.68442e+07	1.72142e+07	1.8238e+07	1.51036e+07	1.20346e+07	1.15506e+07	1.75996e+07	1.88411e+07	2.16573e+07	2.03036e+07	1.63959e+07	1.47279e+07	1.55654e+07
Caprylic acid	C8 H16 O2	21.88	-0.00103	-7.11	144.115	144.114	11.683	0.082	2.2937e+07	34	4	84.6	9.2		5	14	9	DDA for preferred ion	4.83268e+06	4.5785e+06	3.1678e+06	4.13843e+06	3.83488e+06	4.23526e+06	4.06824e+06	4.98655e+06	3.9463e+06	4.70369e+06	4.60573e+06	5.97363e+06	6.62916e+06	6.04079e+06	5.91922e+06	6.39214e+06	5.48016e+06	6.60759e+06	5.35814e+06	7.21327e+06	3.76382e+06	4.11185e+06	3.2789e+06	4.09549e+06	3.79679e+06	4.28719e+06	4.05053e+06	4.69736e+06	4.08635e+06	4.6876e+06	4.87791e+06
Cladinose	C8 H16 O4	21.21	-0.00089	-5.05	176.105	176.104	6.696	0.076	2.27955e+07	3	0				5	8	8	DDA for preferred ion	4.52037e+06	5.42991e+06	7.96872e+06	8.14202e+06	7.20947e+06	7.68093e+06	7.76032e+06	8.15799e+06	8.39919e+06	8.21984e+06	8.17978e+06	7.86239e+06	1.10384e+07	8.60774e+06	1.01287e+07	9.19035e+06	6.00512e+06	4.12831e+06	6.63974e+06	6.85376e+06	9.39091e+06	7.67733e+06	9.05579e+06	9.31327e+06	9.4883e+06	9.27967e+06	6.1486e+06	6.0928e+06	8.82342e+06	8.77617e+06	1.22023e+07
3-Oxooctanoic acid	C8 H14 O3	19.33	-0.00088	-5.58	158.094	158.093	6.292	0.07	2.24008e+07	18	0				5	8	6	DDA for preferred ion	1.18442e+07	1.89215e+06	2.25985e+06	2.46872e+06	2.0612e+06	9.10552e+06	1.31532e+06	1.09921e+06	1.55403e+06	1.26767e+06	2.57603e+06	2.04937e+06	1.87752e+07	1.61884e+07	2.28821e+07	2.15095e+07	2.54779e+06	2.34204e+06	1.84416e+06	1.27883e+06	1.92964e+06	1.79748e+06	1.7627e+06	2.15294e+06	1.4954e+07	2.84148e+06	1.00663e+07	3.05844e+06	2.36687e+06	2.01163e+06	3.53839e+06
Pyruvic acid	C3 H4 O3	12.5	-0.00147	-16.73	88.016	88.0146	7.266	1	2.22994e+07	0	1	86.4	9.3		5	9	5	DDA for preferred ion	2.26057e+06	2.2682e+06	3.5538e+06	3.09247e+06	337635	329090	1.28364e+06	1.8329e+06	1.16616e+06	971146	1.9009e+06	1.52434e+06	1.7652e+06	2.12578e+06	2.81835e+06	2.73165e+06	282081	3.35327e+06	3.62055e+06	3.64346e+06	2.53339e+06	2.16061e+06	1.99914e+06	942054	618508	1.05079e+06	2.43287e+06	2.24724e+06	3.98125e+06	3.24222e+06	1.22488e+07
1704069	C8 H14 O2	14.81	-0.00101	-7.1	142.099	142.098	8.096	0.076	2.21961e+07	34	0				5	8	7	DDA for preferred ion	9.8199e+06	7.78318e+06	8.30052e+06	7.17941e+06	7.69036e+06	7.0511e+06	6.83171e+06	5.89885e+06	4.49193e+06	4.89542e+06	6.22251e+06	6.31598e+06	6.41025e+06	5.4897e+06	7.45997e+06	6.1326e+06	7.53211e+06	7.24284e+06	6.3089e+06	6.37683e+06	5.06923e+06	4.73314e+06	5.60479e+06	5.60659e+06	7.29643e+06	7.6934e+06	9.84969e+06	9.5156e+06	7.8491e+06	6.44102e+06	1.64635e+07
3-Hydroxysebacic acid	C10 H18 O5	31.9	-0.00049	-2.24	218.115	218.115	6.115	0.08	2.21584e+07	3	0				5	11	6	DDA for preferred ion	8.27242e+06	7.89237e+06	3.74486e+06	4.0495e+06	5.38492e+06	5.05491e+06	6.41402e+06	3.90608e+06	4.25575e+06	4.65881e+06	4.08213e+06	3.6162e+06	5.37124e+06	4.57399e+06	8.6029e+06	5.31488e+06	1.07143e+07	9.70521e+06	3.94079e+06	3.46184e+06	4.22376e+06	3.02809e+06	3.21989e+06	3.0349e+06	5.82732e+06	4.72399e+06	1.128e+07	8.5167e+06	2.85518e+06	2.45943e+06	5.97492e+06
alpha-ketoadipic acid	C6 H8 O5	26.74	-0.00101	-6.32	160.037	160.036	2.808	0.095	2.20738e+07	11	0				5	12	10	DDA for preferred ion	2.49403e+06	4.43575e+06	3.23042e+06	1.63852e+06	2.25499e+06	1.58675e+06	1.36876e+06	2.20318e+06	1.52377e+06	4.95211e+06	3.13742e+06	3.00382e+06	3.06678e+06	3.5308e+06	1.86448e+06	2.92013e+06	2.13574e+06	3.53971e+06	970381	1.00973e+06	2.69012e+06	2.66113e+06	1.03824e+06	1.12101e+06	2.37715e+06	3.55028e+06	3.75032e+06	5.94063e+06	2.15512e+06	2.68591e+06	3.55934e+06
9-Hydroxy-10-undecenoic acid	C11 H20 O3	26.32	-0.00052	-2.6	200.141	200.141	9.557	0.079	2.20367e+07	3	0				5	12	9	DDA for preferred ion	5.89241e+06	4.28135e+06	6.97386e+06	6.18549e+06	2.4926e+06	2.23797e+06	2.09809e+07	1.84654e+07	4.31984e+06	4.04903e+06	2.3799e+07	2.1899e+07	2.21601e+06	1.76996e+06	1.22325e+07	1.12872e+07	4.78684e+06	4.5224e+06	6.23199e+06	6.26609e+06	5.6937e+06	4.52907e+06	2.83314e+06	3.04728e+06	1.8896e+06	1.89411e+06	9.7472e+06	9.50888e+06	5.54656e+06	4.74183e+06	1.48881e+06
2-Keto-glutaramic acid	C5 H7 N O4	16.56	-0.00103	-7.07	145.038	145.036	3.835	1	2.20096e+07	2	0				5	15	13	DDA for preferred ion	5.65447e+06	4.09247e+06	5.7232e+06	4.7897e+06	3.89246e+06	4.05665e+06	3.82053e+06	3.25887e+06	2.91074e+06	2.41981e+06	2.3495e+06	2.67303e+06	2.81518e+06	2.866e+06	2.66332e+06	2.13135e+06	4.6887e+06	5.88412e+06	4.03559e+06	3.89412e+06	4.1996e+06	3.21444e+06	2.85133e+06	2.6374e+06	3.74334e+06	4.74092e+06	4.25112e+06	4.47253e+06	5.35895e+06	5.92803e+06	1.11915e+07
Dodecanedioic acid	C12 H22 O4	23.94	-0.00027	-1.19	230.152	230.152	8.749	0.086	2.18529e+07	5	1	60.7	8		5	20	20	DDA for preferred ion	6.40632e+06	5.85613e+06	4.56018e+06	4.18598e+06	1.33732e+07	9.26241e+06	1.13355e+07	9.70973e+06	4.06036e+06	4.16996e+06	8.35342e+06	5.381e+06	2.20418e+06	1.75745e+06	4.74866e+06	4.39167e+06	5.64524e+06	5.31188e+06	1.22106e+07	1.26656e+07	1.31074e+07	1.13299e+07	3.92423e+06	4.15803e+06	1.54181e+07	1.70443e+07	1.03863e+07	1.60958e+07	1.29329e+07	9.97869e+06	8.9784e+06
APM	C7 H13 N O4	14.29	-0.00084	-4.82	175.084	175.084	5.195	1	2.16381e+07	7	0				5	8	7	DDA for preferred ion	8.96208e+06	7.43703e+06	4.24475e+06	4.17586e+06	3.68822e+06	3.52511e+06	3.53374e+06	2.85632e+06	2.8504e+06	2.9301e+06	2.4748e+06	2.09793e+06	3.66493e+06	2.79796e+06	3.64231e+06	3.39596e+06	6.28494e+06	6.07853e+06	3.54108e+06	3.34053e+06	3.55918e+06	2.62504e+06	3.9167e+06	3.6775e+06	4.28932e+06	4.46422e+06	7.70927e+06	7.32409e+06	5.15484e+06	4.50279e+06	1.26755e+07
N-Methylglutamine	C6 H12 N2 O3	10.11	-0.0013	-8.11	160.085	160.083	3.846	1	2.15116e+07	9	0				5	32	28	DDA for preferred ion	2.48558e+06	3.12945e+06	2.25926e+06	1.93963e+06	2.99364e+06	3.15647e+06	3.92138e+06	4.7533e+06	3.82671e+06	3.92322e+06	1.94292e+07	1.86975e+07	4.40951e+06	3.18331e+06	1.62602e+07	1.05184e+07	2.46476e+06	2.42201e+06	2.45057e+06	3.41004e+06	4.36143e+06	2.82358e+06	3.28188e+06	4.25244e+06	4.98714e+06	5.56422e+06	2.99624e+06	3.36667e+06	2.22427e+06	3.11472e+06	1.80187e+07
3-Oxooctanoic acid	C8 H14 O3	30.84	-0.00094	-5.96	158.094	158.093	7.493	0.078	2.14699e+07	18	0				4	31	28	DDA for preferred ion	1.11406e+07	9.71472e+06	2.16735e+07	1.52936e+07	3.90165e+06	5.07714e+06	6.16377e+06	6.44883e+06	1.90814e+07	1.48632e+07	2.03413e+07	7.56701e+06	5.48226e+06	8.0867e+06	7.8169e+06	1.44976e+07	3.05667e+06	4.75488e+06	8.41657e+06	1.69733e+07	7.92995e+06	6.13457e+06	1.19456e+07	1.03434e+07	3.79511e+06	3.20418e+06	8.94547e+06	8.69269e+06	1.98048e+07	1.25361e+07	4.84242e+06
3-Phosphoglyceric acid	C3 H7 O7 P	44.44	-0.00066	-3.54	185.993	185.992	1.439	1	2.14635e+07	5	1	67.7	26.9		5	47	26	DDA for preferred ion	1.4123e+06	1.22419e+06	3.74725e+06	5.91561e+06	2.3076e+06	3.29307e+06	967410	2.00528e+06	7.02053e+06	7.04196e+06	1.3376e+06	2.14303e+06	1.80086e+06	1.23191e+06	1.09962e+07	9979046	1.56787e+06	5.80833e+06	6.05369e+06	8.41272e+06	837882	2.31851e+06	2.40383e+06	3.23174e+06	1.79834e+06	3.67265e+06	2.37727e+06	2.9699e+06	4.6825e+06	6.51527e+06	1.54e+06
α-Lactose	C12 H22 O11	46.15	46.0058	134474	342.116	388.122	1.484	1	2.139e+07	3	2	64.7	46.5		5	35	10	DDA for preferred ion	9.04924e+06	6.04808e+06	2.82286e+06	1.99921e+06	3.34129e+06	3.35991e+06	1.4055e+06	2.36465e+06	1.52564e+06	3.24953e+06	2.9981e+06	2.95448e+06	4.15379e+06	4.21318e+06	1.51192e+06	1.07441e+06	2.8799e+06	4.20326e+06	1.78425e+06	1.19988e+06	1.04472e+06	1.13811e+06	1.50571e+06	2.67966e+06	3.02413e+06	3.01243e+06	1.0126e+07	6.24558e+06	3.47575e+06	2.10386e+06	1.12484e+07
Dodecanedioic acid	C12 H22 O4	30.3	-0.00022	-0.95	230.152	230.152	8.009	0.091	2.1147e+07	5	1	77.8	8.9		5	22	22	DDA for preferred ion	2.1803e+07	2.06616e+07	9.73701e+06	7.97561e+06	6.3696e+06	5.99046e+06	8.36018e+06	7.95794e+06	1.34464e+07	1.12482e+07	1.19723e+07	8.17149e+06	1.83573e+07	1.49483e+07	9.277e+06	8.81995e+06	1.75456e+07	1.62503e+07	5.15284e+06	5.0955e+06	7.90028e+06	7.32017e+06	1.4122e+07	1.04191e+07	1.16175e+07	1.04772e+07	1.04605e+07	1.40364e+07	5.45411e+06	4.76338e+06	7.0339e+06
Mesalamine	C7 H7 N O3	15.38	-0.00094	-6.15	153.043	153.042	5.007	0.094	2.08871e+07	15	4	96.2	9.8		5	15	11	DDA for preferred ion	372664	182786	423315	386184	564513	223056	6.26739e+06	6.2843e+06	304967	269944	2.19736e+06	2.12466e+06	358228	348724	165491	165384	199200	290309	326302	321011	2.32304e+07	1.76681e+07	153751	242960	856916	986153	404125	380630	326070	270629	1.77059e+06
3-Hydroxynonanoic acid	C9 H18 O3	28.57	-0.00081	-4.65	174.126	174.125	10.629	0.086	2.08684e+07	2	0				5	5	4	DDA for preferred ion	9.79496e+06	8.44559e+06	1.10949e+07	1.042e+07	6.93812e+06	6.94574e+06	6.96635e+06	6.37321e+06	7.95663e+06	8.7783e+06	1.0302e+07	1.06174e+07	3.73532e+06	3.66467e+06	1.11574e+07	1.08808e+07	8.80411e+06	9.27165e+06	8.3494e+06	8.5189e+06	3.76408e+06	3.92605e+06	4.13268e+06	4.49193e+06	2.57582e+06	3.10303e+06	2.10074e+07	1.9551e+07	1.09603e+07	9.63406e+06	2.27456e+06
1780537	C11 H20 O4	15.53	-0.00079	-3.66	216.136	216.135	7.005	0.07	20819444	2	0				5	10	8	DDA for preferred ion	6.84106e+06	6.09997e+06	6.75101e+06	7.28462e+06	9.18841e+06	7.93716e+06	5.17097e+06	4.85106e+06	6.57589e+06	6.02352e+06	7.34999e+06	7.94161e+06	8.35696e+06	7.27777e+06	8.47678e+06	8.35583e+06	9.1874e+06	8.73541e+06	5.88411e+06	7.21944e+06	6.03031e+06	5.28256e+06	5.95224e+06	4.77656e+06	7.10958e+06	7.0446e+06	8.81416e+06	6.98966e+06	5.79054e+06	6.14742e+06	1.04187e+07
6-Oxohexanoic acid	C6 H10 O3	40	-0.00116	-8.91	130.063	130.062	6.768	0.121	2.07113e+07	25	0				5	9	4	DDA for preferred ion	3.31665e+06	4.95391e+06	4.70382e+06	5.35003e+06	6.35673e+06	6.52826e+06	5.5637e+06	6.51312e+06	5.68694e+06	5.44432e+06	4.29027e+06	4.38125e+06	7.67253e+06	7.9678e+06	1.91582e+06	3.26408e+06	5.78316e+06	6.27934e+06	5.15377e+06	5.94106e+06	2.12182e+06	5.03842e+06	4.33983e+06	4.45241e+06	8.81044e+06	1.01269e+07	9.51348e+06	8.60966e+06	7.38746e+06	7.63998e+06	3.66831e+06
3-Oxooctanoic acid	C8 H14 O3	23.53	-0.00092	-5.83	158.094	158.093	8.871	0.113	2.06e+07	18	0				5	12	11	DDA for preferred ion	9.38225e+06	8.20045e+06	1.16346e+07	1.08517e+07	7.57992e+06	6.52401e+06	1.46165e+07	1.56011e+07	7.91602e+06	7.56368e+06	1.7671e+07	1.55355e+07	4.33943e+06	3.88819e+06	2.00115e+07	1.65557e+07	1.11033e+07	1.00632e+07	9.57072e+06	1.01463e+07	4.61245e+06	3.62798e+06	3.46412e+06	3.31182e+06	4.25066e+06	4.03734e+06	1.80393e+07	1.59333e+07	1.10145e+07	9.02386e+06	3.17445e+06
Azelaic acid	C9 H16 O4	19.12	-0.00068	-3.6	188.105	188.104	9.524	0.084	2.05813e+07	11	0				5	7	6	DDA for preferred ion	5.33035e+06	4.05763e+06	4.16249e+06	4.2748e+06	3.86852e+06	2.92456e+06	3.43481e+06	3.14321e+06	2.96452e+06	3.50102e+06	5.38416e+06	3.97861e+06	2.69846e+06	2.19817e+06	5.66437e+06	4.80277e+06	3.65421e+06	3.64312e+06	4.17415e+06	3.56263e+06	2.35657e+06	2.20019e+06	1.93777e+06	1.85081e+06	4.98791e+06	7.58172e+06	5.95449e+06	5.74062e+06	4.63873e+06	3.39436e+06	3.86561e+06
10-oxo-8-decenoic acid	C10 H16 O3	26.32	-0.00072	-3.9	184.11	184.109	9.023	0.1	2.04803e+07	14	0				5	5	3	DDA for preferred ion	5.56776e+06	4.95776e+06	4.57713e+06	4.29827e+06	6.65959e+06	7.77702e+06	2.49068e+06	3.20366e+06	2.87112e+06	3.73853e+06	4.18033e+06	2.97427e+06	4.17441e+06	3.3868e+06	6.63311e+06	6.21629e+06	3.36638e+06	2.96667e+06	3.48438e+06	3.28286e+06	2.89453e+06	2.73556e+06	4.86042e+06	4.26889e+06	1.19828e+07	1.04797e+07	1.28718e+07	7.16343e+06	4.75712e+06	2.99821e+06	7.35898e+06
Ethylmalonic acid	C5 H8 O4	22.73	-0.00117	-8.85	132.042	132.041	5.464	0.121	2.04303e+07	19	0				5	32	25	DDA for preferred ion	1.84072e+07	1.60719e+07	1.57666e+07	1.37617e+07	1.71401e+07	1.49244e+07	1.91933e+07	1.81266e+07	1.13127e+07	1.35117e+07	1.55759e+07	1.0681e+07	7.15781e+06	8.49321e+06	10106948	6.13483e+06	5.6638e+06	6.00852e+06	5.89911e+06	8.97693e+06	2.01267e+07	1.69013e+07	1.70536e+07	1.66157e+07	1.49799e+07	1.73446e+07	1.6429e+07	1.65085e+07	1.41076e+07	1.48077e+07	8.9689e+06
Proacacipetalin	C11 H17 N O6	9.5	-0.00026	-1.01	259.106	259.105	8.052	1	2.04037e+07	2	0				5	3	2	DDA for preferred ion	5.08311e+06	3.61358e+06	3.33935e+06	3.08262e+06	3.49109e+06	3.08526e+06	2.71481e+06	2.25506e+06	2.12093e+06	2.19863e+06	2.53763e+06	2.50767e+06	3.00113e+06	2.32229e+06	2.61027e+06	1.92254e+06	3.8072e+06	3.77685e+06	3.3052e+06	3.11616e+06	2.25517e+06	1.77473e+06	2.45097e+06	2.68269e+06	2.3933e+06	2.42738e+06	4.21515e+06	4.07302e+06	4.15925e+06	3.32472e+06	8.54388e+06
Resolvin E1	C20 H30 O5	20.51	0.00025	0.73	350.209	350.21	9.419	1	2.0314e+07	25	14	91.4	9.6		5	7	5	DDA for preferred ion	6.97228e+06	5.7843e+06	6.28063e+06	5.98829e+06	1.96303e+06	1.68511e+06	1.31845e+07	1.27186e+07	6.55905e+06	7.02336e+06	1.37573e+07	1.36148e+07	5.8719e+06	5.47972e+06	1.98197e+07	1.71599e+07	6.5438e+06	5.82276e+06	6.5837e+06	6.18822e+06	4.67082e+06	3.71684e+06	2.24692e+06	2.40416e+06	1.73386e+06	1.88412e+06	9.43632e+06	8.84749e+06	3.00425e+06	2.91171e+06	1.53295e+06
6-Hydroxy-2-oxohexanoic acid	C6 H10 O4	29.63	-0.00112	-7.7	146.058	146.057	7.438	0.075	2.02197e+07	23	0				5	10	9	DDA for preferred ion	921437	539381	949455	913579	2.67824e+06	480541	3.36149e+06	2.68866e+06	1.71853e+06	1.38253e+06	2.08214e+06	1.97828e+06	1.05405e+06	971833	3.45394e+06	3.47786e+06	299768	656104	1.73752e+06	1.75105e+06	4.14981e+06	3.24844e+06	2.64562e+06	2.74741e+06	2.29964e+06	2.0634e+06	1.04176e+06	2.58112e+06	2.02986e+06	694696	1.99587e+07
Heterodendrin	C11 H19 N O6	12.73	0.00014	0.55	261.121	261.121	6.978	0.071	1.99317e+07	7	0				5	8	8	DDA for preferred ion	4.26205e+06	3.21329e+06	2.99888e+06	2.83727e+06	6.24997e+06	5.57734e+06	3.42186e+06	2.61011e+06	3.03041e+06	3.18384e+06	2.862e+06	2.70732e+06	6.11205e+06	4.77757e+06	3.66028e+06	2.83798e+06	4.0396e+06	3.17975e+06	2.85795e+06	2.84601e+06	2.81668e+06	2.74204e+06	2.74443e+06	2.5432e+06	4.7914e+06	4.26853e+06	4.02831e+06	3.91139e+06	3.38171e+06	2.7551e+06	7.7655e+06
.	C11 H22 O2	23.31	-0.0008	-4.28	186.162	186.161	9.115	0.082	1.99299e+07	25	0				5	4	4	DDA for preferred ion	2.92135e+06	2.65917e+06	8.86685e+06	7.68044e+06	1.10583e+07	9.07597e+06	1.13779e+07	1.05596e+07	3.17553e+06	3.16601e+06	4.08543e+06	3.8316e+06	1.09616e+07	8.35181e+06	2.34207e+06	1.96344e+06	2.57713e+06	2.87296e+06	7.80281e+06	8.15009e+06	8.32784e+06	6.93678e+06	2.85653e+06	3.11041e+06	6.16325e+06	6.32413e+06	5.98206e+06	5.85302e+06	9.55432e+06	8.11699e+06	6.06161e+06
3-Oxooctanoic acid	C8 H14 O3	23.53	-0.00094	-5.96	158.094	158.093	6.46	0.078	1.99003e+07	18	0				5	9	5	DDA for preferred ion	5.64568e+06	6.13393e+06	1.08844e+07	8.17189e+06	4.22319e+06	3.42416e+06	3.83423e+06	3.50748e+06	7.51379e+06	7.15908e+06	2.00262e+07	2.00725e+07	3.50732e+06	1.98641e+06	1.53468e+07	1.3662e+07	7.84088e+06	6.42552e+06	1.16655e+07	1.03157e+07	2.27365e+06	2.52085e+06	1.47501e+06	1.79938e+06	1.81523e+06	1.38964e+06	1.34291e+07	2.02017e+07	6.97081e+06	5.97223e+06	1.50093e+06
4-(5,6-Dihydroxy-6-methyl-1-hepten-2-yl)-1-methyl-1,2-cyclohexanediol	C15 H28 O4	25	0.00024	0.89	272.199	272.199	8.057	0.071	1.97928e+07	1	0				5	3	3	DDA for preferred ion	3.56201e+06	3.01269e+06	1.7044e+06	1.46645e+06	3.82493e+06	3.26095e+06	3.12908e+06	2.74963e+06	2.10696e+06	2.34318e+06	6.78764e+06	6.74231e+06	3.97137e+06	3.57096e+06	5.75869e+06	5.65323e+06	3.66375e+06	3.36029e+06	1.53853e+06	1.5159e+06	2.32424e+06	2.0802e+06	2.34269e+06	2.28777e+06	5.39673e+06	5.42016e+06	3.74713e+06	3.71451e+06	2.10231e+06	1.65592e+06	7.90231e+06
4-Methylcatechol	C7 H8 O2	21.43	-0.00127	-10.27	124.052	124.051	7.79	1	1.923e+07	16	8	95.8	9.8		2	19	0	DDA for preferred ion	4.13848e+06	3.60174e+06	3.16929e+06	773006	862736	1.64876e+06	1.08209e+07	1.11254e+07	931240	2.05156e+06	515344	320734	334574	1.18784e+06	1.02276e+07	9.516e+06	1.00524e+06	1.05492e+06	2.17369e+06	2.30148e+06	2.01575e+06	1.17304e+06	1.94552e+06	3.17212e+06	732601	944729	1.58571e+06	774832	3.69221e+06	790858	1.28626e+07
8-Hydroxy-5,6-octadienoic acid	C8 H12 O3	16	-0.0009	-5.77	156.079	156.078	8.119	0.098	1.90531e+07	2	0				5	5	5	DDA for preferred ion	4.89095e+06	3.84108e+06	3.59264e+06	3.26612e+06	5.70422e+06	5.07821e+06	3.66571e+06	3.11959e+06	3.23187e+06	2.77343e+06	2.84628e+06	2.91823e+06	4.20094e+06	3.37505e+06	4.71889e+06	3.58997e+06	3.30022e+06	3.1655e+06	2.97796e+06	3.10779e+06	3.98447e+06	3.18731e+06	3.6164e+06	3.07207e+06	6.6707e+06	7.17939e+06	4.03764e+06	3.84937e+06	3.67526e+06	3.37636e+06	7.29607e+06
(3-Hydroxybenzyl)malonic acid	C10 H10 O5	16.39	-0.00059	-2.79	210.053	210.052	7.932	1	1.90333e+07	14	0				5	5	2	DDA for preferred ion	1.68531e+07	1.36851e+07	9.88864e+06	8.64361e+06	7.4816e+06	6.79374e+06	7.64408e+06	6.86105e+06	9.274e+06	9.23098e+06	7.46879e+06	7.28648e+06	1.56837e+07	1.32136e+07	9.73204e+06	8.17363e+06	8.4527e+06	8.90761e+06	3.78053e+06	3.9666e+06	8.74028e+06	7.84672e+06	1.11939e+07	1.1542e+07	8.97332e+06	8.48057e+06	9.3714e+06	9.38329e+06	5.04168e+06	4.55923e+06	11323813
Decanoic acid	C10 H20 O2	16.67	-0.00083	-4.82	172.146	172.145	13.48	0.079	1.89949e+07	35	1	65.6	8.3		5	5	4	DDA for preferred ion	2.74588e+06	2.76396e+06	3.08552e+06	3.20574e+06	2.99096e+06	2.72379e+06	2.90463e+06	3.42198e+06	3.49317e+06	2.5821e+06	3.09198e+06	3.17028e+06	4.34833e+06	4.14471e+06	4.54825e+06	3.36159e+06	3.96974e+06	4.20882e+06	3.82287e+06	3.97552e+06	2.886e+06	3.0977e+06	3.48571e+06	2.96339e+06	2.49968e+06	2.96643e+06	3.49852e+06	3.36686e+06	3.24687e+06	3.99457e+06	2.93968e+06
MFCD00041500	C16 H22 O4	19.05	0.00017	0.6	278.152	278.152	13.643	1	1.87311e+07	15	0				5	40	20	DDA for preferred ion	531403	524674	749208	575264	455726	477135	640129	462192	404908	389659	470501	539309	553631	419139	2.22368e+07	2.02959e+07	391788	312189	346810	470343	730411	638889	723863	749561	391006	488890	752802	712241	487604	435082	564282
guaietolin	C11 H16 O4	12.07	-0.00045	-2.13	212.105	212.104	8.682	0.086	1.87226e+07	5	0				5	9	6	DDA for preferred ion	1.23678e+07	1.09914e+07	1.08628e+07	1.09642e+07	5.63459e+06	5.07982e+06	9.59557e+06	4.99519e+06	6.56358e+06	6.64032e+06	1.00746e+07	1.04253e+07	7.5059e+06	5.68161e+06	1.17824e+07	1.1108e+07	9.98373e+06	1.15503e+07	7.13392e+06	6.25264e+06	5.01557e+06	4.05979e+06	5.03795e+06	4.42162e+06	5.22282e+06	5.76077e+06	1.68288e+07	1.67258e+07	8.10584e+06	6.22909e+06	1.16845e+07
1780537	C11 H20 O4	22.11	-0.00053	-2.43	216.136	216.136	7.407	0.07	1.86683e+07	3	0				5	5	4	DDA for preferred ion	6.48659e+06	4.71299e+06	6.68603e+06	5.06721e+06	9.36754e+06	7.64649e+06	4.76913e+06	3.3851e+06	3.3203e+06	3.55406e+06	4.60754e+06	3.99186e+06	8.50453e+06	7.54188e+06	4.40571e+06	4.76277e+06	4.77938e+06	4.84938e+06	5.59117e+06	4.64912e+06	4.37813e+06	4.16792e+06	4.02265e+06	4.37654e+06	9.64345e+06	9.54259e+06	9.19726e+06	8.20804e+06	5.99392e+06	6.05511e+06	8.24967e+06
3-Hydroxysuberic acid	C8 H14 O5	33.33	-0.00073	-3.83	190.084	190.083	6.52	0.069	1.84795e+07	4	0				5	4	2	DDA for preferred ion	6.04815e+06	4.9589e+06	6.51836e+06	5.39518e+06	5.73802e+06	4.37674e+06	4.94133e+06	4.02044e+06	3.64588e+06	3.63166e+06	4.74652e+06	4.47152e+06	4.5226e+06	3.47965e+06	4.78439e+06	3.9482e+06	5.81836e+06	4.89243e+06	5.41177e+06	5.02985e+06	5.41265e+06	4.08e+06	4.59325e+06	4.73099e+06	6.53185e+06	6.85033e+06	7.97564e+06	7.13724e+06	7.08179e+06	6.93469e+06	1.92738e+07
Succinylacetone	C7 H10 O4	29.41	-0.00096	-6.08	158.058	158.057	6.657	0.076	1.8465e+07	7	0				5	34	34	DDA for preferred ion	4.8784e+06	4.98196e+06	8.92401e+06	5.09905e+06	4.38071e+06	4.63547e+06	1.24955e+07	1.40118e+07	2.9277e+06	3.60215e+06	1.01395e+07	1.83207e+07	2.30839e+06	2.78078e+06	1.16517e+07	1.36053e+07	3.60174e+06	3.65979e+06	5.54921e+06	4.0376e+06	7.03166e+06	3.8253e+06	5.04813e+06	3.53399e+06	5.55334e+06	5.19983e+06	6.16259e+06	5.23067e+06	3.71072e+06	3.28798e+06	9.07526e+06
L-(+)-Tartaric acid	C4 H6 O6	63.64	-0.00089	-5.94	150.016	150.016	8.118	1	1.83818e+07	4	2	80.8	54.7		5	45	15	DDA for preferred ion	1.11499e+07	3.21995e+06	6.18121e+06	1.15488e+06	2.02271e+06	1.42839e+06	5.04466e+06	1.4286e+06	455071	1.81485e+06	8.19259e+06	2.82926e+06	6.86145e+06	1.50182e+06	6.88299e+06	2.78625e+06	877782	2.12062e+06	670854	1.30051e+06	5.27577e+06	3.04481e+06	1.65167e+06	4.97598e+06	3.15687e+06	1.91715e+06	7.34764e+06	1.65157e+06	6.54617e+06	1.47642e+06	2.04476e+07
(2,4-Dihydroxyphenyl)(oxo)acetic acid	C8 H6 O5	9.76	-0.00072	-3.93	182.022	182.021	6.24	1	1.83295e+07	7	0				5	4	4	DDA for preferred ion	7.35838e+06	6.21214e+06	1.06355e+07	9.25515e+06	7.82628e+06	6.91356e+06	6.1039e+06	6.4841e+06	5.6085e+06	5.62493e+06	5.87124e+06	5.91227e+06	8.5627e+06	7.75261e+06	7.65746e+06	7.28293e+06	7.00075e+06	6.30107e+06	7.64324e+06	7.18649e+06	6.58098e+06	5.6905e+06	6.53369e+06	6.59502e+06	6.75524e+06	6.63945e+06	6.35683e+06	5.67115e+06	9.03624e+06	7.66638e+06	1.51324e+07
6-Methoxysalicylic acid	C8 H8 O4	21.05	-0.00107	-6.36	168.042	168.041	7.583	0.076	1.81078e+07	27	12	93.1	50.3		3	15	3	DDA for preferred ion	1.36429e+07	1.02364e+07	1.6264e+07	1.48011e+07	7.87685e+06	6.17969e+06	3.94034e+06	4.01856e+06	1.03041e+07	1.04276e+07	1.02656e+07	9.09789e+06	3.57505e+06	2.44393e+06	1.31666e+07	1.13355e+07	9.16414e+06	9.14678e+06	1.02184e+07	9.0112e+06	343541	213202	192168	454996	4.56805e+06	3.8155e+06	2.27652e+07	2.20062e+07	9.00936e+06	7.48677e+06	731675
4-(5,6-Dihydroxy-6-methyl-1-hepten-2-yl)-1-methyl-1,2-cyclohexanediol	C15 H28 O4	13.48	0.00024	0.89	272.199	272.199	8.225	0.071	1.80096e+07	1	0				5	3	2	DDA for preferred ion	2.08366e+06	1.70096e+06	1.0664e+06	1.16123e+06	2.35544e+06	2.01772e+06	1.64046e+06	1.48763e+06	1.67808e+06	1.6801e+06	3.76617e+06	3.71905e+06	2.48275e+06	2.193e+06	5.73723e+06	5.16026e+06	2.11296e+06	2.1599e+06	1.21007e+06	1.17035e+06	1.70256e+06	1.38943e+06	1.6726e+06	1.72286e+06	3.5987e+06	3.36722e+06	2.30475e+06	2.2922e+06	1.38089e+06	1.22427e+06	8.57011e+06
7-Oxoheptanoic acid	C7 H12 O3	22.86	-0.00103	-7.14	144.079	144.078	8.764	0.079	1.79961e+07	9	0				5	9	9	DDA for preferred ion	3.82842e+06	2.8576e+06	2.88641e+06	2.68692e+06	2.70155e+06	1.86048e+06	7.73546e+06	7.10007e+06	2.9315e+06	2.84052e+06	1.80386e+07	1.34426e+07	1.76922e+06	1.32799e+06	5.1508e+06	4.07005e+06	4.75383e+06	4.4042e+06	3.48689e+06	3.58426e+06	1.93891e+06	1.63132e+06	1.07555e+06	1.20333e+06	1.31918e+06	1.15275e+06	5.92247e+06	7.46363e+06	4.09836e+06	3.16493e+06	941786
Glu-Met	C10 H18 N2 O5 S	27.03	0.00021	0.77	278.094	278.094	1.787	1	1.79508e+07	4	0				5	12	6	DDA for preferred ion	5.7509e+06	5.7304e+06	4.90879e+06	5.33092e+06	4.88315e+06	5.9493e+06	3.15033e+06	2.57642e+06	3.82669e+06	3.58435e+06	3.08098e+06	3.03944e+06	5.94956e+06	5.22049e+06	4.60351e+06	4.66178e+06	3.13591e+06	3.45442e+06	4.6142e+06	4.92824e+06	3.47624e+06	4.13204e+06	4.77491e+06	4.6957e+06	5.70629e+06	4.63551e+06	4.81266e+06	5.15594e+06	5.24037e+06	5.56985e+06	7.55748e+06
2-isopropylmaleic acid	C7 H10 O4	11.11	-0.00097	-6.12	158.058	158.057	5.422	0.076	1.79176e+07	7	0				5	7	7	DDA for preferred ion	9.03573e+06	6.95524e+06	6.35976e+06	6.04705e+06	7.88e+06	6.90484e+06	8.3703e+06	7.74732e+06	6.04094e+06	6.10759e+06	8.57335e+06	1.2037e+07	7.13644e+06	6.14855e+06	8.57083e+06	7.68719e+06	7.46026e+06	6.70555e+06	7.38288e+06	7.1081e+06	7.41487e+06	5.50858e+06	5.89443e+06	6.49872e+06	8.77017e+06	9.35209e+06	7.27194e+06	7.03892e+06	6.1851e+06	5.4057e+06	1.81438e+07
1-S-[N-(Sulfooxy)propanimidoyl]-1-thio-beta-D-glucopyranose	C9 H17 N O9 S2	15.46	-0.00055	-1.6	347.034	347.034	6.029	1	1.79142e+07	1	0				5	36	5	DDA for preferred ion	7.08006e+06	7.72519e+06	8.68517e+06	9.18972e+06	7.84566e+06	8.27933e+06	7.64818e+06	7.96138e+06	9.69498e+06	8.86324e+06	9.43803e+06	1.01118e+07	1.19696e+07	1.10934e+07	1.02975e+07	9.55748e+06	7.96184e+06	7.75508e+06	7.97923e+06	9.10392e+06	8.15492e+06	7.78314e+06	8.2743e+06	8.57716e+06	1.0419e+07	8.99203e+06	6.87535e+06	6.58352e+06	8.59109e+06	7.9323e+06	1.24563e+07
8-Amino-7-oxononanoic acid	C9 H17 N O3	16.67	-0.00062	-3.31	187.121	187.12	8.029	0.079	1.78793e+07	4	0				5	7	6	DDA for preferred ion	917398	588879	406234	595359	2.75272e+06	2.08199e+06	473371	529003	198666	235035	450470	343214	356194	209540	568610	465349	291687	305062	3.58565e+06	3.79546e+06	572478	138856	309367	308969	4.56278e+06	4.02397e+06	3.52498e+06	4.27007e+06	4.09731e+06	3.88951e+06	1.1567e+07
Salicylic acid	C7 H6 O3	15	-0.00105	-7.59	138.032	138.031	7.058	0.074	1.77752e+07	11	1	64.7	8.2		5	18	9	DDA for preferred ion	4.15744e+06	3.12309e+06	2.99514e+06	2.76663e+06	9.86014e+06	7.9836e+06	3.82228e+06	3.60859e+06	2.74027e+06	3.5844e+06	3.04618e+06	2.17895e+06	2.7997e+06	2.62101e+06	4.34021e+06	4.20862e+06	3.12468e+06	4.13664e+06	4.51621e+06	3.44865e+06	1.85165e+06	1.50997e+06	1.99348e+06	2.69087e+06	4.33569e+06	4.51222e+06	7.9429e+06	5.56528e+06	4.34068e+06	4.10983e+06	4.47699e+06
Dodecanedioic acid	C12 H22 O4	13.33	-0.0003	-1.31	230.152	230.152	10.444	1	17196827	5	1	85.4	9.3		5	7	6	DDA for preferred ion	5.21033e+06	4.15428e+06	6.13565e+06	5.47085e+06	4.97558e+06	3.98006e+06	8.03531e+06	7.27992e+06	3.48659e+06	4.05262e+06	5.13609e+06	5.13225e+06	5.55681e+06	4.28883e+06	9.28507e+06	8.05596e+06	4.39576e+06	4.01111e+06	5.98836e+06	5.36699e+06	4.70682e+06	4.31065e+06	7.17905e+06	6.60346e+06	5.5185e+06	5.79258e+06	7.58701e+06	7.23554e+06	5.48056e+06	4.69554e+06	1.00496e+07
Methyl 3-(3,4-dihydroxyphenyl)-2-hydroxypropanoate	C10 H12 O5	20	-0.00044	-2.08	212.068	212.068	5.883	1	1.70467e+07	19	0				5	17	6	DDA for preferred ion	4.9112e+06	5.02267e+06	7.97464e+06	8.22567e+06	5.54441e+06	3.42343e+06	3.85354e+06	5.58338e+06	5.5636e+06	5.69815e+06	5.84807e+06	5.97794e+06	1.17655e+06	1.16594e+06	1.59362e+07	1.48571e+07	7.0655e+06	7.04407e+06	7.81521e+06	8.72597e+06	4.34885e+06	4.16406e+06	1.98075e+06	2.00459e+06	1.27402e+06	1.75953e+06	9.93384e+06	1.04333e+07	6.2263e+06	6.91008e+06	1.2229e+06
dihydrozeatin-9-N-glucoside-O-glucoside	C22 H35 N5 O11	10.14	-0.0043	-7.89	545.233	545.229	9.084	1	1.70358e+07	3	0				3	46	4	DDA for preferred ion	2.33991e+06	1.73138e+06	478998	431614	891728	334709	317173	239539	139617	118329	705398	839970	887420	552592	454551	492689	400330	309401	264748	371360	362646	356940	386039	516318	2.60859e+06	2.26784e+06	3.76545e+06	2.48215e+06	1.43531e+06	825706	3.44016e+07
2-(acetylamino)-3-(1H-indol-3-yl)propanoic acid	C13 H14 N2 O3	18.03	-0.00036	-1.48	246.1	246.1	7.932	0.07	1.69592e+07	6	1	75.8	63.2		5	5	4	DDA for preferred ion	8.21746e+06	6.53846e+06	5.11603e+06	4.55934e+06	4.11244e+06	3.8156e+06	2.21502e+06	2.02194e+06	5.67406e+06	5.68867e+06	2.88883e+06	2.78197e+06	3.90554e+06	3.4829e+06	5.58145e+06	4.85334e+06	6.63734e+06	6.25091e+06	4.15454e+06	4.14054e+06	1.68678e+06	1.87874e+06	5.12922e+06	5.56455e+06	4.12029e+06	3.91117e+06	6.06228e+06	5.79365e+06	5.24218e+06	4.42834e+06	2.18028e+06
4-Hydroxynonenal	C9 H16 O2	9.52	-0.00098	-6.31	156.115	156.114	11.959	0.105	1.6775e+07	32	0				5	12	10	DDA for preferred ion	1.40094e+06	1.09641e+06	1.40216e+06	1.20327e+06	1.54155e+06	1.12567e+06	1.48164e+06	1.56951e+06	1.95589e+06	1.84979e+06	2.6462e+06	2.68007e+06	5.04845e+06	3.92001e+06	2.66643e+06	2.0725e+06	5.15593e+06	3.95507e+06	3.94041e+06	4.18267e+06	1.3392e+06	1.30578e+06	1.58002e+06	2.00253e+06	1.09169e+06	887472	2.44801e+06	2.04626e+06	2.0317e+06	1.40413e+06	2.0775e+06
(1aS,1bS,2S,5aR,6S,6aS)-2-(beta-D-Glucopyranosyloxy)-1a-(hydroxymethyl)-1a,1b,2,5a,6,6a-hexahydrooxireno[4,5]cyclopenta[1,2-c]pyran-6-yl benzoate	C22 H26 O11	14.71	0.00035	0.75	466.148	466.148	8.17	1	1.66679e+07	1	1	65.7	26.7		5	2	2	DDA for preferred ion	3.24871e+06	2.95992e+06	5.78068e+06	5.2437e+06	796420	595997	1.33624e+06	1.21473e+06	631380	736868	1.3353e+07	1.39079e+07	105888	69938.4	756853	604571	1.95019e+06	2.16788e+06	1.87315e+06	1.98939e+06	915772	813480	142083	95012.1	253996	139855	1.66536e+07	1.62345e+07	1.32507e+07	1.29613e+07	1.33964e+06
12-Epileukotriene B4	C20 H32 O4	11.54	-18.0103	-53565.4	336.23	318.22	13.218	0.084	1.65524e+07	52	16	74.5	29.9		5	11	6	DDA for preferred ion	754243	483759	1.58557e+06	1.18919e+06	286243	162065	9.12651e+06	8.79401e+06	841987	846578	1.5929e+06	1.38157e+06	138496	99652	1.72197e+07	1.21437e+07	212649	90444.8	1.78327e+06	1.57379e+06	707494	492383	521106	475055	96632.8	99786	2.83504e+06	2.66965e+06	1.5002e+06	1.0945e+06	103408
N(2)-succinyl-L-citrulline	C10 H17 N3 O6	17.46	0.00037	1.35	275.112	275.112	2.672	1	1.64086e+07	7	0				5	16	13	DDA for preferred ion	384849	350874	281965	262824	284229	459023	276137	293128	251793	302253	335264	440716	829284	702816	1.54707e+06	996897	411179	424404	689870	844688	337717	477183	360255	336040	333986	278753	577463	323873	1.04454e+06	1.34863e+06	972681
Phenylethyl alcohol	C8 H10 O	11.11	-0.00119	-9.78	122.073	122.072	7.81	0.073	1.63935e+07	18	0				5	6	5	DDA for preferred ion	1.19946e+07	1.01766e+07	1.40974e+06	1.53954e+06	3.53024e+06	3.01361e+06	1.6726e+06	1.59207e+06	4.199e+06	4.06332e+06	1.8971e+06	1.47567e+06	596438	467892	7.15696e+06	6.76806e+06	1.61451e+07	1.49948e+07	1.61873e+06	1.4907e+06	3.34949e+06	2.78277e+06	4.53148e+06	4.34233e+06	5.05659e+06	5.02381e+06	758686	545143	1.35475e+06	1.05722e+06	1.08361e+06
NP-021797	C12 H22 O3	16.36	-0.00039	-1.8	214.157	214.157	10.693	1	1.63152e+07	2	1	84	35.9		5	7	4	DDA for preferred ion	9.7679e+06	8.04023e+06	9.25401e+06	8.30047e+06	8.52588e+06	7.44133e+06	8.24931e+06	7.62563e+06	9.01217e+06	8.77827e+06	1.94005e+06	1.84329e+06	4.5628e+06	3.88473e+06	2.27542e+06	2.22471e+06	3.43277e+06	2.96344e+06	3.49511e+06	3.56961e+06	8.98134e+06	7.86433e+06	8.60117e+06	8.45546e+06	7.63329e+06	7.44447e+06	1.61272e+07	1.49142e+07	1.29446e+07	1.07632e+07	2.75502e+06
2374	C8 H14 O5	12.31	-0.00071	-3.71	190.084	190.083	5.422	0.069	1.61261e+07	4	0				5	8	5	DDA for preferred ion	6.34799e+06	5.09917e+06	5.06385e+06	4.46742e+06	7.39987e+06	6.08213e+06	5.21937e+06	4.32247e+06	3.74313e+06	3.57072e+06	6.43768e+06	5.84331e+06	8.89459e+06	7.42154e+06	6.58251e+06	6.31099e+06	4.87288e+06	4.84261e+06	4.55036e+06	4.14073e+06	4.71918e+06	3.48458e+06	3.79366e+06	3.8352e+06	6.84706e+06	6.98685e+06	5.53957e+06	5.02697e+06	4.21168e+06	3.76363e+06	9.4491e+06
5-[({(2R,4S,5R)-5-[1-Methyl-3-(2-thienyl)-1H-pyrazol-5-yl]-1-azabicyclo[2.2.2]oct-2-yl}methyl)amino]-5-oxopentanoic acid	C21 H28 N4 O3 S	10	-0.001	-2.4	416.188	416.187	11	1	1.58502e+07	3	1	89.8	9.5		5	7	7	DDA for preferred ion	313569	285220	696347	624757	202473	261463	1.31036e+06	1.13192e+06	2.78029e+06	2.97431e+06	227610	342616	202128	192093	557208	400162	198074	198624	481355	444327	1.46295e+06	1.27529e+06	1.55737e+07	1.40394e+07	2.66161e+06	2.25236e+06	214950	216819	1.22894e+06	983116	201294
2,2-Bis(hydroxymethyl)propionic acid	C5 H10 O4	20.69	-0.00112	-8.36	134.058	134.057	1.708	0.08	1.57878e+07	18	0				5	21	13	DDA for preferred ion	4.44982e+06	5.59755e+06	4.21252e+06	5.56477e+06	5.02142e+06	6.32976e+06	8.64272e+06	8.29613e+06	2.09208e+06	3.83902e+06	1.07417e+07	1.29068e+07	1.84189e+06	4.37171e+06	4.82335e+06	6.39857e+06	5.461e+06	4.13876e+06	3.24114e+06	4.67745e+06	6.61322e+06	6.2872e+06	4.81816e+06	5.67061e+06	6.92572e+06	6.87116e+06	2.62385e+06	990514	4.19306e+06	4.01393e+06	7.22057e+06
3-Hydroxy-2-methylpyridine	C6 H7 N O	20	-0.00161	-14.8	109.053	109.051	3.855	1	1.57748e+07	0	1	79.2	9		5	15	7	DDA for preferred ion	4.65322e+06	4.12472e+06	3.57135e+06	3.38386e+06	3.95992e+06	3.80186e+06	836266	755610	3.37408e+06	2.48205e+06	510861	389347	4.05883e+06	3.28329e+06	3.38308e+06	2.99097e+06	3.44365e+06	3.37198e+06	3.3926e+06	3.24884e+06	484380	277881	3.25733e+06	3.16185e+06	3.99457e+06	4.04552e+06	5.13081e+06	4.88869e+06	4.40742e+06	4.56052e+06	2.28977e+06
1773648	C7 H10 O5	30.58	-0.00083	-4.79	174.053	174.052	5.021	1	1.5767e+07	11	0				5	8	7	DDA for preferred ion	8.89493e+06	6.68075e+06	1.0932e+07	9.60741e+06	1.10558e+07	8.21821e+06	9.49946e+06	7.84917e+06	5.82654e+06	5.31848e+06	6.04084e+06	6.58087e+06	7.52275e+06	5.56191e+06	6.61321e+06	5.9215e+06	8.39833e+06	7.68793e+06	1.06197e+07	7.6452e+06	7.41613e+06	6.06238e+06	4.16885e+06	4.66413e+06	1.1159e+07	9.5932e+06	7.76426e+06	7.19314e+06	7.36102e+06	6.91394e+06	1.44493e+07
Matairesinol	C20 H22 O6	12	0.0003	0.84	358.142	358.142	9.895	1	1.57346e+07	3	1	70.6	57.2		5	7	5	DDA for preferred ion	1.71897e+06	1.4349e+06	2.98869e+06	2.61121e+06	714801	596112	1.59863e+07	1.4309e+07	1.93633e+06	1.74104e+06	7.57703e+06	6.73809e+06	303579	239218	5.46614e+06	4.83077e+06	1.52928e+06	1.4056e+06	1.61489e+06	1.53806e+06	1.37756e+06	993779	499993	426340	177375	141498	6.39105e+06	5.68929e+06	1.90031e+06	1.63071e+06	304429
Protocatechuic acid	C7 H6 O4	10.77	-0.001	-6.49	154.027	154.026	6.099	0.081	1.53009e+07	10	0				5	9	4	DDA for preferred ion	4.85146e+06	4.25751e+06	4.91901e+06	4.46628e+06	6.19973e+06	4.45232e+06	6.25275e+06	5.66396e+06	3.34756e+06	2.88776e+06	5.52487e+06	5.7856e+06	3.44675e+06	2.73906e+06	5.44872e+06	4.65286e+06	4.19454e+06	4.3553e+06	4.13205e+06	4.25286e+06	6.05283e+06	5.099e+06	2.81871e+06	2.87646e+06	7.3077e+06	7.17008e+06	5.19644e+06	4.70543e+06	4.63165e+06	4.34245e+06	1.04986e+07
Glycocholic acid	C26 H43 N O6	9.52	0.0001	0.21	465.309	465.309	9.957	1	1.52611e+07	5	1	92.2	9.6		5	10	8	DDA for preferred ion	371027	226225	189683	248875	157922	80914.4	111449	142733	783127	608941	95771.6	94920.3	140108	110243	224578	203252	224675	155665	161905	151925	79726.3	121822	1.32034e+06	1.25282e+06	196404	96735.4	666014	584508	529385	443908	127328
8-Hydroxyoctanoic acid	C8 H16 O3	17.28	-0.00086	-5.38	160.11	160.109	9.694	0.073	1.51167e+07	19	0				5	5	2	DDA for preferred ion	1.04086e+07	8.25518e+06	9.40103e+06	8.24171e+06	7.04394e+06	5.90743e+06	6.35528e+06	5.87258e+06	6.34401e+06	6.07897e+06	7.96319e+06	7.75113e+06	5.53045e+06	8.06061e+06	1.11993e+07	8.73234e+06	7.47799e+06	7.25869e+06	7.18349e+06	7.64314e+06	3.28879e+06	3.19666e+06	4.15932e+06	4.44481e+06	5.68516e+06	6.14654e+06	1.52794e+07	1.52044e+07	9.30895e+06	8.18612e+06	4.79294e+06
Norepinephrine sulfate	C8 H11 N O6 S	9.47	-0.00027	-1.1	249.031	249.03	4.64	1	1.499e+07	1	0				5	15	14	DDA for preferred ion	1.27387e+07	6.81093e+06	4.36224e+06	4.4313e+06	1.15212e+07	6.63479e+06	880175	778952	2.02532e+06	2.22391e+06	430511	324316	5.00575e+06	4.89605e+06	1.84232e+06	1.8741e+06	8.35105e+06	5.42306e+06	3.47229e+06	2.38822e+06	5.50057e+06	2.09257e+06	2.89731e+06	3.84253e+06	5.60662e+06	7.42155e+06	1.03036e+07	7.75215e+06	4.82331e+06	3.16178e+06	4.5614e+06
1704069	C8 H14 O2	11.9	-0.001	-7	142.099	142.098	10.407	1	1.41044e+07	34	0				5	4	4	DDA for preferred ion	698943	478931	172914	289958	913980	909326	595313	489238	321622	337784	618194	574150	721618	455400	1.40314e+06	1.2556e+06	771014	695000	167781	339705	729107	695143	620944	646451	1.00639e+06	1.09622e+06	844772	884056	360015	256481	6.63161e+06
D-Erythritol 4-phosphate	C4 H11 O7 P	13.22	-0.00062	-3.05	202.024	202.024	2.505	1	1.39668e+07	2	0				3	22	19	DDA for preferred ion	1.2679e+06	612650	1.41447e+06	706211	665196	229498	598106	217748	224306	261508	781579	390283	359912	204681	561161	204263	553918	737538	837561	960804	497553	159809	570473	474885	783252	937153	957305	749643	1.85488e+06	1.59745e+06	4.75388e+06
N-Acetyl-L-leucine	C8 H15 N O3	11.93	-0.00084	-4.87	173.105	173.104	5.827	1	1.39099e+07	8	0				5	6	4	DDA for preferred ion	645683	540425	632187	503180	279101	788699	315432	361732	230033	307580	315963	527353	287870	402910	390215	330395	208324	272608	3.06154e+06	2.93095e+06	813475	679194	339931	376442	874394	970571	799025	679293	295422	489290	1.32618e+07
Prostaglandin E2	C20 H32 O5	13.33	0.00021	0.59	352.225	352.225	10.278	1	1.38326e+07	39	31	97.3	9.9		5	14	12	DDA for preferred ion	3.26329e+06	2.46738e+06	5.5373e+06	4.90198e+06	1.39465e+06	1.26043e+06	1.00226e+07	9.07201e+06	5.46963e+06	5.48035e+06	9.69379e+06	9.03046e+06	646506	580362	12478157	1.34875e+07	2.20621e+06	1.97484e+06	5.08838e+06	4.95694e+06	1.87929e+06	1.3608e+06	1.19736e+06	1.25904e+06	847565	751272	8.21972e+06	7.86516e+06	4.45217e+06	4.04687e+06	528492
4-[(E)-2-{3,5-Dihydroxy-4-[(1E)-3-hydroxy-3-methyl-1-buten-1-yl]phenyl}vinyl]phenyl hydrogen sulfate	C19 H20 O7 S	11.54	-6e-05	-0.15	392.093	392.093	9.522	1	1.38107e+07	7	0				5	12	9	DDA for preferred ion	632175	467606	1.84444e+06	1.62617e+06	316915	144011	3.08739e+06	2.97056e+06	999155	1.04141e+06	4.19202e+06	3.7834e+06	2.22364e+06	123406	4.77293e+06	4.22254e+06	576800	433084	2.08837e+06	1.94138e+06	454891	282292	100034	123390	147156	2.81062e+06	2.26582e+06	2.28716e+06	883536	732566	269687
Dodecanedioic acid	C12 H22 O4	16.83	-0.00037	-1.6	230.152	230.151	7.489	0.091	1.36817e+07	5	0				5	9	3	DDA for preferred ion	1.07444e+07	6.32038e+06	5.66686e+06	4.88827e+06	2.50086e+06	2.35069e+06	4.54452e+06	3.80955e+06	4.3057e+06	4.25158e+06	5.04132e+06	4.47811e+06	5.78395e+06	5.41924e+06	5.71803e+06	4.59524e+06	1.13137e+07	6.04649e+06	2.23871e+06	1.99164e+06	4.65351e+06	3.95798e+06	6.26583e+06	4.81339e+06	3.00066e+06	2.95083e+06	3.89139e+06	3.29027e+06	2.80696e+06	2.09873e+06	3.93972e+06
Isovalerylglutamic acid	C10 H17 N O5	36.59	-0.00067	-2.9	231.111	231.11	7.245	0.091	1.36048e+07	2	0				5	17	5	DDA for preferred ion	8.13916e+06	5.91889e+06	4.57612e+06	5.47727e+06	9.96115e+06	7.51713e+06	4.6033e+06	3.52397e+06	4.20095e+06	4.38554e+06	4.40597e+06	3.65644e+06	1.18478e+07	9.98988e+06	4.40875e+06	3.85191e+06	6.49488e+06	5.65352e+06	3.84328e+06	3.8983e+06	4.96909e+06	3.84773e+06	5.78444e+06	6.39879e+06	7.03494e+06	7.56448e+06	4.68178e+06	4.42884e+06	4.92927e+06	3.8275e+06	9.79118e+06
1-(3-Furyl)-1,4-pentanediol	C9 H14 O3	15.38	-0.00083	-4.87	170.094	170.093	11.211	0.082	1.35548e+07	3	0				4	10	6	DDA for preferred ion	703423	690535	551659	99508.2	732165	574042	428683	375814	710764	713556	772221	757054	90769.9	98956.8	1.37383e+07	1.14922e+07	77675.7	752713	637114	593651	332600	107531	102837	503905	413438	104811	1.63721e+06	1.49947e+06	981429	898370	407736
2-Benzyl-2-hydroxysuccinic acid	C11 H12 O5	15.07	-0.00025	-1.11	224.068	224.068	8.668	0.072	1.35414e+07	19	0				5	4	2	DDA for preferred ion	1.22027e+07	1.05096e+07	1.02028e+07	9.16974e+06	1.12487e+07	9.72071e+06	5.3992e+06	4.98889e+06	7.41366e+06	7.49814e+06	4.72451e+06	4.7514e+06	9.91753e+06	8.00098e+06	7.19406e+06	6.12987e+06	6.09793e+06	5.8512e+06	5.20531e+06	4.95296e+06	5.81249e+06	4.98331e+06	7.59278e+06	7.86924e+06	1.16445e+07	1.17633e+07	1.08763e+07	1.08715e+07	9.22371e+06	8.14326e+06	1.27481e+07
ZINGEROL	C11 H16 O3	13.79	-0.00061	-3.11	196.11	196.109	7.421	0.076	1.34367e+07	4	0				5	8	6	DDA for preferred ion	7.62912e+06	6.25435e+06	3.51947e+06	3.01778e+06	4.79467e+06	3.94701e+06	4.0647e+06	3.86912e+06	3.4343e+06	3.61552e+06	3.96416e+06	3.37561e+06	4.04019e+06	3.92433e+06	5.83284e+06	4.84447e+06	5.71747e+06	5.13561e+06	2.71566e+06	2.74193e+06	4.33267e+06	3.64449e+06	4.10569e+06	3.8102e+06	5.42783e+06	5.40312e+06	6.42942e+06	5.17159e+06	3.32061e+06	2.76054e+06	6.05712e+06
Methyl 3-hydroxyhexanoate	C7 H14 O3	28.13	-0.00101	-6.88	146.094	146.093	7.954	0.074	1.32943e+07	8	0				5	8	7	DDA for preferred ion	8.86822e+06	7.22802e+06	6.39461e+06	5.78569e+06	4.84047e+06	3.57285e+06	4.21936e+06	3.86012e+06	5.73374e+06	5.54294e+06	6.30459e+06	6.15678e+06	3.08767e+06	2.47979e+06	8.45516e+06	7.43778e+06	5.67739e+06	5.29256e+06	5.27172e+06	5.97646e+06	3.83913e+06	3.8822e+06	3.64507e+06	4.14629e+06	4.12656e+06	3.62035e+06	1.34301e+07	1.32483e+07	9.54358e+06	8.30397e+06	957470
12-Epileukotriene B4	C20 H32 O4	12.31	-18.0103	-53565.5	336.23	318.22	12.034	0.084	1.32863e+07	52	32	90.1	40		5	16	16	DDA for preferred ion	191814	151790	1.18799e+06	533135	128339	99299.3	9.82315e+06	1.01569e+07	563090	632365	946914	706407	85747.9	88624.7	1.32874e+07	1.16425e+07	115137	87412.2	1.20221e+06	1.08224e+06	406599	358738	96225.2	150928	92181.8	89598.3	1.45018e+06	815876	644342	610654	88459.3
5,8,12-Trihydroxy-2-oxododecanoic acid	C12 H22 O6	29.41	0	0	262.142	262.142	7.741	0.073	1.32843e+07	2	0				5	4	4	DDA for preferred ion	7.8869e+06	6.46595e+06	8.33066e+06	6.88857e+06	5.23333e+06	4.50088e+06	5.58327e+06	5.0163e+06	7.14992e+06	7.63485e+06	7.3578e+06	7.28691e+06	5.06122e+06	4.73178e+06	1.31493e+07	1.12244e+07	7.26927e+06	6.25707e+06	6.60088e+06	5.15639e+06	4.12436e+06	3.64576e+06	3.99984e+06	4.1199e+06	2.39628e+06	2.87196e+06	1.0469e+07	9.69479e+06	7.72905e+06	6.74146e+06	1.51793e+06
[truncated: 96 more rows]
[truncated: 67 more columns]

## Sheet: Cortex_C18negative_MS2Filtered
Name	Formula	FISh Coverage	Annot. DeltaMass [Da]	Annot. DeltaMass [ppm]	Annotation MW	Calc. MW	RT [min]	RT Tolerance [min]	Area (Max.)	# ChemSpider Results	# mzCloud Results	mzCloud Best Match	mzCloud Best Match Confidence	mzCloud Best Sim. Match	# Usable QC	RSD QC Areas [%]	RSD Corr. QC Areas [%]	MS2	Norm. Area: 20220107_Cowley3_Cortex_1_23-402_C18neg.raw (F630)	Norm. Area: 20220107_Cowley3_Cortex_1_23-402_C18neg_rep.raw (F631)	Norm. Area: 20220107_Cowley3_Cortex_3_25-405_C18neg.raw (F638)	Norm. Area: 20220107_Cowley3_Cortex_3_25-405_C18neg_rep.raw (F639)	Norm. Area: 20220107_Cowley3_Cortex_5_21-391_C18neg.raw (F644)	Norm. Area: 20220107_Cowley3_Cortex_5_21-391_C18neg_rep.raw (F645)	Norm. Area: 20220107_Cowley3_Cortex_10_29-413_C18neg.raw (F666)	Norm. Area: 20220107_Cowley3_Cortex_10_29-413_C18neg_rep.raw (F667)	Norm. Area: 20220107_Cowley3_Cortex_14_27-406_C18neg.raw (F682)	Norm. Area: 20220107_Cowley3_Cortex_14_27-406_C18neg_rep.raw (F683)	Norm. Area: 20220107_Cowley3_Cortex_2_17-434_C18neg.raw (F632)	Norm. Area: 20220107_Cowley3_Cortex_2_17-434_C18neg_rep.raw (F633)	Norm. Area: 20220107_Cowley3_Cortex_4_19-463_C18neg.raw (F640)	Norm. Area: 20220107_Cowley3_Cortex_4_19-463_C18neg_rep.raw (F641)	Norm. Area: 20220107_Cowley3_Cortex_7_13-421_C18neg.raw (F652)	Norm. Area: 20220107_Cowley3_Cortex_7_13-421_C18neg_rep.raw (F653)	Norm. Area: 20220107_Cowley3_Cortex_13_15-429_C18neg.raw (F676)	Norm. Area: 20220107_Cowley3_Cortex_13_15-429_C18neg_rep.raw (F677)	Norm. Area: 20220107_Cowley3_Cortex_15_11-417_C18neg.raw (F684)	Norm. Area: 20220107_Cowley3_Cortex_15_11-417_C18neg_rep.raw (F685)	Norm. Area: 20220107_Cowley3_Cortex_6_1-466_C18neg.raw (F648)	Norm. Area: 20220107_Cowley3_Cortex_6_1-466_C18neg_rep.raw (F649)	Norm. Area: 20220107_Cowley3_Cortex_8_9-470_C18neg.raw (F656)	Norm. Area: 20220107_Cowley3_Cortex_8_9-470_C18neg_rep.raw (F657)	Norm. Area: 20220107_Cowley3_Cortex_9_5-468_C18neg.raw (F660)	Norm. Area: 20220107_Cowley3_Cortex_9_5-468_C18neg_rep.raw (F661)	Norm. Area: 20220107_Cowley3_Cortex_11_7-469_C18neg.raw (F668)	Norm. Area: 20220107_Cowley3_Cortex_11_7-469_C18neg_rep.raw (F669)	Norm. Area: 20220107_Cowley3_Cortex_12_3-467_C18neg.raw (F672)	Norm. Area: 20220107_Cowley3_Cortex_12_3-467_C18neg_rep.raw (F673)	Norm. Area: 20220107_Cowley3_Cortex_QC-Pool_C18neg_10uL_1.raw (F690)
[truncated: 464 more rows]
[truncated: 42 more columns]

[truncated: 1 more sheets: OM_C18negative_MS2Filtered]
