# Supplementary material for: Metabolic Responses of Normal Rat Kidneys to a High Salt Intake
Source: Function (Oxf). 2023 Jun 22;4(5):zqad031. doi: 10.1093/function/zqad031 (PMC10413938; doi:10.1093/function/zqad031)
Supplement: zqad031_Supplemental_Files [file zqad031_supplemental_files.zip › Supplementary material files/Supplement_MS2-filtered-C18positive_Metabolomics_Data_Final.xlsx]

## Sheet: Overview
Date: Februrary 21, 2022
Sample Source: C18 Positive Metabolomics Samples
Experiment Type: Discovery Metabolomics
Instrument: Thermo Q-Exactive Orbitrap coupled to a Vanquish UPLC system (QE)
Instrument Mode: C18 Column with Positive Polarity
Internal Standards: Caffeine, 1-NAP, 9ANC
Analysis Software: Thermo Compound Discoverer 3.2.0.421
Common Terms
Features - all named and unnamed metabolites detected
FISh Coverage - Fragment Ion Search (FISh) coverage scores. FISh scoring compares the experimental fragmentation
spectra for a feature to the expected fragmentation spectra based on the structure of the feature

## Sheet: Sample Key
labels on tube
sample ID	sample information		sample type	powder weight(gram)
1	#466	cortex	frozen tissue powder	0.0159		Note: Tissue samples will have a 'Sample ID-SampleInformation' in the name for the individual normalized areas (i.e. 1-466 for the first cortex or 2-466 for the first OM). An example column name would be "Norm. Area: 20220107_Cowley3_Cortex_1_23-402_C18neg.raw (F630)", where the 23-402 is the sample identifier.
2	#466	OM	frozen tissue powder	0.0227
3	#467	cortex	frozen tissue powder	0.0353
4	#467	OM	frozen tissue powder	0.0202
5	#468	cortex	frozen tissue powder	0.0432
6	#468	OM	frozen tissue powder	0.0132
7	#469	cortex	frozen tissue powder	0.0449
8	#469	OM	frozen tissue powder	0.0294
9	#470	cortex	frozen tissue powder	0.0502
10	#470	OM	frozen tissue powder	0.0218
11	#417	cortex	frozen tissue powder	0.0425
12	#417	OM	frozen tissue powder	0.0242
13	#421	cortex	frozen tissue powder	0.081
14	#421	OM	frozen tissue powder	0.0251
15	#429	cortex	frozen tissue powder	0.0384
16	#429	OM	frozen tissue powder	0.0272
17	#434	cortex	frozen tissue powder	0.0432
18	#434	OM	frozen tissue powder	0.0281
19	#463	cortex	frozen tissue powder	0.0806
20	#463	OM	frozen tissue powder	0.053
21	#391	cortex	frozen tissue powder	0.0835
22	#391	OM	frozen tissue powder	0.0273
23	#402	cortex	frozen tissue powder	0.0526
24	#402	OM	frozen tissue powder	0.012
25	#405	cortex	frozen tissue powder	0.023
26	#405	OM	frozen tissue powder	0.0279
27	#406	cortex	frozen tissue powder	0.03724
28	#406	OM	frozen tissue powder	0.0243
29	#413	cortex	frozen tissue powder	0.0421
30	#413	OM	frozen tissue powder	0.0142
31	#417	LS A	plasma in artery	>20 ul
32	#417	LSRV	plasma in vein	>20 ul
33	#417	LS U	urine	>20 ul
34	#417	HS7 A	plasma in artery	>20 ul
35	#417	HS7 RV	plasma in vein	>20 ul
36	#417	HS7 U	urine	>20 ul
37	#417	HS14 A	plasma in artery	>20 ul
38	#417	HS14 RV	plasma in vein	>20 ul
39	#417	HS14 U	urine	>20 ul
40	#417	HS21 A	plasma in artery	>20 ul
41	#417	HS 21 RV	plasma in vein	>20 ul
42	#417	HS21 U	urine	>20 ul
43	#421	LS A	plasma in artery	>20 ul
44	#421	LSRV	plasma in vein	>20 ul
45	#421	LS U	urine	>20 ul
46	#421	HS7 A	plasma in artery	>20 ul
47	#421	HS7 RV	plasma in vein	>20 ul
48	#421	HS7 U	urine	>20 ul
49	#421	HS14 A	plasma in artery	>20 ul
50	#421	HS14 RV	plasma in vein	>20 ul
51	#421	HS14 U	urine	>20 ul
52	#421	HS21 A	plasma in artery	>20 ul
53	#421	HS 21 RV	plasma in vein	>20 ul
54	#421	HS21 U	urine	>20 ul
55	#429	LS A	plasma in artery	>20 ul
56	#429	LSRV	plasma in vein	>20 ul
57	#429	LS U	urine	>20 ul
58	#429	HS7 A	plasma in artery	>20 ul
59	#429	HS7 RV	plasma in vein	>20 ul
60	#429	HS7 U	urine	>20 ul
61	#429	HS14 A	plasma in artery	>20 ul
62	#429	HS14 RV	plasma in vein	>20 ul
63	#429	HS14 U	urine	>20 ul
64	#429	HS21 A	plasma in artery	>20 ul
65	#429	HS 21 RV	plasma in vein	>20 ul
66	#429	HS21 U	urine	>20 ul
67	#434	LS A	plasma in artery	>20 ul
68	#434	LSRV	plasma in vein	>20 ul
69	#434	LS U	urine	>20 ul
70	#434	HS7 A	plasma in artery	>20 ul
71	#434	HS7 RV	plasma in vein	>20 ul
72	#434	HS7 U	urine	>20 ul
73	#434	HS14 A	plasma in artery	>20 ul
74	#434	HS14 RV	plasma in vein	>20 ul
75	#434	HS14 U	urine	>20 ul
76	#434	HS21 A	plasma in artery	>20 ul
77	#434	HS 21 RV	plasma in vein	>20 ul
78	#434	HS21 U	urine	>20 ul
79	#463	LS A	plasma in artery	>20 ul
80	#463	LSRV	plasma in vein	>20 ul
81	#463	LS U	urine	>20 ul
82	#463	HS7 A	plasma in artery	>20 ul
83	#463	HS7 RV	plasma in vein	>20 ul
84	#463	HS7 U	urine	>20 ul
85	#463	HS14 A	plasma in artery	>20 ul
86	#463	HS14 RV	plasma in vein	>20 ul
87	#463	HS14 U	urine	>20 ul
88	#463	HS21 A	plasma in artery	>20 ul
89	#463	HS 21 RV	plasma in vein	>20 ul
90	#463	HS21 U	urine	>20 ul

## Sheet: Plasma C18positive_MS2Filtered
Name	Formula	FISh Coverage	Annot. DeltaMass [Da]	Annot. DeltaMass [ppm]	Annotation MW	Calc. MW	RT [min]	RT Tolerance [min]	Area (Max.)	# ChemSpider Results	# mzCloud Results	mzCloud Best Match	mzCloud Best Match Confidence	mzCloud Best Sim. Match	# Usable QC	RSD QC Areas [%]	RSD Corr. QC Areas [%]	MS2	Norm. Area: 20211007_Cowley3_Plasma_22_73-434-HS14-A_C18pos.raw (F59)	Norm. Area: 20211007_Cowley3_Plasma_22_73-434-HS14-A_C18pos_rep.raw (F60)	Norm. Area: 20211007_Cowley3_Plasma_28_61-429-HS14-A_C18pos.raw (F71)	Norm. Area: 20211007_Cowley3_Plasma_28_61-429-HS14-A_C18pos_rep.raw (F72)	Norm. Area: 20211007_Cowley3_Plasma_29_37-417_HS14-A_C18pos_rep.raw (F73)	Norm. Area: 20211007_Cowley3_Plasma_29_37-417-HS14-A_C18pos.raw (F74)	Norm. Area: 20211007_Cowley3_Plasma_31_85-463-HS14-A_C18pos.raw (F77)	Norm. Area: 20211007_Cowley3_Plasma_31_85-463-HS14-A_C18pos_rep.raw (F78)	Norm. Area: 20211007_Cowley3_Plasma_37_49-421-HS14-A_C18pos.raw (F89)	Norm. Area: 20211007_Cowley3_Plasma_37_49-421-HS14-A_C18pos_rep.raw (F90)	Norm. Area: 20211007_Cowley3_Plasma_1_74-434-HS14-RV_C18pos.raw (F17)	Norm. Area: 20211007_Cowley3_Plasma_1_74-434-HS14-RV_C18pos_rep.raw (F18)	Norm. Area: 20211007_Cowley3_Plasma_7_38-417-HS14-RV_C18pos.raw (F29)	Norm. Area: 20211007_Cowley3_Plasma_7_38-417-HS14-RV_C18pos_rep.raw (F30)	Norm. Area: 20211007_Cowley3_Plasma_11_62-429-HS14-RV_C18pos.raw (F37)	Norm. Area: 20211007_Cowley3_Plasma_11_62-429-HS14-RV_C18pos_rep.raw (F38)	Norm. Area: 20211007_Cowley3_Plasma_20_86-463-HS14-RV_C18pos.raw (F55)	Norm. Area: 20211007_Cowley3_Plasma_20_86-463-HS14-RV_C18pos_rep.raw (F56)	Norm. Area: 20211007_Cowley3_Plasma_24_50-421-HS14-RV_C18pos.raw (F63)	Norm. Area: 20211007_Cowley3_Plasma_24_50-421-HS14-RV_C18pos_rep.raw (F64)	Norm. Area: 20211007_Cowley3_Plasma_5_76-434-HS21-A_C18pos.raw (F25)	Norm. Area: 20211007_Cowley3_Plasma_5_76-434-HS21-A_C18pos_rep.raw (F26)	Norm. Area: 20211007_Cowley3_Plasma_10_88-463-HS21-A_C18pos.raw (F35)	Norm. Area: 20211007_Cowley3_Plasma_10_88-463-HS21-A_C18pos_rep.raw (F36)	Norm. Area: 20211007_Cowley3_Plasma_12_40-417-HS21-A_C18pos.raw (F39)	Norm. Area: 20211007_Cowley3_Plasma_12_40-417-HS21-A_C18pos_rep.raw (F40)	Norm. Area: 20211007_Cowley3_Plasma_30_52-421-HS21-A_C18pos.raw (F75)	Norm. Area: 20211007_Cowley3_Plasma_30_52-421-HS21-A_C18pos_rep.raw (F76)	Norm. Area: 20211007_Cowley3_Plasma_36_64-429-HS21-A_C18pos.raw (F87)	Norm. Area: 20211007_Cowley3_Plasma_36_64-429-HS21-A_C18pos_rep.raw (F88)	Norm. Area: 20211007_Cowley3_Plasma_3_65-429-HS21-RV_C18pos.raw (F21)
L-Isoleucine	C6 H13 N O2	38.89	-0.0001	-0.78	131.095	131.095	2.43	0.151	1.26852e+10	18	24	98.3	9.9		8	27	27	DDA for preferred ion	4.66439e+09	4.48627e+09	5.74178e+09	6.97182e+09	5.86499e+09	6.61109e+09	7.3171e+09	6.42896e+09	6.07155e+09	5.45581e+09	1.07473e+10	7.06761e+09	9.28031e+09	9.1746e+09	9.9977e+09	8.5623e+09	7.13926e+09	8.12754e+09	9.39297e+09	8.96444e+09	8.00234e+09	6.88999e+09	5.34922e+09	5.21304e+09	5.91456e+09	5.75679e+09	9.02222e+09	6.2212e+09	7.89699e+09	7.11627e+09	8.88484e+09
6-Methylquinoline	C10 H9 N	18.49	-0.00026	-1.79	143.073	143.073	9.652	1	1.05699e+10	7	14	98.8	9.9		8	13	12	DDA for preferred ion	1.45428e+09	1.43456e+09	2.7935e+09	2.7274e+09	1.40852e+09	1.59302e+09	9.78869e+08	7.91645e+08	3.13705e+09	2.69339e+09	2.60779e+09	1.55547e+09	1.26054e+09	1.18073e+09	4.41013e+09	3.96881e+09	2.89875e+09	2.80007e+09	4.45689e+09	4.16361e+09	1.93936e+09	1.59119e+09	2.14992e+09	2.05545e+09	1.87216e+09	1.6332e+09	2.06124e+09	1.96339e+09	2.30134e+09	1.8383e+09	3.21141e+09
DL-Tryptophan	C11 H12 N2 O2	58.62	-0.00031	-1.53	204.09	204.09	5.891	1	8.93393e+09	12	3	96.2	88.4		8	23	23	DDA for preferred ion	4.47778e+09	4.29368e+09	3.77783e+09	3.64713e+09	3.08462e+09	3.31069e+09	4.70883e+09	3.96856e+09	3.78802e+09	3.22504e+09	6.85563e+09	4.10635e+09	5.30004e+09	5.58021e+09	6.3641e+09	6.05784e+09	5.87601e+09	5.62614e+09	6.14129e+09	5.95333e+09	4.75883e+09	3.8137e+09	5.09847e+09	5.29414e+09	3.53386e+09	3.27344e+09	4.26769e+09	4.14916e+09	4.39214e+09	3.84827e+09	5.7614e+09
L-Phenylalanine	C9 H11 N O2	56.52	-0.00021	-1.26	165.079	165.079	4.629	1	6.60426e+09	17	12	99.6	10	84.8	8	20	20	DDA for preferred ion	3.55039e+09	3.73906e+09	3.02266e+09	3.04005e+09	2.8108e+09	3.04326e+09	3.4082e+09	3.00034e+09	3.46446e+09	2.59177e+09	5.70332e+09	3.59727e+09	4.44808e+09	4.64239e+09	4.84023e+09	4.23642e+09	4.02797e+09	4.68829e+09	4.15098e+09	4.17571e+09	4.39855e+09	3.91874e+09	4.41704e+09	4.47668e+09	3.79414e+09	3.5049e+09	3.70874e+09	3.89368e+09	3.21637e+09	2.66476e+09	4.45313e+09
(2E)-3-(3-Hydroxyphenyl)acrylaldehyde	C9 H8 O2	25	-0.00015	-1.05	148.052	148.052	4.622	1	6.32595e+09	15	0				8	19	20	DDA for preferred ion	3.46079e+09	3.65728e+09	2.93939e+09	2.96137e+09	2.7344e+09	2.96896e+09	3.32697e+09	2.92761e+09	3.3531e+09	2.51176e+09	5.51352e+09	3.49943e+09	4.31571e+09	4.48354e+09	4.65093e+09	4.08737e+09	3.91246e+09	4.5776e+09	4.04916e+09	4.07049e+09	4.2256e+09	3.78501e+09	4.22472e+09	4.32152e+09	3.66453e+09	3.37543e+09	3.60134e+09	3.78718e+09	3.109e+09	2.5804e+09	4.29991e+09
Caffeine	C8 H10 N4 O2	29.63	-0.0003	-1.52	194.08	194.08	6.531	0.079	4.07633e+09	24	3	99.8	70.2		8	18	18	DDA for preferred ion	2.34584e+09	2.39238e+09	2.9763e+09	2.91682e+09	2.3879e+09	2.67244e+09	2.46321e+09	2.06336e+09	2.84284e+09	2.26624e+09	3.41275e+09	2.25635e+09	2.80826e+09	3.04958e+09	3.41939e+09	2.98668e+09	2.94392e+09	2.92642e+09	2.92817e+09	2.94526e+09	3.36504e+09	2.8344e+09	2.88865e+09	2.92486e+09	2.88014e+09	2.75055e+09	2.71995e+09	2.73671e+09	2.86727e+09	2.38726e+09	3.21774e+09
L-Valine	C5 H11 N O2	50	9e-05	0.73	117.079	117.079	1.718	0.113	3.10905e+09	14	3	98.1	9.9		8	21	17	DDA for preferred ion	1.43075e+09	1.42401e+09	1.42607e+09	1.32931e+09	1.44126e+09	1.46034e+09	7.16426e+08	1.13163e+09	4.40351e+08	3.84031e+08	1.50294e+09	1.51416e+09	2.11445e+09	2.18843e+09	2.28287e+09	2.22916e+09	2.0872e+09	2.11798e+09	2.33025e+09	2.0589e+09	1.58269e+09	1.45231e+09	1.50955e+09	1.72854e+09	9.81357e+08	9.71472e+08	1.75194e+09	1.93077e+09	7.57601e+08	4.85978e+08	2.23291e+09
Pivagabine	C9 H17 N O3	35.29	-0.0002	-1.07	187.121	187.121	7.244	0.077	2.23281e+09	4	0				8	20	20	DDA for preferred ion	3.36849e+07	3.36257e+07	4.47845e+07	4.33572e+07	1.58581e+09	1.72712e+09	1.69362e+07	1.21753e+07	3.96679e+07	3.29929e+07	3.33005e+07	2.31202e+07	2.02102e+09	2.13785e+09	5.84875e+08	5.64167e+08	1.23041e+07	1.29294e+07	3.16311e+07	3.03597e+07	6.42365e+07	5.37808e+07	7.71843e+07	8.90566e+07	2.89696e+07	3.092e+07	1.03083e+09	1.05014e+09	3.88934e+07	3.38215e+07	4.14763e+07
Dipropylene glycol dimethyl ether	C8 H18 O3	60	-0.00017	-1.02	162.126	162.125	8.234	1	2.14551e+09	1	2	84.6	33.2		8	19	19	DDA for preferred ion	3.59129e+07	3.53158e+07	4.00018e+07	4.43136e+07	2.33363e+07	3.18006e+07	3.6159e+07	3.49452e+07	4.31909e+07	3.62814e+07	4.57551e+07	3.29049e+07	3.61278e+07	3.90757e+07	4.4025e+07	5.68908e+07	3.98479e+07	4.12008e+07	4.45002e+07	4.47169e+07	4.67218e+07	3.92101e+07	4.52566e+07	4.54418e+07	4.67063e+07	4.68323e+07	3.67297e+07	4.98513e+07	3.57029e+07	3.32942e+07	5.10383e+07
D-(+)-Proline	C5 H9 N O2	28.57	0.00015	1.32	115.063	115.063	1.594	0.067	1.64201e+09	8	2	99.8	10		8	20	18	DDA for preferred ion	5.07275e+08	4.90215e+08	7.23486e+08	7.32102e+08	6.92865e+08	6.76313e+08	9.04302e+08	7.92727e+08	6.22915e+08	5.34317e+08	7.9606e+08	6.97377e+08	9.84224e+08	1.01173e+09	1.27342e+09	1.21937e+09	1.06675e+09	1.03376e+09	8.59326e+08	6.09646e+08	4.35117e+08	3.58483e+08	8.34545e+08	5.94458e+08	5.00018e+08	4.95526e+08	1.00023e+09	9.98914e+08	1.01433e+09	9.30125e+08	1.27241e+09
L-Methionine sulfoxide	C5 H11 N O3 S	58.62	-0.00015	-0.93	165.046	165.046	1.95	0.129	1.49551e+09	6	2	99.8	95.1		8	22	21	DDA for preferred ion	6.64508e+08	6.73353e+08	8.07269e+08	7.0569e+08	5.95807e+08	6.32167e+08	5.21238e+08	5.01763e+08	4.20862e+08	3.98699e+08	6.65634e+08	5.1967e+08	8.83345e+08	8.64113e+08	1.07288e+09	9.9246e+08	7.68365e+08	7.19652e+08	5.54532e+08	5.26335e+08	8.35043e+08	8.84477e+08	9.82015e+08	1.04091e+09	5.80978e+08	5.67967e+08	6.61024e+08	6.69916e+08	5.18373e+08	5.91853e+08	1.61368e+09
Pentahomoserine	C5 H11 N O3	45.45	0.00016	1.19	133.074	133.074	1.915	1	1.3918e+09	5	0				8	21	20	DDA for preferred ion	4.17826e+08	3.98188e+08	5.84458e+08	6.0464e+08	5.66525e+08	5.52848e+08	7.49302e+08	7.75358e+08	5.05978e+08	5.12088e+08	6.63811e+08	6.44001e+08	8.08601e+08	8.44372e+08	1.02781e+09	1.00122e+09	8.7985e+08	8.62552e+08	7.1188e+08	4.44972e+08	3.44264e+08	2.92143e+08	7.00509e+08	7.78395e+08	4.27545e+08	4.28522e+08	7.99869e+08	8.09922e+08	8.28709e+08	7.83688e+08	1.02713e+09
Valine	C5 H11 N O2	42.86	6e-05	0.54	117.079	117.079	1.573	0.113	1.30446e+09	14	6	97.8	9.9		8	23	23	DDA for preferred ion	4.24456e+08	4.2815e+08	2.93484e+08	2.96937e+08	2.99681e+08	3.68972e+08	2.68963e+08	2.53703e+08	3.77531e+08	3.63539e+08	3.54426e+08	4.806e+08	4.59855e+08	3.64545e+08	6.15691e+08	5.3124e+08	3.82324e+08	3.84403e+08	5.34841e+08	6.46687e+08	2.80172e+08	2.35487e+08	3.64759e+08	3.71396e+08	6.19531e+08	5.38916e+08	3.59655e+08	3.52133e+08	4.94922e+08	4.11385e+08	3.73783e+08
9-Anthroic acid	C15 H10 O2	18.18	-0.00052	-2.36	222.068	222.068	11.362	1	1.12227e+09	7	0				8	23	23	DDA for preferred ion	5.78607e+08	5.98499e+08	6.17955e+08	6.03098e+08	5.01514e+08	5.12971e+08	6.13641e+08	5.02221e+08	5.93894e+08	4.9905e+08	9.136e+08	5.44281e+08	6.61718e+08	6.84616e+08	6.52788e+08	6.23926e+08	6.03254e+08	5.98891e+08	6.01004e+08	5.87733e+08	7.96246e+08	6.7118e+08	7.19051e+08	7.50532e+08	6.85756e+08	6.84031e+08	5.55037e+08	5.43088e+08	6.19164e+08	5.3675e+08	7.35394e+08
4-Ethoxy ethylbenzoate	C11 H14 O3	18.27	-0.0003	-1.52	194.094	194.094	12.951	0.088	1.05921e+09	39	2	91.8	91.3		8	24	24	DDA for preferred ion	6.41376e+07	6.5023e+07	6.14601e+07	6.00485e+07	5.8801e+07	6.43042e+07	5.713e+07	5.03128e+07	5.2408e+07	5.74622e+07	9.78052e+07	9.13828e+07	7.23909e+07	1.56568e+07	7.40399e+07	7.69312e+07	6.38291e+07	7.65497e+06	5.9522e+07	6.16515e+07	8.94416e+07	9.27483e+07	6.89893e+07	7.72389e+07	7.77197e+07	8.62507e+07	5.70578e+07	5.3289e+07	5.61637e+07	5.34526e+07	8.89235e+07
l-Histidinal	C6 H9 N3 O	39.88	-1e-05	-0.1	139.075	139.075	15.242	0.141	1.00772e+09	4	0				5	43	42	DDA for preferred ion	8.12305e+07	4.17204e+07	5.3041e+08	9.90988e+07	2.31797e+08	1.26866e+08	2.4343e+08	2.85636e+08	3.76377e+08	5.0317e+08	1.38315e+08	1.36538e+08	2.76996e+08	2.49763e+08	7.36911e+07	1.72925e+08	1.59989e+08	4.74185e+07	1.96496e+08	1.99276e+08	5.50418e+07	4.61775e+07	5.60728e+07	5.00647e+07	3.68431e+07	5.35793e+07	5.69094e+07	5.10973e+07	1.20408e+07	2.68306e+08	1.74454e+08
Adenosine	C10 H13 N5 O4	42.86	-0.00042	-1.58	267.097	267.096	4.577	1	9.5787e+08	12	1	98.7	9.9		8	26	24	DDA for preferred ion	2.24798e+07	2.32826e+07	1.56325e+06	1.70634e+06	2.02677e+06	1.80938e+06	9.34556e+07	1.45569e+07	3.5797e+07	1.39654e+06	3.76867e+07	2.23232e+07	8.29928e+08	3.50364e+07	2.55861e+06	2.43792e+06	1.14051e+07	1.16721e+07	592367	665117	2.44632e+07	1.9505e+07	2.10573e+06	3.28297e+06	573389	574682	588299	782493	1.36879e+06	1.27607e+06	1.0358e+06
2'-Deoxycytidine	C9 H13 N3 O4	36.67	-0.00034	-1.49	227.091	227.09	2.04	0.099	9.51404e+08	3	0				8	46	27	DDA for preferred ion	3.45747e+08	4.03325e+08	2.57665e+08	2.63778e+08	2.95282e+08	3.09888e+08	3.23849e+08	2.82774e+08	2.2831e+08	1.97137e+08	1.92026e+09	1.1933e+09	9.71274e+08	9.74828e+08	8.776e+08	7.9076e+08	6.1323e+08	6.25771e+08	5.34994e+08	4.86374e+08	1.20475e+09	9.35855e+08	9.02794e+08	9.23217e+08	8.70371e+08	8.72214e+08	2.71934e+08	2.64738e+08	2.42034e+08	2.16523e+08	1.28718e+09
L-(-)-Methionine	C5 H11 N O2 S	37.74	-0.00012	-0.82	149.051	149.051	1.807	0.069	9.39379e+08	7	2	99.3	95.1		6	41	25	DDA for preferred ion	1.26752e+06	1.17053e+08	1.99264e+06	754394	800452	464919	738972	811788	1.69031e+06	893747	813406	344440	717444	771472	613261	686527	889947	877893	752315	809144	726128	327428	508319	298273	324008	489936	692046	1.16134e+06	946650	1.2678e+06	378097
Creatine	C4 H9 N3 O2	48.08	-1e-05	-0.08	131.069	131.069	1.597	0.079	9.27131e+08	2	3	99.7	70.2		8	23	22	DDA for preferred ion	3.91197e+08	3.8454e+08	2.4913e+08	2.40526e+08	2.09077e+08	2.07593e+08	1.38897e+08	1.81173e+08	2.28496e+08	2.12302e+08	7.81504e+08	6.97112e+08	3.4206e+08	3.4914e+08	3.9492e+08	3.86101e+08	1.49555e+08	1.49146e+08	3.0147e+08	2.0923e+08	8.43585e+08	8.77057e+08	8.15669e+08	8.0484e+08	6.99671e+08	6.01979e+08	1.78658e+08	2.64418e+08	2.71719e+08	2.418e+08	3.4354e+08
Linoleamide	C18 H33 N O	76.17	-0.00054	-1.95	279.256	279.256	13.456	0.098	8.61352e+08	1	0				8	45	43	DDA for preferred ion	7.57233e+07	5.15621e+07	4.68883e+07	5.76464e+07	9.97556e+08	6.66829e+08	2.16563e+07	2.18576e+07	2.63449e+06	3.33014e+06	4.49652e+07	2.1066e+07	2.19046e+08	1.71442e+08	5.52538e+08	4.78483e+08	1.16414e+07	1.24143e+07	3.0062e+06	3.34491e+06	7.72787e+07	6.58983e+07	1.4494e+08	9.82278e+07	1.84214e+06	5.47666e+06	2.36543e+08	2.44874e+08	1.14442e+08	1.03454e+08	9.9367e+07
Pipecolic acid	C6 H11 N O2	30.65	-7e-05	-0.53	129.079	129.079	1.561	0.1	7.69053e+08	19	0				8	28	27	DDA for preferred ion	3.86804e+08	3.98635e+08	3.15397e+08	3.3464e+08	3.082e+08	3.11641e+08	4.0989e+08	4.1466e+08	3.51042e+08	3.7006e+08	4.60705e+08	5.63849e+08	5.2988e+08	5.27672e+08	5.55308e+08	4.97394e+08	4.6268e+08	5.08375e+08	5.37466e+08	4.63072e+08	5.19707e+08	4.62326e+08	5.30721e+08	6.61009e+08	5.267e+08	3.82963e+08	3.83027e+08	3.66145e+08	4.65368e+08	4.00659e+08	5.94198e+08
N-Acetyl-L-leucine	C8 H15 N O3	42	-0.00013	-0.73	173.105	173.105	6.467	0.079	7.06815e+08	8	0				8	15	15	DDA for preferred ion	9.6591e+06	2.77522e+07	1.01644e+07	7.71445e+06	4.39059e+08	5.50826e+08	1.46309e+06	6.98132e+06	1.13436e+07	6.77435e+06	5.06142e+06	3.01617e+06	5.39337e+08	6.86405e+08	2.05759e+08	1.72002e+08	7.93649e+06	2.9374e+06	8.23783e+06	5.9705e+06	2.11145e+07	1.11902e+07	1.05579e+07	8.06784e+06	5.67779e+06	5.83715e+06	3.04312e+08	3.52733e+08	5.88011e+06	1.08654e+07	6.16272e+06
2908	C5 H11 N	40.63	0.00045	5.3	85.0892	85.0896	2.434	0.153	6.9051e+08	1	0				8	41	41	DDA for preferred ion	2.40973e+08	2.42265e+08	2.59488e+08	2.74094e+08	2.45212e+08	3.72044e+08	4.52074e+08	3.92964e+08	3.71755e+08	3.4639e+08	4.41388e+08	2.86242e+08	3.06101e+08	4.03545e+08	4.80499e+08	4.09192e+08	1.12828e+08	3.38364e+08	4.01763e+08	3.76714e+08	3.39613e+08	2.23644e+08	3.33202e+08	3.28452e+08	2.81612e+08	2.75366e+08	5.07978e+08	3.83394e+08	4.83727e+08	4.39086e+08	3.69678e+08
Bis(methylbenzylidene)sorbitol	C22 H26 O6	50	-0.00086	-2.22	386.173	386.172	11.536	1	5.61948e+08	6	1	97.6	9.9		8	38	39	DDA for preferred ion	2.51689e+08	2.52963e+08	2.77872e+08	2.66114e+08	2.30563e+08	2.39833e+08	2.84923e+08	2.45983e+08	2.7029e+08	2.44827e+08	4.48479e+08	2.71826e+08	3.19327e+08	3.35701e+08	3.34878e+08	2.90618e+08	2.92925e+08	2.81317e+08	2.83364e+08	2.81706e+08	2.57225e+08	2.04911e+08	1.99524e+08	1.87514e+08	1.69499e+08	1.82679e+08	1.35329e+08	1.30482e+08	1.51886e+08	1.33443e+08	2.35073e+08
Cyprodenate	C13 H25 N O2	42.62	-0.00041	-1.82	227.189	227.188	10.91	1	5.53574e+08	1	0				8	22	22	DDA for preferred ion	3.65515e+07	3.32456e+07	4.30908e+07	3.55057e+07	2.34467e+07	2.2913e+07	5.64677e+07	6.68556e+07	2.81866e+07	1.82951e+07	3.03089e+07	2.28667e+07	4.24808e+07	2.96208e+07	4.72053e+07	4.45512e+07	1.79589e+07	2.01103e+07	4.12087e+07	3.93012e+07	1.16952e+08	7.19242e+07	4.60608e+07	5.75982e+07	6.36725e+07	5.3728e+07	5.31903e+07	4.96808e+07	5.83011e+07	6.53158e+07	7.22177e+07
Cytosine	C4 H5 N3 O	34.88	0.00022	1.98	111.043	111.043	1.931	0.093	5.23141e+08	3	6	98.5	64.5		4	13	6	DDA for preferred ion	1.67452e+08	6.21536e+08	5.18676e+07	1.18028e+08	4.74432e+08	1.5566e+08	4.07156e+07	1.62466e+07	2.2709e+07	1.81158e+07	5.26124e+07	7.05629e+07	5.14249e+07	5.46621e+07	3.62661e+07	7.4084e+08	3.50177e+07	3.33341e+07	4.08462e+07	5.06411e+07	2.90429e+07	5.92133e+07	522488	4.47428e+07	8.29389e+07	8.56333e+07	1.69257e+07	1.65837e+07	1.14899e+07	1.50145e+07	4.18225e+07
Dioxy-creatinine	C4 H6 N2 O2	23.53	-8e-05	-0.7	114.043	114.043	1.895	1	5.01019e+08	7	0				8	36	31	DDA for preferred ion	2.25489e+08	7.16625e+07	1.80489e+08	1.0964e+08	1.36238e+08	2.24816e+08	2.00986e+08	1.91844e+08	2.27486e+08	2.04919e+08	3.86444e+08	3.10173e+08	2.78051e+08	2.75355e+08	9.51025e+07	7.69443e+07	2.53674e+08	2.42507e+08	1.11236e+08	2.79564e+08	1.29027e+08	1.79897e+08	1.81277e+08	3.81131e+07	2.80228e+08	2.78354e+08	2.34528e+08	8.58517e+07	8.43258e+07	2.51989e+08	3.06947e+08
DL-Glutamine	C5 H10 N2 O3	31.13	-9e-05	-0.64	146.069	146.069	1.594	0.084	4.99087e+08	9	8	89.6	65.8		8	30	25	DDA for preferred ion	2.84554e+08	2.42548e+08	1.82521e+08	1.08005e+08	1.67637e+08	2.20825e+08	2.18062e+08	2.20565e+08	1.62198e+08	2.06134e+08	4.13097e+08	3.58273e+08	3.03104e+08	2.84792e+08	2.7038e+08	3.26785e+08	2.6433e+08	2.59034e+08	3.06453e+08	3.12839e+08	1.72755e+08	1.90998e+08	2.40632e+08	1.33445e+08	2.50059e+08	3.36442e+08	2.15255e+08	2.35228e+08	2.54037e+08	2.54634e+08	3.25994e+08
DL-Lysine	C6 H14 N2 O2	59.09	-5e-05	-0.34	146.106	146.105	1.317	0.093	4.91339e+08	10	2	85.8	33.9		8	16	16	DDA for preferred ion	2.11708e+08	2.12219e+08	1.69944e+08	1.66e+08	2.20091e+08	2.37176e+08	2.21848e+08	1.78712e+08	2.04095e+08	1.62811e+08	3.19606e+08	2.08918e+08	3.31065e+08	3.37918e+08	3.04529e+08	2.55601e+08	3.14393e+08	3.24666e+08	3.34851e+08	2.97822e+08	2.32872e+08	1.8882e+08	3.13297e+08	3.10479e+08	3.23534e+08	3.1289e+08	2.08831e+08	1.89054e+08	1.95715e+08	1.4269e+08	2.96329e+08
5-Methyl-2-octyl-3(2H)-furanone	C13 H22 O2	64.52	-0.00049	-2.34	210.162	210.161	10.911	1	4.90057e+08	12	0				8	20	21	DDA for other ion	3.2372e+07	2.94279e+07	3.87722e+07	3.11961e+07	2.13657e+07	2.07978e+07	4.69044e+07	5.74643e+07	2.55677e+07	1.55434e+07	2.73354e+07	2.0562e+07	3.76411e+07	2.50293e+07	3.91399e+07	4.08097e+07	1.53519e+07	1.69446e+07	3.66981e+07	3.4697e+07	1.05526e+08	6.5611e+07	3.70895e+07	4.9753e+07	5.48866e+07	4.21652e+07	4.72144e+07	4.38634e+07	4.88348e+07	5.71954e+07	6.71132e+07
D-(+)-Pyroglutamic Acid	C5 H7 N O3	34.69	-9e-05	-0.68	129.043	129.043	1.639	0.1	4.81633e+08	11	4	78	8.9		8	31	26	DDA for preferred ion	2.74581e+08	2.45396e+08	1.76566e+08	1.35817e+08	1.67358e+08	2.21533e+08	2.15791e+08	2.1821e+08	1.53128e+08	1.95176e+08	3.99086e+08	3.38079e+08	3.04257e+08	2.84309e+08	2.60942e+08	3.16903e+08	2.59604e+08	2.55567e+08	3.00643e+08	3.07271e+08	1.76984e+08	1.95279e+08	2.38845e+08	1.35031e+08	2.5979e+08	3.36726e+08	2.02432e+08	2.22585e+08	2.5132e+08	2.53607e+08	3.24134e+08
DL-Serine	C3 H7 N O3	20	-2e-05	-0.15	105.043	105.043	1.6	0.102	4.45905e+08	3	3	95.3	51.3		8	33	21	DDA for preferred ion	2.27036e+08	2.27348e+08	1.51743e+08	4.04337e+07	1.46164e+08	1.97295e+08	1.95996e+08	2.10224e+08	1.28089e+08	2.14378e+08	3.18706e+08	2.76458e+08	2.27993e+08	2.24313e+08	2.26444e+08	2.64068e+08	2.38241e+08	2.29644e+08	2.83716e+08	2.5488e+08	1.16953e+08	1.50123e+08	1.76429e+08	8.76795e+07	2.27023e+08	2.33672e+08	1.9906e+08	2.02935e+08	2.4924e+08	2.70762e+08	2.55477e+08
Hydrochlorothiazide	C7 H8 Cl N3 O4 S2	10	-0.00016	-0.53	296.964	296.964	6.68	1	4.28614e+08	1	1	66.6	57.5		8	24	24	DDA for preferred ion	300704	323928	302915	294308	275976	306715	293505	250279	296098	283907	630411	1.29339e+06	505545	386703	380646	399020	299577	319797	300853	330356	579000	614672	517972	527724	350358	324060	302637	297332	232430	270867	743862
D-(+)-Pipecolinic acid	C6 H11 N O2	57.14	-8e-05	-0.58	129.079	129.079	1.313	0.1	4.08964e+08	19	4	97.8	9.9		8	16	16	DDA for preferred ion	1.76494e+08	1.79502e+08	1.47404e+08	1.40117e+08	1.85706e+08	2.01042e+08	1.89544e+08	1.46411e+08	1.716e+08	1.36501e+08	2.63774e+08	1.73203e+08	2.76505e+08	2.84048e+08	2.51241e+08	2.15919e+08	2.61577e+08	2.7651e+08	2.83775e+08	2.51308e+08	1.91979e+08	1.55921e+08	2.56733e+08	2.56852e+08	2.65402e+08	2.57606e+08	1.7625e+08	1.61309e+08	1.65975e+08	1.18106e+08	2.47108e+08
D-Homoproline	C6 H11 N O2	48.39	-2e-05	-0.12	129.079	129.079	1.784	0.1	4.01661e+08	19	0				8	29	21	DDA for preferred ion	1.09708e+08	1.23909e+08	6.82553e+07	6.49436e+07	7.92163e+07	8.45737e+07	1.33657e+08	9.71849e+07	1.27785e+08	6.27513e+07	3.24257e+08	7.89996e+07	1.15015e+08	8.6242e+07	2.09896e+08	9.91313e+07	1.48768e+08	1.70653e+08	1.35463e+08	1.80339e+08	4.17095e+07	4.95137e+07	2.96379e+08	1.0011e+08	6.23575e+07	6.91424e+07	7.82184e+07	1.00709e+08	5.44023e+07	5.64645e+07	1.05821e+08
QS4476500	C7 H8 N2 O2	21.88	-9e-05	-0.62	152.059	152.058	3.112	1	4.01562e+08	6	0				8	29	28	DDA for preferred ion	1.3686e+08	1.35579e+08	1.41546e+08	1.41374e+08	1.59542e+08	1.71267e+08	9.03473e+06	9.7816e+06	1.75789e+08	1.62849e+08	1.4616e+08	1.05305e+08	1.56215e+08	1.42815e+08	1.25512e+08	1.06749e+08	3.41129e+06	1.05586e+07	2.06828e+08	2.02028e+08	7.37687e+07	6.3242e+07	1.51413e+06	767213	1.76445e+08	1.76553e+08	1.27851e+08	1.21309e+08	2.18109e+08	2.05372e+08	2.05283e+08
Gabapentin	C9 H17 N O2	22.36	-6e-05	-0.35	171.126	171.126	7.525	0.327	3.87604e+08	1	0				8	23	17	DDA for preferred ion	7.02198e+07	7.31707e+07	5.7511e+07	5.88939e+07	7.83159e+07	7.30088e+07	6.13556e+07	5.90599e+07	4.94806e+07	5.01762e+07	5.88776e+07	7.51395e+07	7.25887e+07	8.16366e+07	7.94616e+07	9.24757e+07	6.12484e+07	6.32434e+07	5.58262e+07	6.10554e+07	1.01048e+08	1.04069e+08	9.26744e+07	1.0075e+08	8.01339e+07	9.30524e+07	7.80278e+07	8.6258e+07	5.93362e+07	6.47856e+07	8.26269e+07
Citric acid	C6 H8 O7	28.44	-0.00025	-1.3	192.027	192.027	1.89	0.115	3.67424e+08	16	0				8	31	29	DDA for preferred ion	6.11595e+07	4.8623e+07	1.02914e+08	9.68126e+07	4.58998e+07	4.71616e+07	1.92087e+08	1.65048e+08	1.46661e+08	1.31662e+08	4.17933e+07	3.76158e+07	4.84877e+07	4.83345e+07	1.28557e+08	1.07389e+08	1.24077e+08	1.23667e+08	1.05645e+08	1.13921e+08	8.14898e+07	6.82734e+07	8.84007e+07	9.23051e+07	4.97582e+07	5.38758e+07	1.34591e+08	1.1262e+08	1.09516e+08	1.01487e+08	9.29418e+07
2'-Deoxycytidine	C9 H13 N3 O4	46.67	-0.00036	-1.6	227.091	227.09	1.779	0.099	3.52681e+08	3	0				5	45	24	DDA for preferred ion	2.87525e+06	615213	2.96839e+06	994382	1.03523e+06	1.00568e+06	1.85584e+06	1.91014e+06	1.54795e+06	1.30861e+06	288797	267988	383309	401442	474849	438405	653312	665595	656007	648949	225172	202512	350373	376920	253762	247801	1.34461e+06	1.43185e+06	1.22472e+08	1.37028e+07	366406
DL-Lysine	C6 H14 N2 O2	47.93	-2e-05	-0.12	146.106	146.106	1.555	0.093	3.52504e+08	10	4	80.9	9		8	39	33	DDA for preferred ion	8.39211e+07	8.05755e+07	7.43639e+07	7.44682e+07	9.16818e+07	1.01364e+08	9.14354e+07	1.04154e+08	9.80858e+07	1.19621e+08	1.34955e+08	1.57783e+08	2.16781e+08	1.88777e+08	2.28648e+08	1.83867e+08	1.27329e+08	1.24138e+08	1.49828e+08	1.29357e+08	1.29224e+08	1.12728e+08	1.12617e+08	2.12767e+08	2.17021e+08	1.12908e+08	9.19307e+07	8.36337e+07	9.57372e+07	1.00029e+08	1.71592e+08
L(-)-Pipecolinic acid	C6 H11 N O2	34.09	-2e-05	-0.15	129.079	129.079	1.897	0.1	3.49862e+08	19	4	97.8	9.9		6	33	30	DDA for preferred ion	1.84086e+07	2.05562e+07	1.54616e+07	1.55447e+07	2.3258e+07	1.904e+07	3.43383e+07	4.91084e+07	5.54342e+07	5.49538e+07	3.96006e+08	1.14043e+08	3.05775e+07	3.2408e+07	5.40347e+07	8.18204e+06	3.92669e+07	5.24831e+07	8.88143e+07	1.09356e+08	1.33116e+08	1.05049e+08	5.28134e+07	9.12945e+06	1.2205e+08	1.1912e+08	2.02303e+07	4.70462e+06	2.82009e+07	4.91235e+07	3.86461e+07
Nicotinamide	C6 H6 N2 O	35.14	6e-05	0.53	122.048	122.048	2.516	1	3.4899e+08	6	2	98.7	9.9		8	13	13	DDA for preferred ion	2.5114e+07	2.49448e+07	3.23579e+07	3.06064e+07	5.56623e+07	5.19289e+07	7.20695e+07	3.31771e+07	4.96599e+07	3.2858e+07	3.69695e+07	2.6369e+07	3.48882e+08	5.15195e+07	6.44877e+07	5.74553e+07	3.75386e+07	3.7701e+07	4.90372e+07	4.76601e+07	2.25872e+07	2.19274e+07	3.51959e+07	3.42829e+07	3.87244e+07	3.68209e+07	2.48864e+07	2.44651e+07	4.36377e+07	4.12521e+07	6.48983e+07
Dibutyl phthalate	C16 H22 O4	25.53	-0.00052	-1.88	278.152	278.151	13.644	1	3.11466e+08	15	5	85.8	34		8	42	42	DDA for preferred ion	1.45772e+07	1.43844e+07	2.46442e+07	2.46649e+07	1.0069e+07	1.07359e+07	4.13627e+07	3.4636e+07	6.40948e+06	5.64909e+06	2.36758e+08	1.51817e+08	6.86914e+07	7.60828e+07	4.52655e+07	4.03737e+07	1.16519e+08	1.21109e+08	4.2238e+07	4.3483e+07	3.49158e+07	2.54586e+07	4.86536e+07	4.98658e+07	8.23652e+06	9.24112e+06	6.53493e+06	6.43455e+06	2.90434e+07	2.63518e+07	9.50764e+07
N-Nonanoylglycine	C11 H21 N O3	60	-0.0001	-0.44	215.152	215.152	8.645	1	3.08598e+08	2	0				8	19	20	DDA for preferred ion	6.43274e+06	6.07422e+06	8.14133e+06	7.77477e+06	2.13812e+08	2.18909e+08	5.0032e+06	3.60263e+06	5.75364e+06	4.41755e+06	6.04238e+06	3.74317e+06	2.90939e+08	2.97981e+08	7.60333e+07	7.30725e+07	2.41188e+06	2.38851e+06	5.42844e+06	5.33533e+06	1.2952e+07	1.31943e+07	1.2872e+07	1.43815e+07	5.3284e+06	5.99372e+06	1.35566e+08	1.31967e+08	6.08094e+06	5.04519e+06	6.87185e+06
NP-011548	C18 H34 O3	60.71	17.026	57086.2	298.251	315.277	12.107	0.08	3.06035e+08	1	1	86.7	82.7		8	31	31	DDA for preferred ion	7.57103e+06	7.69844e+06	9.73905e+06	1.12977e+07	3.08853e+08	3.3165e+08	6.00144e+06	5.80488e+06	4.76625e+06	4.7319e+06	4.36224e+06	3.99543e+06	2.30912e+08	1.78253e+08	1.05563e+08	8.06804e+07	6.11482e+06	5.73716e+06	5.21002e+06	5.29913e+06	1.0544e+07	8.60839e+06	1.019e+07	1.16352e+07	6.36836e+06	7.73621e+06	1.57925e+08	1.45814e+08	8.49001e+06	8.3082e+06	8.89004e+06
2,4,9a-Trimethoxy-3,4a,5-trimethyl-2,4,4a,5,6,7,8,8a,9,9a-decahydronaphtho[2,3-b]furan-6-ol	C18 H30 O5	42.42	-0.00066	-2.01	326.209	326.209	10.989	1	3.04564e+08	2	0				8	29	29	DDA for preferred ion	1.00169e+07	1.05607e+07	7.38781e+07	7.29428e+07	5.18262e+07	5.10095e+07	5.19375e+06	4.29082e+06	5.02287e+07	4.27068e+07	2.5889e+08	1.43606e+08	7.88155e+07	7.98887e+07	1.65822e+07	1.51723e+07	1.43916e+07	1.39046e+07	4.15754e+07	4.10607e+07	2.77611e+07	2.18818e+07	8.04334e+06	7.71328e+06	2.76225e+07	2.82269e+07	6.25196e+07	6.31271e+07	1.08813e+08	8.7319e+07	2.02216e+07
Azelaic acid	C9 H16 O4	29.79	-0.00026	-1.4	188.105	188.105	10.138	1	3.02961e+08	11	0				8	24	24	DDA for preferred ion	5.02259e+07	4.66743e+07	5.14477e+07	4.69323e+07	4.25272e+07	4.53014e+07	2.97769e+07	4.64288e+07	4.41275e+07	4.2026e+07	6.34707e+07	3.3514e+07	5.40551e+07	5.57157e+07	4.9804e+07	4.89217e+07	4.20949e+07	4.05435e+07	4.07086e+07	4.00719e+07	6.75794e+07	6.96969e+07	6.34885e+07	6.21082e+07	5.7615e+07	6.30743e+07	4.59659e+07	4.69422e+07	4.70043e+07	4.66879e+07	6.52555e+07
DL-Homoserine	C4 H9 N O3	35.19	7e-05	0.61	119.058	119.058	1.592	0.071	3.00868e+08	16	4	95.5	52.1		8	43	39	DDA for preferred ion	1.28172e+08	5.63724e+07	1.15034e+08	9.16354e+07	1.32853e+08	1.47928e+08	1.44457e+08	1.44043e+08	8.61956e+07	7.9026e+07	2.15591e+08	1.5616e+08	1.58672e+08	2.25736e+08	1.36961e+08	1.65717e+08	1.99245e+08	2.1405e+08	1.82865e+08	8.17393e+07	8.89432e+07	7.88501e+07	1.13226e+08	7.15629e+07	1.85589e+08	8.47384e+07	1.22806e+08	1.02325e+08	1.07401e+08	1.20601e+08	1.86411e+08
DL-Lysine	C6 H14 N2 O2	43.78	-2e-05	-0.13	146.106	146.106	1.747	0.093	2.99223e+08	10	1	61.3	23.5		7	25	21	DDA for preferred ion	4.9058e+07	4.44084e+07	4.15854e+07	3.69048e+07	5.58527e+07	8.46316e+07	1.82526e+07	7.18423e+07	1.34214e+08	5.95603e+07	3.90348e+07	3.38174e+07	1.12389e+08	1.0818e+08	1.16772e+08	2.91906e+07	8.15512e+07	1.03996e+08	9.06968e+07	1.47201e+08	2.64149e+07	8.0256e+07	6.01447e+07	6.60982e+07	2.50964e+07	2.28691e+07	5.22113e+07	5.39253e+07	1.87682e+07	6.58293e+07	2.50586e+07
D-(+)-Pyroglutamic Acid	C5 H7 N O3	40	-5e-05	-0.4	129.043	129.043	1.993	0.1	2.95201e+08	11	4	88.5	9.4		7	39	33	DDA for preferred ion	1.25996e+08	1.22651e+08	1.37374e+08	8.11866e+07	1.41103e+08	1.21003e+08	1.01194e+08	1.28319e+08	5.02668e+07	6.33996e+07	2.36988e+08	2.34121e+08	1.33999e+08	1.31488e+08	1.80548e+08	9.6203e+07	2.02619e+08	6.6226e+07	1.5732e+08	7.80419e+07	4.82755e+07	3.99005e+07	7.53321e+07	1.28237e+08	6.94791e+07	7.03392e+07	1.19609e+08	1.15595e+08	1.4658e+08	9.15918e+07	9.08563e+07
Hippuric acid	C9 H9 N O3	33.33	-0.00013	-0.7	179.058	179.058	6.75	1	2.9433e+08	9	1	99.4	10		8	15	15	DDA for preferred ion	2.45393e+07	2.45564e+07	1.65261e+07	1.65135e+07	1.80838e+07	1.79762e+07	9.01417e+06	7.26327e+06	2.15422e+06	5.46253e+06	2.51993e+06	1.61454e+06	2.4879e+06	2.2797e+06	2.14108e+06	1.80332e+06	1.97184e+06	1.91867e+06	2.18789e+06	1.93554e+06	2.23093e+07	1.86272e+07	2.86197e+08	2.80628e+08	1.66483e+07	1.59733e+07	1.40794e+08	1.43326e+08	9.1459e+06	7.9236e+06	2.85861e+06
7-hydroxy-1,4a-dimethyl-9-oxo-7-(propan-2-yl)-1,2,3,4,4a,4b,5,6,7,9,10,10a-dodecahydrophenanthrene-1-carboxylic acid	C20 H30 O4	36.29	-18.0113	-53891.4	334.214	316.203	11.868	0.089	2.93341e+08	38	12	76	67.1		8	32	32	DDA for preferred ion	2.57407e+07	2.58825e+07	5.07528e+06	5.09539e+06	3.47836e+06	3.73803e+06	1.10988e+07	9.32002e+06	2.44668e+06	2.0739e+06	4.06359e+07	2.12114e+07	6.314e+06	6.46403e+06	1.2518e+07	1.13318e+07	1.35864e+07	1.3538e+07	4.3645e+06	4.12909e+06	2.95782e+07	2.4145e+07	9.29864e+06	9.44614e+06	2.83195e+06	2.95582e+06	2.4825e+06	2.52369e+06	501267	412856	1.66068e+06
7-(2-hydroxypropan-2-yl)-1,4a-dimethyl-1,2,3,4,4a,9,10,10a-octahydrophenanthrene-1-carboxylic acid	C20 H28 O3	23.68	-18.0112	-56960.6	316.204	298.193	11.866	1	2.85189e+08	9	1	94.8	84.6		8	32	32	DDA for preferred ion	2.56988e+07	2.5841e+07	5.03373e+06	5.04563e+06	3.42177e+06	3.67571e+06	1.10553e+07	9.20967e+06	2.39428e+06	2.02338e+06	4.0533e+07	2.11204e+07	6.26801e+06	6.4215e+06	1.2466e+07	1.12883e+07	1.3542e+07	1.33803e+07	4.27821e+06	4.05997e+06	2.94846e+07	2.40653e+07	9.22756e+06	9.36873e+06	2.79532e+06	2.92389e+06	2.43372e+06	2.47567e+06	440617	340856	1.62669e+06
DL-Serine	C3 H7 N O3	21.15	2e-05	0.18	105.043	105.043	1.762	0.102	2.79999e+08	3	6	99.5	70.2		3	32	31	DDA for preferred ion	7.84254e+06	2.15521e+07	5.10782e+07	3.62602e+07	1.44879e+07	2.49944e+07	2.65114e+06	6.62125e+06	6.99132e+07	4.07069e+07	1.21118e+07	6.05888e+06	2.65845e+07	2.76728e+07	8.33975e+07	7.11218e+06	1.65762e+07	1.87109e+07	6.77451e+06	2.81365e+08	1.72906e+07	6.69169e+06	1.75345e+07	1.22181e+08	1.04231e+08	2.29982e+07	2.33206e+07	2.11353e+07	1.20249e+07	1.26045e+07	1.01421e+07
6-Hydroxy-4,9a-dimethoxy-3,4a,5-trimethyl-4a,5,6,7,8,8a,9,9a-octahydronaphtho[2,3-b]furan-2(4H)-one	C17 H26 O5	42.37	-0.00057	-1.85	310.178	310.177	12.032	1	2.79247e+08	4	0				8	34	35	DDA for preferred ion	1.39386e+07	1.44113e+07	1.33036e+07	1.26297e+07	1.33499e+07	1.30067e+07	1.34718e+07	1.36341e+07	1.34979e+07	1.30703e+07	1.97066e+07	2.1711e+07	1.89909e+07	1.88892e+07	1.63266e+07	1.59501e+07	1.3125e+07	1.37878e+07	1.35401e+07	1.34034e+07	2.11694e+07	2.03187e+07	1.87191e+07	1.71963e+07	1.69183e+07	1.76026e+07	1.42659e+07	1.35524e+07	1.22417e+07	1.33261e+07	2.18322e+07
PEG n8	C16 H34 O9	25	-0.0005	-1.34	370.22	370.22	6.62	1	2.72595e+08	1	1	92.5	92.7		8	21	21	DDA for preferred ion	1.02025e+08	9.48626e+07	7.07768e+07	7.00598e+07	5.34802e+07	5.42658e+07	9.60105e+07	7.46019e+07	7.08895e+07	5.4264e+07	2.35657e+08	1.1472e+08	1.51022e+08	1.5391e+08	1.92863e+08	1.72261e+08	1.55445e+08	1.54049e+08	1.49408e+08	1.54777e+08	1.35634e+08	9.77999e+07	1.49305e+08	1.51215e+08	8.08851e+07	8.18401e+07	8.1293e+07	8.12892e+07	8.58751e+07	6.66911e+07	1.92637e+08
Ethyl 3-methyl-3-(p-tolyl)glycidate	C13 H16 O3	26.67	-0.00032	-1.45	220.11	220.11	12.245	0.087	2.67485e+08	14	0				8	29	29	DDA for preferred ion	1.34576e+07	1.40641e+07	1.27049e+07	1.28815e+07	1.21121e+07	1.20604e+07	1.17401e+07	1.39813e+07	1.25143e+07	1.2901e+07	1.87853e+07	2.00237e+07	1.49951e+07	1.46482e+07	1.46172e+07	1.48681e+07	1.35255e+07	1.37216e+07	1.31341e+07	1.30299e+07	1.7937e+07	1.8718e+07	1.62839e+07	1.63668e+07	1.58062e+07	1.69781e+07	1.17547e+07	1.24805e+07	1.3488e+07	1.29119e+07	1.84876e+07
octadec-9-ynoic acid	C18 H32 O2	70.83	-18.0111	-64270.2	280.24	262.229	13.127	0.074	2.63553e+08	4	1	90.3	88.2		8	42	43	DDA for preferred ion	1.63715e+07	1.46681e+07	1.49761e+07	1.69217e+07	2.39596e+08	2.99219e+08	4.6516e+06	4.20005e+06	738471	836573	1.16765e+07	6.70685e+06	1.15096e+08	9.38527e+07	2.05253e+08	1.37323e+08	2.64886e+06	3.11309e+06	785138	935811	2.46669e+07	1.6379e+07	3.25895e+07	2.46087e+07	603619	1.91879e+06	1.30464e+08	1.1806e+08	3.60098e+07	3.43004e+07	2.14318e+07
N-Undecanoylglycine	C13 H25 N O3	74.42	-0.00044	-1.81	243.183	243.183	9.906	1	2.61525e+08	1	0				8	21	22	DDA for preferred ion	1.82184e+07	1.89505e+07	2.04e+07	1.96666e+07	3.69985e+07	3.67325e+07	3.20108e+07	2.4039e+07	1.42953e+07	1.1947e+07	2.91225e+07	1.82791e+07	6.53381e+07	5.32036e+07	2.78401e+07	2.45101e+07	1.12645e+07	1.17108e+07	2.22478e+07	2.09018e+07	4.84873e+07	4.96062e+07	3.55901e+07	3.4252e+07	2.80454e+07	2.82789e+07	3.70515e+07	3.60212e+07	3.44852e+07	2.76628e+07	3.08893e+07
L-(+)-Arginine	C6 H14 N4 O2	52.78	-0.00018	-1.01	174.112	174.112	1.564	0.083	2.60652e+08	3	2	81.6	75.3		8	22	19	DDA for preferred ion	8.86946e+07	1.00276e+08	6.17237e+07	6.65891e+07	7.85492e+07	7.69492e+07	8.7425e+07	8.90685e+07	9.26253e+07	1.00605e+08	2.17944e+08	1.47025e+08	1.4246e+08	1.24214e+08	1.88344e+08	1.37123e+08	1.22756e+08	1.49071e+08	1.65414e+08	1.72947e+08	1.19081e+08	1.29414e+08	1.19332e+08	1.16011e+08	1.50364e+08	1.35913e+08	7.99264e+07	7.37057e+07	8.84023e+07	8.1424e+07	1.30695e+08
Linoleamide	C18 H33 N O	80.43	-0.00057	-2.04	279.256	279.256	13.129	0.098	2.5802e+08	1	0				8	42	43	DDA for preferred ion	1.61338e+07	1.47455e+07	1.46825e+07	1.66201e+07	2.33761e+08	2.93223e+08	4.42976e+06	4.06658e+06	577774	692994	1.14172e+07	6.55047e+06	1.13364e+08	9.24694e+07	2.01036e+08	1.34474e+08	2.44022e+06	2.82155e+06	608871	767955	2.41269e+07	1.60406e+07	3.19475e+07	2.41539e+07	478279	1.82641e+06	1.28321e+08	1.1637e+08	3.50125e+07	3.36194e+07	2.1025e+07
Sebacic acid	C10 H18 O4	24.14	-0.00031	-1.53	202.121	202.12	10.907	0.108	2.47492e+08	9	0				8	25	25	DDA for preferred ion	1.69371e+07	1.62789e+07	1.6195e+07	1.49382e+07	1.5003e+07	1.31765e+07	1.5991e+07	1.55977e+07	1.43398e+07	1.5142e+07	9.30679e+06	2.0671e+07	1.84869e+07	1.94475e+07	1.8197e+07	1.98148e+07	1.5812e+07	1.62462e+07	1.5334e+07	1.45697e+07	2.5094e+07	2.47255e+07	2.17578e+07	2.20493e+07	2.05591e+07	2.14686e+07	1.54049e+07	1.54013e+07	1.50018e+07	1.44434e+07	2.59789e+07
(2S)-2-Amino-8-oxodecanoic acid	C10 H19 N O3	61.11	-9e-05	-0.44	201.136	201.136	7.968	1	2.42802e+08	5	0				8	17	17	DDA for preferred ion	5.61867e+06	5.81725e+06	6.38167e+06	6.20675e+06	2.0424e+08	2.13322e+08	2.26889e+06	1.57123e+06	4.34058e+06	3.50912e+06	4.6981e+06	3.00172e+06	2.14877e+08	2.34387e+08	8.65909e+07	7.81599e+07	1.80412e+06	1.85541e+06	3.96349e+06	3.59444e+06	7.91567e+06	7.00405e+06	6.12864e+06	6.20583e+06	3.02086e+06	3.07873e+06	1.08447e+08	1.10527e+08	5.15327e+06	4.30684e+06	5.04609e+06
Cervonoyl ethanolamide	C24 H36 O3	75.76	-0.00073	-1.95	372.266	372.266	11.07	0.082	2.41848e+08	5	0				8	33	33	DDA for preferred ion	3.17971e+06	3.19371e+06	1.16952e+06	1.12174e+06	904211	1.89229e+06	6.93284e+06	5.52178e+06	8.10553e+07	6.80272e+07	5.58868e+06	3.13614e+06	3.59043e+06	3.05915e+06	6.15774e+06	4.70998e+06	7.76108e+06	7.41316e+06	1.62409e+08	1.50986e+08	1.99379e+08	1.66519e+08	5.73155e+06	5.36361e+06	1.50159e+06	1.56502e+06	5.89147e+07	5.8929e+07	4.03036e+06	3.54295e+06	5.79337e+06
Bemegride	C8 H13 N O2	34.78	-7e-05	-0.47	155.095	155.095	6.465	1	2.35322e+08	5	0				8	13	11	DDA for preferred ion	3.3397e+06	3.10176e+06	3.52553e+06	3.23736e+06	2.01671e+08	2.02251e+08	695856	959338	4.44333e+06	3.25318e+06	3.34352e+06	2.16432e+06	2.3546e+08	2.48452e+08	7.85611e+07	7.10556e+07	741803	1.15375e+06	2.71171e+06	2.88521e+06	5.87583e+06	5.29273e+06	3.72735e+06	3.64107e+06	2.45799e+06	2.60426e+06	1.12839e+08	1.17724e+08	2.69603e+06	2.45617e+06	2.80712e+06
1-arachidonoyl-sn-glycero-3-phosphoethanolamine	C25 H44 N O7 P	75.31	-0.00084	-1.67	501.286	501.285	13.156	0.082	2.28869e+08	4	0				8	38	39	DDA for preferred ion	5.81208e+07	5.15204e+07	3.22143e+07	3.07486e+07	4.20361e+07	4.51377e+07	7.42332e+07	6.45421e+07	3.97436e+07	3.13364e+07	7.14443e+07	3.89487e+07	8.98258e+07	7.80672e+07	5.73688e+07	4.563e+07	8.39594e+07	7.3571e+07	4.01185e+07	3.64631e+07	9.00694e+07	6.84134e+07	1.5216e+08	1.24686e+08	6.82161e+07	4.9473e+07	4.39455e+07	3.70117e+07	3.04165e+07	2.59037e+07	4.40437e+07
2-Acetyl-3,5-dimethylfuran	C8 H10 O2	49.38	-4e-05	-0.3	138.068	138.068	6.477	1	2.2728e+08	28	0				8	13	11	DDA for preferred ion	3.1313e+06	2.99445e+06	3.22924e+06	2.99272e+06	1.94818e+08	1.95736e+08	566088	799128	4.09393e+06	3.01371e+06	2.95898e+06	1.92476e+06	2.01072e+08	2.11056e+08	7.61158e+07	6.86228e+07	561667	886359	2.47873e+06	2.59028e+06	5.62559e+06	4.95033e+06	3.39384e+06	3.29792e+06	2.25109e+06	2.41609e+06	1.09218e+08	1.1389e+08	2.48003e+06	2.29206e+06	2.56514e+06
3,5-di-tert-Butyl-4-hydroxybenzaldehyde	C15 H22 O2	22.58	-0.00045	-1.93	234.162	234.162	14.085	1	2.20033e+08	73	2	89.1	65.1		8	29	29	DDA for preferred ion	2.59151e+07	2.54013e+07	2.24822e+07	2.2597e+07	2.3175e+07	2.58562e+07	2.20421e+07	2.09872e+07	2.10991e+07	1.79633e+07	4.24028e+07	3.79552e+07	2.79486e+07	3.01463e+07	3.18046e+07	2.76517e+07	2.64877e+07	2.55348e+07	2.03557e+07	2.2252e+07	4.47765e+07	3.85752e+07	2.69697e+07	2.7083e+07	3.07588e+07	2.95787e+07	2.30695e+07	2.27602e+07	2.2797e+07	2.16385e+07	3.96373e+07
DL-Glutamine	C5 H10 N2 O3	32.19	-0.00011	-0.78	146.069	146.069	1.889	0.084	2.19377e+08	9	7	77.3	49.3		5	44	45	DDA for preferred ion	3.22747e+06	5.42471e+07	3.4202e+06	3.10571e+07	6.21821e+07	5.86369e+06	5.55053e+06	4.138e+07	2.64766e+06	4.33368e+06	1.10804e+07	2.87253e+06	372326	3.97668e+07	8.60883e+07	468151	2.09609e+06	7.65348e+07	6.92405e+07	6.61053e+06	5.69209e+07	4.1753e+06	2.5918e+06	389564	7.6805e+07	1.54813e+07	5.06328e+07	6.38118e+06	4.35106e+07	4.63422e+06	8.87916e+06
Cuminaldehyde	C10 H12 O	20	-0.00029	-1.95	148.089	148.089	12.727	1	2.12468e+08	16	1	68.9	39.5		8	29	31	DDA for preferred ion	9.80052e+06	1.04308e+07	7.26799e+06	9.20895e+06	9.43591e+06	9.84887e+06	1.02916e+07	1.15846e+07	1.04383e+07	7.54135e+06	1.19575e+07	1.21636e+07	1.09177e+07	1.18192e+07	1.18433e+07	9.00317e+06	1.05698e+07	1.12819e+07	1.06403e+07	1.0107e+07	1.00747e+07	1.33154e+07	1.18318e+07	8.48976e+06	1.08093e+07	1.13696e+07	9.71531e+06	7.56131e+06	1.08054e+07	9.69305e+06	1.20601e+07
L-Glutamic acid	C5 H9 N O4	26.92	-0.00019	-1.29	147.053	147.053	1.609	1	2.068e+08	16	3	76	28		8	21	18	DDA for preferred ion	7.56345e+07	5.25837e+07	6.848e+07	6.63616e+07	7.62652e+07	9.79018e+07	7.88374e+07	7.89311e+07	8.11947e+07	5.60819e+07	1.09292e+08	1.11257e+08	1.10853e+08	9.69226e+07	8.45712e+07	9.62693e+07	8.43846e+07	8.32071e+07	9.31069e+07	1.06314e+08	7.16079e+07	5.63918e+07	8.9624e+07	8.83862e+07	1.04314e+08	1.27059e+08	7.43752e+07	7.69281e+07	8.5745e+07	5.98069e+07	9.0326e+07
4,9-dimethyldodeca-2,4,6,8,10-pentaenedial	C14 H16 O2	30.54	-0.00032	-1.48	216.115	216.115	12.707	1	2.0039e+08	4	0				8	28	28	DDA for preferred ion	7.1678e+06	9.16596e+06	9.15121e+06	9.85673e+06	7.78343e+06	6.17232e+06	8.75984e+06	7.6265e+06	8.32703e+06	8.5105e+06	1.2397e+07	1.71682e+07	1.01622e+07	9.51718e+06	1.32818e+07	1.42178e+07	7.70237e+06	9.80205e+06	9.17022e+06	5.97215e+06	1.61491e+07	2.4258e+07	1.26196e+07	1.07059e+07	1.22731e+07	1.36768e+07	1.24398e+07	8.25431e+06	7.825e+06	8.25278e+06	4.12111e+06
Gamma-Hydroxybutyric acid	C4 H8 O3	19.75	0.00029	2.79	104.047	104.048	2.582	0.123	1.98729e+08	15	0				8	27	26	DDA for preferred ion	3.02439e+07	3.64282e+07	8.46117e+06	7.62834e+06	1.34485e+07	1.33093e+07	1.92832e+07	1.62336e+07	2.86212e+07	2.50869e+07	5.3783e+07	2.51563e+07	2.15136e+07	2.45618e+07	9.20371e+06	8.43771e+06	1.3463e+07	1.28377e+07	2.25455e+07	2.08614e+07	1.15962e+07	1.17252e+07	8.84249e+06	7.60598e+06	1.70825e+08	2.0912e+08	1.4263e+07	1.52046e+07	1.20968e+07	1.00331e+07	5.23764e+06
Caprolactam	C6 H11 N O	44.44	0.00016	1.44	113.084	113.084	6.118	0.079	1.94754e+08	4	2	96.5	89		8	20	10	DDA for preferred ion	1.15856e+08	1.28026e+08	1.83043e+08	1.76909e+08	1.26894e+08	1.20675e+08	1.07268e+08	9.52227e+07	1.44831e+08	1.11482e+08	1.67117e+08	1.06736e+08	1.30465e+08	1.51699e+08	2.05102e+08	2.10023e+08	1.34799e+08	1.57677e+08	1.10409e+08	1.22474e+08	1.59875e+08	1.39475e+08	1.93087e+08	2.09253e+08	1.4333e+08	1.60023e+08	1.20982e+08	1.28497e+08	1.07201e+08	1.04689e+08	1.69355e+08
D-PANTOTHENIC ACID	C9 H17 N O5	60.87	-0.00017	-0.77	219.111	219.111	5.345	1	1.92591e+08	4	0				8	18	19	DDA for preferred ion	7.43039e+07	7.48359e+07	5.05681e+07	5.06652e+07	5.12682e+07	5.36714e+07	6.75615e+07	5.01789e+07	4.6229e+07	3.53723e+07	1.6498e+08	9.76734e+07	1.84049e+08	8.50663e+07	8.25571e+07	7.69633e+07	1.00768e+08	1.0084e+08	7.98379e+07	7.48974e+07	6.54774e+07	5.49502e+07	6.96266e+07	7.35463e+07	8.38362e+07	7.84604e+07	5.27405e+07	5.41219e+07	5.70084e+07	4.98017e+07	9.11888e+07
PEG n6	C12 H26 O7	25	-0.00024	-0.86	282.168	282.168	6.158	1	1.89615e+08	1	1	90.7	38.4		8	28	29	DDA for preferred ion	5.3755e+06	5.66711e+06	6.4966e+06	6.24753e+06	1.18686e+07	1.22196e+07	6.83029e+06	3.45364e+06	4.96376e+06	3.01858e+06	1.43222e+07	8.25136e+06	2.01149e+07	5.19795e+06	1.00526e+07	1.0268e+07	3.31701e+06	3.61577e+06	2.80692e+06	3.20811e+06	1.10704e+07	8.58065e+06	5.91799e+06	6.37505e+06	5.50859e+06	6.15269e+06	4.0902e+06	4.87255e+06	4.579e+06	4.46299e+06	4.16317e+06
PEG n5	C10 H22 O6	10	-0.00036	-1.52	238.142	238.141	5.824	1	1.87146e+08	1	1	84.6	59.2		8	26	27	DDA for preferred ion	7.74055e+06	8.24678e+06	1.33571e+07	1.2566e+07	1.12201e+07	1.04128e+07	9.8051e+06	4.77891e+06	6.8755e+06	4.02748e+06	1.99819e+07	1.19119e+07	4.40271e+07	8.87177e+06	1.59649e+07	1.72186e+07	4.11616e+06	4.53566e+06	4.72882e+06	5.67463e+06	1.15937e+07	1.40235e+07	1.65797e+07	1.84595e+07	7.61798e+06	8.61971e+06	5.50173e+06	7.33915e+06	6.01573e+06	6.17951e+06	7.05774e+06
N,N-Bis(2-hydroxyethyl)dodecanamide	C16 H33 N O3	51.09	-0.00056	-1.95	287.246	287.245	11.072	0.081	1.85041e+08	1	0				8	33	33	DDA for preferred ion	8.79534e+06	9.28964e+06	8.17256e+06	8.32618e+06	8.71625e+06	1.02919e+07	8.32878e+06	8.47075e+06	8.72779e+06	8.39894e+06	1.27951e+07	1.44712e+07	1.18367e+07	1.33558e+07	1.12345e+07	1.15122e+07	9.30853e+06	8.78588e+06	9.18165e+06	8.95348e+06	1.21571e+07	1.30292e+07	1.19726e+07	1.16261e+07	1.12678e+07	1.10267e+07	8.35135e+06	9.0959e+06	8.58227e+06	8.39387e+06	1.15817e+07
NP-011548	C18 H34 O3	50.49	17.026	57086.2	298.251	315.277	11.866	0.08	1.8306e+08	1	1	92	91.8		8	32	32	DDA for preferred ion	4.27534e+06	3.78893e+06	4.9658e+06	4.69662e+06	1.75944e+08	1.81546e+08	3.284e+06	3.18611e+06	2.8334e+06	3.08772e+06	3.45863e+06	3.09901e+06	1.30067e+08	1.07453e+08	3.24339e+07	2.88778e+07	3.22158e+06	3.13853e+06	3.01692e+06	2.9286e+06	5.30214e+06	5.6886e+06	7.19954e+06	8.03849e+06	3.63827e+06	4.33879e+06	9.54361e+07	9.08471e+07	5.40626e+06	5.1832e+06	6.30133e+06
D-(+)-Proline	C5 H9 N O2	52.63	0.00017	1.45	115.063	115.064	1.856	0.067	1.82184e+08	8	3	99.7	10		5	30	23	DDA for preferred ion	3.29397e+07	3.96972e+07	3.19142e+07	1.08698e+08	9.18352e+07	5.54523e+07	5.41381e+07	6.69904e+07	4.90276e+07	4.97408e+06	9.91864e+07	5.77405e+07	2.06088e+07	5.42694e+07	8.62538e+07	9.54724e+06	7.71515e+07	7.66824e+07	1.39351e+08	1.03043e+08	4.85752e+07	2.88189e+07	4.83011e+07	4.10587e+07	6.00517e+07	3.6529e+07	1.70921e+08	6.98515e+07	6.22322e+07	4.05682e+07	1.03125e+08
1-linoleoyl-sn-glycero-3-phosphoethanolamine	C23 H44 N O7 P	75	-0.00089	-1.87	477.286	477.285	13.143	0.074	1.81259e+08	2	0				8	38	39	DDA for preferred ion	5.27475e+07	4.83506e+07	4.77016e+07	4.4414e+07	4.48407e+07	4.69682e+07	7.27135e+07	6.07049e+07	4.08406e+07	3.12411e+07	8.31075e+07	4.10111e+07	9.17047e+07	7.41763e+07	9.91164e+07	7.79856e+07	8.11806e+07	7.57743e+07	4.59205e+07	4.42796e+07	9.08813e+07	6.99515e+07	1.46286e+08	1.20129e+08	3.74295e+07	2.6964e+07	5.24173e+07	5.11109e+07	4.91822e+07	4.05221e+07	8.01127e+07
HIAA	C10 H9 N O3	26.32	-0.00027	-1.39	191.058	191.058	4.561	1	1.79276e+08	4	0				8	23	23	DDA for preferred ion	4.21349e+07	3.96797e+07	3.64362e+07	3.69807e+07	4.58082e+07	4.59839e+07	3.26096e+07	2.53213e+07	3.7698e+07	2.75653e+07	3.50878e+07	2.0374e+07	3.60499e+07	3.95725e+07	3.38309e+07	2.73381e+07	2.08223e+07	2.08903e+07	2.6953e+07	2.68646e+07	3.76683e+07	2.9606e+07	4.74585e+07	5.20196e+07	8.2172e+07	7.72038e+07	3.91314e+07	3.46683e+07	4.81023e+07	3.39513e+07	3.15748e+07
L-(+)-Arginine	C6 H14 N4 O2	52.94	-0.00016	-0.93	174.112	174.112	1.466	0.083	1.75381e+08	3	2	83	77.3		8	29	29	DDA for preferred ion	3.8306e+07	2.67869e+07	2.88804e+07	3.65025e+06	3.16332e+07	3.29072e+07	1.30026e+07	8.64337e+07	3.99476e+07	9.57088e+07	8.22918e+07	1.53824e+08	7.10584e+07	1.83581e+07	6.76993e+07	2.07438e+07	4.90505e+07	3.61375e+07	2.16003e+07	2.43987e+07	4.79828e+07	1.34472e+07	4.89722e+07	5.58828e+07	4.19104e+07	1.39485e+08	3.52666e+07	3.2773e+07	1.25088e+07	7.81958e+07	4.76901e+07
DL-Lysine	C6 H14 N2 O2	39.52	-4e-05	-0.29	146.106	146.105	2.084	0.093	1.73288e+08	10	6	64.7	23.9		8	38	35	DDA for preferred ion	6.87386e+07	4.29122e+07	7.34135e+07	8.82799e+07	1.15849e+08	7.86086e+07	5.89859e+06	2.01298e+06	2.93732e+06	2.76024e+06	1.83375e+06	3.56741e+06	5.08775e+07	6.0152e+07	5.27001e+07	4.03984e+06	1.47747e+08	5.24777e+06	5.56034e+07	4.65013e+07	2.88795e+07	2.94416e+07	6.04622e+06	2.11088e+06	4.68232e+06	8.51935e+06	4.54174e+07	6.10078e+07	1.04707e+07	5.42079e+06	4.99337e+07
5-Phenylvaleric acid	C11 H14 O2	44.44	-0.00029	-1.62	178.099	178.099	12.09	0.092	1.71763e+08	35	0				8	17	17	DDA for preferred ion	8.64134e+06	8.96015e+06	7.85744e+06	8.19024e+06	6.65728e+06	6.83146e+06	8.16971e+06	8.75378e+06	7.79716e+06	8.59689e+06	1.12201e+07	1.09727e+07	9.56832e+06	9.96892e+06	1.02978e+07	9.12822e+06	8.41919e+06	7.90332e+06	8.52532e+06	8.7347e+06	1.23241e+07	1.09095e+07	1.02403e+07	9.95756e+06	9.76651e+06	9.14677e+06	7.21954e+06	7.41686e+06	7.86567e+06	8.1415e+06	1.2519e+07
Creatinine	C4 H7 N3 O	15.63	0.00018	1.56	113.059	113.059	1.604	1	1.69047e+08	2	1	97.7	9.9		8	17	14	DDA for preferred ion	8.76076e+07	9.48343e+07	7.04172e+07	7.16084e+07	6.78358e+07	6.76816e+07	1.08759e+08	8.72061e+07	8.59642e+07	7.68421e+07	1.27147e+08	7.10386e+07	7.7272e+07	7.57757e+07	7.86426e+07	6.7143e+07	8.97962e+07	8.93691e+07	9.54728e+07	8.8356e+07	8.82402e+07	7.97286e+07	1.22464e+08	1.24848e+08	1.17716e+08	1.14056e+08	9.03283e+07	9.30834e+07	1.00261e+08	9.71287e+07	9.60944e+07
L-Kynurenine	C10 H12 N2 O3	47.5	-0.00023	-1.1	208.085	208.085	4.575	1	1.67884e+08	5	1	97.9	98.9		8	24	23	DDA for preferred ion	3.97146e+07	3.76933e+07	3.43773e+07	3.38968e+07	4.31151e+07	4.3004e+07	3.07998e+07	2.35993e+07	3.55682e+07	2.61424e+07	3.2969e+07	1.91765e+07	3.38774e+07	3.67997e+07	3.19768e+07	2.56601e+07	1.9413e+07	1.96555e+07	2.52082e+07	2.52101e+07	3.53631e+07	2.79086e+07	4.41833e+07	4.88664e+07	7.65707e+07	7.22224e+07	3.71491e+07	3.2642e+07	4.57219e+07	3.21036e+07	2.97948e+07
L-(+)-Arginine	C6 H14 N4 O2	49.34	-0.00016	-0.9	174.112	174.112	1.71	0.083	1.65981e+08	3	8	85.4	80.8		5	33	25	DDA for preferred ion	4.15847e+07	4.59303e+07	3.07085e+07	2.93622e+07	3.00689e+07	4.01382e+07	4.11535e+07	3.70716e+07	3.00079e+07	2.91135e+07	1.58589e+07	4.59331e+06	4.93657e+06	1.49901e+08	6.95154e+06	3.42399e+07	6.52067e+06	6.58887e+06	1.04197e+08	1.80703e+08	6.29576e+06	1.53088e+07	2.4684e+06	931785	1.24149e+07	1.33831e+06	3.08391e+07	2.95582e+06	6.94349e+07	3.2194e+07	1.36007e+07
Cytidine	C9 H13 N3 O5	20.78	-0.00036	-1.49	243.086	243.085	1.889	1	1.60397e+08	6	4	99.4	10		8	30	31	DDA for preferred ion	5.78703e+07	5.69699e+07	2.56654e+07	2.78647e+07	4.13779e+07	4.25725e+07	4.79182e+07	4.51088e+07	5.30122e+07	4.66248e+07	1.37618e+08	8.55826e+07	7.72682e+07	7.66916e+07	6.05646e+07	5.25913e+07	5.49877e+07	5.40856e+07	8.02692e+07	8.04022e+07	6.02396e+07	4.95554e+07	6.28925e+07	6.56652e+07	1.26062e+08	1.30576e+08	2.80611e+07	2.91465e+07	4.53878e+07	3.78948e+07	4.90829e+07
butoctamide	C16 H29 N O5	58.82	-0.00036	-1.16	315.205	315.204	6.574	0.083	1.59628e+08	1	0				8	32	26	DDA for preferred ion	6.45026e+07	6.78156e+07	7.16557e+07	7.35573e+07	6.93586e+07	6.81241e+07	6.38339e+07	5.95311e+07	5.6479e+07	4.56798e+07	1.08675e+08	6.35777e+07	9.45234e+07	9.84585e+07	9.77464e+07	8.48067e+07	7.69328e+07	7.31256e+07	6.37128e+07	6.26738e+07	7.90047e+06	5.41824e+06	6.01333e+06	6.02794e+06	5.16863e+06	5.00696e+06	5.00283e+06	5.36747e+06	4.79088e+06	4.01904e+06	6.76816e+06
L-(+)-Arginine	C6 H14 N4 O2	49.57	-0.00019	-1.11	174.112	174.111	1.78	0.083	1.59046e+08	3	6	84.6	79.7		4	40	29	DDA for preferred ion	5.98773e+07	6.17886e+07	3.14536e+07	3.32041e+07	3.3013e+07	4.49015e+07	6.94949e+07	3.28692e+07	5.07019e+07	6.85471e+07	1.86048e+08	3.71296e+08	1.65702e+07	1.69001e+07	1.37404e+07	4.51178e+08	1.87655e+08	6.89113e+06	1.4077e+08	2.4249e+08	7.259e+07	4.66646e+07	1.26374e+07	1.18239e+08	9.94935e+06	2.26769e+06	3.48398e+07	6.54101e+06	2.48345e+07	2.9546e+07	4.44813e+09
DL-Glutamine	C5 H10 N2 O3	29.29	-0.00012	-0.85	146.069	146.069	2.03	0.084	1.58982e+08	9	2	64.5	38.6		3	34	29	DDA for preferred ion	1.39398e+08	1.4044e+07	6.24502e+06	4.35396e+07	6.59565e+06	1.1148e+07	7.91104e+07	8.5431e+06	3.96312e+06	1.08093e+08	9.20248e+06	4.41324e+07	7.42283e+06	6.01532e+07	8.59577e+06	9.97984e+06	4.96281e+07	5.99846e+06	9.05523e+06	1.04679e+07	3.27566e+07	2.62658e+07	5.25735e+07	3.88994e+07	5.32982e+07	4.83252e+07	5.68226e+06	5.94354e+07	6.47985e+06	6.04273e+06	1.09639e+07
5-Phenylvaleric acid	C11 H14 O2	44.44	-0.00029	-1.61	178.099	178.099	12.243	0.092	1.58627e+08	35	0				8	24	24	DDA for preferred ion	9.0558e+06	9.16987e+06	8.1981e+06	8.7485e+06	8.16587e+06	7.79371e+06	8.87342e+06	9.61086e+06	8.55586e+06	8.05844e+06	1.27088e+07	1.30498e+07	8.65613e+06	9.92398e+06	8.95225e+06	1.03394e+07	9.14313e+06	9.14503e+06	8.73335e+06	7.58462e+06	1.19597e+07	1.3063e+07	1.16262e+07	1.08878e+07	1.09401e+07	1.03699e+07	8.27047e+06	8.62467e+06	7.9141e+06	8.4986e+06	1.38085e+07
Meglutol	C6 H10 O5	31.43	-0.00018	-1.09	162.053	162.053	1.642	0.129	1.58528e+08	36	0				8	27	26	DDA for preferred ion	9.18396e+07	7.16088e+07	4.01928e+07	4.29846e+07	4.91732e+07	5.38785e+07	4.01305e+07	5.5936e+07	3.83751e+07	3.52982e+07	1.18626e+08	1.38417e+08	9.27352e+07	1.08306e+08	9.93753e+07	9.30423e+07	7.51675e+07	8.93352e+07	8.90075e+07	1.08328e+08	8.64926e+07	9.78635e+07	7.47845e+07	7.82122e+07	1.0948e+08	9.6711e+07	4.50316e+07	5.52645e+07	4.90732e+07	4.64195e+07	1.53358e+08
2'-Deoxycytosine	C4 H7 N3	34.17	0.00021	2.19	97.064	97.0642	15.182	0.142	1.54018e+08	2	0				3	7	3	DDA for preferred ion	1.85337e+07	1.73068e+07	2.74053e+06	2.21584e+07	1.36182e+07	1.97413e+07	1.64784e+07	1.66505e+07	1.18399e+07	1.39885e+07	9.41048e+06	2.01061e+07	3.3979e+06	2.61866e+07	2.1261e+07	2.2488e+07	1.90372e+07	1.91923e+07	9.83116e+06	2.12929e+07	1.37034e+07	3.0573e+07	1.4917e+07	2.10378e+07	1.98769e+07	1.69237e+06	2.32743e+07	1.73389e+07	2.44173e+06	2.56162e+07	1.8678e+07
Tetranor-12(S)-HETE	C16 H26 O3	38.46	-18.0111	-67662.9	266.188	248.177	14.097	0.084	1.53173e+08	5	3	62	23.6		8	33	33	DDA for preferred ion	9.15451e+06	9.16077e+06	8.79087e+06	9.50366e+06	8.35805e+06	9.75542e+06	7.90224e+06	8.16844e+06	8.57033e+06	8.17634e+06	1.20686e+07	1.60732e+07	9.36794e+06	1.08143e+07	1.01539e+07	1.01514e+07	8.36307e+06	8.87657e+06	2.97299e+06	8.85653e+06	1.67212e+07	1.5978e+07	1.04612e+07	1.15656e+07	1.15683e+07	1.17386e+07	8.36427e+06	8.85184e+06	8.51999e+06	8.72396e+06	1.46228e+07
Pyridoxamine	C8 H12 N2 O2	12.5	-0.00258	-15.34	168.09	168.087	1.335	0.113	1.45743e+08	0	1	67.5	8.4		8	29	22	DDA for preferred ion	5.92364e+07	6.37092e+07	2.4797e+07	4.28151e+07	5.71069e+07	5.72781e+07	5.09694e+07	4.73254e+07	4.80428e+07	3.81598e+07	1.16898e+08	6.7941e+07	1.04334e+08	1.07743e+08	9.71401e+07	7.18567e+07	8.38638e+07	8.35093e+07	8.62976e+07	7.9315e+07	7.87762e+07	6.55746e+07	1.04834e+08	9.83999e+07	1.05256e+08	9.95431e+07	5.25301e+07	4.49502e+07	4.7678e+07	3.76993e+07	1.034e+08
Uric acid	C5 H4 N4 O3	28.21	-0.00017	-1.02	168.028	168.028	1.846	0.099	1.4455e+08	2	2	90.3	67.6		6	10	10	DDA for preferred ion	9.45539e+07	1.42838e+08	4.2213e+07	3.06445e+07	101577	110070	94653.4	85504.5	77062	70523.7	169149	110704	154293	139186	551100	172799	149819	132744	117126	119281	114765	102103	172786	161349	96065.9	94930.1	108233	115154	93846.2	86668.9	629865
3-oxoindane-1-carboxylic acid	C10 H8 O3	13.04	-0.0003	-1.7	176.047	176.047	11.85	1	1.42924e+08	11	1	67.5	39.2		8	20	20	DDA for preferred ion	9.94447e+06	8.96992e+06	9.57851e+06	1.00351e+07	7.98483e+06	8.09673e+06	9.13435e+06	8.54255e+06	8.61003e+06	8.66593e+06	1.1035e+07	1.01224e+07	9.17398e+06	9.51373e+06	1.05924e+07	9.69042e+06	1.12741e+07	1.10623e+07	8.79758e+06	9.16703e+06	1.11835e+07	1.16334e+07	1.12523e+07	1.12947e+07	1.00265e+07	1.08311e+07	8.21423e+06	8.89357e+06	8.89081e+06	8.90236e+06	1.20863e+07
Azelaic acid	C9 H16 O4	54.84	-7e-05	-0.39	188.105	188.105	8.382	1	1.38243e+08	11	0				8	20	19	DDA for preferred ion	1.19826e+07	1.44716e+07	1.78137e+07	1.85549e+07	6.22629e+07	6.1013e+07	1.71673e+07	7.06417e+06	1.1098e+07	9.3241e+06	5.76099e+07	2.4145e+07	1.43898e+08	9.44691e+07	2.68737e+07	2.58012e+07	9.02118e+06	9.68539e+06	1.58715e+07	1.70269e+07	1.00819e+07	1.21075e+07	1.31097e+07	1.49795e+07	1.07604e+07	1.40035e+07	3.92178e+07	4.19724e+07	1.50489e+07	1.55677e+07	1.00414e+07
Inosine	C10 H12 N4 O5	18.18	-0.00039	-1.44	268.081	268.08	3.703	1	1.37249e+08	11	1	98.1	9.9		8	48	48	DDA for preferred ion	5.25537e+06	7.89866e+06	1.31215e+07	5.8841e+06	1.05869e+07	1.25051e+07	1.25477e+07	5.3003e+06	8.41631e+06	273440	1.79306e+07	1.23557e+07	1.64408e+08	1.54045e+07	1.45437e+07	1.18769e+07	5.21357e+06	5.34983e+06	3.27404e+06	2.8015e+06	1.06117e+07	7.52204e+06	1.39413e+06	1.44402e+06	1.99786e+06	2.05593e+06	4.56242e+06	3.7966e+06	5.75652e+06	4.86871e+06	1.42815e+07
2-Oxobutyric acid	C4 H6 O3	14.04	0.00013	1.29	102.032	102.032	2.137	1	1.36002e+08	9	0				8	13	10	DDA for preferred ion	6.44482e+07	6.29594e+07	1.98313e+07	1.82724e+07	1.74579e+07	1.85775e+07	1.63164e+07	1.32986e+07	2.00987e+07	2.28715e+07	3.58772e+07	2.07725e+07	1.52736e+07	1.54541e+07	1.51565e+07	1.25287e+07	1.2222e+07	1.14409e+07	1.89554e+07	1.71626e+07	3.32428e+07	2.90416e+07	2.09693e+07	2.05255e+07	1.00227e+08	1.1888e+08	2.06719e+07	2.01002e+07	2.05418e+07	1.78322e+07	1.46182e+07
Precocene II	C13 H16 O3	50	-0.00031	-1.42	220.11	220.11	12.462	0.087	1.35259e+08	14	0				8	25	23	DDA for preferred ion	7.11683e+06	6.64156e+06	7.31336e+06	6.59079e+06	6.46495e+06	7.14213e+06	4.52956e+06	6.48982e+06	6.70574e+06	6.89307e+06	1.01986e+07	9.91191e+06	8.43171e+06	8.07483e+06	8.68985e+06	9.17398e+06	7.1847e+06	6.58818e+06	6.42693e+06	7.12116e+06	1.05688e+07	1.02845e+07	7.76206e+06	9.92462e+06	8.19009e+06	7.6282e+06	5.91773e+06	6.14234e+06	5.86709e+06	6.6721e+06	9.82225e+06
3-Acetyl-6-hydroxy-4a,5-dimethyl-4a,5,6,7,8,8a-hexahydro-2(1H)-naphthalenone	C14 H20 O3	43.82	-0.00037	-1.57	236.141	236.141	11.826	1	1.35144e+08	3	0				8	27	28	DDA for preferred ion	7.78503e+06	7.72013e+06	7.84004e+06	7.64381e+06	6.3684e+06	6.46773e+06	7.779e+06	6.95946e+06	7.00571e+06	6.75853e+06	1.19968e+07	1.00307e+07	8.37686e+06	8.23998e+06	8.93884e+06	9.5874e+06	7.8533e+06	7.67611e+06	6.83234e+06	7.79027e+06	1.06397e+07	1.02173e+07	9.41948e+06	1.05317e+07	9.12731e+06	1.00866e+07	6.59537e+06	6.589e+06	6.96109e+06	6.80837e+06	1.04542e+07
UV9702000	C8 H12 N4	27.42	-6e-05	-0.34	164.106	164.106	14.552	1	1.33472e+08	3	0				2	46	0	DDA for preferred ion	1.6276e+07	1.26928e+07	9.28458e+06	6.10127e+06	6.47722e+06	5.74276e+06	1.36893e+06	3.01351e+06	2.61155e+06	4.7904e+06	5.0711e+06	4.76721e+06	1.01025e+07	1.1374e+07	1.07468e+07	1.88894e+06	2.30986e+07	2.15288e+07	1.16838e+07	1.18956e+07	242030	1.6518e+06	9.57946e+06	9.24098e+06	1.35989e+07	1.43645e+07	659516	4.81785e+06	2.54946e+06	3.11627e+06	6.70015e+06
6-[(1E)-3-Hydroxy-1-buten-1-yl]-1,5,5-trimethyl-7-oxabicyclo[4.1.0]heptan-3-one	C13 H20 O3	33.33	-0.00047	-2.1	224.141	224.141	11.302	0.087	1.33373e+08	14	0				8	18	18	DDA for preferred ion	6.77779e+06	6.70184e+06	6.29693e+06	6.36232e+06	5.55339e+06	5.09182e+06	5.34856e+06	6.2316e+06	5.65828e+06	5.56543e+06	7.79825e+06	8.78635e+06	7.21326e+06	7.28095e+06	6.66023e+06	7.53287e+06	6.04949e+06	6.44284e+06	6.12311e+06	6.11777e+06	8.23494e+06	8.76291e+06	7.99953e+06	8.06043e+06	7.98517e+06	7.88534e+06	5.56949e+06	6.19335e+06	5.43827e+06	5.53568e+06	8.9395e+06
3-Tropanol	C8 H15 N O	44.83	-2e-05	-0.13	141.115	141.115	7.244	0.079	1.32156e+08	12	0				8	14	14	DDA for preferred ion	2.19911e+06	2.21005e+06	3.12811e+06	2.86864e+06	1.12127e+08	1.10828e+08	758585	663322	2.74882e+06	2.32169e+06	1.92112e+06	1.28389e+06	1.30803e+08	1.34532e+08	3.68499e+07	3.61381e+07	700101	1.11451e+06	1.83181e+06	1.92506e+06	4.00049e+06	3.47106e+06	4.88285e+06	4.88299e+06	1.97033e+06	2.6112e+06	6.92929e+07	7.1579e+07	2.58343e+06	2.26134e+06	2.66524e+06
PEG-4	C8 H18 O5	11.54	-5e-05	-0.26	194.115	194.115	5.306	1	1.25503e+08	1	0				8	21	19	DDA for preferred ion	2.35291e+07	2.77794e+07	2.51261e+07	2.73787e+07	2.27537e+07	1.88382e+07	2.17329e+07	1.43001e+07	2.07165e+07	1.45471e+07	6.61932e+07	3.92703e+07	8.97997e+07	2.84852e+07	6.3841e+07	6.64432e+07	2.0261e+07	2.41638e+07	1.97939e+07	2.28521e+07	5.1391e+07	4.67467e+07	6.63731e+07	6.88656e+07	2.41403e+07	2.92435e+07	1.53725e+07	2.21381e+07	1.86431e+07	1.91233e+07	2.50568e+07
(2Z)-2-(3-Hydroxybenzylidene)heptanal	C14 H18 O2	34.62	-0.00033	-1.53	218.131	218.13	11.846	0.088	1.23407e+08	14	0				8	27	27	DDA for preferred ion	7.14881e+06	7.16948e+06	7.23304e+06	7.12216e+06	5.80902e+06	5.90418e+06	7.09029e+06	6.35687e+06	6.43448e+06	6.17508e+06	1.0779e+07	9.42723e+06	7.63839e+06	7.47834e+06	8.15707e+06	8.84688e+06	6.97249e+06	6.96824e+06	6.22454e+06	7.21691e+06	9.77268e+06	9.35587e+06	8.68928e+06	9.13441e+06	8.30333e+06	9.27486e+06	6.01869e+06	6.06172e+06	6.40134e+06	6.27075e+06	9.60169e+06
ascopyrone M	C6 H8 O4	50	-7e-05	-0.5	144.042	144.042	1.673	1	1.2291e+08	18	0				8	26	22	DDA for preferred ion	8.20227e+07	6.92735e+07	3.58571e+07	4.09954e+07	4.08107e+07	4.08385e+07	3.49139e+07	4.29762e+07	3.99758e+07	2.77088e+07	7.86008e+07	1.0679e+08	8.0001e+07	1.02655e+08	8.3353e+07	7.8837e+07	7.42443e+07	7.29363e+07	8.42576e+07	9.36427e+07	7.21183e+07	7.22776e+07	6.79167e+07	6.70332e+07	7.66364e+07	8.49323e+07	4.72479e+07	5.32602e+07	3.96064e+07	4.86097e+07	1.36635e+08
PEG n7	C14 H30 O8	50	-0.00032	-0.97	326.194	326.194	6.41	1	1.20912e+08	1	1	92.2	92.2		8	28	28	DDA for preferred ion	3.74186e+06	3.76352e+06	4.51738e+06	4.23981e+06	5.05244e+06	4.8615e+06	4.93979e+06	2.95147e+06	3.44514e+06	2.16755e+06	1.38158e+07	7.83258e+06	1.08782e+07	3.41535e+06	3.83563e+06	4.07525e+06	2.60943e+06	2.81344e+06	1.7703e+06	2.06071e+06	3.40675e+06	3.34737e+06	3.81165e+06	3.84234e+06	3.2558e+06	3.36066e+06	3.2573e+06	3.69057e+06	2.25475e+06	2.15077e+06	2.74274e+06
3beta,21-Dihydroxy-4,4,14-trimethyl-5alpha-pregn-8-en-20-one	C24 H38 O3	32	-0.00077	-2.05	374.282	374.281	11.296	1	1.20226e+08	6	0				8	37	37	DDA for preferred ion	2.09373e+07	2.05909e+07	8.24079e+06	8.02658e+06	8.0269e+06	8.23528e+06	1.19861e+07	1.01511e+07	4.30177e+06	3.32087e+06	3.09612e+07	1.69667e+07	1.37015e+07	1.38592e+07	1.70692e+07	1.49067e+07	1.40774e+07	1.37079e+07	6.68032e+06	6.53844e+06	9.53611e+07	7.52051e+07	1.91236e+07	1.90061e+07	1.02401e+07	1.02934e+07	3.54422e+06	3.59415e+06	6.0172e+06	5.10606e+06	1.06927e+07
DL-Homoserine	C4 H9 N O3	39.52	5e-05	0.4	119.058	119.058	1.857	0.071	1.18439e+08	16	11	95.7	53.2		3	45	23	DDA for preferred ion	3.544e+07	6.86806e+07	4.6534e+06	2.52671e+07	2.07742e+07	4.48811e+07	1.46824e+07	9.37125e+07	1.92822e+07	2.42263e+07	2.03351e+06	3.98261e+07	1.69187e+08	1.12324e+08	1.29231e+08	4.70378e+07	2.32558e+08	2.42215e+08	1.37474e+08	2.65443e+07	2.50362e+07	1.45447e+07	7.50921e+07	5.23914e+07	1.06375e+08	1.33857e+08	3.70864e+06	5.99384e+07	2.37723e+07	1.99321e+07	6.98984e+07
8-Azabicyclo[3.2.1]octane-1,2,4-triol	C7 H13 N O3	31.43	-4e-05	-0.24	159.09	159.089	5.546	0.08	1.17721e+08	18	0				8	18	18	DDA for preferred ion	1.4702e+06	1.50357e+06	1.72936e+06	1.6819e+06	7.82481e+07	8.22279e+07	557234	473787	1.67553e+06	1.34567e+06	1.01664e+06	625925	1.0462e+08	1.10985e+08	1.70035e+07	1.73629e+07	258021	382882	1.2108e+06	1.14256e+06	2.13468e+06	1.24012e+06	1.78131e+06	1.8402e+06	2.01568e+06	1.98434e+06	4.11728e+07	4.20605e+07	768975	652723	784754
2,4,9a-Trimethoxy-3,4a,5-trimethyl-2,4,4a,5,6,7,8,8a,9,9a-decahydronaphtho[2,3-b]furan-6-ol	C18 H30 O5	38.75	-0.00051	-1.56	326.209	326.209	9.144	0.102	1.17483e+08	2	0				8	35	33	DDA for preferred ion	1.79053e+07	1.44896e+07	4.44857e+06	4.86581e+06	3.70028e+07	4.22367e+07	895102	749846	6.58192e+06	5.35661e+06	2.9243e+07	1.56468e+07	1.07249e+07	9.10208e+06	2.66043e+07	2.33749e+07	666787	870756	5.67576e+06	5.45624e+06	9.06566e+07	6.92876e+07	1.36809e+06	1.29895e+06	7.5097e+07	7.22982e+07	2.4144e+06	2.55673e+06	8.91258e+06	6.55328e+06	2.36231e+07
Uric acid	C5 H4 N4 O3	36.11	-0.00022	-1.29	168.028	168.028	1.775	0.099	1.16695e+08	2	1	92.7	76.7		5	8	6	DDA for preferred ion	9.75648e+07	104854	260181	90443.1	86848.6	88923.1	76696.7	73984.4	62443.3	58769.9	243935	130515	123403	129929	139940	124495	122223	123001	103162	98398.6	130638	94122.6	181794	298694	111775	67794.4	103485	109842	69513.2	63866.7	128482
NP-021844	C12 H24 O5	36.36	-18.0109	-72577.2	248.162	230.151	12.576	1	1.15464e+08	5	1	63.1	38.3		8	33	33	DDA for preferred ion	7.26521e+06	7.05054e+06	6.22505e+06	6.61674e+06	6.85275e+06	6.09329e+06	6.26336e+06	6.94815e+06	6.64455e+06	7.53625e+06	9.16009e+06	1.01598e+07	7.47364e+06	7.88188e+06	7.07138e+06	7.45088e+06	6.98815e+06	7.23599e+06	6.2459e+06	7.08982e+06	1.05477e+07	1.09636e+07	8.64578e+06	8.16535e+06	7.98321e+06	8.56557e+06	6.30635e+06	6.35024e+06	6.95469e+06	5.96605e+06	1.04146e+07
2444643WXK	C13 H18 O4	15.63	-0.00036	-1.51	238.121	238.12	10.318	0.093	1.15015e+08	3	0				8	31	32	DDA for preferred ion	7.3572e+06	7.90479e+06	7.51792e+06	8.41806e+06	6.17779e+06	5.65109e+06	6.05397e+06	6.10415e+06	6.69455e+06	6.6821e+06	1.11681e+07	1.07398e+07	8.4255e+06	9.19976e+06	8.63008e+06	9.59659e+06	7.14634e+06	7.79835e+06	7.04681e+06	8.45201e+06	1.09967e+07	1.05141e+07	9.23104e+06	9.83085e+06	9.23752e+06	1.05182e+07	6.52483e+06	7.08745e+06	6.77089e+06	7.10198e+06	1.27646e+07
1,4a-dimethyl-9-oxo-7-(propan-2-yl)-1,2,3,4,4a,9,10,10a-octahydrophenanthrene-1-carboxylic acid	C20 H26 O3	37.04	-0.0005	-1.58	314.188	314.188	13.654	1	1.14858e+08	17	1	86.3	82.2		8	37	37	DDA for preferred ion	213567	279406	619984	679094	334999	345041	1.4407e+06	1.09855e+06	269677	148771	5.80868e+06	3.98026e+06	1.05977e+06	1.16273e+06	2.26311e+06	1.99836e+06	2.82454e+06	3.09563e+06	1.06287e+06	1.20866e+06	824024	665946	1.12213e+06	1.21897e+06	182872	257867	388447	491014	163365	100461	3.16202e+06
Triisopropanolamine	C9 H21 N O3	29.69	-0.00014	-0.72	191.152	191.152	1.89	1	1.14387e+08	0	2	68.6	58		8	19	19	DDA for preferred ion	5.01236e+07	5.1533e+07	1.14673e+08	1.14173e+08	2.3353e+07	2.32834e+07	4.87554e+07	4.17323e+07	2.67047e+07	2.39178e+07	1.34279e+07	8.70149e+06	8.24171e+07	7.61065e+07	5.7356e+07	4.95714e+07	1.69049e+07	1.62488e+07	1.35456e+07	1.29875e+07	4.83732e+07	4.36479e+07	7.98041e+07	8.03756e+07	5.45355e+07	5.56715e+07	5.56155e+07	5.03761e+07	5.47627e+07	4.49594e+07	2.77937e+07
l-Histidinal	C6 H9 N3 O	35.33	-1e-05	-0.06	139.075	139.075	14.565	0.141	1.13992e+08	4	0				3	21	1	DDA for preferred ion	1.721e+07	1.68968e+07	2.64857e+07	1.78707e+07	9.50942e+06	1.36271e+07	2.24402e+07	7.32668e+06	1.72747e+07	3.39141e+07	1.39362e+07	8.34922e+06	1.80821e+07	5.60306e+06	1.60753e+07	5.83436e+06	1.34563e+07	1.69331e+07	1.91734e+07	3.02894e+07	1.67608e+07	1.00722e+07	1.19765e+07	1.40314e+07	1.89176e+07	8.52645e+06	2.39608e+07	1.73353e+07	1.34972e+07	3.09414e+07	1.49558e+07
2908	C5 H11 N	40.91	0.00042	4.94	85.0892	85.0896	2.02	0.153	1.12595e+08	1	0				8	39	36	DDA for preferred ion	6.99396e+07	6.77651e+07	8.03797e+07	8.73157e+07	1.18164e+08	7.76586e+07	225992	197409	200722	176760	210858	111557	6.56235e+07	4.4704e+07	6.82679e+07	5.21496e+07	8.93509e+07	1.00737e+06	186526	172533	143021	113768	5.5982e+07	4.72832e+07	137093	130239	141076	134624	281603	236075	5.21688e+07
Apocynin	C9 H10 O3	17.31	-0.00029	-1.77	166.063	166.063	12.949	1	1.09007e+08	46	0				8	24	19	DDA for preferred ion	5.44954e+06	6.22648e+06	4.51491e+06	5.60746e+06	5.23492e+06	5.15817e+06	4.74348e+06	5.24329e+06	4.80068e+06	4.93954e+06	9.39963e+06	8.70293e+06	6.83747e+06	6.00331e+06	6.10074e+06	6.09603e+06	5.80861e+06	5.08415e+06	4.99032e+06	5.37685e+06	7.94918e+06	8.67531e+06	6.01131e+06	6.81765e+06	7.18753e+06	7.52024e+06	5.08509e+06	4.68312e+06	4.64775e+06	5.23729e+06	8.55942e+06
3b-Hydroxy-5-cholenoic acid	C24 H38 O3	45.95	-0.00059	-1.57	374.282	374.282	12.716	0.088	1.06193e+08	6	0				8	34	34	DDA for preferred ion	413064	452535	271127	304997	236414	281668	180645	134105	1.43704e+07	1.22577e+07	880018	485236	361190	358135	1.07796e+06	960577	210614	191489	2.58529e+07	2.49837e+07	8.66588e+07	6.67061e+07	292595	228149	186214	160590	1.71267e+07	1.77419e+07	502567	488301	1.11362e+06
Triethylamine	C6 H15 N	23.81	0.00027	2.72	101.12	101.121	1.988	1	1.05958e+08	2	0				4	31	12	DDA for preferred ion	2.60884e+06	2.33701e+06	2.43557e+06	2.23235e+06	1.94562e+06	1.69311e+06	1.47893e+06	1.53884e+06	1.64572e+06	1.25674e+06	1.58967e+07	1.18856e+07	1.57324e+07	1.37483e+07	8.22217e+06	7.65941e+06	4.2906e+06	4.16223e+06	1.98251e+06	1.86356e+06	4.06053e+07	5.88766e+07	1.24623e+07	1.32532e+07	9.97137e+06	9.48803e+06	1.9942e+06	2.0011e+06	851549	808548	2.08219e+07
miglustat	C10 H21 N O4	15.38	-0.0003	-1.38	219.147	219.147	10.959	1	1.05555e+08	1	0				8	36	36	DDA for preferred ion	3.26073e+06	2.85851e+06	2.94952e+06	2.11656e+06	2.98355e+06	2.32719e+06	3.2815e+06	2.82016e+06	2.53147e+06	2.16888e+06	4.53949e+06	4.65129e+06	3.84835e+06	3.31082e+06	3.67483e+06	3.4833e+06	2.97592e+06	2.87212e+06	2.9267e+06	2.86851e+06	4.84763e+06	5.10852e+06	4.04162e+06	4.0588e+06	3.56449e+06	4.14571e+06	3.07606e+06	2.8601e+06	2.82793e+06	2.81556e+06	5.59768e+06
3721	C8 H12 O	49.06	-2e-05	-0.14	124.089	124.089	7.244	0.083	1.0539e+08	10	0				8	14	14	DDA for preferred ion	1.74016e+06	1.77744e+06	2.45272e+06	2.24817e+06	8.97754e+07	8.88446e+07	617986	496282	2.15527e+06	1.81985e+06	1.6146e+06	1.09272e+06	1.03754e+08	1.06595e+08	2.94272e+07	2.8947e+07	592355	490697	1.54895e+06	1.56351e+06	3.33007e+06	2.81675e+06	3.85601e+06	3.82667e+06	1.53193e+06	1.74498e+06	5.53307e+07	5.71028e+07	2.03733e+06	1.8979e+06	2.12872e+06
Trolox	C14 H18 O4	22.39	-0.00053	-2.13	250.121	250.12	10.834	1	1.05077e+08	11	0				8	24	24	DDA for preferred ion	5.62541e+06	5.89302e+06	4.88785e+06	4.83145e+06	4.44571e+06	4.42181e+06	4.92228e+06	4.8581e+06	4.3583e+06	4.42421e+06	7.4289e+06	8.33581e+06	6.54393e+06	7.15301e+06	6.36581e+06	6.59706e+06	5.32883e+06	5.45888e+06	5.24718e+06	4.81937e+06	8.363e+06	8.0945e+06	7.09947e+06	7.1864e+06	6.86121e+06	7.04265e+06	4.80539e+06	5.02448e+06	4.08661e+06	4.60986e+06	7.62078e+06
Bis(2-butoxyethyl) ether	C12 H26 O3	38.1	-0.00031	-1.43	218.188	218.188	13.44	1	1.05048e+08	1	1	85.4	60.1		8	36	37	DDA for preferred ion	5.72138e+06	5.6128e+06	5.22482e+06	5.4263e+06	5.65764e+06	5.15272e+06	4.85537e+06	5.45288e+06	4.67839e+06	5.14469e+06	9.85346e+06	1.1533e+07	6.58982e+06	7.24599e+06	6.59605e+06	7.60702e+06	5.1204e+06	5.59636e+06	4.83378e+06	5.24434e+06	9.84123e+06	9.90227e+06	7.16019e+06	8.04425e+06	7.11213e+06	7.46527e+06	5.2304e+06	5.36975e+06	5.17064e+06	5.37761e+06	1.04254e+07
Valerophenone	C11 H14 O	57.14	-0.00028	-1.74	162.104	162.104	10.766	1	1.04469e+08	10	0				8	15	15	DDA for preferred ion	5.46e+06	5.41155e+06	5.53656e+06	5.24991e+06	4.89669e+06	4.77586e+06	5.17684e+06	5.36717e+06	5.67343e+06	5.22937e+06	6.79622e+06	6.83655e+06	5.98276e+06	6.37891e+06	6.39111e+06	6.19042e+06	5.2402e+06	5.11714e+06	5.29945e+06	5.40169e+06	6.45361e+06	6.59813e+06	6.46579e+06	6.54055e+06	6.3666e+06	6.32019e+06	4.85955e+06	5.10871e+06	5.11009e+06	4.9681e+06	6.14801e+06
DL-Lactic Acid	C3 H6 O3	13.79	0.00015	1.64	90.0317	90.0318	1.935	1	1.03763e+08	13	0				8	23	22	DDA for preferred ion	9.50689e+06	8.92923e+06	1.10259e+07	1.182e+07	1.29057e+07	1.76078e+07	2.70395e+07	2.29878e+07	2.19645e+07	1.5237e+07	2.26168e+07	1.70579e+07	2.56932e+07	2.76408e+07	2.85483e+07	2.23559e+07	1.96288e+07	2.08664e+07	2.46846e+07	2.34278e+07	2.75308e+07	2.14513e+07	2.329e+07	2.42394e+07	2.65662e+07	2.4953e+07	1.36784e+07	2.03846e+07	3.58137e+07	2.94196e+07	2.41704e+07
11-Nitro-1-undecene	C11 H21 N O2	18.18	-0.00025	-1.28	199.157	199.157	9.323	1	1.02191e+08	1	0				8	16	15	DDA for preferred ion	8.44437e+06	7.39534e+06	5.98675e+06	6.17964e+06	7.25788e+06	6.91356e+06	8.82741e+06	7.71502e+06	5.16515e+06	5.27303e+06	7.15162e+06	8.52842e+06	9.39444e+06	1.07177e+07	7.61276e+06	7.92013e+06	4.91521e+06	4.95474e+06	5.87425e+06	5.98328e+06	1.36598e+07	1.35511e+07	1.09088e+07	1.11647e+07	8.7001e+06	8.91201e+06	7.56486e+06	8.50457e+06	8.56618e+06	7.04185e+06	8.76681e+06
Diethylene glycol	C4 H10 O3	16.67	0.00031	2.9	106.063	106.063	8.233	1	9.90336e+07	3	0				8	10	5	DDA for preferred ion	777831	738196	926327	1.06615e+06	767198	549595	840715	784177	1.08234e+06	932446	784070	814205	496541	881683	997996	1.63064e+06	819262	825158	1.01508e+06	1.12382e+06	693309	749060	866020	951530	696368	961116	708574	1.26586e+06	734768	791544	894168
Hypoxanthine	C5 H4 N4 O	20	-6e-05	-0.44	136.039	136.038	3.697	1	9.88635e+07	9	2	96.5	9.8		8	31	30	DDA for preferred ion	4.7236e+06	7.41706e+06	1.33952e+07	9.14162e+06	1.23007e+07	1.31788e+07	1.42705e+07	6.76128e+06	7.59793e+06	4.96102e+06	1.16719e+07	7.94927e+06	1.13132e+08	1.18084e+07	1.02011e+07	1.04487e+07	5.09176e+06	5.20854e+06	2.85674e+06	2.72583e+06	7.06315e+06	4.65011e+06	1.08961e+06	1.11098e+06	1.62338e+06	1.50945e+06	6.19612e+06	4.88909e+06	6.5835e+06	5.35064e+06	9.92505e+06
Docosahexaenoic acid ethyl ester	C24 H36 O2	80	-0.00083	-2.33	356.272	356.271	11.297	1	9.67797e+07	4	1	71.1	60		8	36	36	DDA for preferred ion	1.72432e+07	1.70742e+07	6.91933e+06	6.78325e+06	6.58891e+06	6.827e+06	1.00616e+07	8.54006e+06	3.40546e+06	2.59121e+06	2.55877e+07	1.40294e+07	1.10206e+07	1.14477e+07	1.41896e+07	1.23068e+07	1.15202e+07	1.12497e+07	5.19585e+06	4.92696e+06	7.79436e+07	6.1751e+07	1.58064e+07	1.56985e+07	8.51782e+06	8.55241e+06	2.76418e+06	2.76051e+06	5.05391e+06	4.32421e+06	9.00093e+06
Gamma-Hydroxybutyric acid	C4 H8 O3	22.58	0.00034	3.22	104.047	104.048	2.751	0.123	9.60755e+07	15	0				8	8	8	DDA for preferred ion	5.18404e+07	4.782e+07	1.16686e+07	1.45683e+07	2.13027e+07	2.13382e+07	1.29482e+07	1.6771e+07	1.38336e+07	1.87511e+07	1.93898e+07	2.00215e+07	1.59065e+07	1.65927e+07	1.32538e+07	1.41282e+07	1.8984e+07	1.9154e+07	2.73108e+07	2.95388e+07	2.01031e+07	1.37078e+07	2.49267e+07	2.11121e+07	3.44982e+07	4.31085e+06	1.37541e+07	2.59815e+07	1.12786e+07	1.03202e+07	9.65172e+06
L-Histidine	C6 H9 N3 O2	20	-0.00011	-0.68	155.069	155.069	1.567	0.091	9.59727e+07	6	1	71.1	41.2		8	40	32	DDA for preferred ion	2.12559e+07	3.42273e+07	1.56711e+07	1.65421e+07	2.6923e+07	2.24505e+07	2.0397e+07	2.38669e+07	2.61404e+07	2.55887e+07	6.63362e+07	4.75386e+07	5.13888e+07	5.00611e+07	3.31259e+07	5.66843e+07	2.86353e+07	2.66455e+07	3.05308e+07	3.63077e+07	3.32148e+07	2.32337e+07	4.09635e+07	5.37733e+07	5.44341e+07	5.25234e+07	2.18591e+07	2.24867e+07	2.49612e+07	2.66809e+07	4.96043e+07
D-Lactose monohydrate	C12 H22 O11	23.33	-0.00069	-2.02	342.116	342.116	1.641	1	9.48019e+07	72	2	69.1	24.3		8	44	44	DDA for preferred ion	3.83998e+06	3.47291e+06	7.64743e+06	7.31195e+06	5.00693e+06	4.85622e+06	6.06633e+06	6.26037e+06	2.39008e+06	2.95683e+06	6.12095e+06	6.37146e+06	6.85378e+06	6.79484e+06	8.73909e+06	8.04623e+06	5.77725e+06	6.35676e+06	5.44812e+06	4.90137e+06	6.63681e+06	6.43541e+06	4.72229e+06	5.32678e+06	3.57247e+06	3.90492e+06	5.02882e+06	3.83389e+06	6.84614e+06	6.05703e+06	9.39404e+06
2,4,9a-Trimethoxy-3,4a,5-trimethyl-2,4,4a,5,6,7,8,8a,9,9a-decahydronaphtho[2,3-b]furan-6-ol	C18 H30 O5	39.02	-0.00048	-1.49	326.209	326.209	8.827	0.102	9.10277e+07	2	0				8	24	25	DDA for preferred ion	1.3492e+07	9.99083e+06	1.02196e+07	9.37627e+06	2.25189e+07	2.58614e+07	4.25567e+06	3.49435e+06	1.54899e+07	1.03771e+07	1.59217e+07	1.101e+07	1.57297e+07	1.74574e+07	1.91861e+07	1.791e+07	1.18341e+06	1.15286e+06	6.18036e+06	5.55523e+06	8.33509e+07	1.75038e+07	6.70836e+06	8.28126e+06	1.78267e+07	4.19169e+07	9.2099e+06	8.79373e+06	1.0082e+07	8.597e+06	1.71294e+07
Ketamine	C13 H16 Cl N O	54.17	-0.00018	-0.74	237.092	237.092	7.108	1	9.10081e+07	3	3	95.2	98.2		8	23	23	DDA for preferred ion	644315	783016	7.78008e+06	8.59658e+06	1.19932e+06	772785	1.04922e+06	793677	2.38081e+06	2.04728e+06	719321	410225	795963	820992	630073	696418	2.02388e+06	2.04186e+06	577177	630349	3.11969e+07	2.43626e+07	1.34941e+06	1.43122e+06	535620	532523	1.86868e+06	2.10952e+06	3.15343e+06	2.6406e+06	579668
Phenylacetylglycine	C10 H11 N O3	20	-6e-05	-0.3	193.074	193.074	7.209	1	9.08967e+07	15	2	93.8	47		8	20	20	DDA for preferred ion	1.53983e+07	1.56283e+07	1.64346e+07	1.60382e+07	1.3004e+06	1.31669e+06	2.83823e+07	2.31331e+07	2.65913e+07	2.14349e+07	4.09083e+06	2.47356e+06	866257	296736	3.09132e+06	3.03757e+06	6.18097e+06	6.20741e+06	8.20096e+06	7.85097e+06	1.5714e+07	1.29228e+07	2.27926e+07	2.34086e+07	5.76675e+06	5.7213e+06	1.98418e+07	2.04331e+07	9.94854e+06	8.01823e+06	2.72233e+06
Indole	C8 H7 N	17.14	-0.00012	-1.03	117.058	117.058	5.891	1	8.8964e+07	3	3	81.1	9.1		8	16	17	DDA for preferred ion	4.44121e+07	4.2539e+07	3.73979e+07	3.77074e+07	3.00855e+07	3.23163e+07	4.94227e+07	4.17981e+07	4.01807e+07	3.28288e+07	6.18982e+07	3.60148e+07	4.79968e+07	5.05173e+07	6.01022e+07	5.75169e+07	5.6031e+07	5.64577e+07	6.11601e+07	6.0287e+07	4.00965e+07	3.41697e+07	4.76998e+07	5.03754e+07	3.18659e+07	2.93547e+07	4.21502e+07	4.20575e+07	4.48221e+07	3.8304e+07	5.31398e+07
Bis(4-ethylbenzylidene)sorbitol	C24 H30 O6	47.5	-0.00087	-2.11	414.204	414.203	12.399	0.085	8.64793e+07	7	1	96.3	9.8		8	47	48	DDA for preferred ion	2.12752e+07	2.02632e+07	2.4654e+07	2.25656e+07	3.50684e+07	3.81382e+07	4.79871e+07	4.05561e+07	4.97552e+07	4.41924e+07	5.04616e+07	2.68974e+07	5.30832e+07	4.81335e+07	4.60334e+07	3.46076e+07	3.735e+07	3.7907e+07	3.29768e+07	3.22257e+07	4.84767e+07	3.12992e+07	5.03949e+07	4.60651e+07	2.27875e+07	2.31495e+07	3.27794e+07	3.32735e+07	3.04348e+07	2.64811e+07	5.09699e+07
2-Dimethylamino-5,6-dimethyl-4-hydroxypyrimidine	C8 H13 N3 O	48.92	-5e-05	-0.3	167.106	167.106	15.286	1	8.63743e+07	1	0				8	31	31	DDA for preferred ion	8.88158e+06	6.96049e+06	2.77127e+07	1.14137e+07	1.19851e+07	1.90014e+07	9.1919e+06	1.19411e+07	1.07827e+07	2.57752e+07	1.09201e+06	1.86028e+07	7.62356e+06	5.32207e+06	1.93515e+07	1.955e+07	6.68381e+06	1.09957e+07	2.31936e+06	1.21757e+07	2.76143e+06	4.88901e+06	1.3854e+07	6.26784e+06	2.85111e+06	1.11857e+07	1.04578e+07	1.38722e+07	5.23512e+06	1.385e+07	6.53655e+06
10-Undecenoic acid	C11 H20 O2	59.62	-0.00028	-1.52	184.146	184.146	11.468	0.1	8.49368e+07	36	0				8	21	20	DDA for preferred ion	4.71172e+06	4.83914e+06	3.92785e+06	3.76043e+06	3.40753e+06	3.93766e+06	3.68258e+06	3.98169e+06	4.45631e+06	3.98961e+06	5.96178e+06	5.80612e+06	4.39923e+06	5.28658e+06	5.31213e+06	5.85074e+06	4.50433e+06	3.87223e+06	4.91794e+06	4.33913e+06	5.38601e+06	5.48451e+06	4.73405e+06	4.76613e+06	5.48378e+06	5.60843e+06	3.83797e+06	4.28569e+06	3.98477e+06	3.78495e+06	5.25148e+06
4-Hydroxybenzaldehyde	C7 H6 O2	22.92	2e-05	0.18	122.037	122.037	2.37	1	8.47716e+07	7	2	63.3	38.4		8	47	28	DDA for preferred ion	2.18787e+07	1.93713e+07	3.19759e+07	2.88083e+07	3.08452e+07	2.24749e+07	3.64965e+07	3.36513e+07	3.03789e+07	2.79338e+07	9.70196e+07	6.5643e+07	7.22977e+07	7.08595e+07	7.57323e+07	6.68932e+07	6.68424e+07	6.3097e+07	6.15507e+07	5.52179e+07	7.15987e+07	5.31617e+07	5.77419e+07	1.38744e+07	5.72625e+07	5.69047e+07	4.35185e+07	4.18972e+07	3.87384e+07	3.57889e+07	1.18107e+08
Bis(8-methyl-8-azabicyclo[3.2.1]oct-3-yl) (1S,4S)-1-phenyl-1,2,3,4-tetrahydro-1,4-naphthalenedicarboxylate	C34 H42 N2 O4	24.77	0.00287	5.28	542.314	542.317	13.193	0.139	8.47579e+07	1	0				8	42	46	DDA for preferred ion	2.94758e+07	2.22313e+07	2.1931e+07	2.10274e+07	1.91652e+07	2.07394e+07	3.38164e+07	2.85731e+07	2.41652e+07	2.06209e+07	4.26123e+07	2.61543e+07	3.91394e+07	3.48937e+07	4.4005e+07	3.64016e+07	3.36063e+07	3.33105e+07	3.26156e+07	3.19298e+07	3.0808e+07	2.44981e+07	4.63459e+07	4.78404e+07	2.0705e+07	1.80666e+07	3.00298e+07	2.95871e+07	2.57122e+07	2.04689e+07	4.68214e+07
CYCLO(-SER-TYR)	C12 H14 N2 O4	56.52	-0.00022	-0.89	250.095	250.095	7.407	1	8.35769e+07	1	0				8	24	23	DDA for preferred ion	1.25771e+07	1.25369e+07	1.26322e+07	1.20062e+07	1.52942e+07	1.64373e+07	7.73872e+06	6.66819e+06	1.02218e+07	8.77291e+06	5.4187e+06	3.0312e+06	6.41867e+06	7.13313e+06	5.58101e+06	5.51617e+06	3.22451e+06	3.1838e+06	4.7438e+06	4.55045e+06	5.71129e+06	4.68607e+06	7.16022e+06	7.2632e+06	7.3931e+06	2.76828e+07	1.1384e+07	1.1334e+07	1.20657e+07	1.01563e+07	4.90556e+06
4-Vinylcatechol	C8 H8 O2	32.14	-0.00013	-0.96	136.052	136.052	9.599	1	8.35715e+07	26	0				8	14	13	DDA for preferred ion	5.60937e+07	5.54751e+07	5.79538e+07	5.7776e+07	5.16362e+07	5.28179e+07	6.13701e+07	5.31135e+07	5.49481e+07	5.08255e+07	7.89083e+07	5.26681e+07	6.31279e+07	6.12701e+07	5.94231e+07	5.49048e+07	4.9655e+07	5.45296e+07	5.47911e+07	5.28195e+07	1.97048e+07	1.6215e+07	1.90635e+07	1.78397e+07	1.93137e+07	1.87382e+07	1.62372e+07	1.53514e+07	1.78245e+07	1.57975e+07	1.76995e+07
Corticosterone	C21 H30 O4	40.35	-0.00053	-1.52	346.214	346.214	10.073	0.083	8.13072e+07	25	1	74.2	64.5		8	30	30	DDA for preferred ion	1.11315e+07	1.15576e+07	8.19304e+06	8.27559e+06	8.09719e+06	7.74107e+06	1.40913e+07	1.16254e+07	2.48487e+06	1.87816e+06	5.96196e+06	3.77239e+06	1.65439e+07	1.60932e+07	6.89721e+06	5.91948e+06	2.08811e+07	2.02981e+07	5.63063e+06	5.29629e+06	4.20473e+07	3.41672e+07	1.13213e+07	1.08e+07	1.85884e+07	1.9357e+07	6.15948e+06	6.60722e+06	3.21304e+06	2.35307e+06	5.96687e+06
N-Desmethyltramadol	C15 H23 N O2	25	-0.00302	-12.13	249.173	249.17	10.91	1	8.00455e+07	0	4	92.7	43.9		8	16	16	DDA for preferred ion	6.53211e+06	6.73779e+06	7.61855e+06	7.27212e+06	4.67774e+06	4.01731e+06	1.50523e+07	1.16996e+07	6.77941e+06	6.60596e+06	6.81121e+06	4.56616e+06	7.77993e+06	6.63073e+06	1.05465e+07	9.47827e+06	7.76745e+06	9.20206e+06	9.99103e+06	1.04868e+07	1.21096e+07	7.30897e+06	8.08717e+06	8.68348e+06	1.34495e+07	1.25376e+07	7.20327e+06	7.35723e+06	9.28844e+06	7.03834e+06	5.42292e+06
5-Phenylvaleric acid	C11 H14 O2	45.28	-0.0002	-1.14	178.099	178.099	12.452	0.092	7.9481e+07	35	0				8	27	27	DDA for preferred ion	5.22834e+06	4.2613e+06	4.46494e+06	4.62106e+06	4.19086e+06	4.27122e+06	4.26659e+06	4.33401e+06	4.57847e+06	4.64029e+06	5.70948e+06	5.96575e+06	4.41194e+06	4.53915e+06	4.58953e+06	4.80889e+06	4.23978e+06	4.23449e+06	4.38224e+06	4.44632e+06	5.33863e+06	5.63018e+06	4.55251e+06	5.01548e+06	4.84789e+06	5.08749e+06	3.86625e+06	4.04237e+06	4.08894e+06	4.56803e+06	5.34824e+06
4-Methyleneglutamine	C6 H10 N2 O3	28.3	-0.0002	-1.26	158.069	158.069	1.602	1	7.9295e+07	4	0				8	27	24	DDA for preferred ion	3.21349e+07	1.88206e+07	1.54366e+07	2.57459e+07	2.6189e+07	2.61114e+07	3.83492e+07	3.60737e+07	3.46631e+07	3.75113e+07	3.74579e+07	3.85996e+07	3.53205e+07	3.0567e+07	2.76693e+07	2.82073e+07	3.02582e+07	3.57389e+07	4.26987e+07	4.44223e+07	2.50725e+07	2.66368e+07	3.07105e+07	3.17843e+07	4.97705e+07	4.31797e+07	3.42194e+07	3.45624e+07	3.83655e+07	3.13526e+07	2.70618e+07
Tetramethylurea	C5 H12 N2 O	30.61	0.00013	1.11	116.095	116.095	6.255	1	7.82234e+07	2	0				8	9	9	DDA for preferred ion	368143	349492	614596	552016	278158	283872	403679	314937	1.1425e+06	990212	1.27914e+06	683791	329921	383317	1.20724e+06	1.1086e+06	754728	913275	1.70167e+06	1.58313e+06	394096	292600	486388	521756	504385	435461	373985	450604	342639	378424	1.08216e+06
Traumatin	C12 H20 O3	71.43	-0.00028	-1.34	212.141	212.141	12.308	1	7.78704e+07	8	0				8	26	26	DDA for preferred ion	4.27152e+07	4.38053e+07	4.52303e+07	4.62543e+07	3.80131e+07	3.95006e+07	4.43449e+07	3.74922e+07	4.66768e+07	3.68122e+07	6.91083e+07	3.80456e+07	4.41424e+07	5.14571e+07	5.2774e+07	4.77822e+07	4.65364e+07	4.68106e+07	4.5684e+07	4.20016e+07	1.21687e+07	1.07388e+07	1.06464e+07	1.03697e+07	1.03913e+07	1.07879e+07	7.95448e+06	8.36821e+06	9.26304e+06	7.86318e+06	1.21888e+07
Docosahexaenoic acid ethyl ester	C24 H36 O2	82.3	-0.00072	-2.01	356.272	356.271	12.816	1	7.67013e+07	4	1	68.8	58.1		6	33	33	DDA for preferred ion	49483.6	97962.2	77670.6	51161.4	59452.1	50832.8	51430.2	47505.6	9.58928e+06	8.14714e+06	2.87961e+06	4.53135e+06	55452.8	63333.9	81168.2	89298	65358.8	120903	1.85745e+07	1.78871e+07	6.7722e+07	5.14809e+07	3.77823e+06	4.06172e+06	77711.3	67630.2	1.20576e+07	1.25592e+07	57432.8	49798.5	147864
Panthenol	C9 H19 N O4	14.58	-0.00026	-1.27	205.131	205.131	9.742	1	7.65394e+07	4	0				7	27	28	DDA for preferred ion	6.14581e+06	5.38164e+06	6.07038e+06	5.198e+06	5.61293e+06	5.08622e+06	5.71108e+06	6.07071e+06	5.65144e+06	5.20846e+06	8.4405e+06	1.09675e+07	7.39419e+06	6.98828e+06	5.8895e+06	5.76613e+06	5.2776e+06	4.94169e+06	4.8936e+06	4.90022e+06	7.98669e+06	8.69137e+06	7.8392e+06	7.74981e+06	6.16228e+06	7.67366e+06	6.11927e+06	5.9873e+06	5.31903e+06	6.23979e+06	1.0922e+07
4-Indolecarbaldehyde	C9 H7 N O	18.37	-0.00019	-1.3	145.053	145.053	5.891	0.087	7.48104e+07	8	2	93.2	45.2		8	14	14	DDA for preferred ion	3.79355e+07	3.72549e+07	3.2969e+07	3.28239e+07	2.7683e+07	2.9091e+07	4.23573e+07	3.53198e+07	3.44718e+07	2.93822e+07	5.10183e+07	3.21293e+07	4.04265e+07	4.20648e+07	5.1775e+07	4.58682e+07	4.73815e+07	4.51611e+07	4.87775e+07	4.95956e+07	3.51017e+07	2.96752e+07	4.01804e+07	4.05728e+07	2.68564e+07	2.71816e+07	3.73144e+07	3.69342e+07	3.83049e+07	3.38999e+07	4.45561e+07
Uric acid	C5 H4 N4 O3	38.64	-0.00012	-0.74	168.028	168.028	2.17	0.099	7.30219e+07	2	2	87.7	63.3		6	48	50	DDA for preferred ion	7.72407e+07	2.49344e+07	8.87147e+06	1.00534e+07	1.26795e+06	6.72411e+07	1.98399e+06	2.21209e+06	8.40082e+07	1.62426e+06	4.26126e+06	959821	1.72979e+06	5.01157e+06	3.97588e+06	1.30484e+06	1.96246e+06	1.55841e+06	1.39498e+06	692484	659749	434113	2.92656e+06	4.10469e+06	1.02023e+06	1.14482e+06	975357	1.75177e+06	648853	1.29886e+06	749971
1872050	C12 H23 N O3	82.14	-0.00017	-0.74	229.168	229.168	9.288	1	6.99764e+07	1	0				8	25	25	DDA for preferred ion	2.74003e+06	2.70243e+06	1.8381e+06	1.8458e+06	3.55739e+07	3.74802e+07	3.03956e+06	1.64481e+06	1.69028e+06	1.51012e+06	3.94722e+06	2.73557e+06	4.59936e+07	4.26893e+07	1.23827e+07	1.16726e+07	1.0953e+06	1.24593e+06	1.74783e+06	1.47841e+06	3.83286e+06	4.85661e+06	4.75296e+06	4.93549e+06	2.25887e+06	2.43632e+06	1.96545e+07	2.00974e+07	1.97303e+06	1.7486e+06	2.26114e+06
L-(+)-Arginine	C6 H14 N4 O2	37.74	-0.00025	-1.46	174.112	174.111	2.2	0.083	6.95891e+07	3	8	78.9	71.3		3	45	45	DDA for preferred ion	3.04325e+06	1.63248e+06	2.03179e+07	2.00999e+07	480106	2.70464e+06	2.18195e+06	2.3438e+07	1.35575e+06	8.42256e+06	3.03966e+07	836571	4.03128e+07	2.29894e+07	4.50406e+07	2.73708e+06	2.70297e+07	1.7354e+06	3.17011e+07	2.83786e+07	4.87128e+07	1.49617e+07	4.24651e+07	969495	1.84567e+07	2.0534e+07	1.91575e+06	1.42519e+07	1.09695e+07	1.34793e+07	2.54172e+07
1-(5-Acetyl-2-hydroxyphenyl)-3-methyl-1-butanone	C13 H16 O3	42.86	-0.00035	-1.61	220.11	220.11	10.351	1	6.81379e+07	14	0				8	38	37	DDA for preferred ion	2.4014e+06	4.78468e+06	3.70436e+06	3.91611e+06	3.7404e+06	3.49188e+06	3.61567e+06	3.49236e+06	1.75735e+06	1.85472e+06	3.71692e+06	3.71321e+06	5.53785e+06	2.99754e+06	4.81566e+06	5.31479e+06	2.44263e+06	4.16319e+06	3.74334e+06	4.25611e+06	6.59706e+06	6.58708e+06	5.97975e+06	6.09762e+06	5.71841e+06	4.04521e+06	3.57756e+06	3.73772e+06	1.94317e+06	3.602e+06	3.56627e+06
L-(+)-Citrulline	C6 H13 N3 O3	36.99	-0.0002	-1.13	175.096	175.095	1.6	1	6.78106e+07	3	2	81.1	54.4		8	28	26	DDA for preferred ion	2.82347e+07	1.43952e+07	1.21677e+07	2.16502e+07	2.33531e+07	2.30893e+07	3.45478e+07	3.11202e+07	2.9271e+07	3.13734e+07	3.20027e+07	3.30415e+07	3.2102e+07	2.65019e+07	2.40265e+07	2.51929e+07	2.63902e+07	3.10806e+07	3.71138e+07	3.97714e+07	2.23138e+07	2.36356e+07	2.77864e+07	2.74268e+07	4.40128e+07	3.75412e+07	2.98892e+07	2.94045e+07	3.40137e+07	2.70815e+07	2.36469e+07
alpha-Ketoglutaric acid	C5 H6 O5	13.53	0	-0.02	146.022	146.022	1.906	1	6.41432e+07	7	0				8	22	15	DDA for preferred ion	1.06205e+07	9.70243e+06	2.10871e+07	1.85378e+07	2.01902e+07	9.93712e+06	5.0492e+07	4.67314e+07	3.79082e+07	3.52938e+07	1.70244e+07	8.44832e+06	1.72609e+07	1.7948e+07	1.8792e+07	1.77764e+07	2.12619e+07	2.31325e+07	3.03399e+07	2.94214e+07	1.6977e+07	1.43577e+07	1.38375e+07	1.50634e+07	1.01149e+07	1.08264e+07	2.32542e+07	2.08516e+07	2.22398e+07	2.18965e+07	1.42841e+07
SL7524000	C7 H8 O2	13.95	7e-05	0.57	124.052	124.052	5.544	0.079	6.38104e+07	16	0				8	12	11	DDA for preferred ion	813038	943450	515778	586051	4.946e+07	5.24785e+07	185843	462845	1.12879e+06	885783	552883	481623	6.09658e+07	6.56028e+07	9.88107e+06	9.39742e+06	133859	337215	849898	825787	871700	722663	520312	535117	617402	733934	2.61482e+07	2.68414e+07	257096	249498	601355
NP-018661	C8 H16 O3	43.61	-18.0108	-112490	160.11	142.099	10.895	1	6.27302e+07	34	3	76.5	48.4		8	19	18	DDA for preferred ion	3.58458e+06	2.75912e+06	2.3664e+06	3.24674e+06	3.52453e+06	3.44761e+06	2.52779e+06	2.89402e+06	3.29533e+06	3.17401e+06	2.39786e+06	4.12143e+06	2.49484e+06	3.12375e+06	3.62004e+06	2.65955e+06	2.43587e+06	3.39677e+06	3.28477e+06	2.43617e+06	3.67795e+06	4.12826e+06	3.86947e+06	3.96042e+06	3.62151e+06	3.25302e+06	2.90668e+06	2.82374e+06	2.91235e+06	2.82692e+06	3.73747e+06
10-Undecenoic acid	C11 H20 O2	62.5	-0.00028	-1.52	184.146	184.146	11.84	0.1	6.2475e+07	36	0				8	27	20	DDA for preferred ion	3.9695e+06	3.3308e+06	3.62866e+06	3.02338e+06	3.34884e+06	3.04408e+06	3.90679e+06	3.48446e+06	3.99576e+06	3.43108e+06	4.06156e+06	3.7237e+06	3.51022e+06	3.1775e+06	5.51215e+06	5.24096e+06	3.78213e+06	3.34067e+06	3.39584e+06	3.4124e+06	3.89036e+06	4.37475e+06	4.16825e+06	3.73728e+06	3.70445e+06	4.75866e+06	3.08859e+06	3.17786e+06	3.73439e+06	3.50136e+06	5.41073e+06
Lauramide	C12 H25 N O	28.21	-0.00032	-1.6	199.194	199.193	13.479	1	6.18683e+07	1	0				8	33	32	DDA for preferred ion	9.65905e+06	9.38858e+06	7.97996e+06	8.57271e+06	2.02551e+07	2.19714e+07	7.45655e+06	7.60645e+06	7.13499e+06	6.74749e+06	1.39104e+07	1.03601e+07	1.74979e+07	1.55769e+07	1.91114e+07	1.66799e+07	7.33128e+06	7.66968e+06	7.44174e+06	7.73491e+06	1.74298e+07	1.43336e+07	1.10288e+07	1.03747e+07	8.95236e+06	8.6037e+06	1.59314e+07	1.40514e+07	1.56269e+07	1.23596e+07	1.16913e+07
NP-001445	C18 H30 O5	30.77	21.9812	67383.9	326.209	348.191	10.974	1	6.10288e+07	12	5	90.2	9.5		8	30	31	DDA for preferred ion	2.61569e+06	2.80077e+06	1.59483e+07	1.76212e+07	9.01342e+06	8.97502e+06	1.60009e+06	1.22453e+06	1.11709e+07	9.34483e+06	4.49216e+07	2.69966e+07	2.00299e+07	2.24853e+07	4.45456e+06	4.00399e+06	3.78364e+06	3.74697e+06	1.0562e+07	1.08713e+07	8.70988e+06	6.5326e+06	2.17161e+06	2.24502e+06	7.00891e+06	7.98109e+06	1.51203e+07	1.29124e+07	2.06468e+07	1.54948e+07	5.52017e+06
Diisopropyl phthalate	C14 H18 O4	16.88	-0.00055	-2.2	250.121	250.12	13.477	1	6.05358e+07	11	4	87.4	34.9		8	38	37	DDA for preferred ion	3.45646e+06	3.11427e+06	2.83445e+06	3.19048e+06	2.78494e+06	2.85875e+06	2.86571e+06	2.93287e+06	2.86038e+06	3.12269e+06	4.53483e+06	5.27533e+06	3.12996e+06	3.29876e+06	3.29843e+06	3.25445e+06	2.79792e+06	2.84913e+06	2.58599e+06	2.99925e+06	5.03643e+06	4.91197e+06	3.14342e+06	3.71785e+06	3.60607e+06	4.38675e+06	2.55609e+06	2.59693e+06	2.82059e+06	2.91471e+06	4.21463e+06
Dipropylene glycol	C6 H14 O3	22.22	-3e-05	-0.25	134.094	134.094	5.684	1	5.76235e+07	3	1	75	8.7		8	34	27	DDA for preferred ion	1.41218e+07	1.34311e+07	2.38948e+07	1.63911e+07	1.90933e+06	1.67866e+07	1.33196e+07	1.30008e+07	1.61762e+06	4.45764e+06	1.68789e+07	1.40507e+07	3.66424e+06	1.36983e+07	1.54224e+06	8.98447e+06	1.99805e+07	1.84438e+07	1.36776e+07	1.13227e+07	5.64565e+06	1.70339e+07	4.07873e+06	4.779e+06	1.30213e+07	1.81154e+07	1.00585e+07	1.11476e+07	4.38572e+06	1.72368e+07	5.40436e+06
3beta,21-Dihydroxy-4,4,14-trimethyl-5alpha-pregn-8-en-20-one	C24 H38 O3	34.29	-0.00074	-1.97	374.282	374.281	12.954	0.088	5.69229e+07	6	0				8	37	39	DDA for preferred ion	2.80561e+06	2.96427e+06	1.62508e+06	1.46047e+06	1.44364e+06	1.3719e+06	3.07463e+06	2.34407e+06	6.02916e+06	4.51957e+06	9.4962e+06	5.99181e+06	2.67837e+06	2.50754e+06	3.23891e+06	2.72244e+06	2.49424e+06	2.03712e+06	8.59996e+06	8.2977e+06	4.571e+07	3.64779e+07	5.0365e+06	5.6532e+06	2.45917e+06	2.52791e+06	3.16023e+06	3.05228e+06	836489	690836	1.46668e+06
(3E)-4-(4-Hydroxy-2,6,6-trimethyl-1-cyclohexen-1-yl)-3-buten-2-one	C13 H20 O2	31.34	-0.00035	-1.67	208.146	208.146	14.134	0.098	5.6492e+07	16	0				8	30	29	DDA for preferred ion	3.06262e+06	635533	796748	467955	836134	510690	620906	162807	656544	403001	684628	288450	916293	838895	388571	345691	3.50352e+06	999579	579857	482980	190483	1.51481e+06	1.01473e+06	614882	525682	1.40679e+06	742276	1.44222e+06	353790	283108	271771
Sulcatol	C8 H16 O	25.53	0.00023	1.78	128.12	128.12	6.978	1	5.53531e+07	15	1	82.4	9.1		8	13	13	DDA for preferred ion	3.20012e+07	3.18701e+07	4.92228e+07	4.86873e+07	3.02425e+07	3.25159e+07	3.3321e+07	2.82886e+07	5.02999e+07	3.9531e+07	4.46731e+07	2.60667e+07	3.22643e+07	3.4008e+07	5.51321e+07	5.27927e+07	4.12603e+07	4.27286e+07	5.38872e+07	5.18081e+07	1.04324e+07	8.84738e+06	1.20628e+07	1.22744e+07	1.14184e+07	1.12402e+07	9.609e+06	1.00348e+07	1.11354e+07	9.31091e+06	1.0537e+07
(R)-3-Hydroxy myristic acid	C14 H28 O3	56.98	-18.011	-73754	244.204	226.193	12.779	1	5.48038e+07	22	3	84.4	79.3		8	33	34	DDA for preferred ion	5.22553e+06	5.40421e+06	5.34493e+06	5.25218e+06	5.05936e+06	4.9695e+06	4.97238e+06	4.77188e+06	6.41825e+06	5.61219e+06	1.18001e+07	7.90768e+06	5.7049e+06	5.46477e+06	9.85068e+06	8.67352e+06	6.36792e+06	6.73788e+06	6.55922e+06	6.94257e+06	6.81118e+06	5.70068e+06	8.68094e+06	8.41696e+06	4.91632e+06	5.65044e+06	3.60528e+06	3.73699e+06	4.49496e+06	3.72199e+06	7.30429e+06
2,5-Furandicarboxylic acid	C6 H4 O5	13.64	-0.00012	-0.75	156.006	156.006	1.9	1	5.4354e+07	1	0				8	22	22	DDA for preferred ion	8.8242e+06	9.03345e+06	1.90672e+07	1.83334e+07	9.23731e+06	9.13788e+06	2.98216e+07	3.43435e+07	2.58781e+07	3.0296e+07	1.0969e+07	8.42448e+06	8.69e+06	9.44646e+06	1.9877e+07	1.81854e+07	2.10896e+07	1.94342e+07	1.91772e+07	1.89227e+07	1.59366e+07	1.48053e+07	1.38126e+07	1.46758e+07	1.00254e+07	1.02674e+07	2.08656e+07	1.8305e+07	1.713e+07	1.91365e+07	1.55187e+07
NP-008993	C18 H34 O4	48.82	17.026	54180.6	314.246	331.272	10.532	0.086	5.43365e+07	0	1	88.3	85.1		8	46	48	DDA for preferred ion	182793	221361	439733	389328	4.44243e+07	5.65804e+07	99127	101038	438563	357032	229721	125242	2.89555e+07	3.39764e+07	9.27955e+06	6.99046e+06	194784	185203	729684	625839	1.41121e+06	1.14746e+06	448791	442029	122148	136036	1.88078e+07	1.64893e+07	213168	159158	348158
11-Aminoundecanoic acid	C11 H23 N O2	26.09	-0.0002	-1.01	201.173	201.173	2.279	1	5.42572e+07	1	0				8	44	31	DDA for preferred ion	2.54023e+07	2.9975e+07	2.71086e+07	2.63996e+07	2.4914e+07	2.57699e+07	2.26697e+07	1.93941e+07	2.29391e+07	2.04824e+07	4.62839e+07	2.93391e+07	4.44191e+07	3.99129e+07	4.57335e+07	4.08461e+07	3.17064e+07	3.15617e+07	3.3391e+07	3.02231e+07	1.80667e+07	1.4763e+07	1.44564e+07	1.61652e+07	1.46645e+07	1.42263e+07	1.03349e+07	9.35535e+06	9.25654e+06	7.99573e+06	1.62851e+07
MFCD00070502	C4 H8 O3	10	0.00036	3.48	104.047	104.048	2.429	0.123	5.37893e+07	15	0				7	13	13	DDA for preferred ion	1.9366e+07	1.63187e+07	5.73619e+06	709140	644326	887291	651246	984640	618247	1.17072e+06	1.13514e+06	954719	4.67013e+06	6.49401e+06	6.25428e+06	2.812e+06	7.15873e+06	7.81747e+06	1.04829e+07	822081	826863	701781	509473	557570	970902	528037	1.01099e+06	683637	676221	729335	1.99761e+06
5-Hydroxy-DL-tryptophan	C11 H12 N2 O3	42.86	-0.0003	-1.38	220.085	220.084	5.891	1	5.34931e+07	7	0				8	37	30	DDA for preferred ion	3.46811e+07	3.39213e+07	3.52684e+07	3.32825e+07	2.7841e+07	2.99021e+07	3.59274e+07	3.17226e+07	2.89179e+07	2.58987e+07	1.54755e+07	1.17255e+07	2.65513e+07	2.73694e+07	3.53581e+07	3.28915e+07	4.14779e+07	4.03857e+07	4.33617e+07	4.27249e+07	2.00253e+07	1.72272e+07	2.78084e+07	2.99386e+07	2.18358e+07	2.13485e+07	3.758e+07	3.72216e+07	3.60363e+07	3.17071e+07	1.80859e+07
p-Hydroxybenzalacetone	C10 H10 O2	32.5	-0.00025	-1.53	162.068	162.068	10.379	1	5.34312e+07	31	0				8	17	17	DDA for preferred ion	1.08208e+07	9.14205e+06	8.66173e+06	8.6254e+06	7.16386e+06	7.52012e+06	8.05628e+06	8.46886e+06	8.94639e+06	8.12229e+06	1.00767e+07	1.54417e+07	8.50084e+06	9.63657e+06	9.44633e+06	8.90002e+06	7.65158e+06	8.39714e+06	7.87681e+06	9.21017e+06	1.04876e+07	1.04811e+07	1.22566e+07	9.94264e+06	9.0302e+06	9.00909e+06	8.55479e+06	8.01161e+06	7.96027e+06	8.39641e+06	1.00034e+07
3-{2-[(1R,4aS,5R,6R,8aS)-6-hydroxy-5-(hydroxymethyl)-5,8a-dimethyl-2-methylidene-decahydronaphthalen-1-yl]-1-hydroxyethyl}-2,5-dihydrofuran-2-one	C20 H30 O5	45.83	17.026	48616.5	350.209	367.235	10.99	1	5.27606e+07	0	1	63.1	56.6		8	31	31	DDA for preferred ion	1.2387e+06	1.29248e+06	1.08704e+07	9.72909e+06	7.89729e+06	8.58621e+06	612411	466991	7.1015e+06	6.21452e+06	4.31303e+07	2.3777e+07	1.04351e+07	1.02268e+07	2.49041e+06	2.25957e+06	1.78384e+06	1.75485e+06	5.3407e+06	4.95555e+06	3.35288e+06	2.64127e+06	1.00615e+06	966316	3.41746e+06	3.25848e+06	9.2313e+06	9.59293e+06	1.69433e+07	1.35531e+07	2.46499e+06
5,8,12-Trihydroxy-2-oxododecanoic acid	C12 H22 O6	63.64	-0.00021	-0.78	262.142	262.141	7.963	1	5.21698e+07	2	0				8	39	40	DDA for preferred ion	5.65221e+06	5.6765e+06	1.57249e+07	1.51125e+07	2.40182e+06	5.31984e+06	8.44357e+06	1.9919e+06	6.24481e+06	1.8617e+06	1.43304e+07	8.92332e+06	4.84087e+07	2.03476e+07	1.30448e+07	1.1994e+07	5.41986e+06	6.00759e+06	1.07579e+07	9.32643e+06	1.24771e+07	1.0463e+07	1.77808e+06	2.35506e+06	9.92433e+06	9.7589e+06	1.94013e+06	2.42712e+06	1.34631e+07	1.13574e+07	7.712e+06
(5S)-5-hydroxy-1,7-diphenylheptan-3-one	C19 H22 O2	14.29	21.9879	77926.7	282.162	304.15	6.153	0.079	5.1579e+07	0	1	93.8	47.1		8	33	31	DDA for preferred ion	2.47929e+06	2.44261e+06	2.47782e+06	2.38836e+06	4.46477e+06	5.81402e+06	2.67322e+06	1.30388e+06	1.97215e+06	1.27585e+06	6.24334e+06	3.0253e+06	7.66861e+06	2.20753e+06	4.49407e+06	4.43577e+06	1.20648e+06	1.39741e+06	1.02787e+06	1.21534e+06	3.32884e+06	4.32936e+06	2.23342e+06	2.4443e+06	2.99565e+06	3.09863e+06	1.4527e+06	1.89852e+06	1.88724e+06	1.66322e+06	1.56752e+06
Texanol	C12 H24 O3	21.13	-0.00027	-1.26	216.173	216.172	12.847	0.093	5.15024e+07	4	1	89	35.9		8	28	26	DDA for preferred ion	3.5041e+06	3.50455e+06	2.72982e+06	3.12683e+06	3.21331e+06	3.00092e+06	2.86625e+06	2.67934e+06	2.5885e+06	2.32876e+06	6.53285e+06	5.85837e+06	4.50678e+06	4.49796e+06	4.40082e+06	4.98723e+06	3.34608e+06	3.23259e+06	3.06824e+06	2.9636e+06	5.15183e+06	5.77443e+06	4.6203e+06	4.67382e+06	4.1353e+06	4.29949e+06	2.50806e+06	2.79326e+06	2.33016e+06	2.63406e+06	4.95305e+06
(2R)-1-{[(2-Aminoethoxy)(hydroxy)phosphoryl]oxy}-3-hydroxy-2-propanyl (11Z)-11-icosenoate	C25 H50 N O7 P	29.85	-0.00077	-1.53	507.332	507.332	13.434	1	5.10607e+07	3	0				8	43	45	DDA for preferred ion	9.44033e+06	1.00752e+07	9.88947e+06	1.03945e+07	8.20825e+06	8.73748e+06	1.88127e+07	1.4485e+07	1.41472e+07	1.23807e+07	2.20477e+07	8.64153e+06	2.09219e+07	1.53714e+07	2.54846e+07	1.75758e+07	2.06964e+07	2.16743e+07	2.24575e+07	2.25832e+07	9.7575e+06	6.47288e+06	1.54569e+07	9.92744e+06	7.25092e+06	4.91229e+06	1.73998e+07	1.66401e+07	1.67233e+07	1.25754e+07	2.30262e+07
1722018	C7 H15 N O2	40.71	-0.0001	-0.71	145.11	145.11	1.611	1	5.10225e+07	4	0				8	26	22	DDA for preferred ion	3.07342e+07	2.78984e+07	1.79139e+07	1.66276e+07	1.51642e+07	1.40251e+07	2.26818e+07	2.37366e+07	2.12233e+07	2.14263e+07	4.19451e+07	3.01797e+07	3.84506e+07	2.36601e+07	2.46832e+07	2.2393e+07	2.87464e+07	3.0993e+07	3.07359e+07	3.07764e+07	2.48469e+07	2.35008e+07	3.24216e+07	3.30439e+07	2.93338e+07	2.55061e+07	1.71554e+07	1.85595e+07	1.81167e+07	2.01181e+07	2.46691e+07
Palmitic Acid	C16 H32 O2	36.36	17.0261	66445.8	256.24	273.266	10.739	1	5.0983e+07	1	1	77.7	69.6		8	33	31	DDA for preferred ion	1.95945e+06	2.3896e+06	2.11049e+06	1.87546e+06	1.89299e+06	1.69709e+06	1.86953e+06	1.65839e+06	1.70527e+06	1.58116e+06	2.63025e+06	2.64565e+06	2.34928e+06	2.03369e+06	3.025e+06	2.94298e+06	1.8428e+06	2.05389e+06	1.84323e+06	1.82614e+06	3.32183e+06	2.78099e+06	2.55882e+06	2.39062e+06	2.11161e+06	2.30295e+06	1.94493e+06	1.85996e+06	1.53217e+06	1.57671e+06	2.37722e+06
Pumiliotoxin 251D	C16 H29 N O	53.68	-0.00054	-2.15	251.225	251.224	11.973	0.087	5.01276e+07	2	0				8	31	31	DDA for preferred ion	4.13302e+06	3.90414e+06	4.92595e+06	5.34868e+06	5.46607e+07	3.977e+07	1.45731e+06	1.07568e+06	239062	156412	2.75251e+06	1.38122e+06	2.27696e+07	1.72259e+07	4.03569e+07	3.87536e+07	1.03735e+06	977015	239346	228360	8.04359e+06	5.9314e+06	1.01249e+07	9.02748e+06	195838	449556	2.14128e+07	1.84854e+07	1.11391e+07	9.0883e+06	6.11362e+06
4-Propylbenzoic acid	C10 H12 O2	17.54	-0.00015	-0.89	164.084	164.084	11.456	0.083	4.99426e+07	55	1	76.9	68.4		8	35	19	DDA for preferred ion	2.8119e+06	2.80023e+06	2.44114e+06	2.35138e+06	2.13101e+06	2.05243e+06	2.52728e+06	2.48931e+06	2.27984e+06	2.1668e+06	3.56898e+06	4.21566e+06	2.78438e+06	2.65885e+06	2.96567e+06	2.94491e+06	2.36389e+06	2.4858e+06	2.41391e+06	2.55814e+06	3.20067e+06	3.44205e+06	3.33497e+06	3.11228e+06	3.28045e+06	3.36705e+06	2.26245e+06	2.30829e+06	2.27384e+06	2.53909e+06	3.36993e+06
glu-leu	C11 H20 N2 O5	37.5	-0.00027	-1.02	260.137	260.137	6.082	0.081	4.97088e+07	7	0				8	28	29	DDA for preferred ion	1.80246e+07	1.80644e+07	1.33364e+07	1.33923e+07	1.89748e+07	1.87402e+07	2.17667e+07	1.82793e+07	1.37296e+07	1.10677e+07	3.27926e+07	1.93841e+07	2.77556e+07	3.04479e+07	2.41573e+07	2.26336e+07	2.7286e+07	2.87795e+07	1.96504e+07	2.06787e+07	2.21499e+07	1.82284e+07	2.68183e+07	2.72493e+07	2.06747e+07	2.31092e+07	2.19418e+07	2.41114e+07	1.7391e+07	1.51171e+07	2.55932e+07
3-Oxooctanoic acid	C8 H14 O3	25.84	-0.00016	-1.01	158.094	158.094	6.013	1	4.95441e+07	18	0				8	19	20	DDA for preferred ion	2.11828e+07	2.13017e+07	2.18328e+07	2.19158e+07	2.0348e+07	1.94236e+07	2.06953e+07	1.6772e+07	2.29623e+07	1.8502e+07	3.5494e+07	2.09594e+07	2.40231e+07	2.42019e+07	3.6852e+07	3.20464e+07	2.42551e+07	2.61518e+07	2.60112e+07	2.71461e+07	2.51616e+07	1.90538e+07	2.17243e+07	2.15427e+07	2.24611e+07	2.18609e+07	1.75457e+07	1.73787e+07	1.87255e+07	1.79091e+07	2.22001e+07
NP-003672	C15 H14 O2	25.81	-0.00049	-2.15	226.099	226.099	12.466	1	4.93041e+07	18	1	83.3	77.7		8	34	33	DDA for preferred ion	125453	149746	42188.4	172706	108487	97807.4	139980	40859.4	207673	180019	31894.4	35246.3	52172.3	134891	195981	170767	87513.4	44193.8	195107	202790	267098	146783	36265.8	29143.6	32937.8	31687.6	48417	43857.4	46027.6	45957.2	73790.5
Furaltadone	C13 H16 N4 O6	9.68	-0.00183	-5.66	324.107	324.105	1.647	1	4.9098e+07	2	0				8	37	36	DDA for preferred ion	1.47855e+07	1.30057e+07	6.64647e+06	1.06878e+07	9.07898e+06	8.94823e+06	7.34083e+06	1.06391e+07	5.55996e+06	8.90896e+06	2.51922e+07	3.21721e+07	2.04975e+07	1.85833e+07	2.00975e+07	2.12632e+07	1.81797e+07	2.1266e+07	1.61935e+07	1.99328e+07	1.69308e+07	2.18904e+07	1.42708e+07	1.56244e+07	2.31496e+07	1.69332e+07	7.2465e+06	9.15985e+06	1.02613e+07	1.00939e+07	2.86697e+07
Hypoglycine A	C7 H11 N O2	55.56	3e-05	0.25	141.079	141.079	6.391	1	4.90275e+07	5	0				8	12	12	DDA for preferred ion	2.44995e+06	2.52775e+06	3.58194e+06	3.50253e+06	3.74183e+07	3.99139e+07	2.58314e+06	2.12427e+06	3.50266e+06	3.04212e+06	3.67e+06	2.13639e+06	4.63754e+07	5.01219e+07	3.55938e+06	3.40793e+06	3.25926e+06	3.36948e+06	3.87014e+06	3.78711e+06	466437	330989	417602	380403	454539	429844	1.98469e+07	2.05526e+07	425449	327215	372165
UQ1000000	C6 H6 O3	53.57	-1e-05	-0.06	126.032	126.032	1.644	1	4.85855e+07	11	0				8	21	19	DDA for preferred ion	3.78801e+07	2.23973e+07	2.7843e+07	1.99135e+07	2.12843e+07	2.04477e+07	1.43123e+07	2.73064e+07	2.39616e+07	1.3437e+07	2.45297e+07	4.22865e+07	3.08996e+07	3.28816e+07	2.97641e+07	3.06444e+07	3.14086e+07	2.9186e+07	3.51163e+07	3.79366e+07	3.34602e+07	2.42975e+07	2.70515e+07	2.97544e+07	2.48241e+07	3.14711e+07	2.18309e+07	1.90079e+07	2.29617e+07	1.51403e+07	3.91076e+07
(3Z)-Hex-3-enyl isobutyrate	C10 H18 O2	63.16	-0.00024	-1.41	170.131	170.13	10.465	1	4.76317e+07	64	0				8	21	20	DDA for preferred ion	2.88172e+06	3.42028e+06	3.14998e+06	2.89351e+06	2.51834e+06	2.3693e+06	3.18304e+06	2.8032e+06	2.8057e+06	2.74601e+06	3.76666e+06	3.87632e+06	2.77286e+06	3.13239e+06	3.30251e+06	3.0211e+06	2.58001e+06	2.86844e+06	2.37938e+06	2.60978e+06	3.14001e+06	3.27572e+06	3.39449e+06	4.48366e+06	4.37316e+06	3.53179e+06	2.71557e+06	3.73524e+06	3.59697e+06	2.52189e+06	3.27515e+06
Shogaol	C17 H24 O3	48.94	-0.00059	-2.14	276.173	276.172	14.529	0.093	4.73845e+07	11	0				8	40	39	DDA for preferred ion	3.62573e+06	3.58781e+06	3.35601e+06	3.06971e+06	3.5357e+06	3.56647e+06	3.25012e+06	3.27367e+06	3.09005e+06	3.4423e+06	5.26659e+06	6.57548e+06	3.5243e+06	4.07265e+06	4.26939e+06	3.25304e+06	4.06302e+06	3.57367e+06	2.8956e+06	3.37415e+06	5.36001e+06	4.95697e+06	3.60533e+06	4.65665e+06	3.53251e+06	3.68368e+06	2.8948e+06	3.14714e+06	3.19374e+06	3.27661e+06	5.35929e+06
PEG n10	C20 H42 O11	40	17.0263	37153.2	458.273	475.299	6.96	1	4.71467e+07	3	1	90.8	38.6		8	40	41	DDA for preferred ion	687272	698633	907689	866182	1.29532e+06	1.13562e+06	894052	737212	576727	411748	2.37585e+06	1.72213e+06	822279	587013	625899	575375	415711	431684	313263	341157	843231	652527	735128	699034	658073	772289	949454	917776	373082	360305	618122
Aethusin	C13 H14	13.24	-0.00019	-1.11	170.11	170.109	12.269	1	4.64885e+07	3	0				8	18	18	DDA for preferred ion	2.93843e+06	2.62527e+06	2.38093e+06	2.48414e+06	2.22434e+06	2.23175e+06	2.95056e+06	3.14513e+06	2.71521e+06	2.81393e+06	4.46817e+06	4.50507e+06	3.3936e+06	3.17908e+06	3.38944e+06	3.3647e+06	2.93407e+06	3.24848e+06	2.60541e+06	2.75406e+06	4.14242e+06	3.90121e+06	3.30755e+06	3.32348e+06	3.14589e+06	3.42857e+06	2.48482e+06	3.26796e+06	2.40242e+06	2.55068e+06	3.76646e+06
Thymine	C5 H6 N2 O2	32.26	5e-05	0.39	126.043	126.043	5.066	1	4.64816e+07	3	2	79.6	9		8	11	11	DDA for preferred ion	2.58684e+07	2.54928e+07	1.88709e+07	1.86079e+07	2.17684e+07	2.15691e+07	1.95257e+07	1.60482e+07	2.36569e+07	1.8121e+07	4.16837e+07	2.39845e+07	2.72241e+07	3.17151e+07	2.9357e+07	2.71517e+07	2.4922e+07	2.47121e+07	2.90243e+07	2.73049e+07	3.88983e+07	2.92093e+07	3.28108e+07	3.46627e+07	3.98429e+07	3.89452e+07	1.85445e+07	1.87492e+07	2.42717e+07	2.1046e+07	2.78444e+07
Carbazole	C12 H9 N	20	-0.00048	-2.89	167.073	167.073	9.663	1	4.64459e+07	1	0				8	31	30	DDA for preferred ion	4.19897e+06	3.47899e+06	7.19245e+06	7.15555e+06	3.79401e+06	4.09154e+06	2.51785e+06	1.87215e+06	8.82158e+06	7.15291e+06	7.09032e+06	4.18209e+06	3.44652e+06	3.34163e+06	1.36905e+07	1.39033e+07	8.44435e+06	7.43097e+06	1.33406e+07	1.201e+07	7.14343e+06	5.16025e+06	6.62232e+06	5.89492e+06	6.15563e+06	4.6112e+06	5.52709e+06	4.57234e+06	5.91795e+06	4.90761e+06	1.14484e+07
(E)-Aconitic Acid	C6 H6 O6	20.75	-0.00018	-1.01	174.016	174.016	1.896	1	4.63957e+07	9	0				8	31	25	DDA for preferred ion	6.0714e+06	6.10225e+06	1.35349e+07	1.27491e+07	5.99643e+06	6.1836e+06	2.51538e+07	2.47575e+07	1.94007e+07	2.11439e+07	6.23459e+06	5.65258e+06	5.6233e+06	5.54408e+06	1.26024e+07	1.25311e+07	1.39419e+07	9.96584e+06	1.29644e+07	1.24135e+07	9.99765e+06	1.01914e+07	9.09292e+06	1.02752e+07	7.02134e+06	7.44287e+06	1.33433e+07	1.44141e+07	1.13526e+07	1.06823e+07	9.9293e+06
(2Z)-2-Benzylidenehexanal	C13 H16 O	48.84	-0.00031	-1.63	188.12	188.12	14.112	1	4.6332e+07	4	0				8	26	24	DDA for preferred ion	2.96927e+06	2.72003e+06	2.40069e+06	2.55753e+06	2.69063e+06	3.09985e+06	2.93886e+06	2.75887e+06	2.48522e+06	2.61918e+06	3.15375e+06	4.54458e+06	2.56166e+06	2.97581e+06	2.65535e+06	2.83808e+06	2.58454e+06	2.91854e+06	2.24335e+06	2.36805e+06	4.43478e+06	4.12237e+06	2.90185e+06	3.38945e+06	3.17704e+06	3.43362e+06	2.38e+06	2.44733e+06	2.41804e+06	2.98151e+06	3.7625e+06
NP-014287	C18 H32 O3	65.09	17.0259	57474.4	296.235	313.261	12.14	0.085	4.63311e+07	2	2	65.1	57.1		8	35	36	DDA for preferred ion	1.36706e+06	1.33592e+06	1.6162e+06	1.6806e+06	3.76565e+07	4.02696e+07	331060	294242	385271	375506	918701	535447	2.9135e+07	2.60699e+07	2.4728e+07	1.83864e+07	256196	296052	327029	297580	2.78615e+06	2.07082e+06	2.51933e+06	2.55272e+06	262579	549662	2.55467e+07	2.2897e+07	2.28528e+06	1.90838e+06	2.62827e+06
Dibenzylamine	C14 H15 N	14.71	-3e-05	-0.14	197.12	197.12	7.694	1	4.58958e+07	1	1	88.8	35.8		8	26	20	DDA for preferred ion	7.73119e+06	7.14632e+06	2.98639e+07	1.76725e+07	1.42423e+07	1.54888e+07	1.05472e+07	7.49742e+06	5.27201e+07	3.88858e+07	1.25789e+07	7.06186e+06	8.05544e+06	1.42192e+07	2.91491e+07	2.48893e+07	1.10945e+07	1.07457e+07	1.19358e+07	1.01441e+07	2.03041e+07	1.04338e+07	1.43565e+07	1.23905e+07	2.63175e+07	2.41313e+07	3.28798e+07	3.10228e+07	1.80688e+07	8.57986e+06	5.7575e+06
LQ1825000	C7 H13 N O	50	6e-05	0.48	127.1	127.1	6.464	1	4.53143e+07	3	0				8	13	8	DDA for preferred ion	714600	764588	739046	780623	4.13861e+07	4.21789e+07	522937	457056	976543	754248	1.6534e+06	804620	4.72175e+07	4.95651e+07	1.46412e+07	1.36422e+07	675868	579396	811794	828957	1.21068e+06	1.02179e+06	998189	872440	1.03157e+06	664920	2.3771e+07	2.44263e+07	756722	592841	787049
(2Z)-2-Nonenoic acid	C9 H16 O2	50	-3e-05	-0.18	156.115	156.115	8.469	0.078	4.48558e+07	32	0				8	17	16	DDA for preferred ion	2.42208e+06	2.5732e+06	5.37663e+06	5.58276e+06	7.19415e+06	7.10868e+06	3.74379e+06	3.01967e+06	1.50244e+06	1.27665e+06	6.05454e+06	3.33157e+06	1.17597e+07	1.09727e+07	1.28335e+07	1.16647e+07	3.71539e+06	3.8697e+06	5.57971e+06	5.40683e+06	4.0239e+06	3.48406e+06	9.72853e+06	9.67173e+06	834521	993675	5.38183e+06	6.08878e+06	8.02545e+06	5.92194e+06	3.66292e+06
5-methyldeoxycytidine	C10 H15 N3 O4	47.62	-0.00042	-1.74	241.106	241.106	2.605	1	4.46981e+07	3	0				8	23	23	DDA for preferred ion	1.60356e+07	1.54595e+07	1.33737e+07	1.26455e+07	1.39873e+07	4.93194e+06	1.49838e+07	1.40626e+07	1.37099e+07	1.23885e+07	2.66907e+07	1.82199e+07	1.94857e+07	1.82325e+07	2.34764e+07	2.02046e+07	1.93824e+07	1.81694e+07	2.11742e+07	2.29492e+07	1.40503e+07	1.18985e+07	1.80545e+07	1.89984e+07	2.21428e+07	2.10004e+07	1.44672e+07	1.3115e+07	2.04733e+07	1.73281e+07	2.93849e+07
N-[1-Carboxy-3-(methylsulfinyl)propyl]glutamine	C10 H18 N2 O6 S	58.14	-0.00049	-1.67	294.089	294.088	4.553	1	4.44894e+07	1	0				8	43	29	DDA for preferred ion	5.8061e+06	5.92115e+06	6.33381e+06	4.93111e+06	3.90149e+06	9.04873e+06	8.29595e+06	8.98594e+06	4.21223e+06	5.25159e+06	3.29829e+07	1.37126e+07	1.50191e+07	2.33118e+07	1.17795e+07	1.21231e+07	7.47132e+06	9.07945e+06	1.0631e+07	1.12095e+07	3.13033e+07	2.328e+07	1.38229e+07	2.96537e+07	2.39083e+07	1.62477e+07	1.46565e+07	1.45706e+07	1.13278e+07	9.54243e+06	2.23632e+07
2-Decylfuran	C14 H24 O	40.35	-0.00022	-1.07	208.183	208.182	12.367	1	4.33382e+07	3	0				8	22	23	DDA for preferred ion	3.91856e+06	4.34683e+06	4.63703e+06	5.10975e+06	4.06054e+06	3.79699e+06	3.54971e+06	3.99065e+06	4.36622e+06	5.86126e+06	6.60817e+06	5.71738e+06	5.00647e+06	5.39248e+06	5.30378e+06	7.55144e+06	4.53118e+06	4.67786e+06	3.79312e+06	4.27444e+06	6.14632e+06	6.03721e+06	4.93218e+06	5.39533e+06	4.57564e+06	5.40925e+06	3.60022e+06	4.53133e+06	4.1116e+06	4.10175e+06	7.34376e+06
(1R,4aS)-7-(2-Hydroxypropan-2-yl)-1,4a-dimethyl-9-oxo-3,4,10,10a-tetrahydro-2H-phenanthrene-1-carboxylic acid	C20 H26 O4	34.23	-0.00077	-2.32	330.183	330.182	10.624	0.084	4.30289e+07	8	2	94.6	97.3		8	31	31	DDA for preferred ion	664199	733131	943480	911580	179794	208609	618464	429027	235324	185220	2.352e+06	1.3787e+06	367863	211345	366567	318356	517322	486018	480559	414126	1.05097e+06	912012	695665	681769	200673	214472	288481	293160	124354	101663	196026
N-Formyl-L-glutamic acid	C6 H9 N O5	23.64	-0.00013	-0.72	175.048	175.048	1.781	1	4.30234e+07	7	0				8	36	37	DDA for preferred ion	1.08071e+06	1.22708e+06	982047	1.45073e+06	806047	1.16419e+06	2.56001e+06	710198	666106	925731	1.40025e+06	443417	3.74605e+07	1.34091e+06	399526	423199	496121	468630	363460	379504	597832	492203	908638	1.02934e+06	475642	586774	1.11354e+06	1.25932e+06	589895	449169	464732
Shogaol	C17 H24 O3	40	-0.0005	-1.81	276.173	276.172	11.583	0.08	4.28173e+07	11	0				8	31	27	DDA for preferred ion	1.89074e+06	1.96241e+06	1.65949e+06	1.58253e+06	1.43674e+06	1.5151e+06	1.75311e+06	1.68862e+06	1.59081e+06	1.57581e+06	2.74334e+06	2.98581e+06	1.95187e+06	2.20676e+06	2.26153e+06	2.0042e+06	1.94626e+06	1.83813e+06	1.95815e+06	2.04268e+06	2.72865e+06	2.97143e+06	2.67768e+06	2.71788e+06	2.85738e+06	2.66181e+06	1.59092e+06	1.66246e+06	1.89675e+06	1.90133e+06	3.00518e+06
L-Hydroxyproline	C5 H9 N O3	39.86	0.00033	2.49	131.058	131.059	1.608	1	4.25641e+07	20	0				8	44	36	DDA for preferred ion	1.79131e+07	1.19807e+07	1.21162e+07	1.63826e+07	1.41686e+07	1.19486e+07	1.8573e+07	1.87402e+07	1.87019e+07	1.44949e+07	2.91606e+07	1.89852e+07	2.04422e+07	1.89401e+07	2.07827e+07	1.81641e+07	2.01612e+07	1.80848e+07	3.75751e+07	2.5659e+07	541908	3.62785e+06	8.97535e+06	3.77824e+06	7.8148e+06	1.46457e+07	1.07904e+07	1.39339e+07	1.79629e+07	1.48084e+07	1.55252e+07
capuride	C9 H18 N2 O2	53.93	-5e-05	-0.26	186.137	186.137	6.19	1	4.23207e+07	2	0				8	23	23	DDA for preferred ion	477134	469276	751841	687560	3.98789e+07	3.51024e+07	322477	120960	700243	504504	424315	226926	2.54809e+07	2.78793e+07	1.34834e+07	1.16983e+07	188714	140163	337344	361730	1.11059e+06	805489	270155	294470	419015	456517	2.001e+07	1.9779e+07	363904	286733	553532
Clomazone	C12 H14 Cl N O2	9.68	-0.00025	-1.06	239.071	239.071	5.453	1	4.23057e+07	1	1	60.3	8		8	24	24	DDA for preferred ion	32943.3	19627.1	1.21878e+06	1.21316e+06	40890.7	51011.7	19671.3	18108.5	19199.2	19359.1	67917.6	33723.5	63748.8	88799.8	2.1585e+06	1.95707e+06	19204.5	19449.8	19849.2	19322.2	3.05716e+06	2.3547e+06	20684.3	21212.7	21817.6	20012.9	18510.2	19156.9	565772	483673	959081
LQ1825000	C7 H13 N O	37.36	7e-05	0.58	127.1	127.1	7.845	1	4.21605e+07	3	0				8	15	15	DDA for preferred ion	1.73911e+07	1.89735e+07	2.57159e+07	2.84861e+07	1.71171e+07	1.97702e+07	2.03042e+07	1.75828e+07	3.35504e+07	3.00723e+07	2.72068e+07	1.84067e+07	1.66261e+07	1.72579e+07	3.52825e+07	3.03209e+07	2.69006e+07	2.81716e+07	2.36551e+07	2.24299e+07	2.02046e+07	1.87055e+07	3.73558e+07	3.61998e+07	2.35402e+07	1.82198e+07	1.92993e+07	2.02762e+07	1.9181e+07	1.56864e+07	2.74059e+07
3360	C7 H10 O	20.88	3e-05	0.31	110.073	110.073	6.469	1	4.17876e+07	6	0				8	12	9	DDA for preferred ion	668718	721202	736680	701139	3.75763e+07	3.86753e+07	297810	236809	872518	650043	992432	437352	4.31278e+07	4.50646e+07	1.33654e+07	1.25123e+07	414249	360069	822828	718935	1.2116e+06	1.05628e+06	869749	743824	901005	620410	2.18793e+07	2.23635e+07	640408	535012	646047
6-Methyl-6-(5-methyl-furan-2-yl)-hept-3-en-2-one	C13 H18 O2	59.02	-0.0002	-0.95	206.131	206.13	11.921	0.097	4.13546e+07	27	0				8	34	36	DDA for preferred ion	1.9261e+06	2.22831e+06	1.99503e+06	2.26006e+06	1.875e+06	1.77371e+06	1.80898e+06	2.26205e+06	2.44148e+06	2.36844e+06	2.81746e+06	2.84111e+06	2.17404e+06	2.25066e+06	2.35885e+06	2.24885e+06	1.41688e+06	2.19146e+06	2.28724e+06	2.12055e+06	2.85813e+06	2.94471e+06	2.71374e+06	2.54804e+06	2.38163e+06	2.55606e+06	2.05267e+06	1.95981e+06	2.25057e+06	2.13393e+06	2.84335e+06
Chromone	C9 H6 O2	10.1	-0.00017	-1.19	146.037	146.037	2.374	1	4.11717e+07	4	0				7	26	25	DDA for preferred ion	1.01872e+07	8.5985e+06	1.01079e+06	8.15602e+06	9.22717e+06	1.50461e+07	1.88957e+07	1.70883e+07	1.67165e+07	1.63202e+07	2.53562e+07	1.83932e+07	2.37253e+07	2.43497e+07	2.73176e+07	2.58786e+07	2.51561e+07	1.81343e+07	2.73011e+07	2.63844e+07	1.71051e+07	1.51155e+07	1.21778e+07	1.83169e+07	1.89079e+07	1.97872e+07	1.24001e+07	5.65629e+06	2.13147e+07	1.98788e+07	2.82814e+07
3,4-dehydrothiomorpholine-3-carboxylic acid	C5 H7 N O2 S	15.75	-1e-05	-0.05	145.02	145.02	1.963	1	4.11055e+07	2	0				2	37	0	DDA for preferred ion	246833	1.61382e+06	3.55628e+06	3.28409e+06	6.06689e+07	7.59297e+07	6.54382e+07	4.96906e+07	2.41833e+07	2.63008e+07	9.42875e+06	7.98452e+06	9.31219e+06	9.15581e+06	1.98054e+07	2.21219e+07	6.15304e+07	6.11965e+07	1.00797e+08	1.17101e+08	8.05509e+06	7.40759e+06	9.48981e+06	1.00562e+07	8.11744e+06	7.98307e+06	1.08418e+08	9.10652e+07	2.16792e+07	1.89245e+07	8.94399e+06
.alpha.-Apocholic acid	C24 H38 O4	35.19	-0.00087	-2.22	390.277	390.276	10.454	0.079	4.10705e+07	13	0				8	33	34	DDA for preferred ion	616247	741567	373282	305749	350771	451875	1.09353e+06	1.11734e+06	1.37812e+07	1.18151e+07	762399	486640	1.37297e+06	675549	1.08414e+06	974379	1.28202e+06	1.32871e+06	2.35535e+07	2.41112e+07	2.92231e+07	2.28096e+07	926936	840934	401362	342052	9.56905e+06	9.44128e+06	343666	313558	617387
Pumiliotoxin 251D	C16 H29 N O	54.12	-0.00051	-2.02	251.225	251.224	11.641	0.087	4.0842e+07	2	0				8	36	38	DDA for preferred ion	2.48725e+06	2.34258e+06	2.83937e+06	2.68744e+06	3.84463e+07	4.06513e+07	670243	553019	120165	103763	1.65345e+06	838794	2.12106e+07	2.0311e+07	3.58549e+07	2.88826e+07	441869	445642	133142	121718	4.13148e+06	3.83222e+06	4.85335e+06	5.52568e+06	133396	261654	2.07053e+07	1.89634e+07	6.1777e+06	5.05021e+06	4.88938e+06
Hexylresorcinol	C12 H18 O2	13.16	-0.00024	-1.24	194.131	194.13	11.961	1	4.08085e+07	21	0				8	24	24	DDA for preferred ion	2.27434e+07	2.3953e+07	2.45397e+07	2.47707e+07	2.02335e+07	2.06432e+07	2.40996e+07	2.03333e+07	2.49971e+07	2.00472e+07	3.98761e+06	1.98818e+07	2.30045e+07	2.61076e+07	2.74852e+07	2.36106e+07	2.48093e+07	2.44144e+07	2.32405e+07	2.29274e+07	6.19653e+06	5.33881e+06	5.16527e+06	4.83163e+06	4.935e+06	5.46426e+06	3.94066e+06	4.17038e+06	4.56154e+06	4.13164e+06	5.87728e+06
1-Pentofuranosyl-2,4(1H,3H)-pyrimidinedione	C9 H12 N2 O6	42.86	-0.00046	-1.88	244.07	244.069	2.494	0.097	4.0726e+07	4	0				8	27	28	DDA for preferred ion	3.15242e+06	4.16941e+06	3.48673e+06	3.31053e+06	6.45373e+06	7.76278e+06	8.1762e+06	5.85543e+06	3.77685e+06	2.63441e+06	1.05237e+07	7.08848e+06	3.84243e+07	1.0033e+07	1.35524e+07	1.16898e+07	6.00198e+06	6.28361e+06	6.64135e+06	6.50926e+06	3.69144e+06	3.07853e+06	8.13031e+06	8.25148e+06	6.18119e+06	6.45987e+06	3.9773e+06	3.47813e+06	4.77307e+06	4.47412e+06	9.5478e+06
(4E)-2-Amino-3-oxo-4-undecenoic acid	C11 H19 N O3	50	-9e-05	-0.45	213.136	213.136	8.399	1	4.04115e+07	8	0				8	21	21	DDA for preferred ion	1.21134e+06	1.29003e+06	2.16633e+06	2.06231e+06	3.37351e+07	3.7564e+07	850303	680446	1.86196e+06	1.42459e+06	1.70826e+06	966570	3.17369e+07	3.24278e+07	1.93603e+07	1.7078e+07	1.31853e+06	1.26333e+06	1.74136e+06	1.6043e+06	1.70843e+06	1.36582e+06	1.11875e+06	1.0014e+06	507654	533054	1.58072e+07	1.70945e+07	1.08784e+06	962579	1.31536e+06
6-Hydroxycaproic acid	C6 H12 O3	36.36	0.00018	1.39	132.079	132.079	5.821	1	4.01597e+07	21	1	90.4	37.5		8	40	37	DDA for preferred ion	1.80703e+07	1.6884e+07	2.49023e+07	2.65277e+07	2.16988e+07	7.88614e+06	2.40589e+07	2.11386e+07	2.28125e+07	1.7497e+07	3.4724e+07	2.1968e+07	2.91116e+07	1.07432e+07	1.24449e+07	1.26476e+07	2.59541e+07	2.90684e+07	1.07466e+07	1.06023e+07	2.21441e+07	1.85115e+07	3.02195e+07	1.26905e+07	3.36379e+07	3.1796e+07	2.29229e+07	2.33554e+07	1.0335e+07	9.29531e+06	3.36485e+07
NP-020214	C16 H32 O4	51.76	-18.0111	-62488.8	288.23	270.219	14.112	1	3.99506e+07	5	2	86.8	82.9		8	29	30	DDA for preferred ion	1.26142e+07	1.25406e+07	1.11094e+07	1.12129e+07	1.24173e+07	1.31848e+07	1.20882e+07	1.08397e+07	1.06242e+07	9.13622e+06	2.08043e+07	1.38007e+07	1.47066e+07	1.61031e+07	1.52583e+07	1.38594e+07	1.30955e+07	1.25616e+07	1.04068e+07	1.14503e+07	4.49494e+06	3.94447e+06	3.59625e+06	3.65896e+06	2.83041e+06	4.04689e+06	3.41174e+06	4.15707e+06	2.85471e+06	3.24854e+06	3.94159e+06
hexahydro-2-oxo-1h-thieno(3,4-d)imidazole-4-pentanoic acid	C10 H16 N2 O3 S	38.71	-6e-05	-0.26	244.088	244.088	8.639	1	3.94288e+07	2	0				8	25	26	DDA for preferred ion	65675.5	115901	183560	160922	31897.3	34716.2	456546	325458	82802	61217.1	33247.7	28808.8	34711.3	34619.6	33647.6	30282.6	36895.7	31859.6	237222	220713	213108	177498	150245	148999	70786.3	19757.6	45393.3	48134.5	59124.3	38223.8	28206.8
Imagabalin	C9 H19 N O2	59.38	-0.00014	-0.81	173.142	173.141	7.285	1	3.9027e+07	1	0				8	18	19	DDA for preferred ion	1.34643e+06	1.44232e+06	2.65364e+06	2.45424e+06	2.58489e+07	2.6688e+07	791533	631280	467789	364560	1.10575e+06	605910	1.05569e+07	1.11242e+07	1.37807e+07	1.29295e+07	506539	493261	235503	253792	1.40907e+07	1.12017e+07	6.99992e+06	6.82948e+06	326898	340186	1.00015e+07	1.22738e+07	2.06302e+06	1.68131e+06	2.08149e+06
NP-000615	C14 H12 O4	25	-0.00276	-11.29	244.074	244.071	11.865	1	3.88243e+07	4	1	60.1	8		8	33	34	DDA for preferred ion	5.38224e+06	4.3829e+06	4.94717e+06	4.83626e+06	3.69944e+06	3.67142e+06	5.04993e+06	4.68915e+06	4.43167e+06	4.53822e+06	7.25332e+06	6.46262e+06	5.44875e+06	5.75441e+06	6.19879e+06	5.68224e+06	5.43206e+06	6.0673e+06	4.56851e+06	5.0143e+06	8.05111e+06	7.95942e+06	7.09001e+06	7.64245e+06	6.78609e+06	6.91361e+06	4.2064e+06	4.6448e+06	4.74944e+06	4.7753e+06	9.18777e+06
Ichthyotherol	C12 H14 O2	38.89	-0.00031	-1.64	190.099	190.099	11.03	1	3.86575e+07	21	0				8	19	19	DDA for preferred ion	165234	111407	5.11962e+06	4.93758e+06	252825	109152	183623	259115	5.77365e+06	4.69749e+06	4.55099e+06	230436	3.34809e+06	251788	5.64683e+06	5.16896e+06	4.42956e+06	4.29539e+06	5.89687e+06	5.34823e+06	305254	231714	98548.8	284561	484357	240510	202154	238820	133436	217283	242850
Traumatic Acid	C12 H20 O4	60.53	-0.00046	-2.02	228.136	228.136	8.463	1	3.86257e+07	2	0				8	17	17	DDA for preferred ion	2.13708e+06	3.69045e+06	2.21765e+06	3.11208e+06	2.79623e+06	2.16724e+06	6.33744e+06	2.57926e+06	3.85048e+06	2.17588e+06	8.13011e+06	5.72785e+06	3.77937e+07	4.86264e+06	4.04436e+06	4.65478e+06	1.94017e+06	3.78817e+06	1.89402e+06	2.64779e+06	4.05808e+06	5.3992e+06	3.9002e+06	3.69513e+06	2.52895e+06	4.21779e+06	1.32888e+06	1.88475e+06	3.01074e+06	3.33831e+06	2.72524e+06
2-Phenylethyl D-glucopyranoside	C14 H20 O6	46.15	-0.00056	-1.97	284.126	284.125	11.536	1	3.85846e+07	1	0				8	31	31	DDA for preferred ion	1.96226e+07	1.94956e+07	2.13005e+07	1.99373e+07	1.81903e+07	1.93919e+07	2.19059e+07	1.84187e+07	2.03961e+07	1.72953e+07	3.15144e+07	1.78395e+07	2.47085e+07	2.58958e+07	2.44405e+07	2.17805e+07	2.1664e+07	2.16501e+07	2.06948e+07	2.04682e+07	1.61278e+07	1.25813e+07	1.42209e+07	1.30635e+07	1.12206e+07	1.16324e+07	1.04019e+07	1.00754e+07	1.1515e+07	9.78581e+06	1.4043e+07
1-Pentofuranosyl-2,4(1H,3H)-pyrimidinedione	C9 H12 N2 O6	26.19	-0.00033	-1.35	244.07	244.069	1.812	0.097	3.85567e+07	4	0				8	26	26	DDA for preferred ion	1.37849e+07	1.53784e+07	9.53326e+06	6.26153e+06	1.27367e+07	1.46201e+07	333588	144569	166510	120110	293429	182905	2.024e+07	2.24578e+07	1.56205e+07	1.46084e+07	1.9776e+07	1.97672e+07	219169	203388	183257	156521	2.23639e+07	2.06246e+07	195285	210222	1.3326e+07	1.07896e+07	158236	146281	2.0108e+07
4-{[5-(6-Hydroxy-5,5,8a-trimethyl-2-methylenedecahydro-1-naphthalenyl)-3-methylpentyl]oxy}-4-oxobutanoic acid	C24 H40 O5	37.74	-18.0112	-44113.9	408.288	390.276	10.221	0.079	3.80378e+07	13	1	64.5	56.9		8	33	34	DDA for preferred ion	239160	337717	106208	124318	149421	152642	251813	209567	7.68457e+06	6.0232e+06	425917	277413	320927	186963	492695	492473	300876	245147	1.42879e+07	1.39823e+07	2.68913e+07	2.12037e+07	124252	189631	139172	118220	6.49529e+06	6.12946e+06	308943	238761	501757
5-Hydroxy-2-furoic acid	C5 H4 O4	21.43	4e-05	0.32	128.011	128.011	1.912	1	3.77528e+07	1	0				8	15	11	DDA for preferred ion	6.93388e+06	6.4956e+06	1.48962e+07	1.38716e+07	6.59973e+06	7.26775e+06	2.55497e+07	2.58764e+07	2.38882e+07	2.21331e+07	6.99627e+06	5.72831e+06	5.41921e+06	5.75743e+06	1.32824e+07	1.22198e+07	1.5247e+07	1.65518e+07	1.55325e+07	1.67426e+07	1.20455e+07	9.7873e+06	1.00325e+07	1.04587e+07	6.94492e+06	7.26329e+06	1.6316e+07	1.41956e+07	1.73574e+07	1.57624e+07	9.87622e+06
1-linoleoyl-sn-glycero-3-phosphoethanolamine	C23 H44 N O7 P	57.14	-0.00095	-1.99	477.286	477.285	12.928	0.074	3.77274e+07	2	0				8	33	31	DDA for preferred ion	6.04886e+06	5.64522e+06	4.91497e+06	5.56212e+06	5.21418e+06	5.54534e+06	3.07939e+06	6.98654e+06	4.41846e+06	3.14906e+06	9.59623e+06	3.09363e+06	1.26761e+07	8.68392e+06	1.03321e+07	9.78133e+06	8.77655e+06	8.92621e+06	5.99032e+06	5.87114e+06	8.6615e+06	6.19996e+06	2.28481e+07	1.51174e+07	3.91711e+06	2.52568e+06	6.83564e+06	6.27509e+06	5.49343e+06	3.70189e+06	9.60381e+06
Diphenylamine	C12 H11 N	13.33	-0.00032	-1.92	169.089	169.089	13.109	1	3.76188e+07	4	2	93.9	9.7		8	23	18	DDA for preferred ion	1.46424e+07	1.34635e+07	1.10753e+07	1.08267e+07	9.00966e+06	1.11057e+07	1.14486e+07	9.4256e+06	1.9124e+07	1.50323e+07	2.58662e+07	1.27571e+07	1.90594e+07	1.60041e+07	3.13897e+07	2.33014e+07	2.19231e+07	2.0032e+07	2.15286e+07	2.00217e+07	1.79762e+07	1.28408e+07	1.28231e+07	1.09633e+07	1.53755e+07	9.99859e+06	9.19761e+06	8.44212e+06	9.61457e+06	6.71761e+06	2.58763e+07
Pregabalin	C8 H17 N O2	88.89	-0.00012	-0.78	159.126	159.126	6.491	1	3.73242e+07	2	1	79.4	52.2		8	20	19	DDA for preferred ion	438052	394486	612355	563882	3.7106e+07	3.91635e+07	324576	282722	427896	341852	402067	295572	1.56392e+07	1.6621e+07	8.40797e+06	7.438e+06	380455	364578	410134	365664	3.74217e+06	3.25429e+06	2.33316e+06	2.49878e+06	328852	339961	1.73477e+07	5.5855e+06	425188	349008	451880
1-(3-Hydroxypropanoyl)-1,3,6,8-tetramethyl-1,2,4a,5,6,7,8,8a-octahydro-2-naphthalenecarboxylic acid	C18 H28 O4	48.15	-0.0005	-1.62	308.199	308.198	10.935	1	3.70534e+07	9	0				8	26	27	DDA for preferred ion	79853.4	113718	9.10838e+06	7.18127e+06	6.75689e+06	7.08408e+06	86595	139198	5.93777e+06	5.05232e+06	3.2554e+07	6.04175e+06	7.80923e+06	9.2579e+06	386886	302984	263547	208457	5.01251e+06	5.05626e+06	235033	243600	210919	185922	164594	239927	7.28007e+06	7.98436e+06	1.28841e+07	1.06826e+07	187836
N-(tert-Butoxycarbonyl)-L-leucine	C11 H21 N O4	15.38	-0.00014	-0.63	231.147	231.147	5.468	0.087	3.66376e+07	5	0				8	17	17	DDA for preferred ion	9.28739e+06	8.45386e+06	8.72568e+06	7.46339e+06	8.36237e+06	1.8096e+07	1.12087e+07	8.91212e+06	5.33458e+06	4.32747e+06	1.46675e+07	7.53868e+06	1.40572e+07	1.09886e+07	1.70864e+07	1.26836e+07	1.33104e+07	1.6298e+07	1.11371e+07	1.13101e+07	1.41998e+07	1.29247e+07	2.319e+07	2.23011e+07	6.73672e+06	7.061e+06	7.40808e+06	9.61438e+06	6.0007e+06	6.4703e+06	8.15069e+06
Succinimide	C4 H5 N O2	25.81	0.00033	3.36	99.032	99.0324	16.681	1	3.65539e+07	3	0				2	42	0	DDA for preferred ion	1.345e+07	2.83403e+07	2.91909e+06	3.5114e+06	2.15972e+07	3.80251e+07	1.80703e+08	9.1097e+08	2.21811e+06	3.61358e+06	4.76275e+06	5.82356e+06	9.21274e+06	853045	7.84408e+06	6.97315e+06	3.43982e+06	2.81052e+07	1.77107e+07	815978	7.04598e+06	1.16472e+06	9.38138e+06	378626	664656	7.20097e+06	3.39234e+07	1.16849e+08	7.74335e+07	8.14485e+06	5.66103e+06
2-Amino-3-methoxybenzoic acid	C8 H9 N O3	15.64	-0.00027	-1.61	167.058	167.058	2.042	1	3.65124e+07	11	2	79	29.9		8	36	18	DDA for preferred ion	1.38898e+07	1.33562e+07	1.35302e+07	1.35642e+07	1.20647e+07	1.09214e+07	1.20551e+07	9.81885e+06	1.43712e+07	1.15204e+07	2.43984e+07	1.48726e+07	2.71244e+07	2.70848e+07	2.25717e+07	1.79987e+07	3.05023e+07	2.98225e+07	2.79094e+07	2.46031e+07	2.58792e+07	2.06201e+07	3.75432e+07	3.84088e+07	1.33732e+07	1.35397e+07	1.58843e+07	1.63609e+07	7.08451e+06	5.61813e+06	2.46621e+07
NP-020521	C18 H32 O3	50	-18.0111	-60800.2	296.235	278.224	14.035	1	3.62394e+07	10	5	93.2	45.3		8	43	43	DDA for preferred ion	3.47592e+06	3.30721e+06	3.43875e+06	5.12619e+06	3.26152e+07	3.72229e+07	8.07838e+06	6.11218e+06	2.06103e+06	1.88059e+06	4.22988e+06	2.27536e+06	1.40409e+07	1.56088e+07	2.61279e+07	2.01799e+07	5.23477e+06	5.52977e+06	1.33888e+06	1.67046e+06	6.68898e+06	4.04105e+06	8.63244e+06	9.60204e+06	1.02446e+06	1.22902e+06	1.61787e+07	2.03648e+07	8.49993e+06	7.606e+06	5.54189e+06
6-Hydroxy-5-methyl-4,11-dioxoundecanoic acid	C12 H20 O5	75	-0.00016	-0.67	244.131	244.131	7.964	0.078	3.61919e+07	2	0				8	20	21	DDA for preferred ion	1.30297e+06	1.47322e+06	8.26391e+06	8.50858e+06	1.15709e+06	1.11547e+06	3.44792e+06	753797	2.00528e+06	784970	6.38274e+06	3.88197e+06	3.47723e+07	1.17938e+07	1.71451e+06	1.59489e+06	1.12812e+06	1.35133e+06	4.44747e+06	3.9829e+06	2.57839e+06	2.27458e+06	1.12682e+06	1.20081e+06	1.42079e+06	1.71785e+06	1.25045e+06	1.344e+06	8.88069e+06	7.31354e+06	1.60776e+06
2,2,6,6-Tetramethyl-1-piperidinol (TEMPO)	C9 H19 N O	10.05	-0.00022	-1.38	157.147	157.146	11.079	1	3.60587e+07	0	2	71.9	25.6		8	20	19	DDA for preferred ion	5.18809e+06	5.76397e+06	5.63717e+06	5.05655e+06	5.0844e+06	4.92166e+06	5.00676e+06	4.50654e+06	4.32781e+06	4.02799e+06	8.6533e+06	6.66171e+06	7.58567e+06	7.93507e+06	8.08003e+06	8.02528e+06	5.15536e+06	5.62782e+06	5.32968e+06	5.50209e+06	7.52787e+06	8.0168e+06	7.12885e+06	7.89999e+06	7.30092e+06	8.11138e+06	4.76856e+06	5.0822e+06	4.51384e+06	3.92932e+06	9.15245e+06
4-Hydroxybenzotriazole	C6 H5 N3 O	25	-0.00249	-18.43	135.043	135.041	1.559	0.056	3.55893e+07	0	2	75.2	8.8		8	19	18	DDA for preferred ion	1.88334e+07	2.19679e+07	1.56011e+07	1.63142e+07	1.33293e+07	1.38531e+07	1.95217e+07	6.63275e+06	1.0054e+07	5.72668e+06	2.71333e+07	1.47318e+07	1.67659e+07	1.70148e+07	2.05841e+07	1.66329e+07	1.56272e+07	1.76802e+07	1.79998e+07	1.55434e+07	1.25894e+07	8.73073e+06	3.24291e+07	3.29737e+07	1.08974e+07	2.09301e+07	1.82039e+07	1.68819e+07	1.15942e+07	1.43886e+07	2.00974e+07
Hypoxanthine	C5 H4 N4 O	32.14	-7e-05	-0.49	136.039	136.038	2.161	1	3.54979e+07	12	4	98.3	93.3		5	33	33	DDA for preferred ion	2.29005e+06	315632	314284	273068	219628	236020	4.30853e+06	2.08713e+06	1.57575e+06	111520	1.7699e+06	1.54588e+06	3.56216e+07	1.72746e+06	453445	309594	285925	2.4653e+06	155038	279659	221274	202331	473932	388529	107279	133278	1.32489e+06	239711	231727	116491	409157
Ureidopropionic acid	C4 H8 N2 O3	33.82	-9e-05	-0.67	132.053	132.053	1.599	0.096	3.53215e+07	8	0				8	35	29	DDA for preferred ion	6.16029e+06	6.36121e+06	6.79748e+06	7.84656e+06	5.8934e+06	6.24902e+06	8.65253e+06	8.0089e+06	1.32539e+07	8.23703e+06	1.09074e+07	1.90821e+07	9.98845e+06	1.13054e+07	1.55509e+07	1.30777e+07	1.26711e+07	1.45511e+07	1.3684e+07	1.32226e+07	7.16566e+06	5.63727e+06	1.16816e+07	1.27209e+07	1.21874e+07	7.32594e+06	5.74785e+06	1.03908e+07	9.15242e+06	7.86827e+06	1.28897e+07
Dihydrothymine	C5 H8 N2 O2	38.64	8e-05	0.62	128.059	128.059	1.591	1	3.53063e+07	6	0				8	23	23	DDA for preferred ion	1.69673e+07	1.75187e+07	7.97599e+06	7.51325e+06	4.29847e+06	2.41906e+06	7.34556e+06	7.66766e+06	9.62554e+06	1.12345e+07	2.58563e+07	3.41923e+07	7.44733e+06	7.35418e+06	1.59078e+07	1.66706e+07	9.12735e+06	8.28001e+06	1.01404e+07	1.05014e+07	1.49344e+06	1.32431e+06	7.28142e+06	4.82243e+06	9.91748e+06	1.02846e+07	1.48453e+07	1.50572e+07	5.85766e+06	5.45506e+06	9.93705e+06
.alpha.-Apocholic acid	C24 H38 O4	30.43	-0.0009	-2.31	390.277	390.276	11.07	0.079	3.52845e+07	13	0				8	31	32	DDA for preferred ion	193033	213702	138931	154145	135303	82712.5	722541	580079	1.09297e+07	8.67532e+06	271164	139885	124009	91684.1	867494	806265	846878	757514	2.38777e+07	2.29815e+07	2.96304e+07	2.48307e+07	80119.3	67707.2	40496.1	33115.1	7.79191e+06	7.76891e+06	523059	435507	594246
(2Z,12Z)-2,12-Tetradecadiene-4,6,8,10-tetrayne	C14 H10	18.18	-0.00037	-2.08	178.078	178.078	11.364	1	3.52125e+07	3	0				8	17	17	DDA for preferred ion	2.30879e+07	2.19728e+07	2.42913e+07	2.37194e+07	2.00664e+07	2.01982e+07	2.3703e+07	1.97503e+07	2.3113e+07	2.00175e+07	3.34802e+07	1.87412e+07	2.56052e+07	2.59875e+07	2.5175e+07	2.32977e+07	2.37755e+07	2.37443e+07	2.38706e+07	2.32739e+07	2.9638e+07	2.50954e+07	2.80008e+07	2.79386e+07	2.60656e+07	2.60936e+07	2.13109e+07	2.18276e+07	2.39152e+07	2.09881e+07	2.68486e+07
N,N-Bis(2-hydroxyethyl)dodecanamide	C16 H33 N O3	52.83	-0.00047	-1.64	287.246	287.246	10.627	0.081	3.51703e+07	1	0				8	30	30	DDA for preferred ion	469408	468889	625944	592596	3.60996e+07	3.80325e+07	208668	260984	319405	281236	375278	350029	2.3113e+07	2.17023e+07	1.23145e+07	1.12058e+07	288619	333471	343967	361994	823827	713494	504700	512345	261658	320305	1.64818e+07	1.64976e+07	550064	631565	778547
NP-008993	C18 H34 O4	54.72	-18.011	-57315.1	314.246	296.235	11.515	1	3.51114e+07	14	4	83.8	78.5		8	44	41	DDA for preferred ion	3.06613e+06	3.04525e+06	2.69396e+06	2.49038e+06	1.15351e+07	2.0607e+07	1.22261e+06	644175	599880	454412	5.03237e+06	1.23315e+06	1.68856e+07	1.33405e+07	2.90169e+07	2.80591e+07	3.28033e+06	3.29979e+06	3.28808e+06	718710	5.95827e+06	3.34663e+06	7.60213e+06	6.62193e+06	542212	486835	9.78923e+06	9.62744e+06	8.01989e+06	6.71322e+06	5.43397e+06
5-Methylcytosine	C5 H7 N3 O	21.91	1e-05	0.09	125.059	125.059	2.602	0.099	3.49287e+07	3	4	97.6	9.9		8	14	10	DDA for preferred ion	1.18302e+07	1.46361e+07	1.23938e+07	1.24709e+07	1.373e+07	1.35694e+07	1.54126e+07	1.303e+07	1.56868e+07	1.29002e+07	2.03227e+07	1.3012e+07	1.43101e+07	1.58061e+07	1.77803e+07	1.61053e+07	1.82153e+07	1.78723e+07	2.12476e+07	2.02803e+07	1.09987e+07	9.57954e+06	1.51523e+07	1.46586e+07	1.68321e+07	1.74652e+07	1.35271e+07	1.33559e+07	1.92773e+07	1.83678e+07	2.16487e+07
(4S)-4-Hydroxy-4-methyltetrahydro-2H-pyran-2-one	C6 H10 O3	13.1	0.00015	1.18	130.063	130.063	6.025	1	3.48702e+07	25	0				8	12	11	DDA for preferred ion	1.86265e+07	1.87637e+07	1.93726e+07	1.96132e+07	1.84883e+07	2.0012e+07	1.96311e+07	1.63238e+07	1.97777e+07	1.6866e+07	3.36757e+07	1.87771e+07	2.13754e+07	2.32632e+07	2.38829e+07	2.34789e+07	2.09281e+07	2.06913e+07	2.07638e+07	1.82243e+07	6.02179e+06	4.97545e+06	8.02078e+06	7.98535e+06	6.14104e+06	6.2689e+06	5.01653e+06	5.1088e+06	7.78485e+06	6.7187e+06	6.19099e+06
Alvameline	C9 H15 N5	17.18	-9e-05	-0.46	193.133	193.133	15.221	1	3.46003e+07	1	0				3	28	2	DDA for preferred ion	1.54849e+06	208407	645041	258097	273095	253503	571831	221900	314035	347358	377691	179677	568070	237492	216870	247993	217253	217122	238687	421323	1.49839e+06	218625	1.53664e+06	989399	342326	1.5806e+06	422828	248371	230168	257898	190067
Methyl (2R,3S)-3-hydroxy-8-methyl-8-azabicyclo[3.2.1]octane-2-carboxylate	C10 H17 N O3	27.81	-8e-05	-0.42	199.121	199.121	7.718	1	3.45101e+07	10	0				8	19	19	DDA for preferred ion	312939	280295	417552	460378	2.72109e+07	2.75251e+07	122121	70016.3	234783	186859	189381	265418	2.39554e+07	2.71589e+07	1.52683e+07	1.39985e+07	88145.6	133201	184758	187922	1.04854e+06	834593	365015	370315	236902	266543	1.28078e+07	1.29291e+07	404741	356551	573091
7-hydroxy-1,4a-dimethyl-9-oxo-7-(propan-2-yl)-1,2,3,4,4a,4b,5,6,7,9,10,10a-dodecahydrophenanthrene-1-carboxylic acid	C20 H30 O4	27.27	-18.0113	-53891.3	334.214	316.203	10.962	0.089	3.43861e+07	38	2	67.4	57.7		8	27	28	DDA for preferred ion	101308	44567.3	100550	65776.4	47262.5	53885.5	75143.9	121706	66135.8	48450.8	144653	82100.6	102713	102726	157459	150589	98261.7	67203.9	174814	203364	64666.3	61926.5	47934.6	35234.1	61252	84650.5	180307	111112	90165	63359.7	134139
δ-Valerolactam	C5 H9 N O	30.68	0.00024	2.46	99.0684	99.0687	4.583	1	3.43344e+07	6	12	96.5	9.8		8	49	49	DDA for preferred ion	1.11305e+06	1.51045e+06	474642	1.42311e+06	1.58159e+06	1.40004e+06	1.23546e+06	651603	890674	815741	3.23881e+06	2.15179e+06	2.17845e+06	1.86576e+06	1.25574e+06	1.22131e+06	972497	1.72366e+06	1.24814e+06	1.28504e+06	1.95854e+06	1.79345e+06	958598	806777	2.71245e+06	873282	940821	781146	1.1727e+06	881749	1.63999e+06
Ethinylestradiol	C20 H24 O2	13.64	-0.0006	-2.01	296.178	296.177	10.46	1	3.42181e+07	9	0				8	26	27	DDA for preferred ion	351007	321064	218483	160899	66305.4	62832.9	222990	174116	64658.2	62028.4	700217	387284	83910.9	95683.2	178746	142951	207882	228930	117868	118534	436548	334837	187936	203396	54646.9	60585.3	100267	100126	49323	45694.8	55225.3
4-Ethylguaiacol	C9 H12 O2	39.74	-0.0001	-0.65	152.084	152.084	7.25	1	3.37731e+07	16	0				8	16	16	DDA for preferred ion	562291	381854	856468	548267	2.7355e+07	2.83125e+07	933264	1.03694e+06	710911	744247	4.39483e+06	4.37658e+06	3.23839e+07	3.31795e+07	8.94392e+06	8.7718e+06	1.02576e+06	951470	1.31174e+06	590729	871294	847495	4.74901e+06	4.76997e+06	498639	349824	1.69877e+07	1.76844e+07	554655	563764	708445
glu-tyr	C14 H18 N2 O6	66.67	-0.00029	-0.94	310.116	310.116	5.214	1	3.33603e+07	4	0				8	30	28	DDA for preferred ion	6.34409e+06	6.66011e+06	4.48142e+06	4.35585e+06	6.39981e+06	6.55905e+06	9.07519e+06	7.36063e+06	5.64486e+06	4.60923e+06	1.84965e+07	1.01197e+07	1.4565e+07	1.54625e+07	9.12082e+06	1.13798e+07	9.69581e+06	1.33991e+07	1.02581e+07	9.49462e+06	1.22812e+07	1.02439e+07	1.37806e+07	1.39156e+07	1.64992e+07	1.59913e+07	8.45263e+06	7.34602e+06	7.76127e+06	6.78307e+06	1.58862e+07
Methyl undec-10-enoate	C12 H22 O2	15.79	-0.00014	-0.71	198.162	198.162	12.87	1	3.28097e+07	33	0				8	29	24	DDA for preferred ion	2.38346e+06	2.36557e+06	1.81834e+06	2.11453e+06	1.97291e+06	1.72881e+06	1.9397e+06	1.75679e+06	1.72532e+06	1.52742e+06	4.72367e+06	3.9641e+06	2.91112e+06	3.0969e+06	2.69938e+06	3.37531e+06	2.21293e+06	2.18202e+06	2.06186e+06	1.95857e+06	3.3818e+06	3.74618e+06	3.27443e+06	3.14386e+06	2.83934e+06	2.79827e+06	1.68476e+06	1.83111e+06	1.47127e+06	1.78681e+06	3.19176e+06
Tetraacetylethylenediamine	C10 H16 N2 O4	28.21	-0.00022	-0.98	228.111	228.111	1.681	1	3.27257e+07	6	0				8	40	38	DDA for preferred ion	8.6611e+06	1.14981e+07	4.74888e+06	4.82607e+06	6.9533e+06	7.35291e+06	1.56671e+07	1.05645e+07	1.08669e+07	1.07943e+07	1.80267e+07	1.06803e+07	1.01222e+07	1.01006e+07	6.12796e+06	6.16861e+06	7.2516e+06	9.56588e+06	1.13074e+07	1.45783e+07	7.82437e+06	7.46545e+06	7.58731e+06	8.14616e+06	1.2724e+07	1.22342e+07	5.98152e+06	6.46879e+06	7.98796e+06	7.9184e+06	7.23438e+06
Shogaol	C17 H24 O3	55.26	-0.00061	-2.19	276.173	276.172	10.588	0.08	3.25861e+07	11	0				8	29	30	DDA for preferred ion	98560.4	123017	180579	50272.3	357105	342620	589718	512780	66521.9	48866.6	267738	118758	584413	526311	128327	116066	646486	579734	144463	165209	315010	222622	616959	625151	59511.8	61361.8	348447	337191	43944.4	47926.9	76382.3
aromadendrin	C15 H12 O6	68.42	-0.00022	-0.75	288.063	288.063	8.624	1	3.22357e+07	51	1			83.7	5	39	34	DDA for preferred ion	133127	99700.9	85736.6	62485.1	83111.4	78847.2	70162.5	56477	88058.1	75959	197798	110217	60897.7	60316.9	3.95889e+07	3.42263e+07	111157	121980	147092	158782	44772.7	38700.3	34507.9	31816.2	39145.5	32155.2	31541.1	28294.9	21535.2	18936.6	48239
NP-014287	C18 H32 O3	71.91	17.026	57474.6	296.235	313.261	12.875	0.085	3.18232e+07	2	2	66.7	57.5		8	40	41	DDA for preferred ion	1.09215e+06	997003	1.32924e+06	1.46925e+06	3.22563e+07	3.5452e+07	451689	373215	268741	289501	843559	533573	2.0454e+07	1.49328e+07	1.39713e+07	1.09381e+07	320443	346184	163434	258569	1.88064e+06	1.24612e+06	1.58574e+06	1.76558e+06	372457	496650	1.74768e+07	1.49569e+07	1.57093e+06	1.35647e+06	1.55427e+06
(2S)-2,3-Dihydroxypropyl pentadecanoate	C18 H36 O4	56.9	-0.00062	-1.96	316.261	316.261	13.033	0.089	3.12859e+07	11	0				8	42	43	DDA for preferred ion	325054	464840	625680	559405	1.83509e+07	1.83733e+07	337572	314432	441889	287453	198268	303572	2.47613e+07	2.5693e+07	7.33221e+06	7.11504e+06	308058	359325	246283	214431	599266	434051	413794	365547	142645	134308	1.31958e+07	1.38507e+07	975551	748666	833178
N,N'-Dicyclohexylurea	C13 H24 N2 O	26.87	-0.00054	-2.42	224.189	224.188	11.17	1	3.11261e+07	3	2	70.5	40.3		8	28	29	DDA for preferred ion	1.72849e+06	1.95866e+06	1.88769e+06	1.84719e+06	1.60419e+06	1.78023e+06	5.26325e+06	4.07903e+06	1.63467e+06	1.36954e+06	2.72119e+07	1.55841e+07	3.65121e+06	3.68604e+06	3.38775e+06	3.14635e+06	2.68625e+06	2.62603e+06	570625	600816	2.54589e+06	2.07351e+06	2.28145e+06	2.1805e+06	3.07491e+06	2.50715e+06	1.73808e+06	1.82061e+06	2.14187e+06	1.80317e+06	2.96698e+06
NP-014287	C18 H32 O3	62.18	17.026	57474.4	296.235	313.261	12.364	0.085	3.1032e+07	2	2	84.3	79.2		8	34	36	DDA for preferred ion	1.22174e+06	1.08547e+06	1.30682e+06	1.39116e+06	2.21055e+07	2.34787e+07	225026	206113	145396	194102	966064	598770	1.43468e+07	1.54098e+07	2.81401e+07	2.07472e+07	171925	172988	220830	211590	2.68315e+06	1.85616e+06	2.08749e+06	1.97297e+06	206505	353750	1.22045e+07	1.20003e+07	1.71542e+06	1.31035e+06	2.06577e+06
3-Dimethylallyl-4-hydroxymandelic acid	C13 H16 O4	21.43	-0.00041	-1.74	236.105	236.104	11.508	1	3.08624e+07	7	0				8	26	27	DDA for preferred ion	1.76984e+06	1.78854e+06	1.85757e+06	1.67746e+06	1.69124e+06	1.60064e+06	1.94989e+06	1.74395e+06	1.88727e+06	1.74071e+06	2.41398e+06	2.2673e+06	2.18378e+06	2.11135e+06	2.10575e+06	1.90824e+06	1.8601e+06	1.81086e+06	1.75613e+06	1.71238e+06	2.16913e+06	2.07504e+06	2.00519e+06	1.73909e+06	1.8604e+06	1.92004e+06	1.45808e+06	1.25425e+06	1.55589e+06	1.45773e+06	2.21155e+06
6-[(1Z)-1-Propen-1-yl]-2,3,4,5-tetrahydropyridine	C8 H13 N	43.4	6e-05	0.46	123.105	123.105	7.244	1	3.086e+07	1	0				8	14	12	DDA for preferred ion	540800	529951	740994	696409	2.64474e+07	2.62187e+07	194466	188568	655732	549924	466151	286171	3.11822e+07	3.23769e+07	8.67832e+06	8.36029e+06	166909	158821	451283	416107	872574	741823	1.15189e+06	1.16973e+06	440688	453208	1.64614e+07	1.67624e+07	609967	542091	562828
cystine	C6 H12 N2 O4 S2	37.5	-0.00033	-1.39	240.024	240.024	1.61	1	3.06155e+07	3	0				8	43	36	DDA for preferred ion	5.83999e+06	1.3865e+07	3.49406e+06	3.98186e+06	2.37912e+06	2.56597e+06	5.8561e+06	4.76024e+06	5.63261e+06	9.43504e+06	1.28889e+07	9.05102e+06	6.60358e+06	5.68597e+06	1.31815e+07	1.18553e+07	9.15417e+06	1.63282e+07	2.64152e+06	1.14042e+07	5.73968e+06	5.56537e+06	5.92926e+06	5.47129e+06	1.02113e+07	1.10733e+07	4.00098e+06	5.06724e+06	4.40021e+06	8.03871e+06	9.39238e+06
Cervonoyl ethanolamide	C24 H36 O3	88.46	-0.00083	-2.23	372.266	372.266	10.225	0.082	3.05437e+07	5	0				8	33	34	DDA for preferred ion	163929	230682	54447.1	64727.8	78735.4	94933.2	155801	161500	6.17223e+06	4.73637e+06	240401	196143	236398	101546	348261	371616	208983	156880	1.09865e+07	1.08369e+07	2.17184e+07	1.71595e+07	118679	130206	65967.2	56025.2	5.21715e+06	4.88235e+06	247796	173308	430666
Serotonin	C10 H12 N2 O	15	-0.0002	-1.11	176.095	176.095	4.629	1	2.98809e+07	4	2	94.7	9.7		8	28	27	DDA for preferred ion	1.73265e+06	1.42459e+06	3.17331e+06	2.98622e+06	1.0044e+07	1.09819e+07	7.3942e+06	193563	3.60929e+06	430030	303424	302871	1.18288e+07	1.46071e+07	2.25236e+07	1.94249e+07	2.89426e+06	2.8339e+06	1.46217e+06	1.53741e+06	660576	209331	6.02146e+06	5.28414e+06	213351	958387	3.97183e+06	3.61292e+06	309487	203749	1.40849e+07
3-Ureidopropionic acid	C4 H8 N2 O3	30	-1e-05	-0.05	132.053	132.053	1.783	0.096	2.98765e+07	8	1	60.2	8		8	49	31	DDA for preferred ion	1.07692e+07	1.80528e+07	7.99605e+06	6.92056e+06	8.48976e+06	1.03985e+07	1.06921e+07	8.22251e+06	2.90512e+06	4.12439e+06	4.26171e+07	1.73758e+07	2.00546e+07	1.15299e+07	2.48819e+07	1.9571e+07	1.98344e+07	2.86966e+07	1.42352e+07	5.41545e+06	3.53903e+06	4.67578e+06	2.62982e+07	2.47814e+07	6.00968e+06	1.28489e+07	1.26642e+07	1.52615e+07	5.07332e+06	3.4904e+06	2.39369e+07
L(+)-Ornithine	C5 H12 N2 O2	43.75	-1e-05	-0.07	132.09	132.09	1.308	1	2.92096e+07	6	2	98.1	9.9		8	15	15	DDA for preferred ion	1.56529e+07	1.35026e+07	1.09838e+07	1.01486e+07	1.14831e+07	1.25948e+07	1.46437e+07	1.14685e+07	1.08034e+07	9.25367e+06	2.76937e+07	1.76672e+07	1.75445e+07	1.83098e+07	1.96088e+07	1.70232e+07	2.10404e+07	2.09013e+07	1.92107e+07	1.75333e+07	8.31776e+06	6.94293e+06	1.82027e+07	1.66198e+07	1.64785e+07	1.56287e+07	1.20632e+07	1.0597e+07	1.24633e+07	8.8364e+06	1.66381e+07
1-Methylimidazoleacetic acid	C6 H8 N2 O2	22.22	-7e-05	-0.47	140.059	140.059	1.872	1	2.90837e+07	8	0				3	21	9	DDA for preferred ion	603770	9.42077e+06	286986	411696	4.12691e+06	4.56781e+06	9.07026e+06	8.47947e+06	1.45798e+07	1.23347e+07	2.22678e+09	4.22953e+08	2.54588e+07	2.69688e+07	1.75668e+06	1.44339e+07	2.43545e+07	2.31141e+07	4.80684e+07	4.48617e+07	4.50124e+07	3.57885e+07	1.9075e+07	1.85018e+07	2.01015e+07	2.15593e+07	5.91008e+06	5.50477e+06	3.22505e+06	2.59079e+06	1.23654e+08
Thymidine	C10 H14 N2 O5	45.45	-0.00026	-1.07	242.09	242.09	5.066	1	2.88872e+07	4	1	92	41.9		8	30	30	DDA for preferred ion	1.24236e+07	1.26274e+07	8.61311e+06	8.48788e+06	1.00369e+07	9.93662e+06	8.89163e+06	7.17884e+06	1.09184e+07	8.22153e+06	2.42247e+07	1.36332e+07	1.55426e+07	1.79965e+07	1.6672e+07	1.51214e+07	1.20475e+07	1.17052e+07	1.36518e+07	1.2737e+07	2.29196e+07	1.75974e+07	1.89762e+07	1.94964e+07	2.30582e+07	2.3628e+07	8.57048e+06	8.4047e+06	1.135e+07	9.48019e+06	1.65454e+07
3,8,9-trihydroxy-10-propyl-3,4,5,8,9,10-hexahydro-2H-oxecin-2-one	C12 H20 O5	51.52	-0.00017	-0.69	244.131	244.131	7.313	0.078	2.88726e+07	2	1	63.4	38.4		8	22	22	DDA for preferred ion	7.46058e+06	6.33934e+06	1.46876e+06	1.35669e+06	1.02938e+07	1.06075e+07	913260	392340	1.82451e+06	1.29914e+06	9.40017e+06	5.00306e+06	1.50272e+06	1.27766e+06	1.78505e+07	1.60868e+07	1.08016e+06	559725	781518	1.31512e+06	2.79788e+07	2.10743e+07	950067	745428	2.05277e+07	2.10044e+07	691895	1.38867e+06	992756	339823	1.49723e+07
Corticosterone	C21 H30 O4	36.26	-0.00065	-1.88	346.214	346.214	9.47	0.083	2.8861e+07	25	0				8	31	30	DDA for preferred ion	1.62828e+06	1.51642e+06	3.01404e+06	2.84447e+06	224909	248120	1.08963e+06	907879	155045	172029	569489	322639	903245	950536	2.34102e+06	2.1612e+06	1.8244e+06	1.85353e+06	841139	652665	4.95681e+06	4.27726e+06	889662	868063	1.16802e+06	1.15504e+06	1.1705e+06	1.15602e+06	1.02716e+06	831649	2.11518e+06
(±)-1-Octen-3-ol	C8 H16 O	22.97	4e-05	0.31	128.12	128.12	12.554	1	2.87911e+07	15	0				8	16	13	DDA for preferred ion	2.14781e+06	2.01484e+06	1.72968e+06	1.86663e+06	1.75023e+06	1.64736e+06	1.92075e+06	1.99712e+06	1.62779e+06	1.6221e+06	3.09785e+06	2.80531e+06	2.10979e+06	2.04383e+06	2.32634e+06	2.29835e+06	1.94257e+06	2.09457e+06	1.8357e+06	2.17196e+06	2.54997e+06	2.63053e+06	2.37412e+06	2.35076e+06	2.16438e+06	2.36655e+06	1.59492e+06	1.82148e+06	1.8121e+06	1.72901e+06	2.35884e+06
Muscimol	C4 H6 N2 O2	12.26	0.00015	1.3	114.043	114.043	15.058	1	2.83861e+07	7	0				2	6	0	DDA for preferred ion	3.87314e+06	1.40831e+06	1.32618e+07	1.30196e+07	8.15236e+06	3.17797e+06	9.65609e+06	8.28654e+06	1.95971e+06	7.78238e+06	5.71004e+06	1.93871e+07	1.80564e+07	5.53884e+06	1.65695e+07	1.59906e+07	3.318e+06	548530	635169	4.26279e+06	2.23764e+07	4.18227e+07	1.79264e+07	1.76524e+06	4.29474e+06	838729	1.17948e+07	6.7376e+06	778496	6.67888e+06	4.99997e+06
Ethyl palmitoleate	C18 H34 O2	75.76	-0.00043	-1.54	282.256	282.255	15.232	1	2.83464e+07	12	2	86.6	61.9	61.5	8	37	37	DDA for preferred ion	7.35853e+06	7.20893e+06	1.44775e+07	1.58673e+07	6.05277e+06	7.24118e+06	3.86811e+06	3.65899e+06	1.24882e+07	1.02795e+07	9.80981e+06	7.75365e+06	5.23067e+06	5.95864e+06	1.08263e+07	7.60065e+06	7.93922e+06	7.46925e+06	1.1356e+07	1.37784e+07	936078	733890	1.04989e+06	1.22859e+06	691381	531756	552127	2.45529e+06	560802	414151	1.465e+06
butoctamide	C16 H29 N O5	71.43	-0.00039	-1.24	315.205	315.204	6.246	0.083	2.81351e+07	1	0				8	34	30	DDA for preferred ion	1.43213e+07	1.45995e+07	1.76534e+07	1.61766e+07	1.60618e+07	1.3817e+07	1.48879e+07	1.27694e+07	1.38477e+07	1.1681e+07	2.08375e+07	1.55122e+07	1.90339e+07	2.05942e+07	1.76015e+07	1.28602e+07	1.6095e+07	1.74405e+07	1.32981e+07	1.29326e+07	805300	580852	669170	589844	559165	538870	630408	738391	551564	411770	815965
NP-002322	C18 H32 O4	58.55	17.0257	54529.4	312.23	329.256	11.328	0.084	2.79505e+07	2	2	64.6	38.6		8	36	35	DDA for preferred ion	518629	403055	594607	505243	1.93588e+07	1.82642e+07	263419	231716	190966	188279	610949	229543	1.36467e+07	1.36986e+07	7.22418e+06	6.54841e+06	254148	219530	264581	208063	1.08791e+06	912956	1.04605e+06	954155	321239	364752	1.10738e+07	1.08685e+07	706522	546963	1.00176e+06
17-(Hydroxymethyl)-12-methyl-8-oxapentacyclo[14.2.1.0~1,13~.0~4,12~.0~5,9~]nonadeca-5(9),6,10-trien-17-ol	C20 H26 O3	20.45	-0.0008	-2.55	314.188	314.187	11.202	0.083	2.73243e+07	17	0				8	40	38	DDA for preferred ion	263032	154302	135559	75052.7	58286.1	79626.2	113687	220000	77552.5	91884.4	297088	158449	82393.4	87571.6	124365	280512	126124	234469	215994	247583	162784	149338	162625	151513	37803.9	35865.4	190559	187292	61467.7	47945.7	83887.4
PEG n11	C22 H46 O12	53.85	17.0262	33896.6	502.299	519.325	7.092	1	2.73077e+07	0	1	87.4	9.4		8	40	40	DDA for preferred ion	429111	451864	659273	560873	917890	822282	632489	475971	334918	245957	1.60134e+06	1.16173e+06	524725	398110	423122	410052	261836	260026	191181	203889	599811	458922	509672	513583	435421	492123	649319	718764	255996	256945	387073
Atagabalin	C10 H19 N O2	29.79	-7e-05	-0.38	185.142	185.142	8.001	1	2.72804e+07	1	0				8	22	22	DDA for preferred ion	182562	180736	225517	244871	2.75426e+07	2.44396e+07	100162	82681	381305	286183	150428	135343	1.92978e+07	2.04943e+07	5.56615e+06	4.63057e+06	61573.4	89219.3	188352	141393	579521	404793	306726	284538	229888	242056	1.22164e+07	1.26611e+07	331883	289723	255330
D-(+)-Proline	C5 H9 N O2	33.33	-1e-05	-0.12	115.063	115.063	1.33	0.067	2.6797e+07	8	2	87.8	9.4		8	13	14	DDA for preferred ion	1.23284e+07	1.22595e+07	9.91313e+06	9.11233e+06	1.0754e+07	1.13117e+07	1.30272e+07	1.02728e+07	9.41984e+06	8.5593e+06	2.57267e+07	1.62857e+07	1.61166e+07	1.6568e+07	1.7322e+07	1.50182e+07	1.96274e+07	1.97173e+07	1.80983e+07	1.5967e+07	7.53597e+06	7.07431e+06	1.37865e+07	1.32588e+07	1.43923e+07	1.35974e+07	1.08886e+07	1.03014e+07	9.54666e+06	8.58285e+06	1.38699e+07
(S)-(+)-allantoin	C4 H6 N4 O3	22.03	-0.00015	-0.96	158.044	158.044	1.638	1	2.67679e+07	3	0				8	21	21	DDA for preferred ion	1.22102e+07	1.42845e+07	6.53905e+06	7.20562e+06	9.21865e+06	1.01105e+07	1.40321e+07	1.20288e+07	8.89211e+06	1.13027e+07	1.54721e+07	2.1412e+07	1.17461e+07	1.26769e+07	7.07583e+06	7.54225e+06	1.16941e+07	1.5032e+07	1.55494e+07	1.49576e+07	1.14648e+07	1.25654e+07	1.45007e+07	1.45973e+07	2.31378e+07	1.90978e+07	7.63395e+06	7.51479e+06	6.73182e+06	7.94742e+06	9.2333e+06
LU3453000	C4 H4 O2	21.05	0.00046	5.52	84.0211	84.0216	1.644	0.139	2.67155e+07	4	0				8	25	25	DDA for preferred ion	1.95982e+07	1.3898e+07	1.74381e+07	1.05262e+07	1.05751e+07	1.16215e+07	1.22544e+07	1.31933e+07	1.1404e+07	1.10869e+07	2.01353e+07	2.02949e+07	1.56814e+07	1.48209e+07	1.46561e+07	1.56157e+07	1.34315e+07	1.53343e+07	1.74016e+07	1.90548e+07	1.43414e+07	1.64204e+07	1.35659e+07	1.42421e+07	1.60953e+07	2.08297e+07	1.06377e+07	1.20315e+07	1.27629e+07	1.28909e+07	2.08708e+07
NP-018661	C8 H16 O3	69.23	-18.0105	-112488	160.11	142.099	8.382	0.092	2.65545e+07	34	1	76.8	48.8		8	20	14	DDA for preferred ion	6.68301e+06	6.87422e+06	7.20585e+06	6.93963e+06	1.56587e+07	1.56524e+07	6.08548e+06	4.86811e+06	4.49973e+06	3.66557e+06	1.30529e+07	1.08173e+07	3.02597e+07	2.16045e+07	8.89065e+06	1.04573e+07	4.27558e+06	5.06929e+06	5.35379e+06	6.52501e+06	6.57293e+06	7.94624e+06	7.84497e+06	8.57839e+06	5.18226e+06	5.86718e+06	1.10377e+07	1.2359e+07	5.82333e+06	6.05883e+06	7.40647e+06
(1E)-1-(4-Methoxyphenyl)-4-methyl-1,4-pentadien-3-one	C13 H14 O2	23.08	-0.00021	-1.04	202.099	202.099	12.343	0.098	2.63154e+07	4	0				8	23	23	DDA for preferred ion	1.76622e+06	1.44952e+06	1.51282e+06	1.42787e+06	1.23247e+06	1.33169e+06	1.44466e+06	1.42341e+06	1.38192e+06	1.40184e+06	2.06079e+06	1.925e+06	1.74627e+06	1.79934e+06	1.79407e+06	1.75965e+06	1.56153e+06	1.53346e+06	1.50748e+06	1.6116e+06	1.87474e+06	1.84646e+06	1.77252e+06	1.6842e+06	1.65813e+06	1.75093e+06	1.46676e+06	1.38685e+06	1.34503e+06	1.44596e+06	1.81921e+06
Gingerdione	C17 H24 O4	60.47	-0.00063	-2.16	292.167	292.167	9.56	0.087	2.61511e+07	10	0				8	30	28	DDA for preferred ion	113179	141294	241564	222846	145173	171267	239358	110099	257757	252542	185447	289976	300610	178515	275064	264696	216158	225413	313901	350391	255277	214120	130465	180606	153358	170655	172395	375348	239919	214037	106057
2453103	C13 H18 O3	23.33	-0.00061	-2.75	222.126	222.125	11.36	1	2.59145e+07	15	0				8	21	21	DDA for preferred ion	1.12836e+07	1.10946e+07	2.06735e+07	2.02097e+07	1.27669e+07	1.38819e+07	1.22217e+07	1.1304e+07	2.34505e+07	1.77625e+07	2.0217e+07	1.08327e+07	1.5009e+07	1.4566e+07	2.31535e+07	2.11382e+07	1.72907e+07	1.69049e+07	2.27097e+07	2.16906e+07	4.1105e+06	3.48019e+06	4.01002e+06	3.69807e+06	4.13427e+06	3.97036e+06	3.20472e+06	3.14564e+06	3.6864e+06	3.09698e+06	4.06387e+06
2,4-Dimethyladipic acid	C8 H14 O4	48.28	1e-05	0.07	174.089	174.089	7.607	1	2.58141e+07	8	0				8	17	16	DDA for preferred ion	2.49011e+06	2.73288e+06	2.22206e+06	2.68035e+06	1.4766e+07	1.52724e+07	1.7286e+06	1.1884e+06	1.51296e+06	943570	1.00307e+07	5.72587e+06	2.34873e+07	2.18533e+07	5.90284e+06	5.19877e+06	1.163e+06	1.4329e+06	2.58893e+06	2.77641e+06	2.96771e+06	2.71688e+06	3.112e+06	3.0428e+06	1.9867e+06	2.33201e+06	8.87137e+06	8.96176e+06	2.56985e+06	1.85909e+06	2.44795e+06
(2R,5R,6R)-3-[(1E,3E)-hepta-1,3-dien-1-yl]-5,6-dihydroxy-2-(hydroxymethyl)cyclohexan-1-one	C14 H22 O4	10	21.9813	86489	254.152	276.133	11.32	1	2.52195e+07	2	1	99.4	10		8	30	29	DDA for preferred ion	1.39179e+07	1.34261e+07	1.27934e+07	1.26711e+07	9.5031e+06	1.02661e+07	1.47038e+07	1.1375e+07	1.30141e+07	1.01828e+07	2.06227e+07	1.20606e+07	1.49862e+07	1.55923e+07	1.5301e+07	1.40782e+07	1.43955e+07	1.41328e+07	1.31784e+07	1.26534e+07	7.20482e+06	6.10683e+06	7.45276e+06	7.40423e+06	6.95761e+06	6.98867e+06	3.69017e+06	3.82731e+06	4.37667e+06	4.33416e+06	7.97087e+06
MFCD15144952	C5 H8 O4	13.33	0.0002	1.52	132.042	132.042	5.436	1	2.51929e+07	19	0				8	11	10	DDA for preferred ion	1.78054e+07	1.6757e+07	2.01429e+07	1.84097e+07	1.68026e+07	1.80068e+07	1.98172e+07	1.61882e+07	1.92145e+07	1.55848e+07	2.31131e+07	1.36784e+07	2.05176e+07	2.20758e+07	2.2954e+07	2.08115e+07	1.95278e+07	1.97806e+07	1.96776e+07	1.89853e+07	1.95979e+06	1.53438e+06	1.58856e+06	1.74668e+06	1.78117e+06	1.7437e+06	1.65303e+06	1.66131e+06	1.76168e+06	1.52235e+06	1.68313e+06
L-Histidine	C6 H9 N3 O2	12.07	-9e-05	-0.59	155.069	155.069	1.313	0.091	2.49494e+07	6	1	75.2	46.6		8	20	20	DDA for preferred ion	1.19232e+07	1.21731e+07	8.2975e+06	6.66346e+06	1.03585e+07	1.26576e+07	1.02186e+07	5.478e+06	8.78778e+06	6.46448e+06	2.45807e+07	1.3229e+07	1.63005e+07	1.4422e+07	2.07946e+07	1.07215e+07	1.73841e+07	1.3122e+07	1.92774e+07	1.21955e+07	9.08794e+06	1.69262e+06	1.54936e+07	1.52254e+07	1.89869e+07	1.82043e+07	1.19908e+07	9.08962e+06	9.86775e+06	5.21862e+06	2.41261e+07
(1S)-1-Carboxy-2-(1H-imidazol-4-yl)-N,N,N-trimethylethanaminium	C9 H16 N3 O2	9.65	-0.0003	-1.54	198.124	198.124	7.339	1	2.48985e+07	1	0				8	22	21	DDA for preferred ion	278207	327697	4.45608e+06	3.75491e+06	6.42728e+06	7.14519e+06	6.63323e+06	4.87533e+06	4.21609e+06	265051	521328	4.97803e+06	7.54753e+06	357202	1.34895e+07	171346	265366	355078	331994	1.13348e+07	274901	6.00571e+06	5.09035e+06	6.16533e+06	250867	231001	118117	39387.8	269381	4.20381e+06	6.6969e+06
N,N-dimethylarginine	C8 H18 N4 O2	60	-0.00025	-1.25	202.143	202.143	1.655	1	2.48256e+07	4	0				8	38	35	DDA for preferred ion	6.61066e+06	4.93622e+06	4.12218e+06	4.12774e+06	5.63356e+06	5.56869e+06	9.04335e+06	8.0345e+06	6.21768e+06	5.67456e+06	1.59547e+07	8.72191e+06	7.71816e+06	7.93439e+06	6.3263e+06	5.43638e+06	7.82817e+06	9.17079e+06	7.99582e+06	7.95599e+06	8.46438e+06	6.68473e+06	9.19875e+06	8.81605e+06	1.16412e+07	1.0867e+07	4.89438e+06	5.89358e+06	7.14341e+06	5.67398e+06	7.74629e+06
MFCD00016472	C15 H22 O3	50	-0.00053	-2.11	250.157	250.156	12.59	1	2.47663e+07	35	0				8	30	31	DDA for preferred ion	5.47071e+06	4.88219e+06	5.08415e+06	5.1118e+06	5.40265e+06	5.72975e+06	5.15314e+06	4.78775e+06	5.39772e+06	4.49184e+06	1.02485e+07	6.61594e+06	8.56498e+06	8.40325e+06	6.97122e+06	6.6615e+06	5.72439e+06	6.09232e+06	5.9892e+06	5.83136e+06	7.14107e+06	5.82524e+06	6.66813e+06	6.9644e+06	6.10515e+06	6.61165e+06	4.53573e+06	5.0462e+06	5.06758e+06	4.37505e+06	8.66417e+06
Ethyl furfurylacetate	C9 H12 O3	35	-0.0001	-0.62	168.079	168.079	7.717	0.094	2.4725e+07	13	1			62.5	8	24	23	DDA for preferred ion	6.72561e+06	7.03997e+06	8.28645e+06	8.19431e+06	8.00451e+06	7.42256e+06	7.22477e+06	7.96549e+06	1.07071e+07	7.63871e+06	1.61031e+07	1.24983e+07	6.62995e+06	7.22367e+06	1.47978e+07	1.43308e+07	9.7159e+06	9.97845e+06	1.11239e+07	1.11401e+07	8.78891e+06	6.7069e+06	1.5622e+07	2.19312e+07	8.52435e+06	1.14712e+07	6.05499e+06	5.81847e+06	7.41521e+06	6.15548e+06	1.25586e+07
C8-HSL	C12 H21 N O3	44.12	-0.00016	-0.71	227.152	227.152	9.032	1	2.4462e+07	1	0				8	20	20	DDA for preferred ion	256650	257374	947842	919244	9.85225e+06	1.05742e+07	251084	240087	418423	434105	244816	202315	2.21547e+07	2.38971e+07	7.18446e+06	6.49233e+06	275798	326732	435007	454729	1.15675e+06	956684	2.09386e+06	2.09875e+06	278672	317108	5.68667e+06	5.91582e+06	450650	378128	397493
NP-008993	C18 H34 O4	64.71	17.026	54180.7	314.246	331.272	10.322	0.086	2.44306e+07	0	1	90.6	68.7		8	32	32	DDA for preferred ion	130773	87540.4	236450	201477	2.50165e+07	2.60977e+07	43527.6	46080.2	69496.8	69518.3	91742.7	66034.7	1.54466e+07	1.36907e+07	3.50008e+06	2.69793e+06	76142.9	79836.9	79223	94594.9	211807	151594	140710	227110	51169.3	46471	8.57735e+06	8.55257e+06	146810	111293	168193
1-[2-Methyl-3-(methylthio)allyl]cyclohex-2-enol	C11 H18 O S	16.34	-0.00046	-2.31	198.108	198.107	11.712	1	2.41323e+07	1	0				8	21	21	DDA for preferred ion	1.4678e+06	1.35116e+06	1.24789e+06	1.22536e+06	1.20102e+06	1.34879e+06	1.31321e+06	1.32694e+06	1.20057e+06	1.2299e+06	1.72378e+06	1.69485e+06	1.42572e+06	1.40306e+06	1.48618e+06	1.5617e+06	1.24205e+06	1.26748e+06	1.20347e+06	1.25292e+06	1.60086e+06	1.73535e+06	1.59642e+06	1.55876e+06	1.59671e+06	1.65472e+06	1.22558e+06	1.25914e+06	1.20908e+06	1.21175e+06	1.6073e+06
Methyl alpha-aspartylphenylalaninate	C14 H18 N2 O5	47.06	-0.00016	-0.54	294.122	294.121	6.377	1	2.40426e+07	11	0				8	32	32	DDA for preferred ion	7.73886e+06	7.52285e+06	4.70455e+06	5.00764e+06	6.19866e+06	6.54391e+06	8.83501e+06	6.33749e+06	5.59512e+06	4.88101e+06	1.20465e+07	6.91826e+06	8.81183e+06	9.43637e+06	7.66469e+06	7.13329e+06	9.7757e+06	1.00478e+07	7.65733e+06	7.50043e+06	9.37021e+06	7.70953e+06	1.12892e+07	1.12059e+07	9.45864e+06	9.40909e+06	6.96271e+06	7.41316e+06	5.59468e+06	4.71768e+06	7.66636e+06
5-Benzyldihydro-2(3H)-furanone	C11 H12 O2	21.95	-0.00029	-1.66	176.084	176.083	11.366	1	2.36104e+07	23	0				8	19	19	DDA for preferred ion	1.41053e+06	1.38876e+06	1.37756e+06	1.29627e+06	1.22377e+06	1.22012e+06	1.22682e+06	1.27544e+06	1.33074e+06	1.26054e+06	1.68544e+06	1.60442e+06	1.22893e+06	1.43948e+06	1.34732e+06	1.34427e+06	1.24272e+06	1.33733e+06	1.34902e+06	1.26056e+06	1.7974e+06	2.10864e+06	1.75446e+06	1.6978e+06	1.68695e+06	1.66918e+06	1.31379e+06	1.2402e+06	1.25755e+06	1.36219e+06	1.7229e+06
NJ5000000	C8 H15 N3 O2	44.25	-0.00014	-0.77	185.116	185.116	14.867	1	2.34264e+07	1	0				2	36	0	DDA for preferred ion	1.18877e+06	1.13971e+06	1.74909e+06	1.0275e+06	2.48707e+06	1.33093e+06	543540	1.53635e+06	2.51556e+06	2.15248e+06	1.6266e+06	1.02539e+06	2.84883e+06	1.01289e+06	1.39873e+06	1.78367e+06	920977	1.5783e+06	1.28668e+06	787605	300005	2.0129e+06	2.13855e+06	1.00406e+06	1.82063e+06	1.66663e+06	3.17892e+06	1.70141e+06	2.33923e+06	3.35518e+06	1.48328e+06
2-Methylthiazolidine	C4 H9 N S	16.86	0.00026	2.49	103.046	103.046	1.946	1	2.33603e+07	1	0				8	36	36	DDA for preferred ion	1.22974e+06	1.39786e+06	5.02473e+06	5.35527e+06	3.44528e+06	3.33922e+06	1.10696e+07	8.97461e+06	6.18432e+06	4.72854e+06	9.53793e+06	4.869e+06	5.44225e+06	5.29533e+06	1.31594e+07	1.17566e+07	1.00742e+07	1.03845e+07	1.01741e+07	9.43546e+06	7.53133e+06	3.73172e+06	7.06713e+06	6.44906e+06	2.62802e+06	2.65765e+06	1.2042e+07	1.08016e+07	1.75268e+07	1.18285e+07	9.45799e+06
2-[4-(3-Hydroxypropyl)-2-methoxyphenoxy]-1,3-propanediol	C13 H20 O5	40	-0.00044	-1.7	256.131	256.131	8.293	1	2.31226e+07	4	0				8	29	30	DDA for preferred ion	2.97984e+06	3.14941e+06	2.71947e+06	2.95394e+06	4.22105e+06	4.02911e+06	2.98108e+06	2.65853e+06	2.7426e+06	2.2377e+06	1.62839e+07	1.45621e+07	4.84136e+06	4.4231e+06	7.85842e+06	7.06047e+06	3.25529e+06	3.06848e+06	2.89262e+06	2.5504e+06	2.36189e+06	2.47488e+06	1.14591e+07	1.09276e+07	3.30068e+06	3.44599e+06	1.5111e+06	1.71961e+06	7.55219e+06	5.98196e+06	4.07011e+06
N,N'-Diphenylguanidine	C13 H13 N3	31.25	-0.00012	-0.58	211.111	211.111	7.279	1	2.29257e+07	3	1	98.3	93.5		8	22	22	DDA for preferred ion	9.65662e+06	9.33305e+06	1.45482e+07	1.2681e+07	9.537e+06	1.01569e+07	2.72478e+06	2.17285e+06	1.78995e+07	1.43037e+07	1.71255e+06	1.02191e+06	2.15761e+07	2.1515e+07	7.17759e+06	6.57789e+06	1.54273e+06	1.49177e+06	3.66646e+06	3.44749e+06	1.58065e+07	1.27479e+07	8.67713e+06	8.13506e+06	8.86544e+06	7.77562e+06	1.65781e+07	1.77945e+07	8.47835e+06	6.65034e+06	3.50888e+06
4-Vinylcatechol	C8 H8 O2	50	-0.00015	-1.07	136.052	136.052	11.36	1	2.28858e+07	26	0				8	11	11	DDA for preferred ion	1.46297e+07	1.40331e+07	2.15088e+07	2.01952e+07	1.46023e+07	1.56884e+07	1.49214e+07	1.35641e+07	2.25177e+07	1.9959e+07	2.19315e+07	1.14667e+07	1.63241e+07	1.53535e+07	2.1856e+07	1.89179e+07	1.8347e+07	1.70712e+07	2.09713e+07	2.14957e+07	5.6033e+06	4.47727e+06	5.26269e+06	4.93219e+06	5.33518e+06	4.93093e+06	4.63303e+06	4.70948e+06	5.10802e+06	4.26823e+06	4.95795e+06
MFCD01111382	C12 H16 O2	27.59	-0.0001	-0.51	192.115	192.115	12.871	0.117	2.27094e+07	27	0				8	42	43	DDA for preferred ion	1.10653e+06	1.40064e+06	1.16496e+06	2.07619e+06	1.08482e+06	1.26194e+06	1.9793e+06	1.14533e+06	1.57197e+06	1.08538e+06	1.32764e+06	1.34175e+06	1.30941e+06	1.10987e+06	970913	1.17819e+06	841288	1.07215e+06	1.59478e+06	1.24057e+06	1.36305e+06	1.51281e+06	1.10834e+06	1.14861e+06	1.15026e+06	1.16732e+06	1.02169e+06	1.25374e+06	1.64987e+06	1.50722e+06	1.5123e+06
(1S,3R,4S)-3,4-Dihydroxycyclohexanecarboxylic acid	C7 H12 O4	44.44	-7e-05	-0.43	160.074	160.073	4.917	1	2.25553e+07	14	0				8	20	18	DDA for preferred ion	1.64429e+06	1.69055e+06	1.56486e+06	1.53094e+06	2.13039e+06	2.24677e+06	2.48809e+06	1.52846e+06	2.6637e+06	1.32776e+06	2.08671e+07	1.04867e+07	9.827e+06	3.36235e+06	1.07795e+07	9.83172e+06	2.14034e+06	2.09858e+06	1.7952e+06	1.64794e+06	1.63761e+06	1.44016e+06	8.53868e+06	8.57288e+06	2.23747e+06	2.50625e+06	1.54609e+06	1.8493e+06	7.0562e+06	5.69231e+06	1.99049e+06
Capsi-amide	C17 H35 N O	42.86	-0.00043	-1.59	269.272	269.271	17.823	1	2.22382e+07	1	0				8	45	48	DDA for preferred ion	2.33953e+06	1.93078e+06	1.57304e+06	1.2846e+06	1.48963e+07	1.725e+07	6.31342e+06	3.59509e+06	3.62709e+06	1.72202e+06	6.05362e+06	2.78591e+06	1.00958e+07	7.76729e+06	7.43227e+06	5.45516e+06	7.72878e+06	7.6051e+06	6.29419e+06	5.43514e+06	6.67024e+06	4.21654e+06	1.53819e+07	1.00441e+07	4.59645e+06	2.63166e+06	9.35335e+06	7.53249e+06	5.28197e+06	3.08099e+06	3.52863e+06
Ricinoleic Acid	C18 H34 O3	64.29	-0.0005	-1.68	298.251	298.25	13.026	0.085	2.22002e+07	14	0				8	36	38	DDA for preferred ion	400735	381557	578801	530132	1.30443e+07	1.27951e+07	346868	298243	276813	330525	217952	254129	1.76028e+07	1.97233e+07	4.64909e+06	4.68404e+06	303356	352655	236428	205253	422060	331269	456401	341955	161231	225530	9.56758e+06	9.52626e+06	544546	654526	683704
Pumiliotoxin 251D	C16 H29 N O	54.65	-0.00051	-2.02	251.225	251.224	11.846	0.087	2.21746e+07	2	0				8	28	29	DDA for preferred ion	1.86393e+06	1.36505e+06	1.44584e+06	1.3554e+06	1.92434e+07	1.89488e+07	367458	236496	60547	67373.8	1.02638e+06	424257	8.16067e+06	9.74171e+06	2.03985e+07	1.46123e+07	338573	220552	63439.7	94710.4	3.89992e+06	2.0799e+06	2.13513e+06	2.17487e+06	78254.6	158592	9.23664e+06	9.35429e+06	4.04418e+06	2.0554e+06	2.64786e+06
5-Methylcytosine	C5 H7 N3 O	19.57	0	-0.01	125.059	125.059	2.295	0.099	2.2116e+07	3	2	88.5	9.4		7	46	19	DDA for preferred ion	1.4686e+07	1.29396e+07	9.11013e+06	9.76642e+06	8.57992e+06	7.86342e+06	1.27055e+07	1.08484e+07	9.50205e+06	7.79612e+06	5.75778e+07	3.55996e+07	2.34685e+07	2.34229e+07	2.64995e+07	2.32629e+07	2.15862e+07	1.99156e+07	2.05966e+07	2.03638e+07	2.98548e+07	2.56541e+07	2.4916e+07	2.50342e+07	2.63583e+07	2.71835e+07	1.09728e+07	1.10602e+07	1.09974e+07	9.42176e+06	4.01118e+07
(2E,6Z)-Nona-2,6-dienal	C9 H14 O	42.31	5e-05	0.34	138.104	138.105	8.468	1	2.17582e+07	14	0				8	20	19	DDA for preferred ion	886382	1.06912e+06	2.60127e+06	2.47043e+06	3.62106e+06	3.27221e+06	1.73585e+06	1.25895e+06	499268	419374	2.19566e+06	1.35961e+06	5.34462e+06	4.93969e+06	5.76564e+06	5.19586e+06	1.62656e+06	1.62049e+06	2.60698e+06	2.38945e+06	1.7705e+06	1.52597e+06	4.69439e+06	4.50925e+06	270611	350473	2.70559e+06	3.04913e+06	4.39077e+06	3.09491e+06	1.66965e+06
gepefrine	C9 H13 N O	23.42	-0.00013	-0.87	151.1	151.1	7.244	1	2.16911e+07	17	0				8	16	16	DDA for preferred ion	344552	361337	478683	398694	1.72466e+07	1.71493e+07	116274	135719	445580	303891	340927	191370	2.04377e+07	2.17527e+07	5.71144e+06	5.52183e+06	85344.5	97305.8	221242	283512	589791	518929	732262	752635	317367	276314	1.07164e+07	1.08629e+07	440790	377379	386523
Panthenyl ethyl ether	C11 H23 N O4	20	-0.0004	-1.7	233.163	233.162	10.541	1	2.16259e+07	1	0				8	24	25	DDA for preferred ion	323910	357965	493407	498053	332734	256250	257600	274657	559481	470800	886670	841887	480070	483543	564916	500726	406822	360415	453220	358890	657443	694595	449355	474467	417237	612902	317112	480409	368156	350664	903398
N,N-Bis(2-hydroxyethyl)dodecanamide	C16 H33 N O3	50	-0.0007	-2.43	287.246	287.245	12.528	1	2.16219e+07	1	0				8	38	40	DDA for preferred ion	944068	775654	652287	710301	780177	859744	803454	687018	663565	557637	1.37433e+06	1.20571e+06	1.13147e+06	1.0234e+06	1.04047e+06	978118	945054	1.03268e+06	567796	759137	1.51297e+06	1.32691e+06	1.01212e+06	1.14633e+06	1.78669e+06	1.3431e+06	712651	689958	867005	744480	1.10003e+06
5-(4-Methoxyphenyl)-2-methyl-1-penten-3-one	C13 H16 O2	16.67	-0.00044	-2.13	204.115	204.115	11.358	1	2.15063e+07	15	0				8	19	19	DDA for preferred ion	1.02882e+07	9.86617e+06	1.74217e+07	1.65835e+07	1.12174e+07	1.17702e+07	1.07672e+07	9.28377e+06	1.94962e+07	1.50739e+07	1.761e+07	9.32973e+06	1.30107e+07	1.29328e+07	1.94823e+07	1.80216e+07	1.48334e+07	1.43815e+07	1.88478e+07	1.80073e+07	4.14875e+06	3.50563e+06	4.0167e+06	3.70199e+06	4.133e+06	3.96889e+06	3.04739e+06	3.02454e+06	3.50723e+06	2.93734e+06	4.10339e+06
5-Hydroxy-6-methyl-5,6-dihydro-2H-pyran-2-one	C6 H8 O3	19.05	0.00017	1.34	128.047	128.048	5.811	1	2.14322e+07	17	0				8	14	12	DDA for preferred ion	1.1833e+07	1.1707e+07	8.89915e+06	8.61578e+06	8.64671e+06	8.98908e+06	8.44232e+06	7.24665e+06	7.51538e+06	6.17922e+06	2.33531e+07	1.38999e+07	1.3067e+07	1.3527e+07	1.65588e+07	1.53805e+07	1.14725e+07	1.19115e+07	8.98509e+06	8.93268e+06	1.50679e+07	1.27071e+07	1.2603e+07	1.25405e+07	1.44795e+07	1.34485e+07	8.59115e+06	8.38797e+06	1.15982e+07	9.72559e+06	1.3572e+07
1,6-Hexanediol diacrylate	C12 H18 O4	53.15	226.12	999997	226.121	452.24	12.625	1	2.12449e+07	2	1	62.7	8.1		8	33	33	DDA for other ion	1.1224e+06	1.06616e+06	963556	981961	873717	929363	1.01019e+06	1.14699e+06	1.06127e+06	1.0623e+06	1.51746e+06	1.6685e+06	1.09097e+06	1.18098e+06	1.21505e+06	1.17659e+06	1.10762e+06	1.08226e+06	1.07117e+06	1.01555e+06	1.66157e+06	1.63501e+06	1.32851e+06	1.2371e+06	1.40985e+06	1.30084e+06	887589	822737	927615	1.00564e+06	1.59842e+06
2-{[(2S)-1-Methoxy-1-oxo-2-hexanyl]amino}-2-oxoethanediazonium	C9 H16 N3 O3	14.08	-0.00094	-4.39	214.119	214.118	6.721	1	2.12368e+07	2	0				8	25	24	DDA for preferred ion	734504	1.43611e+06	1.68316e+06	1.92432e+06	2.27097e+07	2.22576e+07	884531	592126	1.5556e+06	1.36537e+06	2.34119e+06	1.15843e+06	1.5644e+07	1.82266e+07	1.3584e+07	1.28625e+07	1.14839e+06	1.37161e+06	1.02908e+06	1.52899e+06	3.21014e+06	2.6479e+06	2.71477e+06	2.95038e+06	1.52215e+06	2.26787e+06	8.62281e+06	9.21217e+06	1.55463e+06	1.37385e+06	2.92579e+06
(3E)-3-propylidenephthalide	C11 H10 O2	17.39	-0.00031	-1.8	174.068	174.068	10.682	1	2.09999e+07	5	0				8	14	14	DDA for preferred ion	2.17816e+06	2.25798e+06	2.20542e+06	2.0861e+06	1.91982e+06	1.89916e+06	2.02184e+06	2.04042e+06	2.35909e+06	2.04076e+06	2.72342e+06	2.5343e+06	2.199e+06	2.37132e+06	2.36219e+06	2.41978e+06	2.07887e+06	2.15029e+06	2.08839e+06	2.0351e+06	2.38089e+06	2.39093e+06	2.44061e+06	2.50314e+06	2.58238e+06	2.64242e+06	1.90196e+06	2.0351e+06	2.07881e+06	1.96665e+06	2.40116e+06
1,1,6-Trimethyl-1,2-dihydronaphthalene	C13 H16	21.43	-0.0002	-1.15	172.125	172.125	12.819	1	2.07795e+07	1	0				8	22	22	DDA for preferred ion	762885	830630	751314	691172	727235	730718	686682	836935	699761	761296	1.20645e+06	1.28067e+06	800547	722703	764186	883634	635784	717102	616410	671063	1.06471e+06	1.31989e+06	874958	962351	985051	1.01643e+06	628212	684924	663098	774760	1.20585e+06
Sorbic acid	C6 H8 O2	23.81	0.00024	2.13	112.052	112.053	6.018	1	2.07224e+07	16	0				8	12	10	DDA for preferred ion	1.15255e+07	1.15331e+07	1.21135e+07	1.21665e+07	1.16919e+07	1.24138e+07	1.18835e+07	1.02096e+07	1.18492e+07	1.06645e+07	1.99922e+07	1.19459e+07	1.32607e+07	1.42254e+07	1.27336e+06	1.49334e+07	1.29426e+07	1.23939e+07	1.29517e+07	2.22032e+06	3.62137e+06	3.1026e+06	5.16182e+06	5.05706e+06	3.74936e+06	4.12227e+06	3.12642e+06	3.38283e+06	4.80868e+06	4.32921e+06	3.90824e+06
N,N-Dihydroxy-L-tryptophan	C11 H12 N2 O4	38.89	-0.00026	-1.09	236.08	236.079	5.056	0.083	2.0672e+07	4	0				8	24	24	DDA for preferred ion	3.03281e+06	3.61567e+06	2.31007e+06	2.59602e+06	2.40835e+06	1.95872e+06	3.94368e+06	2.33405e+06	2.55149e+06	1.74491e+06	1.96678e+07	1.15488e+07	2.03861e+07	2.68596e+06	1.45175e+06	2.35722e+06	1.25972e+06	1.70599e+06	1.14086e+06	2.28366e+06	5.28281e+06	5.45431e+06	4.20815e+06	5.25132e+06	2.36106e+06	3.55985e+06	1.52674e+06	2.15831e+06	2.10868e+06	2.74439e+06	2.04314e+06
2-Hydroxy-4,5',8a'-trimethyl-1'-oxo-4-vinyloctahydro-1'H-spiro[cyclopentane-1,2'-naphthalene]-5'-carboxylic acid	C20 H30 O4	20.59	-0.00083	-2.5	334.214	334.214	12.902	0.084	2.05489e+07	32	1	69.9	58.3		8	22	22	DDA for preferred ion	185839	109169	116266	133731	97928.5	133889	155358	143457	118249	127568	392338	379014	163611	245161	209583	257687	209846	225692	143956	171339	163947	114906	250776	284697	103021	90739.4	159603	201650	108229	109227	254521
2-Aminonicotinic acid	C6 H6 N2 O2	19.83	-0.00028	-2.06	138.043	138.043	1.868	0.075	2.05085e+07	8	0				5	36	21	DDA for preferred ion	3.17319e+06	2.70182e+06	2.42917e+06	2.30346e+06	4.10977e+06	3.56824e+06	69953.8	98702.8	52488.7	46064.8	203997	129946	1.01659e+07	7.8648e+06	7.02967e+06	6.94574e+06	5.6612e+06	5.61292e+06	88079.1	91966.3	130126	137728	1.05078e+07	1.05769e+07	95283.5	95967.5	1.33937e+07	1.41774e+07	66368.9	61031.8	1.00898e+07
Sebacic acid	C10 H18 O4	45.31	-8e-05	-0.38	202.121	202.12	9.142	1	2.02761e+07	9	2	88.6	85.4		8	20	20	DDA for preferred ion	1.11593e+06	1.63712e+06	1.75565e+06	1.45882e+06	1.26234e+07	1.21949e+07	1.69874e+06	755040	986559	1.46945e+06	9.17151e+06	3.42826e+06	1.9382e+07	1.79632e+07	7.02367e+06	6.18252e+06	1.71522e+06	1.25791e+06	1.78461e+06	1.60885e+06	1.55172e+06	1.25803e+06	2.5885e+06	2.47641e+06	1.97729e+06	1.42647e+06	8.29273e+06	8.75648e+06	4.86708e+06	2.16444e+06	1.48469e+06
1-Methyl-1-benzylidene-acetone	C11 H12 O	28.57	-5e-05	-0.33	160.089	160.089	14.522	1	2.02172e+07	3	0				8	29	27	DDA for preferred ion	1.78256e+06	2.09656e+06	1.73262e+06	1.75569e+06	1.79663e+06	2.04568e+06	1.78482e+06	1.88832e+06	1.58611e+06	1.70501e+06	2.38578e+06	2.95284e+06	1.41704e+06	1.55018e+06	1.95713e+06	1.91605e+06	1.77677e+06	1.73473e+06	1.55078e+06	1.7053e+06	2.10053e+06	1.75725e+06	1.4732e+06	2.00607e+06	1.52046e+06	1.50824e+06	1.55714e+06	1.55367e+06	1.89063e+06	1.8712e+06	2.30073e+06
2-MeO-E1	C19 H24 O3	12.82	-0.00066	-2.2	300.173	300.172	12.287	1	2.00886e+07	20	0				8	37	38	DDA for preferred ion	434227	464838	222920	175985	138574	166238	297625	227522	134182	135223	1.07473e+06	549567	273447	250701	423210	307725	382908	379084	278489	244302	580849	440475	195069	212416	86629.7	119300	169908	162446	93498.1	52069.9	237371
NP-018716	C11 H20 O4	59.26	-0.00036	-1.67	216.136	216.136	9.802	1	2.00614e+07	3	2	87	83.1		8	21	19	DDA for preferred ion	1.09756e+06	1.43601e+06	2.23645e+06	2.41358e+06	9.3043e+06	8.94672e+06	2.68415e+06	1.1691e+06	1.20955e+06	850255	6.29061e+06	4.20754e+06	2.09245e+07	1.38254e+07	3.85603e+06	3.95995e+06	1.10095e+06	1.3581e+06	2.06116e+06	2.66381e+06	1.23924e+06	1.79036e+06	2.21756e+06	2.71849e+06	1.14902e+06	1.66196e+06	5.78131e+06	6.307e+06	2.00123e+06	1.98075e+06	1.59066e+06
MFCD00037215	C8 H14 N2 O5	27.93	-0.00024	-1.11	218.09	218.09	1.744	0.114	1.99231e+07	8	0				8	32	28	DDA for preferred ion	8.00629e+06	7.58527e+06	6.17993e+06	6.66023e+06	1.02722e+07	1.09793e+07	6.48633e+06	7.90104e+06	4.03696e+06	3.32937e+06	5.5333e+06	4.01831e+06	1.34224e+07	1.26514e+07	9.55246e+06	8.38987e+06	8.05175e+06	1.18443e+07	4.63149e+06	4.58141e+06	4.62422e+06	4.5393e+06	1.22801e+07	1.17696e+07	6.92063e+06	7.29557e+06	1.06876e+07	1.10966e+07	4.89178e+06	4.1775e+06	1.08577e+07
ENU	C3 H7 N3 O2	13.89	0.00016	1.34	117.054	117.054	1.58	1	1.98588e+07	3	0				8	19	14	DDA for preferred ion	4.08812e+06	4.25835e+06	2.72985e+06	3.25867e+06	2.47615e+06	2.05279e+06	5.01722e+06	4.16396e+06	5.7395e+06	6.88336e+06	9.02088e+06	9.52187e+06	6.22685e+06	5.96721e+06	7.96937e+06	6.67115e+06	7.05847e+06	9.82909e+06	1.47515e+07	1.46612e+07	1.01695e+06	950561	1.42288e+06	1.5021e+06	4.11577e+06	3.92985e+06	3.6593e+06	3.49348e+06	3.98552e+06	3.78238e+06	8.25275e+06
MFCD01111382	C12 H16 O2	23.88	-0.00013	-0.7	192.115	192.115	11.918	0.117	1.96365e+07	27	0				8	28	28	DDA for preferred ion	1.81291e+06	1.72144e+06	1.44144e+06	1.73563e+06	1.42164e+06	1.29114e+06	1.60483e+06	1.63232e+06	1.66542e+06	1.70826e+06	2.55828e+06	2.63674e+06	1.60362e+06	1.61878e+06	1.87697e+06	1.74226e+06	1.4813e+06	1.48538e+06	1.66869e+06	1.5061e+06	2.32236e+06	2.50521e+06	2.20796e+06	2.07349e+06	2.32486e+06	2.47399e+06	1.40277e+06	1.55093e+06	1.67172e+06	1.82487e+06	2.46011e+06
NP-003399	C14 H12 O2	36.36	-0.00043	-2.03	212.084	212.083	10.88	1	1.94658e+07	13	1	88.6	85.5		8	24	22	DDA for preferred ion	46043.4	74245.2	41243.4	42745.9	44701.7	46486.5	39710.3	37890.1	83127.7	50049.6	49750.8	50351.7	47457	43160.3	55813.1	52478.2	68421.4	52857.1	107226	60465.5	98717	70364.8	34021.2	63556.8	41107.8	40200.4	41034	41081.7	45042.2	43452.3	45481.4
Norophthalmic acid	C10 H17 N3 O6	46.67	-0.00045	-1.63	275.112	275.111	1.665	1	1.94605e+07	7	0				8	39	41	DDA for preferred ion	6.7725e+06	5.09278e+06	2.56481e+06	3.32302e+06	4.45279e+06	4.23951e+06	6.17819e+06	6.42626e+06	2.46936e+06	2.52957e+06	7.36578e+06	8.41029e+06	7.33929e+06	5.7072e+06	4.74539e+06	4.99656e+06	4.25145e+06	4.70388e+06	4.4635e+06	5.11274e+06	4.90126e+06	5.13443e+06	4.27354e+06	5.29828e+06	9.04029e+06	9.28683e+06	3.17916e+06	3.66163e+06	4.32732e+06	5.64471e+06	6.14335e+06
1,7-Dihydroxy-12-methyl-13-vinyl-2,10-dioxatetracyclo[5.4.1.1~8,11~.0~4,12~]tridecan-9-one	C14 H18 O5	37.93	-0.0006	-2.27	266.115	266.115	11.539	1	1.9429e+07	9	0				8	30	30	DDA for preferred ion	1.0181e+07	1.00511e+07	1.1192e+07	1.02547e+07	9.27226e+06	1.00127e+07	1.08449e+07	9.56594e+06	1.06468e+07	8.82839e+06	1.61702e+07	9.17431e+06	1.23752e+07	1.28455e+07	1.31417e+07	1.15355e+07	1.10697e+07	1.11619e+07	1.05789e+07	1.0834e+07	9.19244e+06	7.02035e+06	7.22253e+06	6.92731e+06	6.17798e+06	6.59816e+06	5.25945e+06	5.23468e+06	6.13956e+06	5.38606e+06	7.53309e+06
Nootkatone	C15 H22 O	32.5	-0.00024	-1.1	218.167	218.167	12.695	1	1.94204e+07	49	1	62.9	56.5		8	26	26	DDA for preferred ion	1.15424e+06	1.15576e+06	1.1359e+06	1.16262e+06	1.05583e+06	1.00114e+06	1.01091e+06	1.07906e+06	967779	953337	1.70118e+06	1.72542e+06	1.29546e+06	1.43625e+06	1.32772e+06	1.28683e+06	1.09757e+06	1.14534e+06	914710	991800	1.73475e+06	1.64227e+06	1.45698e+06	1.32337e+06	1.25598e+06	1.45166e+06	900268	1.01255e+06	942224	882298	1.5634e+06
Glycidyl methacrylate	C7 H10 O3	14.08	-0.00248	-17.49	142.063	142.061	1.945	1	1.94121e+07	0	1	62.9	8.1		6	34	30	DDA for preferred ion	1.52135e+06	1.40621e+06	1.53458e+06	376666	1.25494e+07	9.6401e+06	9.29195e+06	7.49195e+06	9.31335e+06	7.55399e+06	1.6697e+07	9.62367e+06	2.12603e+07	1.74102e+07	1.98009e+07	1.69681e+07	1.44731e+07	1.4393e+07	1.32213e+07	1.1606e+07	2.46289e+06	1.58529e+06	2.38665e+06	2.12771e+06	1.65506e+06	1.7388e+06	1.73437e+06	1.55906e+06	1.65609e+06	1.19286e+06	2.3411e+06
Homo-L-arginine	C7 H16 N4 O2	61.54	-0.00019	-1.01	188.127	188.127	1.563	1	1.90487e+07	2	0				8	27	26	DDA for preferred ion	4.51862e+06	4.9535e+06	3.81161e+06	3.16676e+06	4.71387e+06	5.53948e+06	4.71068e+06	4.45884e+06	4.82092e+06	4.24183e+06	9.40579e+06	5.62607e+06	9.01406e+06	8.78325e+06	5.92377e+06	6.05425e+06	5.70222e+06	6.06391e+06	6.82601e+06	7.23025e+06	4.81178e+06	4.56552e+06	4.24562e+06	4.05124e+06	7.81741e+06	7.4239e+06	3.69194e+06	3.09893e+06	3.955e+06	3.58146e+06	6.45483e+06
Diethyleneglycol dibenzoate	C18 H18 O5	16.22	-0.00054	-1.73	314.115	314.115	13.078	1	1.9034e+07	23	2	92.5	9.6		8	46	48	DDA for preferred ion	859606	927351	698265	850081	739991	676917	883486	1.21758e+06	431920	579392	3.2085e+06	3.81565e+06	781167	858609	1.08477e+06	1.23147e+06	559928	657613	506470	568517	2.17925e+06	2.02581e+06	1.10493e+06	1.4197e+06	1.82179e+06	2.11777e+06	612922	596677	792843	904179	2.44344e+06
11-Aminoundecanoic acid	C11 H23 N O2	76.92	-0.00022	-1.1	201.173	201.173	8.722	1	1.89023e+07	1	0				8	18	18	DDA for preferred ion	422818	423330	670495	658529	4.73197e+06	4.89149e+06	298544	214740	151545	98721.9	397545	274574	2.65655e+06	2.57726e+06	5.42783e+06	4.93788e+06	154980	178507	178757	172898	2.46642e+06	2.07168e+06	2.14195e+06	2.33479e+06	137224	150970	2.79872e+06	2.66094e+06	643739	545923	656608
nylon cyclic dimer	C12 H22 N2 O2	26.51	-0.00033	-1.45	226.168	226.168	7.32	1	1.8812e+07	3	0				8	34	35	DDA for preferred ion	900905	856690	1.53248e+06	1.4115e+06	866457	815886	866336	906547	742215	671111	1.51562e+06	1.37544e+06	1.05167e+06	1.43525e+06	1.15966e+06	1.24994e+06	897454	916192	812627	820706	1.25819e+06	1.44278e+06	2.17849e+06	2.086e+06	1.22184e+06	1.26081e+06	774762	917768	804344	804553	1.37983e+06
3-Hydroxyanthranilic acid	C7 H7 N O3	18.75	-0.0001	-0.67	153.043	153.042	3.11	1	1.88031e+07	15	9	91.5	9.6		8	17	16	DDA for preferred ion	7.07013e+06	7.10259e+06	5.85639e+06	6.7042e+06	6.38731e+06	8.77033e+06	199671	133116	8.47648e+06	7.76134e+06	7.74594e+06	5.83087e+06	7.17156e+06	7.5154e+06	6.63887e+06	6.71945e+06	171610	144356	8.73935e+06	8.97168e+06	3.52568e+06	2.91184e+06	89354.4	92523.1	1.14078e+07	1.06637e+07	6.11833e+06	6.015e+06	1.14712e+07	8.77921e+06	9.73861e+06
1780537	C11 H20 O4	26.03	-0.00017	-0.79	216.136	216.136	11.79	1	1.85564e+07	3	0				8	25	26	DDA for preferred ion	804278	1.09163e+06	903997	693803	1.2038e+06	962074	875047	820118	796465	834601	1.0622e+06	1.04918e+06	872411	841935	1.03403e+06	946000	761423	743933	839734	927073	1.06256e+06	1.28407e+06	981052	1.04109e+06	1.08059e+06	1.11974e+06	986362	860355	1.26835e+06	841479	1.06855e+06
4-methyl-5-oxo-2-pentyl-2,5-dihydrofuran-3-carboxylic acid	C11 H16 O4	62.12	17.0265	80273.9	212.105	229.131	7.495	0.074	1.85241e+07	1	3	71.2	60.1		8	26	27	DDA for preferred ion	368431	340155	435444	437801	1.90022e+07	1.88131e+07	146735	129819	103676	86795.9	393589	166203	1.61441e+07	1.73089e+07	9.91165e+06	9.5502e+06	18867.4	125109	67959.3	180064	1.1509e+06	954351	842095	1.01216e+06	31110.2	69148.3	7.3425e+06	7.42512e+06	651416	572253	797797
Valproic acid	C8 H16 O2	12.09	-0.00027	-1.9	144.115	144.115	14.369	1	1.82457e+07	34	0				8	42	36	DDA for preferred ion	447960	397262	807650	817913	525317	578876	632617	549927	780631	847703	425984	252851	328483	275707	438601	389799	329410	410872	321831	322386	1.03266e+06	555311	330488	304942	567732	528406	528032	511933	690432	552828	238264
PEG n12	C24 H50 O13	43.75	17.0261	31164.8	546.325	563.351	7.223	1	1.79051e+07	0	1	92.1	9.6		8	42	43	DDA for preferred ion	279838	274224	375109	340235	753419	665279	348957	341525	176317	141152	1.08037e+06	790082	416499	235079	416703	281888	158935	155140	122598	121903	414204	277727	338278	378332	267305	321007	496592	423868	125716	148455	214394
(2R)-1-{[(2-Aminoethoxy)(hydroxy)phosphoryl]oxy}-3-hydroxy-2-propanyl (7Z,10Z,13Z,16Z)-7,10,13,16-docosatetraenoate	C27 H48 N O7 P	24.39	-0.00087	-1.64	529.317	529.316	14.311	0.102	1.75589e+07	2	0				8	42	45	DDA for preferred ion	3.92874e+06	3.57129e+06	2.04197e+06	2.07371e+06	3.55313e+06	3.53619e+06	5.7167e+06	4.82018e+06	3.19304e+06	2.86935e+06	5.23637e+06	2.85778e+06	6.77656e+06	4.97693e+06	5.21816e+06	3.53775e+06	5.9529e+06	6.00602e+06	4.46732e+06	4.43199e+06	4.29456e+06	2.82822e+06	7.17104e+06	4.86802e+06	4.51382e+06	2.9673e+06	3.32279e+06	3.19764e+06	2.64897e+06	2.04801e+06	3.31813e+06
2442	C7 H12 O3	54.39	-1e-05	-0.09	144.079	144.079	6.808	1	1.75573e+07	9	0				8	22	20	DDA for preferred ion	8.53907e+06	9.2387e+06	6.93109e+06	6.30439e+06	1.35534e+07	1.38385e+07	6.00898e+06	4.69827e+06	8.02325e+06	7.00825e+06	1.40255e+07	1.04053e+07	7.30095e+06	7.62572e+06	1.56031e+07	1.33466e+07	6.36267e+06	6.0858e+06	6.36084e+06	6.36149e+06	1.39456e+07	1.09577e+07	3.18584e+06	3.18502e+06	9.38138e+06	8.41002e+06	2.39157e+06	2.29452e+06	3.6122e+06	3.45598e+06	6.51459e+06
3-Indoleacetamide	C10 H10 N2 O	21.43	-0.00019	-1.08	174.079	174.079	5.89	1	1.71576e+07	6	0				7	42	33	DDA for preferred ion	9.63713e+06	1.00247e+07	1.00899e+07	1.02331e+07	8.67224e+06	9.31782e+06	1.2671e+07	1.11008e+07	1.19866e+07	1.0229e+07	2.82783e+06	1.88805e+06	5.06727e+06	6.16719e+06	7.39579e+06	7.58716e+06	1.15781e+07	1.0909e+07	1.28789e+07	1.25419e+07	3.33784e+06	3.56174e+06	6.19622e+06	6.47785e+06	4.83728e+06	5.20765e+06	1.05735e+07	1.09944e+07	1.19707e+07	1.1115e+07	2.89856e+06
Iodocarb (IPBC)	C8 H12 I N O2	14.89	-0.00035	-1.25	280.991	280.991	11.513	1	1.70674e+07	0	1	93	9.7		8	24	24	DDA for preferred ion	1.62174e+06	1.82373e+06	1.54421e+06	1.48774e+06	1.42828e+06	1.39016e+06	1.49696e+06	1.56672e+06	1.42462e+06	1.44113e+06	2.49431e+06	2.57645e+06	1.83934e+06	1.86997e+06	1.92739e+06	1.89895e+06	1.59462e+06	1.50849e+06	1.65936e+06	1.4843e+06	2.17457e+06	2.2623e+06	2.09233e+06	1.96909e+06	2.10825e+06	2.07509e+06	1.44408e+06	1.51373e+06	1.43929e+06	1.46595e+06	2.34336e+06
(4R)-5-Hydroxy-L-leucine	C6 H13 N O3	41.18	-0.00014	-0.92	147.09	147.089	1.76	1	1.6995e+07	10	0				8	19	16	DDA for preferred ion	2.48681e+06	2.66116e+06	2.09303e+06	2.56571e+06	3.64491e+06	3.85646e+06	6.0131e+06	3.03907e+06	3.23749e+06	1.93225e+06	4.87186e+06	5.95681e+06	6.69782e+06	5.97052e+06	4.02209e+06	3.95072e+06	5.33514e+06	5.45263e+06	3.95283e+06	4.77539e+06	5.68756e+06	4.4541e+06	7.52274e+06	7.48007e+06	5.05598e+06	4.62386e+06	3.83442e+06	3.67837e+06	1.16663e+06	1.88367e+06	4.23164e+06
MFCD00130070	C10 H21 N O	28.13	-0.00032	-1.89	171.162	171.162	11.728	1	1.69157e+07	1	0				8	17	16	DDA for preferred ion	5.37481e+06	5.3575e+06	4.66671e+06	4.75437e+06	6.36942e+06	7.65377e+06	4.21195e+06	3.76911e+06	4.30281e+06	3.38708e+06	5.44436e+06	2.9876e+06	4.77864e+06	5.03046e+06	9.39793e+06	8.1402e+06	3.633e+06	3.84893e+06	4.27079e+06	4.38989e+06	5.75518e+06	5.3068e+06	4.79162e+06	4.69591e+06	4.00361e+06	3.63351e+06	5.11331e+06	5.4269e+06	3.70809e+06	2.99726e+06	4.12463e+06
6-Methyl-6-(5-methyl-furan-2-yl)-hept-3-en-2-one	C13 H18 O2	42.76	-0.00025	-1.19	206.131	206.13	11.667	0.097	1.68893e+07	27	0				8	21	21	DDA for preferred ion	796571	799824	664778	841608	743699	622871	762912	771407	683185	711658	962540	1.12092e+06	848424	818116	848959	829323	747312	711850	660834	691432	960176	960424	982024	951633	931230	936158	693759	661626	680084	661685	958618
3-Hydroxytridecanoic acid	C13 H26 O3	50	-0.00049	-2.11	230.188	230.188	10.979	1	1.67636e+07	2	0				8	29	30	DDA for preferred ion	6.15233e+06	6.25278e+06	8.40739e+06	7.84038e+06	5.45094e+06	5.38274e+06	5.90635e+06	4.65359e+06	9.60915e+06	8.01133e+06	1.02594e+07	5.51421e+06	6.42756e+06	6.21668e+06	1.37031e+07	1.18954e+07	1.01821e+07	9.83407e+06	1.1144e+07	1.07522e+07	4.18178e+06	3.21375e+06	3.66136e+06	3.63018e+06	3.77671e+06	3.70308e+06	2.88584e+06	3.35233e+06	2.98022e+06	2.4272e+06	4.14858e+06
{3-[(3,3-Dimethyl-2-oxiranyl)methyl]-4,6-dihydroxy-2-methoxyphenyl}acetic acid	C14 H18 O6	23.81	-0.00073	-2.58	282.11	282.11	11.28	0.087	1.6674e+07	9	0				8	40	17	DDA for preferred ion	5.60843e+06	4.82191e+06	1.16412e+07	6.85446e+06	1.00037e+07	1.02835e+07	1.2731e+07	5.99311e+06	8.31715e+06	1.24057e+07	4.59433e+06	7.71441e+06	3.97479e+06	5.85587e+06	1.12679e+07	3.913e+06	5.70713e+06	1.22946e+07	3.57952e+06	9.00944e+06	5.52974e+06	4.07773e+06	6.24635e+06	5.85657e+06	3.11279e+06	3.17942e+06	3.80227e+06	3.89248e+06	4.5147e+06	5.21365e+06	6.98415e+06
9-hydroxy-7-(2-hydroxypropan-2-yl)-1,4a-dimethyl-1,2,3,4,4a,9,10,10a-octahydrophenanthrene-1-carboxylic acid	C20 H28 O4	29.03	-18.0112	-54218.2	332.199	314.188	10.128	1	1.65453e+07	17	1	67.7	57.8		8	26	26	DDA for preferred ion	2.83906e+06	2.75869e+06	1.80016e+06	1.83106e+06	1.40338e+06	1.43084e+06	2.01735e+06	1.71717e+06	787465	530224	4.55426e+06	2.68827e+06	2.04215e+06	1.94231e+06	2.49419e+06	2.18035e+06	2.26039e+06	2.28514e+06	760958	691556	1.57076e+06	1.09709e+06	1.12972e+06	1.13886e+06	386475	403282	560862	654740	249248	204420	444939
NP-003459	C9 H14 O4	42.65	-18.0106	-96784.9	186.089	168.079	6.82	0.094	1.6456e+07	13	1	61.6	56.2		8	26	26	DDA for preferred ion	2.13049e+06	2.35167e+06	2.69275e+06	2.37177e+06	2.67922e+06	2.71424e+06	1.9515e+06	1.76039e+06	2.2464e+06	2.13388e+06	5.86647e+06	3.15848e+06	2.02825e+06	2.06329e+06	4.31475e+06	3.70273e+06	2.65082e+06	2.42989e+06	3.07771e+06	4.93804e+06	285950	190714	567580	612640	529673	261861	513602	422496	2.70252e+06	2.44531e+06	483507
S-Allyl-L-cysteine	C6 H11 N O2 S	32.14	-0.00019	-1.18	161.051	161.051	3.312	1	1.64254e+07	5	0				8	27	27	DDA for preferred ion	2.54049e+06	2.29044e+06	1.96696e+06	2.04474e+06	1.55113e+06	1.59296e+06	2.84656e+06	3.01699e+06	3.39066e+06	5.36708e+06	3.50041e+06	3.55103e+06	1.86465e+06	2.0602e+06	3.30361e+06	3.32494e+06	4.07102e+06	4.16181e+06	4.89621e+06	4.9583e+06	3.32329e+06	3.15451e+06	2.98758e+06	3.22992e+06	3.22448e+06	3.26303e+06	6.05654e+06	7.30544e+06	5.62009e+06	5.7244e+06	1.19927e+07
9,10-Dihydroxy-11-(3-pentyl-2-oxiranyl)undecanoic acid	C18 H34 O5	63.83	-0.00058	-1.75	330.241	330.24	10.648	0.093	1.6415e+07	7	0				8	29	29	DDA for preferred ion	2.89829e+06	2.84822e+06	4.31077e+06	3.50039e+06	5.75893e+06	5.4418e+06	2.95389e+06	3.68547e+06	7.27007e+06	5.21695e+06	1.06761e+07	8.21075e+06	9.77748e+06	9.14401e+06	5.22096e+06	4.52567e+06	4.05999e+06	4.18383e+06	7.06774e+06	6.46948e+06	8.18657e+06	6.17488e+06	5.78242e+06	5.99639e+06	6.22043e+06	7.20938e+06	4.98283e+06	5.3691e+06	4.94894e+06	4.9606e+06	4.6075e+06
5-[(5-Hydroxytetrahydro-2-furanyl)methyl]-1,3-benzenediol	C11 H14 O4	41.67	-0.00031	-1.47	210.089	210.089	8.386	0.087	1.62932e+07	22	0				8	22	18	DDA for preferred ion	1.33907e+06	1.51243e+06	1.47894e+06	1.66659e+06	4.75247e+06	4.87662e+06	1.58177e+06	802819	859923	686371	3.69566e+06	2.01817e+06	1.37611e+07	5.13348e+06	2.33706e+06	2.46476e+06	613767	987473	1.07769e+06	1.3726e+06	1.23844e+06	1.70484e+06	1.43851e+06	1.54679e+06	1.40113e+06	2.00336e+06	3.63796e+06	3.80312e+06	1.61618e+06	1.55956e+06	1.26532e+06
Taurocholic acid	C26 H45 N O7 S	29.17	-0.00086	-1.67	515.292	515.291	9.639	0.089	1.6282e+07	5	1	76.8	68.2		2	12	0	DDA for preferred ion	2.24251e+06	2.31977e+06	495826	410446	293802	328130	226235	273967	738420	660860	177041	107590	137284	138329	504565	411443	1.54396e+07	1.58014e+07	2.79427e+06	733631	182050	147182	198113	188604	199485	177420	357087	343777	486194	389694	224822
N4-Acetylcytidine	C11 H15 N3 O6	25	-0.00028	-0.98	285.096	285.096	5.255	1	1.61968e+07	1	1	89.9	9.5		8	30	29	DDA for preferred ion	2.33455e+06	2.42605e+06	2.08521e+06	2.06178e+06	2.18888e+06	2.20548e+06	2.43389e+06	2.00567e+06	3.27235e+06	2.65874e+06	4.72459e+06	2.86298e+06	3.40411e+06	3.62659e+06	3.36077e+06	3.12333e+06	3.31185e+06	3.29289e+06	4.33762e+06	4.13944e+06	2.49483e+06	2.11865e+06	2.63503e+06	2.5198e+06	5.04819e+06	4.71424e+06	2.92525e+06	2.81872e+06	4.23134e+06	3.38666e+06	6.27383e+06
Methyl indole-3-acetate	C11 H11 N O2	40	-0.00027	-1.4	189.079	189.079	9.523	1	1.61565e+07	6	1	92.9	9.6		8	19	18	DDA for preferred ion	2.49007e+06	2.45927e+06	1.83584e+06	1.84136e+06	6.61072e+06	6.47142e+06	1.21297e+07	9.94097e+06	6.32493e+06	5.3705e+06	4.22881e+06	2.60143e+06	1.01066e+07	1.03741e+07	3.34657e+06	2.64254e+06	1.2916e+07	1.30654e+07	1.03217e+07	8.53622e+06	2.0813e+06	1.73008e+06	5.91869e+06	6.18726e+06	1.46589e+07	1.54123e+07	8.77222e+06	8.36724e+06	2.98615e+06	2.47963e+06	4.51578e+06
Prolylleucine	C11 H20 N2 O3	41.67	-0.00026	-1.16	228.147	228.147	1.974	0.092	1.61247e+07	2	1	76.6	8.8		3	34	22	DDA for preferred ion	1.44576e+07	1.35966e+07	5.98767e+06	5.39482e+06	6.51069e+06	6.66429e+06	8.07762e+06	6.67856e+06	4.75298e+06	3.97411e+06	1.88593e+07	1.37747e+07	3.22569e+07	3.73012e+07	6.65547e+07	7.73344e+07	1.87861e+07	1.93314e+07	1.57453e+07	1.5739e+07	2.43337e+07	2.28819e+07	1.06024e+08	1.24057e+08	1.38543e+08	2.19273e+08	7.72519e+06	6.17735e+06	4.73809e+06	4.29726e+06	1.71436e+07
Caprolactam	C6 H11 N O	55.32	5e-05	0.44	113.084	113.084	5.556	0.079	1.60891e+07	4	1	71.2	41.3		8	21	18	DDA for preferred ion	804199	127371	771319	1.16428e+06	1.6826e+07	1.63715e+07	834818	75773	976437	967044	739521	716437	1.30148e+07	1.33831e+07	2.82885e+06	2.44481e+06	730758	795161	778556	809486	930159	849596	807077	853771	738706	688631	8.48653e+06	8.25716e+06	820298	938469	681764
N-(3-acetamidopropyl)pyrrolidin-2-one	C9 H16 N2 O2	26.67	-0.00011	-0.57	184.121	184.121	5.565	1	1.60328e+07	2	0				8	22	22	DDA for preferred ion	4.74792e+06	4.69124e+06	3.25217e+06	3.47568e+06	3.80225e+06	3.9569e+06	3.43577e+06	2.98409e+06	4.55052e+06	3.35358e+06	7.86324e+06	4.34805e+06	4.86858e+06	4.78878e+06	4.65919e+06	4.16159e+06	4.59523e+06	4.28438e+06	5.41277e+06	5.25065e+06	5.63749e+06	4.32798e+06	2.67564e+06	2.73728e+06	6.89116e+06	7.52248e+06	3.15887e+06	3.21719e+06	3.63742e+06	3.14754e+06	4.5525e+06
N-(tert-Butoxycarbonyl)-L-leucine	C11 H21 N O4	17.39	-0.00015	-0.66	231.147	231.147	7.108	0.076	1.59538e+07	5	0				8	23	24	DDA for preferred ion	261947	292372	654610	607116	1.23203e+07	1.20517e+07	71867.2	189179	202205	98835	359198	225414	1.35705e+07	1.35505e+07	8.76777e+06	8.30074e+06	161597	196830	116847	130634	603509	529420	296245	318685	164638	152818	6.05594e+06	6.13246e+06	641320	550704	488065
Ricinoleic Acid	C18 H34 O3	56.25	-0.00048	-1.62	298.251	298.25	13.334	0.085	1.59012e+07	14	0				8	38	39	DDA for preferred ion	435316	485108	707765	631966	1.1705e+07	1.19801e+07	682572	749556	623092	533141	1.06193e+06	494437	1.14192e+07	1.35909e+07	3.47283e+06	3.28703e+06	902073	946428	414215	445933	576419	799282	571862	672952	438993	422945	6.25403e+06	7.12772e+06	544494	550553	825079
(2E,6E)-2,6-Octadienal	C8 H12 O	45.45	4e-05	0.29	124.089	124.089	8.383	1	1.58716e+07	10	0				8	21	12	DDA for preferred ion	1.61464e+06	1.93063e+06	2.2241e+06	2.51376e+06	8.85999e+06	8.6691e+06	2.35283e+06	920632	1.57862e+06	1.12766e+06	5.37595e+06	3.24308e+06	1.86267e+07	1.2492e+07	3.71129e+06	3.66271e+06	917600	1.29169e+06	1.92409e+06	2.35351e+06	1.3928e+06	1.54646e+06	1.9342e+06	2.22572e+06	1.32616e+06	1.79544e+06	5.47336e+06	5.95168e+06	2.2208e+06	2.22868e+06	1.26898e+06
N6-Acetyl-L-lysine	C8 H16 N2 O3	61.54	-0.00022	-1.19	188.116	188.116	1.834	1	1.58269e+07	12	5	79.4	52.2		8	26	23	DDA for preferred ion	5.63667e+06	5.50014e+06	6.89832e+06	6.69182e+06	8.42203e+06	7.00813e+06	8.84818e+06	8.53021e+06	6.54462e+06	5.95311e+06	7.74121e+06	4.79319e+06	9.42378e+06	8.58982e+06	6.4278e+06	6.63141e+06	7.13228e+06	7.95993e+06	5.43677e+06	7.99847e+06	5.11252e+06	4.5303e+06	7.91039e+06	7.8344e+06	7.43303e+06	7.89161e+06	4.50725e+06	4.57057e+06	5.88482e+06	4.6094e+06	5.12301e+06
1-Methyl-1-benzylidene-acetone	C11 H12 O	33.33	-0.00014	-0.9	160.089	160.089	11.722	1	1.57919e+07	3	1			60.8	8	16	16	DDA for preferred ion	1.18529e+06	1.37413e+06	1.30933e+06	1.29498e+06	1.59073e+06	1.5317e+06	1.21692e+06	1.15408e+06	1.35497e+06	1.13114e+06	1.64847e+06	1.37074e+06	1.74694e+06	1.79773e+06	1.65815e+06	1.76323e+06	1.13666e+06	1.10412e+06	1.21802e+06	1.24989e+06	1.33392e+06	1.21357e+06	1.30722e+06	1.21735e+06	1.23638e+06	1.16651e+06	1.44347e+06	1.43612e+06	1.32693e+06	1.17889e+06	1.39058e+06
N,N-Bis(2-hydroxyethyl)dodecanamide	C16 H33 N O3	56.41	-0.00049	-1.7	287.246	287.246	10.416	0.081	1.56482e+07	1	0				8	29	28	DDA for preferred ion	194436	235764	192068	263003	1.52429e+07	1.67949e+07	74253	91056.9	96907.9	84681.1	143112	214114	1.1436e+07	1.11157e+07	2.51746e+06	2.27227e+06	98726.9	109205	120340	123830	337896	232970	262609	248764	141361	103487	7.52238e+06	7.45385e+06	245904	202266	305248
(+/-)-Camphoric acid	C10 H16 O4	31.11	-0.00015	-0.76	200.105	200.105	8.176	1	1.56369e+07	8	0				8	23	23	DDA for preferred ion	5.68393e+06	5.43003e+06	5.14844e+06	5.09415e+06	5.69805e+06	5.63748e+06	5.16209e+06	4.54314e+06	4.91898e+06	4.3703e+06	1.60177e+07	1.08742e+07	6.83835e+06	6.5786e+06	8.70804e+06	8.65339e+06	5.44573e+06	5.11967e+06	5.5067e+06	5.1825e+06	3.91942e+06	3.79034e+06	7.59645e+06	6.74183e+06	5.80458e+06	5.84603e+06	2.63561e+06	2.66302e+06	5.80094e+06	5.30142e+06	4.16306e+06
7a-Hydroxy-3,6-dimethyl-5,6,7,7a-tetrahydro-1-benzofuran-2(4H)-one	C10 H14 O3	34.48	-1e-05	-0.07	182.094	182.094	7.005	1	1.56145e+07	22	0				8	25	22	DDA for preferred ion	3.58359e+06	3.43046e+06	3.97983e+06	4.15629e+06	4.9754e+06	5.6644e+06	3.29898e+06	3.62287e+06	4.73553e+06	3.24088e+06	8.5133e+06	7.09015e+06	4.25628e+06	4.71033e+06	5.91025e+06	5.80943e+06	4.28995e+06	4.30145e+06	4.30241e+06	4.33751e+06	6.65645e+06	5.68288e+06	4.61403e+06	4.95531e+06	5.03675e+06	4.39412e+06	2.46845e+06	3.03705e+06	7.5031e+06	7.27593e+06	4.24954e+06
undecenal	C11 H20 O	32.89	-0.00025	-1.5	168.151	168.151	10.702	1	1.54934e+07	7	0				8	15	15	DDA for preferred ion	3.37188e+06	3.33047e+06	3.5962e+06	3.28519e+06	3.3753e+06	3.47725e+06	3.84902e+06	3.26917e+06	3.74621e+06	2.90258e+06	1.45437e+07	8.13141e+06	4.19444e+06	4.14429e+06	6.8835e+06	5.91817e+06	3.1694e+06	3.38397e+06	3.43913e+06	2.97632e+06	1.17613e+06	981584	4.64721e+06	4.55021e+06	1.60528e+06	1.48522e+06	827757	872154	4.90035e+06	4.4146e+06	1.38953e+06
Cyclohexylamine	C6 H13 N	19.3	0.00039	3.9	99.1048	99.1052	4.187	1	1.53437e+07	3	1	61.4	23.6		8	12	10	DDA for preferred ion	4.23968e+06	4.1906e+06	3.48516e+06	3.38607e+06	4.63888e+06	4.49159e+06	3.18853e+06	2.53704e+06	4.03937e+06	2.94899e+06	1.6391e+07	9.34475e+06	5.25174e+06	4.96158e+06	8.64088e+06	6.49265e+06	4.73591e+06	4.99786e+06	4.00079e+06	3.84078e+06	1.07544e+07	8.5364e+06	8.68633e+06	8.14529e+06	1.13262e+07	1.10777e+07	3.59819e+06	3.74956e+06	1.41991e+06	1.26505e+06	1.04555e+07
8-Azabicyclo[3.2.1]octane-1,2,7-triol	C7 H13 N O3	12.9	-8e-05	-0.48	159.09	159.089	5.155	0.08	1.5335e+07	18	0				8	16	15	DDA for preferred ion	273527	225536	276505	253606	429876	235533	161654	130472	1.19181e+06	936551	398110	353032	268145	261662	235906	625637	82118.5	118309	1.19082e+06	1.37549e+06	612035	527451	447734	112047	444484	190381	723937	759072	59090	50599.5	731262
Leu-pro	C11 H20 N2 O3	39.02	-0.00022	-0.95	228.147	228.147	1.901	0.092	1.52891e+07	2	0				6	23	23	DDA for preferred ion	5.63208e+06	5.46973e+06	3.7729e+06	3.46739e+06	4.34854e+06	4.36724e+06	75841.3	69258.9	65931.9	205453	156535	5.07282e+06	5.70771e+06	6.11433e+06	4.85217e+06	4.69935e+06	6.36038e+06	6.79179e+06	6.93467e+06	134859	7.80046e+06	138720	1.04841e+07	1.06563e+07	6.50508e+06	160875	5.25691e+06	4.2813e+06	4.35024e+06	133260	6.3954e+06
Oxepanone	C6 H10 O2	40.91	0.00022	1.97	114.068	114.068	5.844	0.096	1.52651e+07	22	2	88.6	35.6		8	12	9	DDA for preferred ion	1.5276e+07	1.39352e+07	1.2688e+07	1.16275e+07	5.90396e+06	6.94587e+06	8.67266e+06	7.96178e+06	1.01313e+07	8.36407e+06	6.52215e+06	3.72722e+06	7.06673e+06	8.04602e+06	9.28627e+06	9.26952e+06	8.38465e+06	7.34153e+06	9.49289e+06	9.47691e+06	1.40923e+07	1.18897e+07	7.33566e+06	9.34476e+06	5.49786e+06	6.57237e+06	6.54347e+06	6.65981e+06	9.69215e+06	8.64313e+06	4.16659e+06
MFCD00065806	C20 H28 O3	50.7	-0.0007	-2.22	316.204	316.203	11.164	0.089	1.50486e+07	38	0				8	37	37	DDA for preferred ion	60936.6	44447	61277	46501.6	82034.4	63322.1	45187.9	42392.5	55847.8	56572	85464.8	38983.4	67027.7	41937.7	75736.4	52467	53767.5	55747.6	68549.7	64442.7	45057.1	37630.4	35730.9	73217.3	40114.2	35302.8	94937.1	47846.4	47261.7	46450.2	40186.8
cis-acetylacrylic acid	C5 H6 O3	22.64	0.00026	2.25	114.032	114.032	5.423	1	1.48144e+07	7	0				8	10	9	DDA for preferred ion	1.11465e+07	1.05343e+07	1.31223e+07	1.11866e+07	1.07355e+07	1.1579e+07	1.26395e+07	1.04783e+07	1.22062e+07	9.97131e+06	1.37064e+07	8.38381e+06	1.29993e+07	1.3442e+07	1.39712e+07	1.27164e+07	1.20582e+07	1.2195e+07	1.24557e+07	1.19151e+07	1.21615e+06	943785	959150	1.13553e+06	1.0903e+06	1.03318e+06	1.11812e+06	1.12159e+06	1.16908e+06	1.05663e+06	954853
Asarone	C12 H16 O3	30.56	-0.0002	-0.95	208.11	208.11	7.308	1	1.46425e+07	25	0				8	21	21	DDA for preferred ion	4.38234e+06	4.26508e+06	2.43768e+06	1.62048e+06	1.29455e+07	1.48673e+07	132034	116259	3.44858e+06	2.70376e+06	6.6707e+06	2.82363e+06	3.24662e+06	3.17065e+06	8.28186e+06	6.99686e+06	69031.4	404656	447675	435045	1.096e+07	8.61079e+06	870437	677826	9.26837e+06	9.20386e+06	2.56226e+06	2.70758e+06	1.29438e+06	954564	6.92313e+06
Pyrone	C5 H4 O2	23.08	0.00031	3.22	96.0211	96.0214	1.633	1	1.45577e+07	3	0				8	25	20	DDA for preferred ion	8.47851e+06	1.23044e+07	4.27074e+06	4.31998e+06	6.75185e+06	7.46041e+06	5.01569e+06	6.32009e+06	4.45251e+06	4.8019e+06	9.71272e+06	9.72025e+06	9.24361e+06	1.06159e+07	1.11328e+07	1.13037e+07	7.73392e+06	1.04102e+07	1.21757e+07	1.03442e+07	1.31286e+07	9.35241e+06	8.13966e+06	9.40271e+06	8.79003e+06	7.6331e+06	4.48626e+06	9.47062e+06	6.7849e+06	5.57603e+06	1.29103e+07
THREO-SPHINGOSINE, (-)-	C18 H37 N O2	78.33	-0.00059	-1.97	299.282	299.282	14.135	0.09	1.43279e+07	6	0				8	43	46	DDA for preferred ion	777684	602329	522737	516219	1.07839e+07	1.61444e+07	430382	931385	925075	931113	880250	1.52315e+06	7.66646e+06	7.70216e+06	6.76638e+06	5.24159e+06	611548	952401	921507	1.06627e+06	1.23355e+06	766072	1.81312e+06	1.39749e+06	1.04296e+06	233095	6.52713e+06	6.0938e+06	1.75651e+06	1.78336e+06	858195
(2S)-4-Methyl-2-({[(3S,4S,5R)-2,3,4-trihydroxy-5-(hydroxymethyl)tetrahydro-2-furanyl]methyl}amino)pentanoic acid (non-preferred name)	C12 H23 N O7	61.7	-0.0004	-1.37	293.147	293.147	2.674	1	1.4301e+07	2	0				7	47	42	DDA for preferred ion	3.39721e+06	2.89735e+06	4.15305e+06	3.25267e+06	6.28677e+06	6.52101e+06	3.79547e+06	4.07331e+06	2.89756e+06	2.08298e+06	4.02337e+06	1.22626e+07	7.8193e+06	6.11198e+06	2.96527e+06	2.68718e+06	5.38522e+06	3.99495e+06	2.56071e+06	2.41157e+06	1.88081e+06	2.18589e+06	7.33122e+06	6.99815e+06	1.88605e+06	1.99142e+06	6.00486e+06	5.26494e+06	2.93091e+06	2.98331e+06	3.01464e+06
1-(3-Furyl)-1,4-pentanediol	C9 H14 O3	44	-4e-05	-0.25	170.094	170.094	8.233	0.1	1.42494e+07	3	0				8	18	18	DDA for preferred ion	2.98018e+06	2.014e+06	4.10263e+06	6.2939e+06	3.10872e+06	3.7393e+06	2.61523e+06	2.04039e+06	8.25489e+06	4.37983e+06	3.51425e+06	2.44236e+06	2.46063e+06	753675	5.62722e+06	4.48312e+06	3.38031e+06	3.66169e+06	3.82332e+06	4.37113e+06	408580	139869	530408	572840	172917	1.31885e+06	395760	553577	1.9814e+06	954861	350048
2,5-Dimethyl-4-ethoxy-3(2H)-furanone	C8 H12 O3	31.03	0	0.01	156.079	156.079	7.605	1	1.4249e+07	2	0				8	17	17	DDA for preferred ion	1.39478e+06	1.58186e+06	1.4045e+06	1.65037e+06	8.25621e+06	8.76865e+06	1.08384e+06	713321	851006	456711	5.76931e+06	3.17033e+06	1.28975e+07	1.21334e+07	3.43535e+06	3.01425e+06	707398	795772	1.62622e+06	1.87057e+06	2.14316e+06	1.90885e+06	1.81855e+06	1.43829e+06	991451	1.21513e+06	4.54658e+06	4.7816e+06	1.39327e+06	1.07865e+06	1.87589e+06
NP-014175	C20 H28 O3	27.54	-0.00052	-1.63	316.204	316.203	14.02	1	1.41423e+07	38	1	64.1	56.8		8	47	47	DDA for preferred ion	131568	120987	130980	140539	125208	126250	128041	136775	145294	145493	175400	118909	186232	144298	352826	350269	135886	152392	170477	167605	104113	85786.4	129761	102184	133842	100068	146952	135814	146622	134880	166858
hexapropymate	C10 H15 N O2	35.48	4e-05	0.21	181.11	181.11	7.718	1	1.41326e+07	11	0				8	16	16	DDA for preferred ion	121948	151250	256886	254735	1.23369e+07	1.28938e+07	25293.5	35007.4	163861	131788	121372	91238.4	1.06962e+07	1.21001e+07	6.77087e+06	6.14226e+06	21186.1	54851.5	103708	97827.4	536623	424404	201399	177065	131762	115418	5.54707e+06	5.89585e+06	240878	184968	317010
5,8,12-Trihydroxy-2-oxododecanoic acid	C12 H22 O6	61.02	-0.0003	-1.16	262.142	262.141	6.142	0.084	1.4074e+07	2	0				8	23	24	DDA for preferred ion	1.57229e+06	1.44483e+06	708240	689220	2.9744e+06	2.98326e+06	394913	334806	1.24643e+06	886134	1.93675e+06	1.24266e+06	961679	1.12396e+06	1.39603e+07	1.15192e+07	705632	684575	989782	1.04156e+06	8.01827e+06	5.28296e+06	534707	454249	8.8734e+06	8.60398e+06	681218	608332	636568	557668	1.0616e+07
7-Octene-3,5-diyn-1-ol	C8 H8 O	17.86	-0.00017	-1.4	120.058	120.057	11.525	1	1.39571e+07	12	0				8	19	19	DDA for preferred ion	6.1218e+06	5.67608e+06	6.59287e+06	6.4122e+06	5.77989e+06	5.98963e+06	7.20638e+06	5.99975e+06	7.15758e+06	5.91952e+06	8.40811e+06	4.88047e+06	6.28358e+06	6.35655e+06	6.49276e+06	5.63968e+06	6.13634e+06	6.26437e+06	6.02991e+06	6.14845e+06	4.28685e+06	3.41214e+06	3.94267e+06	3.67524e+06	3.0858e+06	3.27892e+06	3.3409e+06	3.28763e+06	3.80794e+06	3.23914e+06	3.7226e+06
Adenine	C5 H5 N5	12.77	-4e-05	-0.29	135.054	135.054	2.009	1	1.39427e+07	6	2	94.5	9.7		4	27	25	DDA for preferred ion	434327	654024	525155	696984	208287	734060	3.48175e+06	436027	2.50344e+06	199630	788236	1.04922e+06	1.38204e+07	921319	378319	895652	617311	1.0909e+06	885178	1.21098e+06	766079	1.24309e+06	650471	815477	335512	804257	503993	1.0619e+06	777818	1.1626e+06	303549
1,4a-Dimethyl-6-methylene-5-[2-(2-oxo-2,5-dihydro-3-furanyl)ethyl]decahydro-1-naphthalenecarboxylic acid	C20 H28 O4	25.53	-0.00075	-2.27	332.199	332.198	11.091	1	1.39134e+07	25	2	62.8	56.5		7	49	44	DDA for preferred ion	102431	90172.7	64279.6	46051.4	125899	229008	38095.4	98351	49804	46756	99974.2	71643.8	129152	61761	188230	73285.1	61582.6	62614.8	91143.2	187711	175874	150065	121385	131109	60538.9	64469.6	87362.7	93069.7	49104.4	70658.7	119140
3-oxolauric acid	C12 H22 O3	34.88	-0.00034	-1.6	214.157	214.157	10.706	1	1.39033e+07	2	0				8	19	19	DDA for preferred ion	2.67731e+06	2.69572e+06	2.8821e+06	2.98797e+06	2.65219e+06	2.97141e+06	2.83497e+06	2.26196e+06	3.00167e+06	2.48449e+06	1.30687e+07	7.08293e+06	3.74201e+06	3.72213e+06	6.17273e+06	5.81692e+06	2.73316e+06	2.8622e+06	2.95065e+06	2.88124e+06	830472	674748	4.06647e+06	3.79604e+06	1.10845e+06	1.16888e+06	417973	441148	2.93445e+06	2.54114e+06	1.21496e+06
2-(2E)-2-Octen-1-ylcyclopentanone	C13 H22 O	20.69	-0.00032	-1.62	194.167	194.167	13.938	1	1.38239e+07	13	0				8	34	32	DDA for preferred ion	1.05059e+06	1.0258e+06	963349	1.09505e+06	1.06742e+06	986475	935231	987911	853843	949413	987221	1.34727e+06	914922	1.07608e+06	946823	875310	785420	761466	954383	815278	1.1624e+06	1.37386e+06	999695	1.11575e+06	921393	1.01715e+06	800411	856035	811250	777105	1.01273e+06
PPG n6	C18 H38 O7	23.08	-0.00012	-0.34	366.262	366.262	9.109	1	1.38079e+07	0	2	85.4	33.7		3	13	0	DDA for preferred ion	341475	366136	633020	587151	450327	464899	420734	360834	1.04573e+06	973581	835887	413282	1.65168e+06	238539	491415	527596	676299	674749	853535	917552	200221	202836	643981	727729	257014	250436	403554	350451	535948	486135	201136
(3E)-4-(4-Hydroxy-2,6,6-trimethyl-1-cyclohexen-1-yl)-3-buten-2-one	C13 H20 O2	48.98	-0.00035	-1.66	208.146	208.146	13.063	0.098	1.37885e+07	16	0				8	25	25	DDA for preferred ion	5.07526e+06	4.7241e+06	4.60359e+06	4.72577e+06	4.57003e+06	4.84977e+06	4.43003e+06	3.7095e+06	4.70825e+06	3.5918e+06	7.72932e+06	4.75725e+06	5.47524e+06	5.59001e+06	5.93976e+06	5.81266e+06	5.93141e+06	4.37007e+06	5.47234e+06	5.2547e+06	3.92765e+06	2.90241e+06	3.5561e+06	3.511e+06	3.21496e+06	3.14107e+06	2.95181e+06	2.82021e+06	2.72858e+06	2.12399e+06	4.17351e+06
Dodecanedioic acid	C12 H22 O4	77.78	-0.00025	-1.1	230.152	230.152	8.048	1	1.37771e+07	5	0				8	22	22	DDA for preferred ion	1.90594e+06	2.1019e+06	600740	607395	2.59992e+06	2.61997e+06	188051	164162	2.1867e+06	1.81636e+06	2.07734e+06	1.35422e+06	828720	973715	1.33239e+07	1.33818e+07	150342	156135	246324	215208	8.40409e+06	5.80156e+06	421435	315840	5.63057e+06	5.16449e+06	1.14906e+06	1.16261e+06	599990	475016	1.08511e+07
PPG n5	C15 H32 O6	42.86	-0.00011	-0.36	308.22	308.22	8.416	1	1.36462e+07	1	1	97.5	9.9		8	24	25	DDA for preferred ion	961312	1.07222e+06	1.4051e+06	1.41346e+06	1.04701e+06	1.11087e+06	1.06431e+06	678469	1.35744e+06	884187	4.90636e+06	2.42849e+06	5.00638e+06	1.39149e+06	1.56789e+06	1.61567e+06	1.10754e+06	1.37491e+06	765486	763658	1.9355e+06	1.694e+06	2.45216e+06	2.61778e+06	1.5772e+06	1.64025e+06	1.0166e+06	1.1985e+06	1.17685e+06	1.02218e+06	1.72816e+06
Desthiobiotin	C10 H18 N2 O3	45.95	-0.00018	-0.83	214.132	214.132	7.211	1	1.3558e+07	4	0				8	26	26	DDA for preferred ion	369523	488649	455316	620606	807306	746491	996943	575933	382115	166242	909027	618506	1.3016e+07	1.10753e+06	450536	552637	395534	456540	301393	450479	415073	523583	866506	950978	481685	405015	856845	958112	440028	403484	229876
1-[5-(4-Hydroxy-2-butanyl)-2-methyltetrahydro-2-furanyl]-4-methyl-2-pentanone	C15 H28 O3	55.56	-0.00047	-1.85	256.204	256.203	12.593	1	1.35368e+07	1	0				8	32	32	DDA for preferred ion	1.69316e+06	1.76257e+06	1.8606e+06	2.4964e+06	1.78973e+06	1.91817e+06	2.61105e+06	1.78621e+06	2.0857e+06	2.30792e+06	1.10098e+07	6.06275e+06	2.36873e+06	2.56926e+06	3.97749e+06	3.36652e+06	1.83725e+06	2.0499e+06	2.47374e+06	1.95835e+06	993005	685332	2.60784e+06	2.52984e+06	927164	793293	485510	509003	3.29347e+06	1.91969e+06	935228
7-hydroxy-1,4a-dimethyl-9-oxo-7-(propan-2-yl)-1,2,3,4,4a,4b,5,6,7,9,10,10a-dodecahydrophenanthrene-1-carboxylic acid	C20 H30 O4	31.88	-18.0112	-53891.3	334.214	316.203	11.75	0.089	1.32786e+07	38	6	76	67.1		8	29	26	DDA for preferred ion	121528	79536.8	75333.4	46712.2	47274.4	47747.7	85434.9	70870.3	97020.8	57106.1	184215	36812.9	104051	107575	122478	113158	161618	118830	128558	117849	181359	189212	29657.1	67307.6	33168.1	43996.6	83507.8	76336.2	45663.1	44003	41509.4
(2Z,4E)-2,4-Hexadienedial	C6 H6 O2	9.72	0.00027	2.43	110.037	110.037	5.805	1	1.32733e+07	7	0				8	14	10	DDA for preferred ion	7.44989e+06	7.26946e+06	5.33875e+06	5.1696e+06	5.69078e+06	5.38485e+06	5.05075e+06	4.49739e+06	4.88159e+06	3.89707e+06	1.27929e+07	7.58347e+06	7.51514e+06	8.0707e+06	1.00014e+07	8.94046e+06	7.29639e+06	7.13025e+06	5.51031e+06	5.42098e+06	8.84392e+06	7.51667e+06	7.284e+06	7.22461e+06	8.59977e+06	7.85676e+06	5.25831e+06	4.68616e+06	7.0112e+06	5.91628e+06	8.04328e+06
N(tau)-Methyl-L-histidine	C7 H11 N3 O2	50	-0.00031	-1.85	169.085	169.085	1.554	1	1.32514e+07	8	0				8	33	25	DDA for preferred ion	3.84188e+06	4.04589e+06	1.41944e+06	1.61122e+06	1.30127e+06	1.74444e+06	2.84308e+06	3.91094e+06	2.08169e+06	3.99287e+06	9.96765e+06	8.0278e+06	3.45062e+06	2.25251e+06	2.92299e+06	2.54765e+06	3.68749e+06	4.79933e+06	4.43738e+06	2.73655e+06	3.62467e+06	4.82104e+06	4.89704e+06	5.00261e+06	3.66068e+06	3.18896e+06	2.22058e+06	2.12118e+06	3.36562e+06	6.90219e+06	4.33598e+06
Indole-3-acetic acid	C10 H9 N O2	22.22	-0.00014	-0.77	175.063	175.063	8.765	1	1.30841e+07	13	2	98.7	9.9		8	16	16	DDA for preferred ion	2.80729e+06	2.96144e+06	2.40036e+06	2.4198e+06	1.35519e+06	1.34825e+06	8.75718e+06	6.96589e+06	4.0521e+06	2.95622e+06	5.55371e+06	3.38955e+06	2.32573e+06	2.44884e+06	3.9601e+06	3.43631e+06	1.24292e+07	1.3054e+07	5.9474e+06	5.32466e+06	3.90447e+06	3.35088e+06	8.06671e+06	8.384e+06	1.31341e+06	1.36957e+06	3.68111e+06	3.68692e+06	2.80091e+06	2.35051e+06	3.64016e+06
Uracil	C4 H4 N2 O2	32.08	0.00017	1.55	112.027	112.027	1.836	0.075	1.30335e+07	3	0				8	12	7	DDA for preferred ion	7.6908e+06	8.57452e+06	4.95426e+06	5.24207e+06	6.20303e+06	6.3387e+06	119329	82521.1	72580.2	100701	190098	188190	1.3031e+07	310421	6.69688e+06	165912	6.81052e+06	193415	121481	120459	128958	112912	7.45018e+06	7.8661e+06	104734	132211	281491	5.63476e+06	89460.1	97994.6	5.95282e+06
Allylcyclohexane	C9 H16	17.02	-5e-05	-0.37	124.125	124.125	11.823	1	1.29924e+07	3	0				8	15	15	DDA for preferred ion	853801	802014	768534	650044	685737	581980	734141	707169	739972	683431	962294	751937	855076	855590	869923	906008	766171	715256	755349	763725	905580	963829	865915	868880	856998	954115	673252	627417	686978	676534	873736
3440	C9 H18 O	37.21	-0.00016	-1.11	142.136	142.136	11.444	1	1.28072e+07	16	0				8	18	12	DDA for preferred ion	400864	471621	365841	398022	313465	323114	314257	345319	322081	389912	482309	437377	416738	410236	317978	407677	267004	381525	349203	336045	542548	487492	380113	449451	484856	411201	374765	354400	377766	404727	375906
(2E)-3-(3-Hydroxyphenyl)acrylaldehyde	C9 H8 O2	21.74	-0.00015	-1.02	148.052	148.052	13.072	1	1.27735e+07	15	0				8	18	18	DDA for preferred ion	905515	871097	898459	899459	1.06108e+06	943295	981924	1.08206e+06	678297	672107	2.23405e+06	2.06864e+06	851105	844053	1.30366e+06	1.28569e+06	782509	856834	796724	798580	1.25115e+06	1.16981e+06	1.06526e+06	1.28067e+06	1.20419e+06	1.30247e+06	996920	856202	895842	1.00516e+06	1.43651e+06
MI5550000	C16 H24 O	54.55	-0.00039	-1.66	232.183	232.182	13.101	1	1.26805e+07	1	0				8	27	28	DDA for preferred ion	601081	598113	474788	650560	601928	660379	398424	507172	411845	513982	636102	919258	555664	699304	579354	852586	576239	451844	454126	520324	946005	1.07227e+06	538705	647083	973163	923265	595011	555435	638166	618049	965047
Taurocholic acid	C26 H45 N O7 S	26.53	-0.00023	-0.45	515.292	515.291	8.665	0.089	1.25819e+07	5	1	66.3	57.4		4	22	4	DDA for preferred ion	89576.9	69927.1	107595	114024	106378	117544	378316	139563	323696	305800	5.18405e+06	3.01714e+06	5.24299e+06	4.73268e+06	1.93733e+06	1.74387e+06	100955	82624.2	108159	102511	2.1895e+06	1.77541e+06	7.15393e+06	5.55044e+06	2.37123e+06	2.07588e+06	93774.7	91834.2	140912	128879	2.85721e+06
Taurocholic acid	C26 H45 N O7 S	25.71	-0.00061	-1.18	515.292	515.291	8.601	1	1.25819e+07	5	1	67.2	57.6		4	42	8	DDA for preferred ion	180996	6.06208e+06	705746	974589	1.06171e+08	6.78794e+07	4.43834e+07	2.14296e+07	86261.2	634033	4.4338e+06	2.67977e+06	4.99399e+06	4.37932e+06	1.96451e+06	1.79148e+06	169179	1.7555e+07	6.20101e+06	133994	1.93352e+06	1.58954e+06	7.12549e+06	5.57341e+06	2.44293e+06	2.15893e+06	2.33275e+06	1.16827e+06	129817	110998	2.4914e+06
4-(1,3-Benzodioxol-5-ylmethyl)-3-(3,4,5-trimethoxybenzyl)tetrahydro-2-furanol	C22 H26 O7	65.52	-0.00099	-2.45	402.168	402.167	11.247	0.085	1.25711e+07	3	0				8	35	35	DDA for preferred ion	6.34068e+06	6.65489e+06	6.49677e+06	6.85678e+06	5.97701e+06	5.5945e+06	6.52579e+06	4.66657e+06	6.13739e+06	4.7932e+06	1.13916e+07	6.67987e+06	8.76746e+06	7.18396e+06	8.65494e+06	8.55628e+06	7.71733e+06	8.75207e+06	7.56865e+06	6.61332e+06	2.97659e+06	3.10983e+06	3.8204e+06	2.60118e+06	2.36874e+06	2.36556e+06	3.11559e+06	1.83724e+06	1.97235e+06	1.56094e+06	4.80295e+06
3,4-Methylenesebacic acid	C12 H18 O4	73.91	-0.00097	-4.3	226.121	226.12	10.587	1	1.25463e+07	3	0				8	26	27	DDA for preferred ion	2.64869e+06	2.48916e+06	2.46981e+06	2.54105e+06	2.45725e+06	2.59339e+06	2.39035e+06	2.49504e+06	2.47707e+06	2.28407e+06	1.10986e+07	7.19004e+06	3.02339e+06	3.1602e+06	4.02721e+06	4.17838e+06	2.47947e+06	2.56451e+06	2.19603e+06	2.21983e+06	2.87546e+06	2.77077e+06	5.69151e+06	5.08218e+06	3.0313e+06	3.13556e+06	1.95643e+06	1.89612e+06	3.48356e+06	3.47546e+06	2.97731e+06
ala-ile	C9 H18 N2 O3	40.48	-2e-05	-0.09	202.132	202.132	9.184	1	1.2415e+07	6	0				8	21	22	DDA for preferred ion	103784	118926	205585	201445	1.07767e+07	1.08407e+07	92598.6	93279.9	296605	148227	69703.7	37936.8	6.4223e+06	6.84392e+06	2.08348e+06	2.0219e+06	189506	201215	231279	232413	768638	576162	343890	302393	50256.8	44041.8	8.13382e+06	8.18845e+06	212962	147778	304242
2-Propylfuran	C7 H10 O	20	0.00028	2.54	110.073	110.073	8.08	1	1.23403e+07	6	0				7	33	18	DDA for preferred ion	923589	928285	893916	7.90171e+06	888404	879576	773557	749581	6.75971e+06	6.59883e+06	2.60668e+06	2.14432e+06	1.37626e+06	58291.3	1.65614e+06	5.29365e+06	6.69239e+06	935446	9.35957e+06	8.06503e+06	1.11683e+06	1.14958e+06	1.36759e+06	1.26267e+06	1.11131e+06	983547	73385.6	752733	720801	708091	1.18962e+06
Crotamiton	C13 H17 N O	15.15	-0.00017	-0.83	203.131	203.131	14.057	1	1.23234e+07	2	3	80.3	53.5		8	23	24	DDA for preferred ion	866660	902173	788609	774680	837623	775789	686001	819623	833944	693948	1.30518e+06	1.39421e+06	940885	1.13248e+06	924080	905597	778485	869896	687387	761777	1.22802e+06	1.25348e+06	962541	1.09813e+06	825078	964826	748642	783157	765463	769814	1.42291e+06
(2Z)-2-(3-Hydroxybenzylidene)heptanal	C14 H18 O2	43.48	-0.00055	-2.5	218.131	218.13	14.066	1	1.22829e+07	14	0				8	30	28	DDA for preferred ion	5.22661e+06	4.98713e+06	3.77039e+06	2.51226e+06	2.28838e+06	2.78554e+06	3.04469e+06	2.362e+06	2.59743e+06	2.39022e+06	9.81423e+06	5.92024e+06	7.59885e+06	7.51212e+06	5.42872e+06	4.75123e+06	4.89121e+06	4.88315e+06	4.55298e+06	4.32158e+06	535863	684124	393917	409906	686316	486449	325109	495065	478149	607665	685694
val-phe	C14 H20 N2 O3	53.33	-0.00077	-2.92	264.147	264.147	4.604	1	1.22238e+07	6	0				8	37	38	DDA for preferred ion	197640	190431	216346	189903	186637	205383	262126	206052	279031	211574	952675	213618	488775	287050	260279	429222	389463	327834	276043	286361	371339	246508	245395	264597	312740	248283	305152	279130	273525	214041	461052
MX5800000	C8 H10 O4	22.22	-0.00011	-0.67	170.058	170.058	6.022	0.1	1.21386e+07	17	0				8	22	18	DDA for preferred ion	746160	598420	505393	515643	1.67488e+06	1.60362e+06	608230	522198	499410	477571	8.45679e+06	4.6789e+06	1.83588e+06	1.70997e+06	1.95557e+06	1.92309e+06	649588	549504	607717	477096	747483	439749	1.62891e+06	1.58683e+06	672435	619188	996136	832167	2.97776e+06	2.82102e+06	648478
1-(3-Furyl)-1,4-pentanediol	C9 H14 O3	47.83	-7e-05	-0.43	170.094	170.094	7.918	0.1	1.21217e+07	3	0				8	25	24	DDA for preferred ion	2.96727e+06	2.92327e+06	3.30404e+06	3.75397e+06	3.68606e+06	3.37121e+06	2.61994e+06	2.83299e+06	3.05497e+06	3.33287e+06	9.49363e+06	5.35703e+06	4.1378e+06	5.02605e+06	7.00943e+06	6.4853e+06	3.48725e+06	4.08789e+06	4.80493e+06	4.45003e+06	4.03437e+06	2.90512e+06	7.60796e+06	6.07266e+06	3.88405e+06	4.58717e+06	2.83918e+06	3.49216e+06	2.59356e+06	2.32291e+06	3.26855e+06
ML-236C	C18 H26 O3	46.15	-0.00052	-1.81	290.188	290.188	12.975	1	1.2111e+07	5	0				8	40	35	DDA for preferred ion	481589	535269	566710	528467	530596	553403	499296	487925	441668	319613	908491	1.11975e+06	526176	614112	790124	703982	514973	587037	527331	719850	856017	839065	586670	547103	836688	846371	430404	416009	400693	475811	1.1136e+06
Styrene	C8 H8	25	0.00058	5.62	104.063	104.063	11.536	1	1.185e+07	1	0				8	25	24	DDA for preferred ion	6.77564e+06	6.86842e+06	7.83564e+06	7.42934e+06	6.66058e+06	7.01013e+06	8.01775e+06	6.88619e+06	8.42911e+06	6.71682e+06	3.8605e+06	6.3609e+06	8.09646e+06	8.33492e+06	8.55643e+06	7.80923e+06	7.61227e+06	7.60678e+06	7.00873e+06	6.85117e+06	5.70603e+06	4.63725e+06	5.36808e+06	4.87297e+06	4.17559e+06	4.31979e+06	3.82399e+06	3.66247e+06	4.39885e+06	3.75607e+06	5.03788e+06
Ethyl 5-oxotetrahydro-2-furancarboxylate	C7 H10 O4	21.21	5e-05	0.29	158.058	158.058	4.979	1	1.16848e+07	7	0				8	19	18	DDA for preferred ion	482671	663409	255563	336297	475323	547424	348223	268514	420104	282339	3.47982e+06	1.86378e+06	886443	614277	1.17177e+06	976465	498327	505956	633939	705304	533001	437262	1.26134e+06	1.24381e+06	774408	728951	403071	443133	957636	715845	429195
17α-Methyl-androstan-3-hydroxyimine-17β-ol	C20 H33 N O2	15.38	-0.00307	-9.63	319.251	319.248	13.203	1	1.1681e+07	0	2	84.8	9.2		4	49	33	DDA for preferred ion	1.12949e+06	372236	818193	703810	9.49976e+06	9.73255e+06	240874	215081	170351	159846	2.81793e+06	1.83587e+06	1.38078e+07	1.27419e+07	3.35275e+06	2.75658e+07	468949	441433	403963	405860	3.78916e+07	5.36362e+06	4.01643e+06	4.43559e+06	730978	566995	4.18173e+06	3.61841e+06	205465	172150	2.08998e+06
3-Oxocholic acid	C24 H38 O5	27.91	-0.00079	-1.93	406.272	406.271	10.729	1	1.14443e+07	11	0				8	33	33	DDA for preferred ion	40938.6	43213.1	304533	301818	47057.3	47943.4	43995.9	219304	504462	385743	123476	46531.4	198659	44312.3	65387.3	59858.4	300094	286764	864168	896617	9.27967e+06	7.00159e+06	37558.2	31932.4	39854.2	91385.7	378663	372652	120610	122656	45422.6
muramic acid	C9 H17 N O7	58.97	-0.00051	-2.03	251.101	251.1	1.62	1	1.13173e+07	7	0				2	3	0	DDA for preferred ion	1.34848e+06	1.07816e+06	898320	999587	1.58348e+06	2.40061e+06	2.04939e+06	2.20454e+06	610519	498920	1.90671e+06	1.89287e+06	3.83309e+06	3.53618e+06	1.70266e+06	1.3679e+06	2.50292e+06	2.95297e+06	1.50362e+06	1.91357e+06	1.20359e+06	1.14432e+06	2.58287e+06	2.61772e+06	1.14332e+06	1.43599e+06	1.57052e+06	1.52061e+06	1.44826e+06	1.38518e+06	1.99044e+06
Orcinol	C7 H8 O2	10	0.0001	0.84	124.052	124.053	4.916	0.079	1.12885e+07	16	0				8	30	15	DDA for preferred ion	644046	652682	616013	572762	868215	782115	666000	560576	766228	494654	9.00811e+06	4.74869e+06	1.17695e+06	1.12693e+06	4.20552e+06	3.75179e+06	871722	731826	663736	618232	668546	465262	3.36548e+06	3.41367e+06	868970	945895	626245	711773	2.4902e+06	2.20356e+06	711514
2361	C10 H18 O2	50	-0.00028	-1.62	170.131	170.13	12.645	1	1.11579e+07	64	0				8	28	29	DDA for preferred ion	2.40515e+06	1.97758e+06	2.31904e+06	2.31742e+06	1.86938e+06	2.07199e+06	2.29807e+06	1.96769e+06	2.13192e+06	1.90819e+06	3.8855e+06	2.4291e+06	2.21089e+06	2.71565e+06	2.47042e+06	2.34152e+06	2.19455e+06	2.30901e+06	2.33679e+06	2.02689e+06	1.13009e+06	966483	951444	929458	1.2905e+06	1.12933e+06	711277	637956	689757	673869	968873
MDPV	C16 H21 N O3	27.59	-0.00045	-1.65	275.152	275.152	13.612	1	1.1112e+07	12	2	72.8	62.5		8	35	35	DDA for preferred ion	459156	461026	317707	347995	412267	399332	448021	496275	355506	426086	696665	690763	455687	611066	462259	509036	357771	287841	444088	366355	774764	745427	407463	398458	509111	475444	336887	383468	380662	446151	609926
4065	C8 H11 N	22.86	6e-05	0.48	121.089	121.089	4.615	1	1.09808e+07	10	0				7	22	22	DDA for preferred ion	694324	648889	1.60595e+06	1.63119e+06	1.9162e+06	2.48518e+06	991939	505009	1.43343e+06	645407	784779	270965	822108	797043	944659	880757	1.65667e+06	1.50031e+06	519366	486216	382368	308539	3.83628e+06	3.20303e+06	1.38331e+06	1.30382e+06	1.379e+06	1.76255e+06	852043	683948	1.16583e+06
L-gamma-Glutamyl-L-leucine	C11 H20 N2 O5	47.62	-0.0003	-1.14	260.137	260.137	5.907	0.081	1.08927e+07	8	0				8	29	29	DDA for preferred ion	3.89543e+06	3.89775e+06	2.77946e+06	2.7135e+06	3.82765e+06	4.62175e+06	5.06081e+06	4.42631e+06	2.76033e+06	2.21544e+06	7.60361e+06	3.96508e+06	6.31246e+06	6.0393e+06	4.99411e+06	4.00817e+06	5.40256e+06	6.36878e+06	4.57445e+06	3.87729e+06	4.28388e+06	3.24299e+06	5.03475e+06	5.04719e+06	4.92763e+06	4.11861e+06	4.60017e+06	3.96102e+06	3.44028e+06	2.81044e+06	4.84848e+06
Glycyl-4-hydroxyproline	C7 H12 N2 O4	35.29	-5e-05	-0.29	188.08	188.08	2.735	1	1.08436e+07	3	0				4	34	32	DDA for preferred ion	90940	93197.7	97259	102118	95513	99849.2	709483	58387.8	280398	58275.1	217406	49616.7	9.8067e+06	198159	1.07257e+06	72615.2	764992	74664.3	63057	75252.2	39120.2	46067.2	75582.6	83837.4	62480.3	50855.6	452993	543192	81882.9	49373.7	711617
Hexanal	C6 H12 O	15.94	0.00026	2.64	100.089	100.089	8.235	1	1.0795e+07	17	0				8	8	7	DDA for preferred ion	2.23824e+06	1.71947e+06	2.03849e+06	1.95419e+06	1.90902e+06	2.81374e+06	1.93196e+06	1.7972e+06	1.81249e+06	1.74056e+06	1.9013e+06	2.02789e+06	2.13432e+06	1.92245e+06	1.85017e+06	1.77979e+06	1.7297e+06	1.8582e+06	2.08599e+06	1.66546e+06	2.39892e+06	2.28446e+06	2.30394e+06	3.58447e+06	1.98354e+06	2.18485e+06	1.88194e+06	2.06353e+06	1.87745e+06	1.9017e+06	2.20248e+06
2-Pentyl-3-phenyl-2-oxiranecarboxylic acid	C14 H18 O3	50.82	-0.00036	-1.55	234.126	234.125	12.83	0.088	1.07923e+07	13	0				8	30	27	DDA for preferred ion	259054	377052	177385	148244	228816	254876	214120	241170	234135	223621	283200	408547	254152	279121	199075	259198	203022	300565	99175.1	107261	499827	516342	426555	436374	367918	438803	259650	264032	264030	339801	570890
Ethyl furfurylacetate	C9 H12 O3	35	-5e-05	-0.28	168.079	168.079	7.564	0.094	1.07083e+07	13	1			62.5	8	27	24	DDA for preferred ion	1.16397e+06	1.40641e+06	1.51516e+06	2.03664e+06	1.84575e+06	1.99288e+06	1.73724e+06	1.16313e+06	1.97892e+06	2.05352e+06	5.87938e+06	3.97774e+06	2.22214e+06	2.24899e+06	4.09629e+06	5.16925e+06	1.44047e+06	1.58501e+06	2.08134e+06	2.29061e+06	760577	720038	4.67438e+06	4.0947e+06	1.23762e+06	1.32731e+06	869254	944902	1.86034e+06	1.21312e+06	1.27945e+06
2-Propionyl-1,4,5,6-tetrahydropyridine	C8 H13 N O	51.35	-1e-05	-0.07	139.1	139.1	6.236	1	1.06626e+07	12	0				8	13	12	DDA for preferred ion	4.19378e+06	4.12279e+06	6.58464e+06	6.35848e+06	4.28395e+06	4.22368e+06	3.63679e+06	3.19111e+06	7.33742e+06	5.83829e+06	7.60269e+06	4.83169e+06	3.93662e+06	3.98597e+06	1.05546e+07	9.53e+06	7.02376e+06	7.26989e+06	1.00942e+07	9.46669e+06	2.04971e+06	1.60558e+06	1.89916e+06	1.79299e+06	1.96993e+06	2.04914e+06	1.81476e+06	1.76822e+06	1.84944e+06	1.6246e+06	2.0429e+06
Gabapentin	C9 H17 N O2	21.69	-9e-05	-0.51	171.126	171.126	9.167	1	1.05957e+07	1	0				8	35	29	DDA for preferred ion	251189	254769	423840	452817	7.38358e+06	7.49303e+06	265953	260820	705835	658079	283839	221658	4.47126e+06	4.32503e+06	3.48484e+06	3.56159e+06	432393	461317	548855	825018	677584	609136	689454	665885	726770	692843	4.47115e+06	4.24302e+06	829101	625502	602299
4-[(2-Isopropyl-5-methylcyclohexyl)oxy]-4-oxobutanoic acid	C14 H24 O4	62.16	-0.00049	-1.91	256.167	256.167	8.921	1	1.05893e+07	4	0				8	24	24	DDA for preferred ion	3.34391e+06	3.28457e+06	2.42451e+06	2.44003e+06	3.71413e+06	3.73814e+06	670981	511375	3.46594e+06	2.68627e+06	1.87742e+06	1.05383e+06	4.06025e+06	4.24381e+06	3.20911e+06	3.00098e+06	488525	391980	752722	608034	9.98622e+06	8.5849e+06	1.02578e+06	1.04379e+06	6.6606e+06	6.60517e+06	2.22681e+06	2.23247e+06	1.53901e+06	1.24989e+06	1.96588e+06
9-Oxononanoic acid	C9 H16 O3	18.92	-0.00015	-0.87	172.11	172.11	8.535	1	1.05767e+07	10	0				8	15	15	DDA for preferred ion	3.64661e+06	3.33665e+06	3.58201e+06	3.54835e+06	5.0665e+06	4.90272e+06	3.2681e+06	2.93651e+06	3.1324e+06	3.03525e+06	9.71355e+06	6.20686e+06	5.26601e+06	6.60852e+06	7.16273e+06	5.65729e+06	4.17501e+06	3.77367e+06	3.6447e+06	3.17565e+06	1.20787e+06	820078	2.96824e+06	2.73308e+06	1.44196e+06	1.12641e+06	2.04005e+06	2.17845e+06	3.11647e+06	2.17074e+06	1.43227e+06
N-[(2S)-2-Hydroxypropanoyl]-L-leucine	C9 H17 N O4	24.14	-2e-05	-0.08	203.116	203.116	5.728	0.076	1.04382e+07	5	0				8	17	18	DDA for preferred ion	100135	135763	223367	180390	6.9179e+06	7.12645e+06	221999	222822	101316	237398	475367	331759	9.14474e+06	9.74773e+06	4.11808e+06	3.71269e+06	209749	224916	273759	248774	313293	203004	143384	151090	395737	410730	3.8775e+06	3.55537e+06	213112	207906	220186
2-Butyl-6-methoxyphenol	C11 H16 O2	36	-0.00034	-1.87	180.115	180.115	10.246	1	1.03712e+07	13	0				8	33	34	DDA for preferred ion	1.90394e+06	4.09726e+06	2.20515e+06	4.37646e+06	3.6035e+06	2.19075e+06	2.11853e+06	2.55564e+06	2.12129e+06	1.96637e+06	3.45125e+06	3.14146e+06	1.76677e+06	2.94545e+06	2.7097e+06	5.96312e+06	1.89604e+06	4.11499e+06	2.12643e+06	5.2949e+06	1.88569e+06	3.8303e+06	945815	9.72836e+06	2.26243e+06	5.30342e+06	2.40877e+06	2.59818e+06	2.54215e+06	4.22525e+06	2.36221e+06
Ethyl N-[(2-isopropyl-5-methylcyclohexyl)carbonyl]glycinate	C15 H27 N O3	72.73	-0.00059	-2.18	269.199	269.199	10.179	1	1.02806e+07	1	0				8	25	25	DDA for preferred ion	207376	248991	1.57923e+06	1.59748e+06	823527	860359	137695	141417	217537	173785	2.6786e+06	1.54962e+06	4.15592e+06	4.14475e+06	408825	361249	242575	247027	2.35e+06	2.37402e+06	599132	483484	397870	391160	499833	502763	439653	455485	1.93954e+06	1.60594e+06	370045
3721	C8 H12 O	61.54	2e-05	0.14	124.089	124.089	7.669	0.083	1.02612e+07	10	0				8	17	16	DDA for preferred ion	2.74306e+06	2.32933e+06	2.24657e+06	3.20627e+06	7.68737e+06	8.93651e+06	3.2223e+06	2.4726e+06	2.40175e+06	1.71175e+06	1.742e+06	834935	9.57551e+06	1.06889e+07	4.98008e+06	3.41512e+06	2.96682e+06	3.36475e+06	3.76542e+06	3.15739e+06	2.52436e+06	2.65995e+06	4.29435e+06	4.2467e+06	3.22593e+06	3.11684e+06	5.75098e+06	6.72453e+06	3.37889e+06	2.87914e+06	3.33738e+06
N-Methylcaprolactam	C7 H13 N O	60.87	4e-05	0.29	127.1	127.1	3.671	1	1.01892e+07	3	1	84.8	59.4		8	19	12	DDA for preferred ion	5.72272e+06	4.31137e+06	7.48266e+06	5.27722e+06	4.14903e+06	5.65959e+06	7.1921e+06	5.90767e+06	7.50687e+06	6.68874e+06	7.86178e+06	3.48185e+06	5.0323e+06	5.40966e+06	9.11689e+06	5.80177e+06	6.36949e+06	8.59195e+06	9.77783e+06	8.05079e+06	1.79469e+06	1.35645e+06	1.7878e+06	1.78849e+06	1.94078e+06	2.12946e+06	1.81343e+06	1.22778e+06	2.27041e+06	1.90089e+06	1.3256e+06
4-Hydroxynonenal	C9 H16 O2	29.27	-0.00018	-1.18	156.115	156.115	11.977	0.084	1.00127e+07	32	0				8	18	18	DDA for preferred ion	6.35211e+06	6.35776e+06	6.69084e+06	6.71902e+06	6.52864e+06	5.38201e+06	6.67409e+06	5.82242e+06	6.08162e+06	4.92713e+06	9.44465e+06	5.4424e+06	7.24054e+06	6.65995e+06	7.5736e+06	6.70739e+06	6.58874e+06	6.13009e+06	7.46235e+06	5.90596e+06	1.14021e+06	954375	1.03789e+06	1.18726e+06	986689	1.09578e+06	726513	747549	970082	793067	1.19078e+06
lysophosphatidylethanolamine (22:6(4Z,7Z,10Z,13Z,16Z,19Z)/0:0)	C27 H44 N O7 P	60	-0.00101	-1.92	525.286	525.285	12.931	0.079	9.97834e+06	2	0				8	41	44	DDA for preferred ion	1.59827e+06	1.49995e+06	857028	700280	1.17516e+06	1.04774e+06	1.9834e+06	1.47823e+06	1.05848e+06	761455	1.90657e+06	1.26639e+06	1.90194e+06	1.59514e+06	1.85629e+06	1.3002e+06	2.01297e+06	1.93087e+06	1.42223e+06	1.49365e+06	1.71472e+06	1.29973e+06	2.92411e+06	2.13248e+06	1.81798e+06	1.06427e+06	795207	680009	816536	612207	1.08436e+06
Ricinoleic Acid	C18 H34 O3	69.77	-0.00053	-1.77	298.251	298.25	12.72	0.085	9.97304e+06	14	0				8	32	30	DDA for preferred ion	185767	214702	341609	347884	6.52809e+06	7.2244e+06	120952	238606	143158	240693	368907	198797	8.53875e+06	8.32951e+06	1.68407e+06	1.67708e+06	256015	290184	193317	171840	258560	321723	114804	289672	154891	188227	5.43266e+06	5.50434e+06	194051	311685	367391
Mitraphylline	C21 H24 N2 O4	16.33	0.00106	2.88	368.174	368.175	13.458	1	9.59887e+06	11	0				8	38	40	DDA for preferred ion	3.587e+06	3.4366e+06	4.24802e+06	4.17093e+06	3.96951e+06	4.01728e+06	4.54023e+06	3.83062e+06	4.43587e+06	3.73332e+06	5.86961e+06	3.59752e+06	5.27167e+06	4.3843e+06	4.90825e+06	4.07245e+06	4.2237e+06	4.26803e+06	3.79194e+06	3.82297e+06	591131	394267	677826	671525	350936	452108	381161	321513	384882	295246	469715
3-Indoleacetonitrile	C10 H8 N2	13.16	-0.00072	-4.61	156.069	156.068	5.886	1	9.58432e+06	2	2	80.8	30.9		8	17	12	DDA for preferred ion	6.13685e+06	6.17735e+06	6.04453e+06	5.59473e+06	5.26452e+06	5.68134e+06	7.68626e+06	6.50941e+06	6.17834e+06	5.54707e+06	5.40269e+06	4.19085e+06	5.00503e+06	5.46892e+06	5.9988e+06	5.79677e+06	7.39656e+06	6.98667e+06	7.57721e+06	7.56436e+06	4.36957e+06	4.89758e+06	5.34119e+06	5.49094e+06	4.44854e+06	4.2565e+06	6.39976e+06	6.49807e+06	6.55728e+06	6.09814e+06	5.19129e+06
3,4-Didehydroretinoic acid	C20 H26 O2	62.86	-0.00069	-2.33	298.193	298.193	12.871	0.101	9.56479e+06	9	0				8	42	43	DDA for preferred ion	81234.5	78331.9	76748.4	79483	98404.5	80214.9	67642	68930.5	111951	83470.7	354618	196763	91161.5	131406	92005.8	77310.9	137788	128145	89852.4	86509.9	59222.3	50096.7	115589	86806	59023.7	54533.8	109039	123837	72670.6	79029.8	154194
NP-006862	C20 H32 O4	23.68	-18.0114	-53568.6	336.23	318.219	11.52	1	9.56206e+06	52	1	61.1	56		8	30	29	DDA for preferred ion	150626	200220	113219	81268.1	81173.5	72504.5	88663.6	66055.4	60409.1	53295.3	191053	131877	73502.8	80204.2	146465	134744	70604.5	77196.9	163232	170625	150254	164026	68838.3	73692.5	107729	180738	125204	167392	97857	97795.6	121382
2-Hydroxy-4,5',8a'-trimethyl-1'-oxo-4-vinyloctahydro-1'H-spiro[cyclopentane-1,2'-naphthalene]-5'-carboxylic acid	C20 H30 O4	28.09	-0.00084	-2.52	334.214	334.214	12.045	0.084	9.55411e+06	32	2	73.4	63.3		8	20	20	DDA for preferred ion	138804	152706	200403	163301	255192	181632	251836	59561.3	48278.6	42677.4	158960	325386	271416	55260.9	161091	267385	253464	225150	50824.5	174930	239660	209986	345769	96767.1	38279.9	172789	143094	168985	41107.9	39670.4	242881
Precocene II	C13 H16 O3	41.3	-9e-05	-0.43	220.11	220.11	14.011	0.095	9.4786e+06	14	0				8	34	34	DDA for preferred ion	378517	300609	472272	370731	300042	394817	270262	344739	254243	412341	521703	657871	234482	318075	380796	330300	207111	377496	523100	529072	648719	635068	526211	422496	313843	423803	446252	320544	398579	454992	547205
5-(4-Methoxyphenyl)-2-methyl-1-penten-3-one	C13 H16 O2	36.17	-0.00036	-1.75	204.115	204.115	13.061	1	9.40783e+06	15	0				8	39	33	DDA for preferred ion	501250	488657	348472	431189	441252	513150	442465	361323	340528	350730	721554	771804	567880	745331	781847	566143	548449	418815	476227	424837	873755	760714	577682	579138	712079	701805	406086	370713	431078	401791	1.42853e+06
(2S)-2-Amino-8-oxodecanoic acid	C10 H19 N O3	67.47	-7e-05	-0.35	201.136	201.136	6.852	0.075	9.37992e+06	5	0				8	25	25	DDA for preferred ion	159557	161341	257014	218460	9.86483e+06	8.85572e+06	104777	51849.8	64948.7	92578.5	216327	94114.8	4.43314e+06	5.01084e+06	2.85729e+06	2.64713e+06	94143.8	85564.7	47291.8	84954.9	1.21746e+06	939419	714374	643240	107519	66642.1	4.92378e+06	4.88032e+06	284320	258521	405040
XT2570000	C9 H8	18.75	0.00013	1.12	116.063	116.063	9.65	1	9.36643e+06	1	0				8	11	10	DDA for preferred ion	958830	1.03743e+06	2.16566e+06	2.01415e+06	1.23728e+06	1.41865e+06	812939	618660	2.39532e+06	2.10368e+06	1.85458e+06	1.13414e+06	895671	957006	3.45899e+06	3.05425e+06	1.90276e+06	2.15256e+06	2.80869e+06	3.01035e+06	1.43967e+06	1.32665e+06	1.75548e+06	1.66514e+06	1.43043e+06	1.36377e+06	1.58034e+06	1.70272e+06	1.98174e+06	1.30366e+06	2.59952e+06
Aethusin	C13 H14	23.81	-0.00034	-2.01	170.11	170.109	9.803	1	9.3069e+06	3	0				8	23	23	DDA for preferred ion	551843	517834	519128	564210	664247	596157	487340	519994	445212	467999	569410	679073	657591	643821	535385	698603	430817	390652	409623	448914	660156	697221	615743	644181	635977	829376	470283	550196	410879	566946	518495
UNII:596C064IG4	C8 H12 O2	33.33	-4e-05	-0.28	140.084	140.084	6.204	0.085	9.29298e+06	19	0				8	20	20	DDA for preferred ion	3.53187e+06	3.78342e+06	7.72933e+06	6.63684e+06	3.41958e+06	5.29911e+06	4.90087e+06	4.6053e+06	5.92841e+06	6.0465e+06	3.00364e+06	2.47046e+06	3.70396e+06	2.93296e+06	3.8956e+06	4.83287e+06	4.5173e+06	5.13246e+06	5.77395e+06	5.7618e+06	2.54066e+06	2.04841e+06	2.21151e+06	3.02783e+06	1.18251e+06	1.43349e+06	1.53158e+06	2.137e+06	2.35025e+06	2.03884e+06	2.33038e+06
Tasimelteon	C15 H19 N O2	31.58	-0.00056	-2.28	245.142	245.141	12.758	1	9.22868e+06	2	0				8	45	46	DDA for preferred ion	2.92521e+06	2.91047e+06	3.28665e+06	3.20573e+06	2.4844e+06	2.45225e+06	2.31584e+06	2.04565e+06	4.73216e+06	3.94101e+06	9.05277e+06	5.28325e+06	4.879e+06	5.09666e+06	6.86825e+06	6.11366e+06	3.54378e+06	3.55672e+06	3.80075e+06	3.64612e+06	6.45202e+06	4.98467e+06	3.28061e+06	3.36182e+06	3.52485e+06	3.82145e+06	2.15645e+06	2.02261e+06	2.47576e+06	2.01564e+06	8.40907e+06
NP-011548	C18 H34 O3	60.71	-18.0112	-60389.5	298.251	280.24	14.478	1	9.19235e+06	15	1	88.2	64		8	47	47	DDA for preferred ion	2.37044e+06	2.14016e+06	1.83412e+06	1.75536e+06	3.21062e+06	3.90532e+06	1.967e+06	2.95888e+06	1.41359e+06	1.20674e+06	5.28549e+06	3.62922e+06	5.48686e+06	7.19726e+06	4.96823e+06	3.44295e+06	2.48917e+06	2.36463e+06	867307	1.34759e+06	2.03057e+06	1.42519e+06	2.7949e+06	3.19904e+06	660915	761209	2.25181e+06	2.22308e+06	2.14387e+06	3.3452e+06	2.72454e+06
(2-(Dimethoxymethyl)-1-heptenyl)benzene	C16 H24 O2	52.58	-0.00044	-1.79	248.178	248.177	12.458	1	9.18919e+06	5	0				8	39	40	DDA for preferred ion	600226	682806	324652	427493	380099	442088	499069	441555	427141	599197	827376	592422	404545	575193	891629	484191	569272	562025	586003	578852	469432	375825	447441	422843	414045	433198	681428	556676	506596	454555	975548
3-Hydroxynonanoic acid	C9 H18 O3	46.88	-9e-05	-0.54	174.126	174.125	8.471	1	9.15766e+06	2	0				8	28	27	DDA for preferred ion	347047	376467	824179	776921	984596	950966	581764	473595	293430	206033	1.03112e+06	613967	1.83392e+06	1.80397e+06	2.05227e+06	1.83914e+06	537132	567769	926774	747296	643648	565239	1.59167e+06	1.68801e+06	148872	173650	893708	905446	1.11465e+06	886062	639796
2-Hydroxybenzothiazole	C7 H5 N O S	35.71	-6e-05	-0.37	151.009	151.009	9.017	1	9.14577e+06	2	2	95.5	52.2		8	31	28	DDA for preferred ion	4.29189e+06	4.91997e+06	4.31431e+06	4.19887e+06	4.1336e+06	4.37413e+06	4.79052e+06	4.26864e+06	3.17235e+06	2.84953e+06	9.98637e+06	6.49462e+06	5.86292e+06	6.27931e+06	5.16611e+06	5.2585e+06	4.65556e+06	4.68273e+06	2.66442e+06	2.67125e+06	6.90973e+06	6.04719e+06	6.28321e+06	6.00061e+06	6.61167e+06	6.41327e+06	4.13696e+06	4.3802e+06	4.5579e+06	4.23744e+06	6.57984e+06
(1E)-1-(4-Methoxyphenyl)-4-methyl-1,4-pentadien-3-one	C13 H14 O2	31.15	-0.00021	-1.04	202.099	202.099	11.722	0.098	9.05435e+06	4	0				8	24	24	DDA for preferred ion	779950	809508	815549	819714	1.07328e+06	1.03557e+06	771323	744713	787863	694517	1.15062e+06	898274	1.23735e+06	1.23662e+06	1.07806e+06	1.01778e+06	742955	678798	779952	814094	850544	838096	819476	793794	857227	887588	936681	1.01848e+06	833849	772018	970442
2-methyl-4-ethyl-5-propyloxazole	C9 H15 N O	36.36	3e-05	0.22	153.115	153.115	7.719	1	8.96339e+06	14	0				8	16	16	DDA for preferred ion	158828	127718	184428	148197	8.17279e+06	8.77008e+06	38976.9	26929.4	148921	113529	91032.4	65341	6.94513e+06	8.04701e+06	4.70115e+06	4.23863e+06	42100.1	25486.9	97144.1	70718.4	364824	288513	153139	170462	101891	107648	3.74956e+06	3.78485e+06	184828	144180	238151
Taurochenodeoxycholic acid	C26 H45 N O6 S	27.91	-0.00046	-0.92	499.297	499.296	9.376	1	8.96028e+06	4	4	90.4	88.4		7	45	43	DDA for preferred ion	106118	2.71581e+06	132346	140758	120682	114836	8.27543e+06	86726.6	178456	144960	5.22703e+06	3.27099e+06	3.15407e+06	2.97616e+06	2.09365e+06	1.86825e+06	8.23248e+06	8.51635e+06	187847	222827	2.45041e+06	1.91019e+06	7.62211e+06	7.27381e+06	2.3791e+06	2.52996e+06	117016	98888.8	114511	108904	2.95017e+06
(+)-podocarpic acid	C17 H22 O3	46.67	-0.00076	-2.77	274.157	274.156	10.857	1	8.9006e+06	8	0				2	46	0	DDA for preferred ion	87725.8	46731.5	38281.2	27573.3	26893.3	28168	19451.9	30246.1	16897.9	17237.5	123041	80648.5	187558	186523	315293	394370	103416	87687.9	66338.3	64332.9	126684	90925	114417	270876	295800	510706	26405.3	24256.3	18315.5	18175.9	113114
Phenol, 2-(3,7-dimethylocta-2,6-dienyl)-	C16 H22 O	73.33	-0.00036	-1.57	230.167	230.167	14.019	1	8.88264e+06	1	0				8	31	32	DDA for preferred ion	372674	398450	334811	353573	370356	346136	295012	415381	284448	266043	492259	685812	312437	454762	372008	387545	277070	464777	244985	266442	601430	608440	392754	447190	391064	426675	319486	318852	253007	325990	532224
pro-asn	C9 H15 N3 O4	15.79	-0.00024	-1.03	229.106	229.106	2.248	1	8.75491e+06	2	0				2	40	0	DDA for preferred ion	418408	432385	7.35676e+06	3.22608e+06	1.95743e+06	2.19586e+06	1.2164e+06	588125	299447	213748	524840	323004	270609	252243	247572	288469	765253	805744	1.0535e+06	1.17571e+06	267935	241469	225884	199066	369763	351303	1.86017e+06	1.50153e+06	589785	473695	228202
N-lauroylglycine	C14 H27 N O3	70.97	-0.00042	-1.64	257.199	257.199	10.517	1	8.70706e+06	1	0				8	27	28	DDA for preferred ion	349822	361476	296896	352677	5.69989e+06	5.66457e+06	327759	245427	234234	194464	402296	256730	8.12983e+06	7.51281e+06	1.82159e+06	1.50917e+06	150067	176101	294057	236907	1.01091e+06	931720	951250	967713	317822	348694	3.61064e+06	3.81712e+06	311182	270545	439435
8-Amino-7-oxononanoic acid	C9 H17 N O3	55.56	-4e-05	-0.2	187.121	187.121	7.799	0.077	8.70117e+06	4	0				8	37	36	DDA for preferred ion	1.99538e+06	1.83375e+06	1.89143e+06	1.88427e+06	4.39893e+06	4.3995e+06	2.20141e+06	1.66054e+06	2.43305e+06	1.85986e+06	4.24496e+06	3.66107e+06	5.92143e+06	6.69503e+06	7.21115e+06	4.93644e+06	2.59097e+06	2.4837e+06	3.17474e+06	2.70808e+06	2.98087e+06	2.1036e+06	3.086e+06	3.31587e+06	1.97199e+06	2.54333e+06	3.23036e+06	3.75107e+06	1.95556e+06	2.02611e+06	3.36001e+06
Dihydrocapsaicin	C18 H29 N O3	63.64	-0.00054	-1.77	307.215	307.214	12.593	1	8.62724e+06	4	0				8	36	37	DDA for preferred ion	47392	68352	73125.6	115917	4.32155e+06	4.57089e+06	60965.9	51858.6	59858.9	59932.2	64693.6	60178.2	6.15192e+06	5.33734e+06	1.89134e+06	1.59164e+06	55857.3	55281	68575.5	62445	84563.2	83072.8	55598.8	163465	44530.4	39497.1	2.84695e+06	2.76863e+06	111538	54457.6	114437
NP-002855	C12 H22 O4	35	-18.0118	-78260.7	230.152	212.14	7.608	1	8.39641e+06	8	3	70.9	40.9		8	29	25	DDA for preferred ion	3.99581e+06	3.84856e+06	6.17349e+06	5.78351e+06	3.64618e+06	4.18346e+06	4.03643e+06	3.20315e+06	6.29864e+06	4.65514e+06	193157	3.13004e+06	3.73146e+06	5.03097e+06	7.17251e+06	6.21717e+06	5.96394e+06	5.88855e+06	6.36756e+06	5.6627e+06	1.75212e+06	200618	1.52496e+06	1.33039e+06	1.19658e+06	1.45231e+06	1.24666e+06	1.04935e+06	1.33027e+06	978328	1.78035e+06
9,10-Dihydrokadsurenone	C21 H26 O5	37.93	-0.00093	-2.61	358.178	358.177	11.126	1	8.35554e+06	8	0				8	42	43	DDA for preferred ion	81944.1	144814	259775	146856	435198	424117	1.6193e+06	1.22681e+06	109785	96034.2	173931	76400.3	3.57929e+06	3.07912e+06	156742	122877	1.69283e+06	1.86818e+06	439248	358115	92305.9	462317	208788	170754	835545	904616	193115	199557	79405.1	76211.4	327726
NP-003459	C9 H14 O4	62.5	-18.0106	-96784.9	186.089	168.079	6.329	0.093	8.35398e+06	13	1	66.7	57.5		8	22	21	DDA for preferred ion	1.15897e+06	1.16401e+06	1.16362e+06	1.22639e+06	1.73866e+06	1.51289e+06	1.496e+06	1.17834e+06	1.12308e+06	1.33279e+06	6.47534e+06	4.2257e+06	2.40947e+06	1.91887e+06	4.05223e+06	3.84525e+06	1.17134e+06	1.45203e+06	1.08569e+06	1.74161e+06	1.56948e+06	1.09857e+06	5.53096e+06	6.35148e+06	1.67799e+06	1.91736e+06	1.08105e+06	1.14228e+06	988651	1.1933e+06	1.87699e+06
N-Tridecanoylglycine	C15 H29 N O3	64.86	-0.00064	-2.35	271.215	271.214	11.133	1	8.30153e+06	1	0				8	27	28	DDA for preferred ion	549616	548743	721098	668626	5.26325e+06	5.19952e+06	789768	734288	425331	386084	1.12091e+06	732386	7.38989e+06	7.16043e+06	1.74647e+06	1.58907e+06	379218	424309	677415	684802	1.77301e+06	1.42826e+06	1.32494e+06	1.26048e+06	736789	756287	4.01071e+06	4.13637e+06	838058	707988	913638
Texanol	C12 H24 O3	21.56	-0.00026	-1.18	216.173	216.172	12.551	0.093	8.26609e+06	4	1	82.6	32.1		8	27	27	DDA for preferred ion	306091	399727	397789	531447	452283	347713	325920	390191	318353	351516	790224	703293	370217	627869	786951	601670	492591	383288	517738	516565	1.08505e+06	600927	597633	620532	536581	523819	336280	323989	389751	362331	611620
Arnicolide A	C17 H22 O5	37.84	-0.00062	-2.02	306.147	306.146	11.952	1	8.13526e+06	24	0				8	25	24	DDA for preferred ion	317021	314281	272359	248214	381309	339841	254605	317023	258291	427536	585512	520219	379295	424807	405533	409263	378907	325103	368005	359992	489598	514065	439444	412283	394990	432839	331117	336174	306489	342897	549073
cystophorene	C11 H18	19.3	-0.00017	-1.13	150.141	150.141	10.704	1	8.0936e+06	3	0				8	15	15	DDA for preferred ion	1.85169e+06	1.78547e+06	1.95949e+06	1.80245e+06	1.79497e+06	1.8233e+06	2.1527e+06	1.9328e+06	2.0595e+06	1.57682e+06	7.94467e+06	4.60732e+06	2.18435e+06	2.23731e+06	3.79124e+06	3.28467e+06	1.72075e+06	1.78312e+06	1.94511e+06	1.95957e+06	631737	519990	2.54449e+06	2.49012e+06	908852	810983	410229	480153	2.64132e+06	2.48305e+06	784248
Taurocholic acid	C26 H45 N O7 S	28.57	-0.00067	-1.3	515.292	515.291	9.759	0.089	8.08965e+06	5	1	82.3	76.3		2	13	0	DDA for preferred ion	130091	116452	637653	588679	911909	904457	9.18917e+06	9.3448e+06	301936	242259	86786.8	53913.9	92737	83861	234730	218203	371267	203458	2.23954e+06	2.23645e+06	99295.3	82632.4	114578	100166	113308	84870.9	608673	489877	191041	159800	127185
4-oxododecanedioic acid	C12 H20 O5	58.62	-0.00014	-0.58	244.131	244.131	8.49	0.089	8.04921e+06	2	1	74.9	65.5		8	21	22	DDA for preferred ion	767163	783749	2.63405e+06	2.38194e+06	6.16417e+06	6.33418e+06	193535	141902	627240	445233	1.4884e+06	802556	7.53436e+06	7.10549e+06	2.51126e+06	2.30504e+06	180742	208451	1.13252e+06	1.04524e+06	2.14078e+06	1.73901e+06	190817	191076	2.14576e+06	2.12292e+06	2.65584e+06	2.77898e+06	1.69004e+06	1.42365e+06	434196
3,4-Dihydroxy-5-(3-methyl-2-buten-1-yl)-2-(4-methylpentanoyl)-2-cyclopenten-1-one	C16 H24 O4	41.86	1e-05	0.03	280.167	280.167	13.677	0.084	8.02391e+06	7	0				8	41	39	DDA for preferred ion	311797	344792	231839	246423	320658	317119	186369	202591	257129	267297	72947.7	417443	126420	183423	260422	229325	93196.5	86659.8	133879	202761	702210	520458	245665	249873	383997	434675	299265	250829	253601	237167	300279
(2Z)-4-Methyl-2-phenyl-2-pentenal	C12 H14 O	19.4	-0.00029	-1.67	174.104	174.104	12.468	1	7.95861e+06	5	0				8	23	22	DDA for preferred ion	416844	340728	334062	440939	390336	390329	253052	286492	313434	347709	559390	489510	361520	361967	339193	401875	424654	382402	351015	378486	664668	505718	375824	411982	437247	431569	449912	357672	365160	380579	394250
4-Hydroxybenzaldehyde	C7 H6 O2	20.69	0.00021	1.68	122.037	122.037	8.596	1	7.85727e+06	7	0				8	11	11	DDA for preferred ion	2.48545e+06	2.4152e+06	3.6816e+06	3.36971e+06	2.5269e+06	2.50338e+06	3.61822e+06	3.28664e+06	6.85147e+06	5.19256e+06	1.82258e+06	1.44693e+06	5.5607e+06	5.89378e+06	3.25262e+06	3.2313e+06	2.56282e+06	2.66038e+06	2.46042e+06	2.49972e+06	5.1255e+06	4.27086e+06	3.99527e+06	2.87505e+06	2.25116e+06	2.35015e+06	4.44298e+06	4.8884e+06	4.15335e+06	2.9216e+06	2.89895e+06
L-decyline	C10 H21 N O2	64.1	-8e-05	-0.4	187.157	187.157	8.023	1	7.85001e+06	2	0				8	18	18	DDA for preferred ion	223678	236352	381743	366051	7.94552e+06	7.76247e+06	235351	173571	121701	76891.4	208343	119161	3.91028e+06	3.98014e+06	4.04625e+06	3.44342e+06	71404.4	86303.4	107956	86239.3	1.09526e+06	907419	449290	470250	111824	116886	3.00647e+06	3.31963e+06	279203	247057	336776
N-Acetyl-alpha-neuraminic acid	C11 H19 N O9	30	-0.00057	-1.86	309.106	309.105	2.019	1	7.84132e+06	6	0				4	36	34	DDA for preferred ion	1.21257e+06	1.18052e+06	1.18896e+06	769150	794332	977235	804252	996723	562506	418010	5.48265e+06	3.78136e+06	1.64094e+06	1.17727e+06	1.85865e+06	1.62851e+06	1.30479e+06	1.29678e+06	1.67957e+06	1.32609e+06	952222	746738	1.2921e+06	1.57309e+06	1.15661e+06	1.10105e+06	744567	820178	1.08738e+06	959480	1.94213e+06
(2R)-3-{[(2-Aminoethoxy)(hydroxy)phosphoryl]oxy}-2-hydroxypropyl (9Z)-9-hexadecenoate	C21 H42 N O7 P	60.87	-0.00111	-2.45	451.27	451.269	12.671	1	7.83383e+06	2	0				8	36	35	DDA for preferred ion	1.74732e+06	1.58797e+06	1.5877e+06	1.32407e+06	1.41443e+06	1.43682e+06	3.97828e+06	3.01797e+06	2.67379e+06	1.92853e+06	3.05814e+06	1.40529e+06	3.01728e+06	2.281e+06	3.50698e+06	2.49048e+06	4.62083e+06	4.18408e+06	4.60665e+06	4.21689e+06	1.84318e+06	1.3008e+06	3.23774e+06	2.23471e+06	953360	608381	4.30718e+06	4.23656e+06	2.67828e+06	2.15926e+06	3.91854e+06
Fenfuram	C12 H11 N O2	20	-0.00012	-0.59	201.079	201.079	6.276	1	7.76062e+06	3	0				8	23	14	DDA for preferred ion	127213	142233	1.80186e+06	1.60558e+06	2.00534e+06	2.22357e+06	29160.1	16829.5	585317	572634	435104	312717	3.35644e+06	3.48482e+06	3.48353e+06	3.52946e+06	165371	164908	1.55545e+06	1.48166e+06	167275	185859	40197.2	227292	6.82383e+06	7.00954e+06	430063	419703	1.64862e+06	1.66163e+06	3.11134e+06
3305	C7 H10 O2	28.57	0.0001	0.77	126.068	126.068	6.796	1	7.66049e+06	17	0				8	10	10	DDA for preferred ion	3.11951e+06	3.19933e+06	3.93569e+06	3.54091e+06	3.07122e+06	3.71104e+06	3.6284e+06	2.94677e+06	3.41292e+06	2.98214e+06	7.63336e+06	3.95518e+06	3.85465e+06	4.16735e+06	5.49797e+06	4.80574e+06	4.07241e+06	3.84309e+06	3.64496e+06	3.58716e+06	999098	938901	1.91384e+06	1.93506e+06	1.17084e+06	1.10353e+06	859264	777325	1.70331e+06	1.82301e+06	1.08861e+06
1,3-di-o-Tolylguanidine	C15 H17 N3	25	-0.0005	-2.1	239.142	239.142	8.123	1	7.62517e+06	1	1	91.3	40.1		8	31	32	DDA for preferred ion	23086.7	22913.7	23092.9	23734.6	24226.2	24070.9	22495.5	22751.3	25608.9	25153.4	7.12583e+06	4.22282e+06	28599.9	26606.2	28643.4	28174.8	25969.4	25204.7	25841	25610.7	28340.7	27051.6	28732	23893.2	25128.8	23832.8	22524.6	22938.3	22453.3	21563.2	28001.1
Indole-3-lactic acid	C11 H11 N O3	43.33	-3e-05	-0.16	205.074	205.074	8.044	1	7.62284e+06	8	1	90.7	69.2		8	19	19	DDA for preferred ion	2.16076e+06	2.27548e+06	2.29917e+06	2.24463e+06	1.81312e+06	1.74835e+06	2.97222e+06	2.54529e+06	2.22422e+06	1.81822e+06	2.89069e+06	1.77938e+06	2.51662e+06	3.09717e+06	3.617e+06	3.1923e+06	3.41811e+06	3.6213e+06	3.71666e+06	3.46415e+06	2.86721e+06	2.3383e+06	4.15208e+06	3.99622e+06	1.84832e+06	1.79905e+06	2.81397e+06	2.77242e+06	2.04212e+06	1.68097e+06	3.03217e+06
D-Sphingosine	C18 H37 N O2	95	-0.00044	-1.47	299.282	299.282	12.216	1	7.62245e+06	6	2	89.8	66.1		8	41	42	DDA for preferred ion	1.1626e+06	1.26569e+06	454590	261727	826566	947612	1.02313e+06	758900	634019	631192	3.37903e+06	1.43734e+06	3.94263e+06	2.0175e+06	5.41302e+06	2.22737e+06	1.41203e+06	1.85125e+06	2.88141e+06	2.54008e+06	1.57568e+06	1.11759e+06	5.00827e+06	3.76394e+06	2.96882e+06	2.31574e+06	1.25859e+06	706164	1.58007e+06	1.74364e+06	2.64025e+06
NP-000124	C12 H20 O4	57.14	17.0264	74632.8	228.136	245.163	8.078	1	7.60374e+06	4	1	64.9	57		8	28	28	DDA for preferred ion	851660	818428	425425	202589	4.19675e+06	4.25978e+06	165587	191442	787885	707633	2.17904e+06	614867	3.76453e+06	3.66516e+06	7.52916e+06	5.54142e+06	244758	210316	284188	304198	3.08334e+06	2.65004e+06	284437	251895	1.8172e+06	2.09279e+06	1.96676e+06	1.95837e+06	261191	226279	4.22182e+06
3-Methylbutanoic acid	C5 H10 O2	31.03	0.00035	3.43	102.068	102.068	7.734	1	7.47864e+06	20	0				8	13	13	DDA for preferred ion	2.89725e+06	3.04806e+06	3.74798e+06	3.58304e+06	2.81975e+06	2.85823e+06	3.03427e+06	2.39371e+06	4.53157e+06	3.9106e+06	4.55732e+06	2.80734e+06	2.99787e+06	3.00044e+06	5.30745e+06	4.70111e+06	4.04773e+06	4.15236e+06	5.51958e+06	5.43287e+06	2.31923e+06	1.95752e+06	2.17684e+06	2.19493e+06	2.61412e+06	2.36557e+06	2.03932e+06	2.05719e+06	2.26178e+06	1.80758e+06	2.33139e+06
PEG n13	C26 H54 O14	50	17.0262	28840.9	590.351	607.378	7.328	1	7.47228e+06	0	1	93.3	9.7		8	38	39	DDA for preferred ion	157246	161456	259500	310212	466359	392851	214430	176210	98190.2	124739	729147	495769	220916	161397	208393	238478	84276.2	93863.4	81047.3	74019.8	273170	183582	193888	253594	160461	196066	253227	293802	94681.3	63429.9	147795
Tyramine	C8 H11 N O	28.24	-4e-05	-0.28	137.084	137.084	6.461	1	7.39812e+06	14	0				8	16	12	DDA for preferred ion	207448	213094	276210	253086	6.84777e+06	6.51522e+06	137165	102358	357933	237290	337227	203450	7.73854e+06	8.0497e+06	2.44291e+06	2.43688e+06	204731	206191	225350	256714	241144	291083	289385	344105	216941	184800	3.62187e+06	3.83326e+06	212284	154270	251875
NP-003459	C9 H14 O4	49.4	-18.0106	-96784.6	186.089	168.079	7.094	0.093	7.39745e+06	13	1	64.2	38.6		8	19	18	DDA for preferred ion	452145	520068	527943	508481	745107	684941	743447	530674	537476	486067	1.83618e+06	1.40429e+06	602801	583445	1.63626e+06	1.55145e+06	475610	504271	536634	461150	593171	305370	2.58399e+06	2.75899e+06	840207	1.01734e+06	433993	518505	523110	457406	1.09969e+06
5-Hydroxy-4-methoxy-6-(2-phenylethyl)-5,6-dihydro-2H-pyran-2-one	C14 H16 O4	47.27	-0.00049	-1.96	248.105	248.104	11.381	1	7.37538e+06	13	0				8	25	26	DDA for preferred ion	496580	462384	437277	471561	356169	360349	486496	424878	393445	451741	1.18231e+06	503572	443065	542653	563664	626695	394639	438603	517093	464671	470929	430397	334179	336150	423360	422658	315364	279099	350589	346153	452931
(2Z)-2-Benzylidene-3-hydroxyheptanoic acid	C14 H18 O3	32	-0.00035	-1.49	234.126	234.125	13.342	0.088	7.30516e+06	13	0				8	34	35	DDA for preferred ion	358348	240671	245205	354087	326826	306676	381759	308854	345858	244060	454384	647618	529481	479209	645209	461619	510472	225644	443912	451996	724323	516075	505187	539709	483393	381422	302444	332503	381652	427868	691477
1-Piperideine	C5 H9 N	23.08	0.00048	5.81	83.0735	83.074	1.3	1	7.29772e+06	4	0				8	17	13	DDA for preferred ion	2.70199e+06	2.53927e+06	1.85236e+06	2.31282e+06	2.07818e+06	2.43193e+06	2.73696e+06	1.63164e+06	2.48888e+06	1.80637e+06	3.22762e+06	2.40755e+06	2.79064e+06	4.92137e+06	4.02575e+06	2.43017e+06	4.23222e+06	3.8311e+06	3.76374e+06	3.01308e+06	2.17234e+06	2.39713e+06	3.73785e+06	3.22475e+06	3.01435e+06	3.0057e+06	1.98689e+06	1.39191e+06	2.22607e+06	1.23076e+06	4.07689e+06
(1S,4S,5R,9R,13S)-5,9-dimethyl-14-methylidenetetracyclo[11.2.1.0Âa,Âaâ°.0â´,âa]hexadec-10-ene-5-carboxylic acid	C20 H28 O2	40	-0.00065	-2.16	300.209	300.208	12.633	1	7.24134e+06	29	1	76.2	67.4		8	35	36	DDA for preferred ion	211693	103532	119071	71279.1	86548.2	75639.6	430834	311824	249564	210133	629563	440292	86219.3	115668	267392	217938	356147	546624	429971	445045	1.71308e+06	1.30079e+06	175808	177095	54218.6	42841	296614	307260	79149	73754.6	468032
ostruthin	C19 H22 O3	33.82	-0.00063	-2.1	298.157	298.156	10.653	1	7.23209e+06	10	0				8	30	31	DDA for preferred ion	44974.7	45362.4	46365.7	47257.5	51100	58132.9	52834.4	37894.8	51100.4	51817.6	52211.8	49593.3	57058.6	57826.7	71325.4	69672.8	70475.3	78546.8	73008.6	71881.1	48975.5	41214.3	37874.5	36434.8	43703.3	36631	41298.2	42715.1	42636.7	39835.3	53313.5
N-Aceyl-L-tyrosine	C11 H13 N O4	21.05	-0.00081	-3.62	223.084	223.084	4.603	1	7.07842e+06	10	0				8	31	31	DDA for preferred ion	2.58247e+06	2.99527e+06	2.78459e+06	2.90331e+06	3.09721e+06	3.34023e+06	3.68727e+06	2.56888e+06	3.45632e+06	3.00273e+06	6.06618e+06	3.81163e+06	4.5973e+06	3.26625e+06	5.31339e+06	4.18215e+06	4.31289e+06	4.28265e+06	4.09584e+06	3.63142e+06	4.27676e+06	3.12538e+06	4.61422e+06	4.16516e+06	4.03402e+06	3.27008e+06	3.84922e+06	3.96818e+06	3.7605e+06	2.87704e+06	4.09133e+06
(4E)-2-Amino-3-oxo-4-nonenoic acid	C9 H15 N O3	39.29	-0.00021	-1.15	185.105	185.105	1.802	1	7.06048e+06	11	0				8	22	21	DDA for preferred ion	2.16581e+06	2.03665e+06	1.5586e+06	1.64598e+06	1.6322e+06	1.84106e+06	68516.2	62611.2	54094.8	50767.3	2.49538e+06	92144.7	3.49221e+06	3.0982e+06	2.59699e+06	2.64129e+06	2.25427e+06	2.63511e+06	88623.3	91337.6	1.09478e+06	76150	1.77713e+06	1.61879e+06	73091.2	232400	1.20235e+06	1.21057e+06	97307.3	79740.8	904526
2-(Diethylamino)ethanol	C6 H15 N O	39.53	-0.00028	-2.43	117.115	117.115	1.701	1	7.03149e+06	1	0				8	13	13	DDA for preferred ion	439253	689764	369108	790681	1.11413e+06	223094	188458	978961	714640	436727	794960	355902	405106	736901	2.06804e+06	663436	942632	1.31643e+06	122816	576772	719910	159045	5.24217e+06	3.40956e+06	462419	516820	645958	1.36049e+06	86322.3	523066	1.5652e+06
piperidinecarboxylic acid	C6 H11 N O2	20.32	8e-05	0.65	129.079	129.079	17.818	1	7.021e+06	19	0				6	47	48	DDA for preferred ion	1.53519e+06	641120	1.33815e+06	3.26022e+06	6.75266e+06	5.68551e+06	1.33212e+06	1.24941e+06	2.73799e+06	2.64363e+06	346483	926328	2.33503e+06	1.34986e+06	1.27635e+06	1.1502e+06	170920	959894	921080	1.93452e+06	2.14951e+06	2.3541e+06	1.81006e+06	1.62149e+06	919614	2.27233e+06	4.56155e+06	2.58855e+06	1.26109e+06	1.38389e+06	3.09253e+06
PENICILLIC ACID	C8 H10 O4	45.83	-1e-05	-0.08	170.058	170.058	5.276	0.1	6.9857e+06	17	0				8	44	22	DDA for preferred ion	418485	418663	107671	147651	164751	195187	106703	113226	75046.6	38489.6	6.25334e+06	3.66405e+06	268552	535924	1.21023e+06	2.18026e+06	209765	163107	400242	383495	309813	1.03207e+06	2.40069e+06	2.3557e+06	418866	317365	119370	108349	304989	199102	1.28251e+06
Benzaldehyde	C7 H6 O	27.27	-0.00011	-1.01	106.042	106.042	4.585	1	6.95653e+06	1	0				8	16	13	DDA for preferred ion	3.96601e+06	2.77577e+06	3.33054e+06	3.28101e+06	3.15421e+06	3.06142e+06	4.05692e+06	3.23747e+06	3.96918e+06	2.98699e+06	6.5853e+06	3.63546e+06	4.57052e+06	4.97434e+06	5.20635e+06	4.47776e+06	7.01952e+06	5.13494e+06	5.15254e+06	4.99743e+06	4.86431e+06	4.07961e+06	4.67316e+06	4.87449e+06	4.37375e+06	3.9259e+06	4.11338e+06	4.60079e+06	3.11589e+06	3.78778e+06	4.45791e+06
Leu-pro	C11 H20 N2 O3	44.19	-0.00032	-1.41	228.147	228.147	1.81	0.092	6.9524e+06	2	0				6	19	4	DDA for preferred ion	130462	129804	131978	125183	125626	121108	161701	108631	112267	103656	118643	87210.6	169361	121599	141913	133657	140827	147024	124083	128762	87510	77788	106530	118055	80658.4	106723	146848	156128	126629	117917	118789
3,6-dibenzyl-1,2-dihydro-1,2,4,5-tetraazine	C16 H16 N4	18.18	-0.00176	-6.66	264.137	264.136	11.756	0.076	6.93296e+06	53	1	79.8	9		8	26	26	DDA for preferred ion	284400	277939	394191	389627	7.08986e+06	7.23219e+06	247978	201857	340539	283106	802774	482404	2.87024e+06	2.78569e+06	2.03326e+06	2.03906e+06	398816	447124	521091	468687	52345.6	179391	151294	127085	122571	111232	3.87812e+06	3.88551e+06	113674	131949	187811
2,4,6-Octatriyn-1-ol	C8 H6 O	9.52	4e-05	0.34	118.042	118.042	9.583	1	6.9082e+06	4	0				8	13	13	DDA for preferred ion	4.66366e+06	3.59156e+06	4.86882e+06	3.80194e+06	3.89093e+06	4.50159e+06	5.58734e+06	3.32761e+06	5.86767e+06	4.81994e+06	6.81251e+06	4.5971e+06	4.95364e+06	4.45285e+06	5.72898e+06	3.65817e+06	3.41674e+06	3.05119e+06	4.79684e+06	5.36237e+06	1.59925e+06	1.41125e+06	1.72366e+06	1.52928e+06	1.88371e+06	1.60259e+06	1.6101e+06	1.546e+06	1.80144e+06	1.52748e+06	2.03493e+06
3-Allylcyclohexene	C9 H14	28.74	-6e-05	-0.5	122.11	122.109	11.187	1	6.90145e+06	2	0				8	39	11	DDA for preferred ion	2.17147e+06	2.28855e+06	2.91928e+06	2.94806e+06	1.6885e+06	1.96892e+06	1.53069e+06	1.22003e+06	3.07031e+06	2.80473e+06	5.68997e+06	3.07959e+06	1.7104e+06	1.71364e+06	3.43057e+06	3.26035e+06	2.77683e+06	2.62564e+06	3.29352e+06	3.35385e+06	372152	348606	58312.3	855788	247830	157840	286744	330611	370577	255812	745007
Levalbuterol	C13 H21 N O3	21.88	21.9838	91923.9	239.152	261.136	11.716	1	6.89345e+06	3	2	82.4	31.9		8	31	32	DDA for preferred ion	506176	542968	500520	507512	600500	592716	508312	475064	510166	459689	833838	676289	879019	817024	818776	741202	529266	529809	519402	527199	659765	705714	611888	553506	566114	501113	557702	573945	503089	414495	889311
carglumic acid	C6 H10 N2 O5	16.67	0.00146	7.69	190.059	190.06	7.698	1	6.85735e+06	6	0				8	23	19	DDA for preferred ion	2.05443e+06	2.10271e+06	2.39247e+06	2.31855e+06	2.01231e+06	2.05181e+06	2.10585e+06	1.83616e+06	2.44478e+06	2.20825e+06	4.30597e+06	2.78801e+06	1.75281e+06	2.14952e+06	4.04489e+06	3.98858e+06	2.77806e+06	2.76093e+06	3.1846e+06	2.64208e+06	2.30097e+06	1.78843e+06	4.06078e+06	4.80328e+06	2.51127e+06	2.45723e+06	1.62315e+06	1.6007e+06	2.30098e+06	1.77369e+06	2.66196e+06
Bz-Arg-OEt	C15 H22 N4 O3	50	-0.00192	-6.27	306.169	306.167	5.98	1	6.8199e+06	3	0				8	34	36	DDA for preferred ion	1.74706e+06	1.77258e+06	316744	244566	4.22949e+06	2.4986e+06	194995	160547	912811	808649	1.35122e+06	589267	1.01149e+06	932436	2.18344e+06	1.7254e+06	233884	238586	295032	235441	6.09262e+06	5.39589e+06	244352	246327	3.54094e+06	4.40968e+06	541987	477765	266317	234147	1.28989e+06
CMPF	C12 H16 O5	50	-0.00033	-1.36	240.1	240.099	8.49	1	6.78682e+06	13	0				8	17	17	DDA for preferred ion	96312.2	115077	305110	63774.9	341646	345544	73635	114542	86901.9	72161.3	7.07481e+06	4.12448e+06	196783	231622	1.18731e+06	951323	83332	91795.5	67320.7	65328.3	202558	197539	2.90969e+06	2.8008e+06	415789	401891	101281	129603	1.81345e+06	1.56344e+06	360572
(E)-2-Butenyl-4-methyl-threonine	C9 H17 N O3	38.1	-6e-05	-0.31	187.121	187.121	6.047	1	6.7196e+06	4	0				8	36	37	DDA for preferred ion	53296.9	63479.7	87083.3	86286	5.15321e+06	4.85141e+06	49722	52693.6	70438.8	49103.5	104598	53238.8	3.77155e+06	3.95065e+06	1.53779e+06	1.4933e+06	56850.2	54770.7	97699.2	111826	513072	411677	422959	339613	48386.4	43556.8	2.47556e+06	2.6825e+06	92816.2	90294.3	126464
2-[(Carboxymethyl)amino]-7-octenoic acid	C10 H17 N O4	34.88	-0.00012	-0.56	215.116	215.116	6.315	0.079	6.70742e+06	50	0				7	45	33	DDA for preferred ion	315873	240311	392698	422495	5.83575e+06	6.25224e+06	120415	109207	130003	71134.5	307080	230180	1.92063e+06	1.84567e+06	410021	4.92304e+06	116436	121801	125267	146844	64164.3	1.52704e+06	61991.2	1.30215e+06	33840.2	70151.5	3.87453e+06	3.86212e+06	405021	353946	170955
5-Butyloxazole	C7 H11 N O	23.74	0.00011	0.9	125.084	125.084	6.72	1	6.61859e+06	12	0				8	12	10	DDA for preferred ion	3.58052e+06	3.70286e+06	4.6619e+06	4.7091e+06	3.6241e+06	3.84374e+06	3.6108e+06	3.07507e+06	5.06316e+06	4.08286e+06	5.19412e+06	3.16297e+06	3.67088e+06	3.9799e+06	5.95022e+06	5.61333e+06	4.52146e+06	4.51107e+06	5.68727e+06	5.50014e+06	731730	693703	723367	730795	779394	880994	678835	695526	733981	652926	802795
Palmitoleic acid	C16 H30 O2	65.71	-0.00052	-2.04	254.225	254.224	14.608	0.139	6.61602e+06	16	1	82.4	76.4		8	40	40	DDA for preferred ion	1.39898e+06	1.73421e+06	1.44663e+06	1.52086e+06	1.59474e+06	1.8503e+06	1.408e+06	1.45369e+06	1.3778e+06	1.53575e+06	3.40187e+06	2.55864e+06	2.11909e+06	2.22993e+06	2.36518e+06	1.72014e+06	1.70063e+06	1.80303e+06	1.4342e+06	1.8819e+06	197953	130996	636681	291193	623137	846946	231013	358708	203818	233692	613594
NP-005146	C16 H18 O4	26.67	-18.016	-65722.8	274.121	256.105	12.309	1	6.5333e+06	3	1	87.5	9.4		8	47	48	DDA for preferred ion	4.12712e+06	3.57431e+06	3.37716e+06	3.19512e+06	2.94942e+06	2.51068e+06	3.37339e+06	2.84443e+06	3.26194e+06	2.77374e+06	5.05785e+06	3.04745e+06	3.6393e+06	3.64082e+06	3.93334e+06	3.56893e+06	3.49792e+06	3.17998e+06	2.68734e+06	2.84776e+06	1.73051e+06	1.1423e+06	1.01735e+06	1.06434e+06	1.00774e+06	1.24265e+06	621546	574006	746065	613029	1.48191e+06
16-Heptadecyne-1,2,4-triol	C17 H32 O3	63.81	-18.0112	-63367.1	284.235	266.224	12.522	1	6.52706e+06	3	1	64.5	56.9		8	26	24	DDA for preferred ion	390581	404103	490994	496824	493007	439187	371929	378217	515645	392340	1.18981e+06	839995	630664	570029	996993	845095	440059	492014	506111	642380	435843	435819	364300	319815	293763	470704	346184	294029	330275	277706	382385
3543	C15 H26 O4	54.17	-0.00032	-1.19	270.183	270.183	10.587	1	6.52569e+06	2	0				8	28	29	DDA for preferred ion	611383	585347	500319	477784	664341	707387	574449	507810	574659	464531	5.91008e+06	4.73822e+06	757146	685173	2.27897e+06	2.04984e+06	495879	534593	438606	448992	309016	268441	2.30917e+06	2.17107e+06	433652	477878	128042	104140	2.12735e+06	1.81204e+06	458858
Tyramine	C8 H11 N O	50	-6e-05	-0.43	137.084	137.084	5.036	1	6.52038e+06	14	0				8	17	11	DDA for preferred ion	308632	276248	363954	356340	329470	364162	444791	298881	380243	227293	1.43754e+06	714127	335928	400020	561285	430386	439981	395583	328058	289287	284146	186674	845787	866951	430920	480168	117165	130796	503592	430581	364496
Phenylisocyanate	C7 H5 N O	23.08	0.00023	1.9	119.037	119.037	7.797	1	6.36522e+06	2	0				8	12	11	DDA for preferred ion	2.52766e+06	2.592e+06	1.81606e+06	1.67767e+06	2.87295e+06	3.22684e+06	2.31519e+06	1.81794e+06	1.97533e+06	1.5736e+06	3.03885e+06	1.87212e+06	3.40012e+06	3.45437e+06	1.76637e+06	1.63327e+06	1.73133e+06	1.74918e+06	2.41931e+06	2.25533e+06	1.82161e+06	1.58104e+06	2.59624e+06	2.74657e+06	1.22094e+06	1.12196e+06	1.89478e+06	1.94115e+06	1.62643e+06	1.30098e+06	996004
Imagabalin	C9 H19 N O2	15.9	-8e-05	-0.45	173.142	173.142	5.489	1	6.34622e+06	1	0				8	28	19	DDA for preferred ion	1.54759e+06	1.67078e+06	3.11063e+06	3.24279e+06	395212	445966	217317	174191	3.93027e+06	3.12127e+06	4.89294e+06	2.77886e+06	1.28945e+06	1.42212e+06	3.97789e+06	3.39123e+06	2.66658e+06	2.7776e+06	5.16677e+06	5.37556e+06	429763	328737	328063	353446	264367	286873	231467	220736	278327	233475	448905
Octodrine	C8 H19 N	12.5	1e-05	0.08	129.152	129.152	6.431	1	6.30804e+06	2	0				8	23	21	DDA for preferred ion	1.53354e+06	1.27409e+06	1.31252e+06	1.33902e+06	4.35104e+06	6.07284e+06	1.60795e+06	1.35861e+06	1.40606e+06	1.21298e+06	4.1405e+06	3.09351e+06	1.85594e+06	2.0739e+06	3.22672e+06	2.93046e+06	2.76671e+06	3.24799e+06	1.22526e+06	1.5547e+06	1.95072e+06	1.94167e+06	3.00777e+06	2.90645e+06	2.36006e+06	2.58077e+06	1.69612e+06	1.72048e+06	1.33387e+06	1.00324e+06	3.39099e+06
Etodolac	C17 H21 N O3	14.81	-0.00082	-2.86	287.152	287.151	8.966	1	6.29898e+06	11	0				8	35	34	DDA for preferred ion	217145	214180	196349	143556	2.4216e+06	2.69575e+06	70734.6	61740.9	269432	318996	135347	55396	2.79144e+06	3.32225e+06	3.98318e+06	3.08575e+06	85306.6	99629.1	176254	212669	666725	374636	702338	689191	80478.5	61882.8	1.64205e+06	1.51881e+06	309465	322428	624024
(2Z)-3,7-Dimethyl-2,6-octadien-1-yl 3-oxobutanoate	C14 H22 O3	92.59	-0.00041	-1.72	238.157	238.156	8.919	1	6.27024e+06	2	0				8	21	21	DDA for preferred ion	1.99511e+06	2.0378e+06	1.50649e+06	1.4944e+06	2.41748e+06	2.39891e+06	463493	349616	2.10965e+06	1.5993e+06	1.14706e+06	689627	2.60381e+06	2.82835e+06	2.04086e+06	1.893e+06	380606	338821	529422	457293	5.99315e+06	5.04534e+06	615347	646103	4.06255e+06	4.10362e+06	1.4076e+06	1.42718e+06	953556	783724	1.12281e+06
3-Hydroxytetradecanedioic acid	C14 H26 O5	72.22	-0.00044	-1.6	274.178	274.178	9.442	0.098	6.26622e+06	1	0				8	26	27	DDA for preferred ion	2.6656e+06	2.74931e+06	2.58177e+06	2.54146e+06	3.19638e+06	2.94666e+06	979680	797795	3.37141e+06	2.8593e+06	615437	300699	4.21322e+06	4.30073e+06	3.20541e+06	2.81559e+06	403962	399467	684797	649114	5.58467e+06	3.53308e+06	1.95174e+06	1.94961e+06	4.1366e+06	3.90533e+06	2.36113e+06	2.69846e+06	1.81474e+06	1.31009e+06	2.09438e+06
TO0127900	C9 H17 N O	34.15	2e-05	0.12	155.131	155.131	7.968	1	6.15663e+06	4	0				8	15	16	DDA for preferred ion	109615	123618	105168	101422	5.37997e+06	5.58565e+06	27610.1	16530.7	90083.5	68310.8	47782.8	101146	5.44042e+06	5.75381e+06	2.22667e+06	2.06368e+06	63788.2	55331.1	36943.1	46630.3	162569	148811	123688	113677	57626.3	70631.3	2.87086e+06	3.01197e+06	142787	84727.3	89281.5
1-Isopropenyl-3-isopropylbenzene	C12 H16	50	-0.00025	-1.54	160.125	160.125	12.188	1	6.14684e+06	2	0				8	17	15	DDA for preferred ion	359075	341127	371070	424698	215713	312683	243821	191856	499368	319220	571239	331782	446415	439209	741335	582439	473714	553782	771011	543101	369551	298328	414507	394865	395820	367727	291063	218252	246107	139951	756892
N-Methylglutamate	C6 H11 N O4	50.36	-0.00019	-1.21	161.069	161.069	2.059	1	6.10632e+06	16	0				3	30	14	DDA for preferred ion	5.10954e+06	5.79489e+06	2.58972e+06	2.78255e+06	3.8214e+06	3.21578e+06	6.30423e+06	6.28443e+06	1.32529e+06	2.02382e+06	1.0497e+07	6.66149e+06	2.31433e+07	1.27381e+07	1.86817e+07	2.54145e+07	8.23133e+06	6.56686e+06	4.42834e+06	4.7622e+06	3.92166e+06	3.49794e+06	1.83463e+07	2.52148e+07	4.27678e+07	4.52018e+07	3.17794e+06	2.6976e+06	1.94219e+06	2.35252e+06	4.93001e+06
Phenol, 2-(3,7-dimethylocta-2,6-dienyl)-	C16 H22 O	22.11	-0.00047	-2.03	230.167	230.167	15.959	1	6.07392e+06	1	0				2	27	0	DDA for preferred ion	491345	518516	778519	1.74091e+06	909080	1.6614e+06	1.49128e+06	1.20282e+06	5.27352e+07	1.1786e+08	700615	859995	678352	284782	283767	573512	754408	594992	433452	451455	455231	311605	304141	305509	645784	405230	859503	1.27718e+06	4.80207e+06	5.79527e+06	557668
8-Amino-7-oxononanoic acid	C9 H17 N O3	45.45	-0.00031	-1.67	187.121	187.121	15.593	1	6.0425e+06	4	0				2	15	0	DDA for preferred ion	189641	185328	208765	191534	367022	292128	168946	154308	194347	205432	297199	265731	208549	210916	218484	367321	187259	206636	179726	249703	429132	265132	435586	550699	205559	180195	193439	434793	155973	186390	274191
testololactone	C19 H26 O3	32.35	-0.00066	-2.19	302.188	302.188	12.513	1	6.02892e+06	30	0				8	37	37	DDA for preferred ion	42352.9	42287	48118.9	48945.2	65854.6	49215.2	51079.2	47153.6	58235.2	63526.5	35948.9	35791.1	47614	37095.3	42580	40403.5	54169.2	89225.4	58882.6	64188.2	46035.6	49265	36510.2	33394.6	36603.4	32346.2	48949.7	45275.5	48225.5	45961.8	80203.1
Tetranor-12(S)-HETE	C16 H26 O3	65.38	-18.0112	-67663.2	266.188	248.177	14.548	0.084	5.90324e+06	5	3	83.7	78.3		8	50	48	DDA for preferred ion	1.03202e+06	806786	856000	812363	1.22962e+06	1.34066e+06	3.60594e+06	3.05291e+06	1.30552e+06	1.24232e+06	1.86708e+06	1.54576e+06	1.06774e+06	1.08774e+06	744080	937818	3.25907e+06	3.58116e+06	1.23685e+06	1.21185e+06	1.14334e+06	653074	1.20763e+06	1.3028e+06	1.18062e+06	1.39928e+06	1.50834e+06	1.51274e+06	822785	587421	904011
Dihydrokawain	C14 H16 O3	57.89	-0.00043	-1.85	232.11	232.11	10.484	0.082	5.85283e+06	7	1	63.1	23.7		8	21	18	DDA for preferred ion	174235	201553	167500	180166	113506	109824	163813	177805	147813	106509	250705	273366	159866	155738	158721	152110	166946	180073	197093	202607	232636	240184	123929	192299	240244	206227	144520	125809	169850	179732	253347
Glycocholic acid	C26 H43 N O6	30.43	-0.00085	-1.82	465.309	465.308	10.001	1	5.82839e+06	5	0				8	32	33	DDA for preferred ion	1.26868e+06	1.08162e+06	884997	862273	1.35139e+06	1.38711e+06	2.93491e+06	2.47997e+06	700372	595258	2.554e+06	1.51593e+06	2.92486e+06	2.92249e+06	1.51816e+06	1.29868e+06	3.39956e+06	3.30113e+06	1.27028e+06	1.15776e+06	649309	542288	1.85854e+06	1.81756e+06	1.20112e+06	1.13191e+06	365658	380618	1.42744e+06	1.20015e+06	2.54639e+06
(2R,3S)-3-Hydroxy-8-methyl-8-azabicyclo[3.2.1]octane-2-carboxylic acid	C9 H15 N O3	15.22	-0.0001	-0.54	185.105	185.105	5.407	1	5.79704e+06	11	0				8	13	13	DDA for preferred ion	27818.3	84714.7	24824.8	87651.7	3.64103e+06	3.5718e+06	16747.9	70314.8	90424.7	88646.2	106086	52126.5	4.76569e+06	5.06207e+06	942835	842540	18940.2	79527	99801.7	20665.5	118170	76515.6	85556	89352.2	98347.4	78484.5	1.58366e+06	1.61387e+06	89908	23279.4	55957.4
Aethusin	C13 H14	20.69	-0.00017	-1.02	170.11	170.109	13.725	1	5.78773e+06	3	0				4	32	32	DDA for preferred ion	201074	178874	102231	92374.7	154993	156005	139216	104946	90951.2	89747.3	309584	356096	201911	173821	209141	161529	133441	146975	122890	124275	241877	273912	136144	199527	177059	279670	121395	189540	119261	126174	239332
Asarone	C12 H16 O3	33.33	-0.00047	-2.25	208.11	208.109	11.127	1	5.76264e+06	25	0				8	29	29	DDA for preferred ion	477655	402916	1.10721e+06	1.20475e+06	624851	528022	953577	1.02746e+06	1.40294e+06	1.27578e+06	1.09005e+06	415737	2.50333e+06	2.40939e+06	852303	1.01903e+06	1.3732e+06	1.06634e+06	1.57961e+06	1.58691e+06	406422	567333	324032	281176	657665	673201	447065	289294	282883	331574	413149
4-Oxocyclohexanecarboxylic acid	C7 H10 O3	33.33	3e-05	0.19	142.063	142.063	4.924	1	5.72485e+06	7	0				8	37	28	DDA for preferred ion	421678	511446	345145	416644	529179	482215	1.23694e+06	422102	697329	278723	6.02768e+06	3.53606e+06	7.64102e+06	1.23734e+06	2.78298e+06	2.70284e+06	495666	649939	358482	436654	561088	481200	2.11578e+06	2.40893e+06	470170	709239	373245	744128	1.21225e+06	989285	569760
9-Nitrooleate	C18 H33 N O4	55.71	-0.00062	-1.88	327.241	327.24	10.742	1	5.71369e+06	2	1	69	24.3		8	31	30	DDA for preferred ion	90167	61216.8	61313.6	175746	4.21066e+06	5.06109e+06	60054.3	58472.9	77109.8	74342.8	91611.9	66154.1	2.84227e+06	4.8432e+06	1.29241e+06	1.1375e+06	87729.5	83256.3	100010	96516.4	57752.1	184533	47621	45342.9	56582.4	55545.3	2.44561e+06	2.56891e+06	177849	64416.3	68593.4
1,2-dihydroxyheptadec-16-yn-4-yl acetate	C19 H34 O4	56.19	17.0255	52186	326.246	343.271	11.332	1	5.70433e+06	3	1	61.7	23.6		8	38	42	DDA for preferred ion	1.35961e+06	1.44573e+06	679513	487104	755243	863108	1.31654e+06	1.16999e+06	1.11897e+06	915631	2.95687e+06	1.71335e+06	4.87945e+06	2.75002e+06	1.39164e+06	1.17397e+06	1.63602e+06	1.47239e+06	2.06632e+06	1.79722e+06	882740	713206	1.65226e+06	1.43457e+06	1.56266e+06	1.48393e+06	1.1013e+06	719139	772716	702869	1.68648e+06
Brassylic acid	C13 H24 O4	73.53	-0.0006	-2.46	244.167	244.167	10.887	0.081	5.69428e+06	3	0				8	29	29	DDA for preferred ion	2.1966e+06	2.1284e+06	2.38684e+06	2.4746e+06	2.30647e+06	2.34342e+06	2.50111e+06	2.05468e+06	2.49215e+06	2.11076e+06	4.06605e+06	2.03287e+06	2.7572e+06	2.8209e+06	2.91118e+06	2.67484e+06	2.35049e+06	2.40601e+06	2.31851e+06	2.37037e+06	302000	248016	504719	489596	312132	313829	256436	257318	416471	332645	283191
DEHYDROCOSTUS LACTONE	C15 H18 O2	33.33	-0.00032	-1.4	230.131	230.13	12.298	1	5.68877e+06	16	0				5	40	37	DDA for preferred ion	72235.8	123401	58957.3	59227.7	99324.2	196252	118163	96256.3	57056.4	63732.5	137265	206985	144641	153783	87669.6	111362	114063	121382	116119	93445.1	127516	75412.2	57566.1	157140	73909.7	161477	72231.4	172747	100076	64617.3	123581
4-Hydroxy-3,4a,5-trimethyl-4a,5,6,7,8,8a,9,9a-octahydronaphtho[2,3-b]furan-2(4H)-one	C15 H22 O3	25.71	-0.00078	-3.12	250.157	250.156	14.064	1	5.63778e+06	35	0				8	37	35	DDA for preferred ion	1.94504e+06	2.16104e+06	1.3948e+06	1.02204e+06	920052	1.06711e+06	1.19963e+06	909341	1.01291e+06	733610	4.25395e+06	2.45164e+06	3.22968e+06	3.03593e+06	2.2416e+06	2.04637e+06	1.88112e+06	1.85294e+06	1.86697e+06	1.69942e+06	98064.8	70165.7	80170.1	90456.8	89072.3	141795	111080	155881	163255	157523	101254
3-Tropanol	C8 H15 N O	38.71	-1e-05	-0.05	141.115	141.115	7.926	0.079	5.52712e+06	12	0				8	14	13	DDA for preferred ion	2.51062e+06	2.40891e+06	3.864e+06	3.86933e+06	2.67755e+06	2.625e+06	2.43376e+06	2.0021e+06	5.27626e+06	4.45732e+06	3.74896e+06	2.38076e+06	2.12059e+06	2.22237e+06	5.25956e+06	4.87185e+06	4.02897e+06	4.176e+06	3.56499e+06	3.4213e+06	2.95183e+06	2.60574e+06	4.40597e+06	4.14705e+06	2.4883e+06	2.47987e+06	2.58011e+06	2.6221e+06	2.55369e+06	2.01839e+06	3.81243e+06
3-Methoxycinnamic acid	C10 H10 O3	28.13	-18.0108	-101148	178.063	160.052	13.344	1	5.51748e+06	10	1	60.4	55.8		8	27	26	DDA for preferred ion	360101	353893	210304	299926	312062	381224	257065	331472	294819	354416	409890	545078	285796	339511	314112	374912	321427	245691	196112	266302	487272	513561	272380	368517	342224	394975	231488	238410	231573	320860	374635
(2E)-2-Tetradecenal	C14 H26 O	36.51	-0.00014	-0.65	210.198	210.198	12.586	1	5.46225e+06	3	0				8	41	39	DDA for preferred ion	590087	561036	491941	628037	564281	638477	652106	496358	548888	432451	4.51756e+06	3.2974e+06	1.0308e+06	912630	1.53268e+06	1.23926e+06	593197	596550	610244	768861	305162	287579	1.21254e+06	975320	322482	308628	305561	210391	947869	809960	343926
Ethyl caproate	C8 H16 O2	33.33	5e-05	0.37	144.115	144.115	8.244	0.078	5.46061e+06	34	0				8	14	14	DDA for preferred ion	566602	552761	507065	512113	490757	494653	489250	396769	454855	368975	681599	363179	697700	654089	608605	634383	557095	561546	590274	483459	629302	583567	667994	628986	681285	695334	505244	577481	489542	374246	719529
N-Acetyl-L-leucine	C8 H15 N O3	35.62	-2e-05	-0.14	173.105	173.105	7.327	0.079	5.45911e+06	8	1	68	57.8		8	18	18	DDA for preferred ion	3.23541e+06	3.19172e+06	4.53651e+06	4.25022e+06	2.86127e+06	3.03746e+06	3.56336e+06	2.96745e+06	2.63396e+06	2.19731e+06	3.61896e+06	2.07596e+06	3.41284e+06	2.98146e+06	3.61984e+06	3.26498e+06	2.80862e+06	2.98599e+06	2.55677e+06	2.43159e+06	2.3228e+06	1.96759e+06	3.1818e+06	3.14823e+06	1.99003e+06	2.00409e+06	4.59985e+06	4.53224e+06	3.4411e+06	2.85045e+06	2.49765e+06
2-Methoxy-7,7,8b-trimethyloctahydrocyclopropa[4,5]indeno[5,6-c]furan-4a,5(4H)-diol	C16 H26 O4	18.37	-0.00093	-3.31	282.183	282.182	11.419	1	5.35418e+06	5	0				8	30	31	DDA for preferred ion	1.04077e+06	829945	919230	975322	765039	657127	723206	637574	812951	694379	2.66193e+06	1.328e+06	976381	1.05253e+06	1.34949e+06	1.26709e+06	985556	991527	1.18958e+06	1.32757e+06	358140	300917	683464	594860	534968	277044	206411	223341	535129	407178	285807
N~1~-(5-Aminopentyl)-N~2~-(1H-indol-3-ylacetyl)-L-aspartamide	C19 H27 N5 O3	12.5	-0.00195	-5.23	373.211	373.209	9.108	1	5.34718e+06	2	0				8	30	27	DDA for preferred ion	104232	121651	210417	191617	3.92922e+06	3.89138e+06	131093	101964	326804	303552	134663	91636.9	4.36409e+06	4.33379e+06	577571	598852	210500	220030	274321	311501	69211	43394.1	66013.6	65963.4	51838.5	45501.6	2.37918e+06	2.52858e+06	170813	154615	64927.5
2-deoxyglucose	C6 H12 O5	29.55	-0.00024	-1.47	164.068	164.068	11.537	1	5.34316e+06	51	0				8	15	15	DDA for preferred ion	4.09034e+06	4.01563e+06	4.17261e+06	4.13197e+06	3.69408e+06	4.21808e+06	4.40741e+06	3.85986e+06	4.20226e+06	3.67786e+06	5.05842e+06	3.20225e+06	4.74461e+06	4.97821e+06	4.82376e+06	4.25495e+06	4.3822e+06	4.17715e+06	4.0197e+06	3.97714e+06	3.07496e+06	2.46126e+06	2.80731e+06	2.63271e+06	2.41736e+06	2.41274e+06	2.1456e+06	2.07896e+06	2.41289e+06	1.99684e+06	2.52764e+06
7-Oxoheptanoic acid	C7 H12 O3	48.19	2e-05	0.12	144.079	144.079	5.642	1	5.33236e+06	9	0				8	26	19	DDA for preferred ion	1.45947e+06	1.47975e+06	1.94954e+06	2.00222e+06	1.11227e+06	1.24471e+06	1.42004e+06	1.14021e+06	1.90554e+06	1.53139e+06	2.76193e+06	1.53346e+06	1.50464e+06	1.67614e+06	3.92102e+06	3.54537e+06	2.16743e+06	2.15119e+06	3.44482e+06	3.37542e+06	534489	392409	597487	554271	395100	462837	389259	421057	636255	572952	516865
Gabapentin	C9 H17 N O2	20	-3e-05	-0.16	171.126	171.126	5.717	1	5.30834e+06	1	0				8	15	15	DDA for preferred ion	1.57309e+06	1.4553e+06	2.14522e+06	2.138e+06	1.74315e+06	1.85702e+06	1.49249e+06	1.29054e+06	2.0645e+06	1.67733e+06	2.48463e+06	1.25174e+06	1.47474e+06	1.78928e+06	2.31411e+06	2.08926e+06	2.08266e+06	2.15898e+06	2.41624e+06	2.29229e+06	23423.1	72064.2	95807.9	88373.5	19877	19127.7	16800.4	100103	83928.6	80395.6	91694.8
6-[(1E)-3-Hydroxy-1-buten-1-yl]-1,5,5-trimethyl-7-oxabicyclo[4.1.0]heptan-3-one	C13 H20 O3	35.29	-0.00052	-2.3	224.141	224.141	13.323	1	5.30638e+06	14	0				8	26	25	DDA for preferred ion	2.49798e+06	2.84084e+06	3.1226e+06	3.51189e+06	2.56426e+06	2.85805e+06	2.56812e+06	2.43945e+06	3.04798e+06	2.36265e+06	4.47806e+06	2.90962e+06	3.38039e+06	3.37474e+06	2.65284e+06	2.83547e+06	2.62251e+06	2.45542e+06	2.34649e+06	2.35537e+06	628658	655735	481750	513694	439178	753619	240385	318670	496049	411627	527294
Palmitoleic acid	C16 H30 O2	66.67	-0.00052	-2.04	254.225	254.224	14.038	0.139	5.21229e+06	16	1	74.8	65.4		8	43	46	DDA for preferred ion	1.49633e+06	1.52284e+06	1.23809e+06	1.46004e+06	1.17229e+06	1.70833e+06	1.38302e+06	1.18897e+06	1.25654e+06	1.1944e+06	3.67361e+06	1.44265e+06	1.94037e+06	2.2131e+06	2.23806e+06	1.69161e+06	1.64483e+06	1.25587e+06	1.23861e+06	1.35036e+06	451001	342327	381513	327883	831611	782519	457661	320460	263598	332717	709049
Palmitoleic acid	C16 H30 O2	65.71	-0.00052	-2.04	254.225	254.224	14.369	0.139	5.21199e+06	16	1	82.4	76.4		8	41	42	DDA for preferred ion	1.83577e+06	1.99083e+06	1.74189e+06	1.52862e+06	1.76576e+06	2.05092e+06	1.96617e+06	1.68481e+06	1.62593e+06	1.39389e+06	3.55374e+06	2.3604e+06	2.38767e+06	2.78619e+06	2.78614e+06	1.88012e+06	2.11777e+06	1.98534e+06	1.51425e+06	1.81759e+06	1.11039e+06	588166	1.04237e+06	1.11676e+06	514377	621392	623236	654548	575926	587274	1.20258e+06
N-Benzylformamide	C8 H9 N O	27.27	0.00015	1.08	135.068	135.069	7.048	1	5.19089e+06	16	1	94.6	9.7		8	27	27	DDA for preferred ion	337963	335653	476743	528971	353497	349982	1.03785e+06	287969	836947	521779	560562	463756	5.00616e+06	392981	509533	513006	461070	512857	492236	494020	373129	434561	301037	379533	250379	313954	284794	336142	308259	309315	624670
cystophorene	C11 H18	15.38	-0.00018	-1.19	150.141	150.141	12.299	1	5.15764e+06	3	0				8	21	21	DDA for preferred ion	2.07156e+06	2.2044e+06	2.30223e+06	2.52223e+06	1.87005e+06	2.0374e+06	2.3609e+06	2.02781e+06	2.51146e+06	2.04721e+06	3.11479e+06	1.70728e+06	2.11284e+06	2.43169e+06	2.34597e+06	2.12668e+06	2.3596e+06	2.16452e+06	2.34954e+06	2.1154e+06	541283	457880	422476	417252	491044	384647	329753	380246	479315	348760	472077
NP-000919	C11 H18 O4	52.38	17.0264	79517.8	214.121	231.147	7.428	0.076	5.14286e+06	5	2	63	56.5		8	24	25	DDA for preferred ion	147345	33084.1	59731.8	82100.8	4.62603e+06	4.46238e+06	122700	85157.4	117894	114674	28370	132536	4.20883e+06	4.73385e+06	1.793e+06	1.6603e+06	75506.1	89754.4	110874	122621	159992	173996	176073	172436	106042	110246	2.35096e+06	2.34753e+06	65117	41677.3	80893.3
MFCD08277025	C12 H19 N O4	47.22	-0.00022	-0.9	241.131	241.131	7.857	1	5.06452e+06	2	0				8	29	29	DDA for preferred ion	298281	288314	365799	380445	2.88077e+06	3.13791e+06	42232.6	35761.4	93389.6	76425.7	236045	151633	4.61347e+06	4.97611e+06	4.45082e+06	4.40573e+06	53748.7	41482.5	141170	123182	846122	634071	458864	343255	124240	105306	1.93052e+06	2.01787e+06	448343	383967	871884
(4S,5R,8S,9R,12R,13R)-1,5,9-Trimethyl-11,14,15-trioxatetracyclo[10.2.1.0~4,13~.0~8,13~]pentadecan-10-ol	C15 H24 O4	16.22	-0.00068	-2.53	268.167	268.167	12.982	1	5.01962e+06	7	0				8	29	30	DDA for preferred ion	1.76682e+06	1.7682e+06	2.70045e+06	2.30112e+06	1.64835e+06	1.63345e+06	1.42497e+06	1.18653e+06	2.62671e+06	2.11316e+06	3.69549e+06	2.04243e+06	1.79403e+06	1.86004e+06	4.00006e+06	3.79702e+06	2.98536e+06	2.93646e+06	2.9007e+06	2.79581e+06	322250	294938	342053	308205	277954	286950	393624	330208	314717	291129	342883
Piperonylonitrile	C8 H5 N O2	16.67	-5e-05	-0.36	147.032	147.032	7.405	1	5.00852e+06	3	2	76.7	8.8		8	18	15	DDA for preferred ion	1.19398e+06	1.06889e+06	2.30744e+06	1.99943e+06	788875	887076	1.15091e+06	712975	1.91751e+06	1.54297e+06	1.97685e+06	1.18849e+06	1.08276e+06	1.19882e+06	4.46501e+06	4.43239e+06	1.6941e+06	1.70053e+06	2.90605e+06	2.67989e+06	2.17201e+06	1.66543e+06	1.70692e+06	1.63702e+06	1.52104e+06	1.3176e+06	1.65346e+06	1.65843e+06	1.37524e+06	1.09287e+06	2.62845e+06
(2R,3S)-3-Hydroxy-8-methyl-8-azabicyclo[3.2.1]octane-2-carboxylic acid	C9 H15 N O3	27.66	-0.00016	-0.85	185.105	185.105	6.433	1	4.98304e+06	11	0				8	22	21	DDA for preferred ion	1.85635e+06	1.85735e+06	2.61036e+06	2.59545e+06	2.54753e+06	2.44125e+06	1.93203e+06	1.55141e+06	2.7092e+06	2.07391e+06	2.87973e+06	1.84202e+06	2.51804e+06	2.35712e+06	3.1094e+06	2.65117e+06	2.42572e+06	2.50315e+06	3.03037e+06	2.90592e+06	497018	377362	360031	344102	331462	378071	377869	429211	419179	303321	425744
3-Hydroxytetradecanedioic acid	C14 H26 O5	62.5	-0.00046	-1.68	274.178	274.178	8.921	0.098	4.97529e+06	1	0				8	27	29	DDA for preferred ion	1.31253e+06	1.29731e+06	841474	851626	1.36666e+06	1.58115e+06	135593	152020	1.27911e+06	964516	676074	356892	1.55488e+06	1.68499e+06	1.41029e+06	1.04373e+06	133288	179699	199868	233273	4.62356e+06	3.85047e+06	371859	381227	3.05641e+06	2.64445e+06	858062	926204	528808	397351	891006
4-Deoxy-5-C-(3,5-di-sec-butyl-1-cyclopenten-1-yl)pentonic acid	C18 H32 O5	45.45	-0.00043	-1.3	328.225	328.225	12.18	1	4.97527e+06	4	0				8	39	37	DDA for preferred ion	169672	127198	311425	267621	829692	1.02407e+06	415090	269717	236056	200919	3.89092e+06	1.97683e+06	1.75531e+06	1.82441e+06	689430	576952	1.07941e+06	826774	1.26581e+06	1.16693e+06	314953	235020	310847	446712	641634	568039	250975	212679	315704	414716	981160
4-oxododecanedioic acid	C12 H20 O5	50	-0.00015	-0.62	244.131	244.131	8.891	0.089	4.96477e+06	2	1	76.1	67.3		8	20	20	DDA for preferred ion	29477.2	154812	1.34885e+06	1.28702e+06	184747	151953	105517	107996	167545	143545	453227	348532	1.6242e+06	1.4346e+06	233268	238535	140967	157189	2.23216e+06	2.20071e+06	90269.8	117602	197123	24380.4	237951	170902	166772	53785.2	1.57049e+06	1.29321e+06	32760.5
3-Hydroxytetradecanedioic acid	C14 H26 O5	70.97	-0.00064	-2.33	274.178	274.177	9.17	0.098	4.8956e+06	1	0				8	30	31	DDA for preferred ion	1.19185e+06	1.17886e+06	626962	620110	2.13011e+06	2.27728e+06	259002	198358	1.56513e+06	1.10838e+06	998353	471317	1.24501e+06	1.15959e+06	1.03594e+06	879395	237214	252459	295036	316561	4.10554e+06	3.3627e+06	491005	518728	3.21137e+06	2.92059e+06	756005	727289	540521	377726	649986
p-menth-3-ene	C10 H18	18.97	-0.00012	-0.85	138.141	138.141	12.307	1	4.88391e+06	8	0				8	24	23	DDA for preferred ion	265215	335837	246663	271445	260425	262482	199967	208927	226576	212760	331993	256772	292967	243937	166904	200160	263105	306471	327932	209155	237132	232418	285468	287538	249970	200255	210044	269056	202516	208257	357411
Tranexamic acid	C8 H15 N O2	47.22	0.00012	0.77	157.11	157.11	6.29	1	4.83336e+06	6	1	92.3	75		8	12	12	DDA for preferred ion	98308	277533	201585	256299	4.83593e+06	3.15398e+06	220872	230289	265030	274582	232799	235153	765190	1.08242e+06	156998	450090	186884	212674	223213	191714	235782	103872	66093.6	381816	50601.4	219376	973996	1.20593e+06	213464	225704	217919
3,4-Dimethyl-5-pentyl-2-furanpropanoic acid	C14 H22 O3	62.5	-0.00054	-2.26	238.157	238.156	11.123	1	4.83125e+06	2	0				8	27	28	DDA for preferred ion	1.91011e+06	1.91638e+06	1.82992e+06	2.09723e+06	446181	392814	2.89586e+06	1.97646e+06	737706	625859	3.23318e+06	1.75658e+06	150257	571434	4.56009e+06	3.62039e+06	2.64048e+06	2.79592e+06	1.18218e+06	1.19732e+06	1.78001e+06	1.54236e+06	2.10763e+06	1.79557e+06	663609	724200	299451	290893	2.58363e+06	1.91772e+06	3.82487e+06
Shogaol	C17 H24 O3	45.45	-0.0005	-1.81	276.173	276.172	13.746	0.093	4.81203e+06	11	0				5	42	41	DDA for preferred ion	187345	238500	145513	193229	220812	210623	123900	120215	127617	105243	460003	333103	277220	231043	285182	270803	197346	200569	169579	162703	341860	413693	231042	251234	391554	529842	140255	183665	145371	156882	370905
(2E)-2-Heptenoic acid	C7 H12 O2	32.26	-0.00012	-0.92	128.084	128.084	8.834	0.094	4.80832e+06	30	0				8	13	11	DDA for preferred ion	1.5741e+06	1.88254e+06	1.63724e+06	1.65823e+06	1.55483e+06	1.62328e+06	1.79794e+06	1.37875e+06	1.65839e+06	1.27871e+06	5.20241e+06	3.21733e+06	2.13289e+06	1.92211e+06	2.55201e+06	2.46415e+06	1.64875e+06	1.66243e+06	1.79503e+06	1.5598e+06	688015	588604	1.48487e+06	1.59445e+06	695446	602440	436780	390658	1.42037e+06	1.13323e+06	654638
Gingerdione	C17 H24 O4	65	-0.00063	-2.16	292.167	292.167	9.198	0.087	4.77979e+06	10	0				5	20	17	DDA for preferred ion	131655	155262	208887	222048	142699	147934	119848	119317	233610	192156	342968	41017.9	178145	38827.5	110707	184351	236651	251429	290259	291866	249256	44380.9	249534	242407	150784	50026	164124	144058	162752	177533	158953
Capryloylglycine	C10 H19 N O3	34.78	-0.00035	-1.76	201.136	201.136	12.357	1	4.76686e+06	5	0				8	32	30	DDA for preferred ion	84038.9	158969	132373	187632	2.01003e+06	2.38604e+06	46272.4	46955.6	63507	61266.8	94470.9	58215.1	715251	615971	3.24817e+06	2.81329e+06	55149.1	53748.6	68510.1	67252.5	283916	197917	114081	166499	40981.2	34362.3	1.0194e+06	963980	249717	191112	222793
Golotimod	C16 H19 N3 O5	55.56	-0.00046	-1.39	333.132	333.132	6.871	1	4.75805e+06	4	0				8	30	31	DDA for preferred ion	1.75111e+06	1.81449e+06	1.04732e+06	1.09041e+06	1.35545e+06	1.46997e+06	1.68499e+06	1.40268e+06	1.0177e+06	942122	3.01361e+06	1.75746e+06	1.99734e+06	2.24872e+06	1.83574e+06	1.65941e+06	2.12434e+06	2.22285e+06	1.66097e+06	1.5742e+06	2.17019e+06	1.78231e+06	2.74349e+06	2.6127e+06	2.40905e+06	2.27739e+06	1.27198e+06	1.37361e+06	1.40785e+06	1.07091e+06	1.86826e+06
Asarone	C12 H16 O3	37.5	-0.00033	-1.56	208.11	208.11	9.206	1	4.72128e+06	25	0				8	32	31	DDA for preferred ion	483016	111331	223733	236434	363300	343279	682269	443331	208852	186302	1.03435e+06	475497	3.92985e+06	4.03153e+06	526016	535685	3.97109e+06	4.05335e+06	245313	224833	72288.8	62973.8	511413	486525	801562	704393	371071	388225	153219	143486	198396
Salidroside	C14 H20 O7	39.13	-0.00038	-1.27	300.121	300.121	7.731	1	4.71354e+06	2	0				8	27	28	DDA for preferred ion	2.21853e+06	2.31239e+06	2.27894e+06	2.25593e+06	1.91125e+06	2.03027e+06	2.1388e+06	1.72226e+06	1.98856e+06	1.66704e+06	3.11896e+06	1.76919e+06	2.44169e+06	2.84384e+06	2.73247e+06	2.6107e+06	2.30504e+06	2.30722e+06	2.67317e+06	2.2887e+06	1.63998e+06	1.28971e+06	1.43997e+06	1.39989e+06	1.4578e+06	1.41007e+06	1.12278e+06	1.1819e+06	1.22109e+06	954637	1.5752e+06
Testosterone	C19 H28 O2	32.79	-0.00073	-2.52	288.209	288.208	11.073	1	4.7122e+06	17	1	62.2	38.2		8	27	26	DDA for preferred ion	383793	347539	480925	516511	47710.6	49392.5	272722	218321	207463	160108	362990	169887	104985	92317.5	573475	501465	198172	226644	282433	309941	171544	151882	69482.1	90167.2	188094	188291	213717	199159	748896	632703	825260
4-Vinylcyclohexene	C8 H12	17.39	0.00035	3.21	108.094	108.094	7.696	0.079	4.70115e+06	2	0				8	9	8	DDA for preferred ion	2.46519e+06	2.79545e+06	2.77599e+06	3.11421e+06	3.1735e+06	3.63807e+06	2.78332e+06	2.32656e+06	3.83124e+06	3.2193e+06	3.70779e+06	2.11928e+06	3.46272e+06	4.25512e+06	4.6884e+06	4.15265e+06	3.72936e+06	4.41574e+06	3.93925e+06	3.77149e+06	832915	728098	752038	771208	929390	879922	748990	791133	776275	536483	777629
Pseudomonas quinolone signal	C16 H21 N O2	46.67	-0.00064	-2.46	259.157	259.157	13.634	1	4.61987e+06	9	0				8	47	49	DDA for preferred ion	1.38291e+06	1.29948e+06	1.5288e+06	1.35012e+06	1.27428e+06	1.1905e+06	1.07851e+06	964285	2.19278e+06	1.78877e+06	2.86363e+06	2.05919e+06	1.95226e+06	2.01279e+06	2.81492e+06	2.47781e+06	1.27793e+06	1.32415e+06	1.26036e+06	1.2956e+06	2.56891e+06	1.9089e+06	975795	1.0227e+06	1.23806e+06	1.35071e+06	864848	890600	1.23925e+06	1.09892e+06	3.76371e+06
(1R,4aS)-7-(2-Hydroxypropan-2-yl)-1,4a-dimethyl-9-oxo-3,4,10,10a-tetrahydro-2H-phenanthrene-1-carboxylic acid	C20 H26 O4	35.9	-0.00096	-2.92	330.183	330.182	11.004	0.084	4.61664e+06	8	1	69	58.1		8	20	19	DDA for preferred ion	43683.9	42255.8	50405.7	47046.2	60163.5	56065.5	37417.4	36999.8	49158.4	47690.2	112473	84474.1	56758.8	56993.7	71878.6	58318	58087.5	54506.5	72521.8	68751.2	57547	54819.6	35894.1	33752.7	67052.2	38957.2	46173.9	52591.3	51957.3	46530.9	44763.4
N-pentylpantothenamide	C14 H28 N2 O4	40	-0.00025	-0.88	288.205	288.205	6.123	1	4.60587e+06	1	0				8	28	29	DDA for preferred ion	21538.8	30692.1	23242.5	23419.9	2.8204e+06	2.867e+06	21975.6	21900.2	24009.4	30413.1	45491	25953.3	4.05244e+06	4.1163e+06	1.5308e+06	1.49856e+06	21973.1	22847.2	21746.4	32987	144758	116403	205067	201166	38054.4	38966	1.27603e+06	1.28644e+06	38482.6	20532.2	65815.3
ON1225000	C8 H12 O4	14.81	-7e-05	-0.41	172.074	172.073	6.792	0.088	4.60296e+06	6	0				8	23	23	DDA for preferred ion	456014	475343	479948	421779	499204	558623	382299	338599	494405	448095	3.80901e+06	2.10471e+06	471257	550783	1.18782e+06	1.2134e+06	358554	361186	387782	416644	348493	336779	1.12784e+06	1.14467e+06	347732	317652	247485	210083	1.332e+06	1.18162e+06	332686
Monoethyl phthalate	C10 H10 O4	18.52	-6e-05	-0.33	194.058	194.058	8.976	1	4.56594e+06	32	0				7	17	17	DDA for preferred ion	136453	172758	165044	226003	143854	169368	4.70488e+06	4.07658e+06	145325	184101	420586	305592	356235	321624	272784	334499	288476	343988	282699	256230	184338	110282	1.31894e+06	1.38363e+06	252952	159943	162643	168198	189253	140428	337646
(2S,8R)-2-Amino-8-hydroxydecanoic acid	C10 H21 N O3	34.62	-0.0003	-1.49	203.152	203.152	6.612	1	4.52897e+06	1	0				8	23	23	DDA for preferred ion	272667	274896	211052	238192	2.92854e+06	2.82397e+06	275697	174704	92363.2	97722.4	338184	264169	1.72592e+06	1.83505e+06	2.07487e+06	1.98433e+06	175391	172688	98704.5	105136	1.58367e+06	1.38527e+06	1.82433e+06	2.2065e+06	106011	122179	1.37777e+06	1.37172e+06	801750	671981	603050
2-(3-Phenylpropyl)tetrahydrofuran	C13 H18 O	28.3	-0.00014	-0.75	190.136	190.136	12.579	1	4.50889e+06	6	0				8	24	23	DDA for preferred ion	1.10917e+06	1.11929e+06	1.48958e+06	1.57577e+06	1.16285e+06	1.33793e+06	1.25582e+06	1.10679e+06	1.66335e+06	1.49018e+06	2.03313e+06	1.12343e+06	1.29672e+06	1.21139e+06	1.78416e+06	1.54888e+06	1.35319e+06	1.41847e+06	1.43515e+06	1.64714e+06	710534	665451	635830	547262	594493	592019	463168	463321	534256	487537	734985
3-[(1S)-2-Cyclohexen-1-yl]-L-alanine	C9 H15 N O2	61.36	-0.00039	-2.29	169.11	169.11	11.184	1	4.46936e+06	4	0				8	36	16	DDA for preferred ion	2.00176e+06	1.93862e+06	2.27752e+06	2.27189e+06	1.34689e+06	1.29442e+06	1.27549e+06	942544	2.33104e+06	2.07724e+06	5.03571e+06	2.57351e+06	1.6883e+06	1.53811e+06	4.0757e+06	3.54684e+06	2.59436e+06	2.60297e+06	3.12321e+06	2.89496e+06	360904	285684	49940.4	79505.2	113345	175976	138187	153017	221888	197764	430428
2-(tert-butyl)-1,3-thiazolane-4-carboxylic acid	C8 H15 N O2 S	55.56	1e-05	0.07	189.082	189.082	6.523	1	4.46354e+06	3	1	77.8	69.8		8	24	23	DDA for preferred ion	722192	699797	644330	678430	451701	869726	1.08185e+06	1.01732e+06	1.11921e+06	1.02745e+06	964022	631160	660342	680164	1.23078e+06	1.27353e+06	1.42013e+06	1.57313e+06	1.82113e+06	1.88576e+06	952577	757412	1.08909e+06	1.16873e+06	890240	986510	2.07278e+06	2.04064e+06	1.77757e+06	2.6849e+06	2.2471e+06
(R)-4''-methoxydalbergione	C16 H14 O3	13.16	-0.00071	-2.8	254.094	254.094	11.383	1	4.44442e+06	15	0				8	34	33	DDA for preferred ion	195860	197292	219223	227652	153460	145728	191440	68403.5	238137	198786	3.4889e+06	1.78798e+06	186698	177472	224044	217983	207513	203098	170868	131098	423904	388022	435843	404735	611899	715291	319155	336377	336124	325154	410171
8-Hydroxyquinoline	C9 H7 N O	13.33	-7e-05	-0.47	145.053	145.053	6.702	0.087	4.43246e+06	8	2	69.9	8.5		7	24	17	DDA for preferred ion	1.31363e+06	1.32665e+06	736496	691457	484793	463737	744270	584626	816406	608240	492665	195872	280112	335454	424491	362683	406482	399026	626652	587241	686327	564765	458499	421330	1.13895e+06	1.09241e+06	1.22197e+06	1.30226e+06	762732	685573	243277
Vanillin	C8 H8 O3	31.34	1e-05	0.07	152.047	152.047	7.697	1	4.37696e+06	38	2	78.9	71.4		8	18	17	DDA for preferred ion	3.28679e+06	3.62676e+06	2.36598e+06	2.69731e+06	2.73656e+06	2.83012e+06	3.21801e+06	2.64136e+06	2.35379e+06	2.04313e+06	4.24992e+06	2.7611e+06	3.02379e+06	3.67044e+06	3.20853e+06	3.97183e+06	3.31868e+06	3.05947e+06	2.06489e+06	2.18346e+06	3.16234e+06	2.70603e+06	2.43842e+06	2.58292e+06	3.08479e+06	3.0016e+06	2.82852e+06	3.85773e+06	3.50421e+06	2.84519e+06	2.8756e+06
4-Phenylbutyric acid	C10 H12 O2	30	-0.00031	-1.87	164.084	164.083	10.686	0.083	4.34335e+06	55	2	87.2	83.4		8	17	18	DDA for preferred ion	308533	269919	570501	559328	426896	496655	1.15981e+06	838073	1.03969e+06	667204	384870	169933	958066	1.04386e+06	1.05818e+06	957571	1.64475e+06	1.79261e+06	1.75825e+06	1.73601e+06	382738	433176	2.94866e+06	2.55928e+06	757791	714389	475495	536799	734683	609264	1.07877e+06
Ethyl 2,4-dioxohexanoate	C8 H12 O4	26	-0.00042	-2.43	172.074	172.073	11.339	1	4.29872e+06	6	0				8	17	17	DDA for preferred ion	2.60798e+06	2.52257e+06	2.82788e+06	2.50984e+06	2.25637e+06	2.40077e+06	2.71176e+06	2.29765e+06	2.69211e+06	2.18884e+06	3.98214e+06	2.11655e+06	3.04816e+06	3.10357e+06	3.08161e+06	2.76967e+06	2.72197e+06	2.91251e+06	2.73042e+06	2.59021e+06	550029	407300	486921	445096	522957	496835	344927	373023	486326	374382	500841
Dimethyl octanediimidate	C10 H20 N2 O2	46.15	0	-0.01	200.152	200.152	6.932	1	4.27471e+06	5	0				8	23	20	DDA for preferred ion	60860.4	62529.5	67531.3	63557.2	3.95516e+06	4.12853e+06	14667.3	14390.4	44769.5	29049.8	66313.2	31129.1	1.90068e+06	2.0015e+06	920981	867630	38933	16449.3	20277	23375.6	89852.3	84437	40223.5	35740.5	29173.5	34752.9	1.39143e+06	1.37551e+06	24476.5	13428.3	24821.4
Cyclo(phenylalanyl-prolyl)	C14 H16 N2 O2	38.46	-0.00033	-1.36	244.121	244.121	7.813	1	4.25552e+06	5	1	89	86.1		8	24	25	DDA for preferred ion	1.62865e+06	1.54437e+06	715462	773092	1.0425e+06	1.1755e+06	1.76942e+06	1.53995e+06	520278	472056	2.56093e+06	1.57128e+06	1.39815e+06	1.67328e+06	1.23974e+06	1.20242e+06	2.29626e+06	2.35038e+06	691579	685207	3.27565e+06	2.76799e+06	3.4855e+06	3.2632e+06	1.30185e+06	1.20756e+06	897716	932900	1.03299e+06	871470	1.67395e+06
4-(2,3-dihydro-1,4-benzodioxin-6-yl)butanoic acid	C12 H14 O4	23.53	-18.0107	-81096.8	222.089	204.078	10.511	1	4.09708e+06	4	2	63.8	56.8		8	24	24	DDA for preferred ion	112416	116542	94998.5	146708	65278.5	69621.1	124838	48112.3	87198.4	125236	1.07103e+06	593243	600898	696009	3.99991e+06	3.46765e+06	954714	915243	1.04914e+06	1.00848e+06	484184	373787	149210	152952	98278.8	107417	171754	142122	144358	140984	3.65642e+06
11-Nor-9-carboxy-thc	C21 H28 O4	35	-0.00071	-2.07	344.199	344.198	11.127	1	4.06347e+06	8	0				8	34	36	DDA for preferred ion	338304	301909	100823	88508.3	43792.8	56819.9	128874	37219.6	48743.9	51681.9	612291	333190	432101	62754.8	187136	177318	76389.6	56061.6	67745.8	73335.6	3.6001e+06	2.94608e+06	473120	420992	43240.8	54032.5	43770.4	68650.2	90959.5	74834.9	210449
N-Acetylimidoquinone	C8 H7 N O2	12.5	-0.00059	-3.97	149.048	149.047	2.069	1	4.05595e+06	10	0				8	46	47	DDA for preferred ion	2.07969e+06	1.52144e+06	1.68582e+06	1.73309e+06	1.56762e+06	1.50632e+06	1.28398e+06	525645	2.15323e+06	1.33976e+06	1.05283e+06	270775	3.06085e+06	3.25907e+06	1.96134e+06	1.17422e+06	3.21695e+06	3.62571e+06	3.3575e+06	2.49259e+06	2.36745e+06	1.85396e+06	4.24449e+06	4.4566e+06	1.14363e+06	1.11029e+06	1.54708e+06	1.83998e+06	87586.8	230228	2.20801e+06
(6S)-2,6-Anhydro-6-[(1S)-2-isopropyl-5-methylcyclohexyl]-L-gulonic acid	C16 H28 O6	20	-0.00062	-1.98	316.189	316.188	10.99	1	4.01914e+06	2	0				8	34	35	DDA for preferred ion	391977	469026	542475	642033	181168	159248	226274	156725	134106	118780	3.46239e+06	2.02076e+06	220499	135858	380428	311626	465593	415293	263050	240775	360936	299710	535831	534579	335243	336215	323992	380630	340668	233101	425235
1794967	C16 H31 N O3	52.27	-0.00064	-2.24	285.23	285.23	10.623	0.09	4.01204e+06	1	0				8	30	30	DDA for preferred ion	106434	88414.4	109560	91699.8	3.01735e+06	3.52445e+06	53905.4	42677.4	58096.9	58945.3	52727.7	91785.1	2.40982e+06	2.34212e+06	2.23088e+06	1.9892e+06	80857.9	75792.8	81140.6	86026.6	168090	152067	126083	208076	47875.4	42985.6	1.54189e+06	1.54144e+06	188500	160552	138593
{3-[(3,3-Dimethyl-2-oxiranyl)methyl]-4,6-dihydroxy-2-methoxyphenyl}acetic acid	C14 H18 O6	25	-0.00076	-2.7	282.11	282.11	11.131	0.087	3.94685e+06	10	0				8	35	34	DDA for preferred ion	2.12584e+06	1.75884e+06	2.43911e+06	1.85047e+06	2.16109e+06	2.42896e+06	3.19994e+06	2.23041e+06	2.13377e+06	1.68183e+06	2.4701e+06	973315	2.76635e+06	2.21355e+06	3.5025e+06	2.7287e+06	2.29428e+06	2.49456e+06	1.89728e+06	2.08778e+06	721620	536012	880629	734847	589588	799666	716798	644538	778691	494003	616925
(4E)-2-Amino-3-oxo-4-undecenoic acid	C11 H19 N O3	42.11	-9e-05	-0.42	213.136	213.136	6.747	1	3.9033e+06	8	0				8	21	20	DDA for preferred ion	29400.7	17835.1	46817.2	31188	2.77253e+06	2.64451e+06	18680.5	20493.9	24202.5	41936.6	47707.5	111843	3.19964e+06	3.12642e+06	1.20705e+06	1.13006e+06	18858	18694.5	23197.1	19669.5	48563.5	54861.5	57030.3	78236.2	19549.1	18804.3	1.33638e+06	1.24511e+06	51166.8	50112.9	82921.1
Tetraacetylethylenediamine	C10 H16 N2 O4	27.78	1e-05	0.03	228.111	228.111	5.83	1	3.87645e+06	6	0				2	15	0	DDA for preferred ion	191651	245601	253496	203229	236999	207295	304803	266538	320564	320665	3.2254e+06	2.10731e+06	194497	217298	287924	268354	250957	241736	299715	298235	179754	132692	311120	323374	162554	161388	397506	415014	319687	303052	208186
N-Acetyl-L-leucine	C8 H15 N O3	33.33	5e-05	0.28	173.105	173.105	7.133	0.079	3.86957e+06	8	1	83.9	78.6		8	16	16	DDA for preferred ion	1.87027e+06	2.08045e+06	3.04098e+06	3.02075e+06	1.37619e+06	1.53702e+06	2.33845e+06	1.92308e+06	1.39684e+06	1.23348e+06	2.55213e+06	1.51747e+06	1.64261e+06	1.5284e+06	2.501e+06	2.24992e+06	2.15645e+06	2.19756e+06	1.61222e+06	1.41713e+06	1.5609e+06	1.31473e+06	2.15566e+06	2.31699e+06	1.44115e+06	1.41024e+06	2.51337e+06	2.55256e+06	2.25304e+06	1.89675e+06	1.96975e+06
(8E)-10-Hydroxy-8-decenoic acid	C10 H18 O3	60.98	-0.00011	-0.59	186.126	186.125	9.384	1	3.84587e+06	21	0				8	22	23	DDA for preferred ion	467456	459095	400858	453144	2.13821e+06	2.13555e+06	589195	456836	375241	417745	722355	518057	3.47279e+06	3.69583e+06	947729	960974	436025	399416	412088	374318	325279	303073	375414	422515	261669	332239	1.63594e+06	1.57268e+06	232442	239839	403883
3-(5-Hydroxy-2,2-dimethyl-2H-chromen-6-yl)-1-phenyl-1-propanone	C20 H20 O3	42.86	-0.00048	-1.56	308.141	308.141	12.898	1	3.83623e+06	2	0				8	43	44	DDA for preferred ion	1.59029e+06	1.49737e+06	2.06567e+06	1.88399e+06	1.98555e+06	1.9753e+06	2.20171e+06	1.68547e+06	2.03718e+06	1.62874e+06	3.06244e+06	1.51933e+06	1.97531e+06	1.59564e+06	2.46974e+06	1.74474e+06	1.85498e+06	1.90559e+06	1.72798e+06	1.67438e+06	266583	146094	129532	91505.4	111265	124823	143057	126078	131831	138649	178430
3477	C12 H20 N2 O3	35.71	-0.00033	-1.36	240.147	240.147	6.064	1	3.78698e+06	2	0				8	27	24	DDA for preferred ion	1.36374e+06	1.42222e+06	1.61737e+06	1.4686e+06	1.5287e+06	1.5097e+06	1.43073e+06	1.20467e+06	1.32446e+06	1.10499e+06	1.33293e+06	705460	1.37603e+06	1.39274e+06	1.85551e+06	1.88411e+06	1.48708e+06	1.59466e+06	1.75746e+06	1.72904e+06	372052	275714	274055	287766	265333	210254	426800	398892	599064	501324	491853
7-Methyl-2,6,9,12-tetraoxahexadecane	C13 H28 O4	18.18	-0.0005	-2.01	248.199	248.198	11.141	1	3.7816e+06	1	0				8	26	25	DDA for preferred ion	186270	305543	188373	267875	238100	164195	170986	184566	204120	199977	341823	404537	308316	368553	315479	419019	251244	318287	230796	288757	368129	476959	391684	663748	310185	368292	173667	213720	155133	204375	423058
NP-019360	C8 H12 O4	40	-6e-05	-0.32	172.074	172.073	6.978	0.088	3.76809e+06	6	1	65.9	57.3		7	21	19	DDA for preferred ion	203327	152957	157850	168063	258946	314985	223939	212687	210460	152218	2.00682e+06	1.27436e+06	211049	236559	674875	656784	168409	205352	171766	191584	114454	59596	801602	744970	145644	159139	90413.1	102411	912036	901828	137633
2-phenyl-2,4,6,7-tetrahydrothiino[4,3-c]pyrazol-3-ol	C12 H12 N2 O S	11.11	0.00385	16.57	232.067	232.071	8.387	0.094	3.73613e+06	0	1	96.6	9.8		8	35	34	DDA for preferred ion	504954	635387	342490	644644	1.86682e+06	1.93787e+06	731826	284356	378441	235124	342760	365613	3.53766e+06	3.61626e+06	1.09477e+06	1.07005e+06	307810	372040	427471	484759	649509	605606	700071	847026	483830	743271	1.47821e+06	1.52477e+06	612635	569101	522512
(2Z)-2-Nonenoic acid	C9 H16 O2	42.31	-7e-05	-0.46	156.115	156.115	9.119	0.078	3.7238e+06	32	0				8	22	21	DDA for preferred ion	492596	324076	261919	194652	862199	708650	542959	434584	292020	292924	3.43054e+06	1.74618e+06	1.26604e+06	1.02214e+06	1.04527e+06	1.05008e+06	280657	281875	253758	271684	119073	67015.2	1.1167e+06	1.11683e+06	409351	269672	311932	360940	1.04363e+06	707555	288315
3-Amino-2-naphthoic acid	C11 H9 N O2	27.27	-9e-05	-0.46	187.063	187.063	9.17	1	3.6703e+06	1	13	97.7	91.9	89.8	8	28	27	DDA for preferred ion	417077	504980	299613	385145	1.66712e+06	1.92318e+06	2.97958e+06	2.48482e+06	1.02098e+06	910161	899058	409153	2.95521e+06	3.24866e+06	585868	596128	3.09408e+06	3.42828e+06	1.27008e+06	1.40412e+06	700799	559054	2.86155e+06	2.64878e+06	2.78084e+06	2.65346e+06	1.73388e+06	1.61973e+06	484555	355884	749986
Pinocembrin	C15 H12 O4	38.46	-0.00076	-2.96	256.074	256.073	11.663	1	3.66792e+06	30	1	95.7	87.1		8	35	29	DDA for preferred ion	257114	32166.7	38856.1	302347	43812.4	43380	35780.9	35052.8	50980.7	48811.4	30287.2	24403.2	30478.9	28863.3	2.05392e+06	1.72499e+06	36964.2	38112.6	385221	48091	25917.3	25040	46328.4	29048.8	94012.9	118016	41966.3	40690.1	42142.4	42825.4	25854.1
Thiorphan	C12 H15 N O3 S	81.82	-0.00018	-0.71	253.077	253.077	8.803	1	3.66496e+06	1	0				8	22	23	DDA for preferred ion	478168	478159	400543	390010	195759	152572	225781	191725	179017	167351	407112	280079	317714	335220	248312	202753	281302	264377	283680	217000	472235	365061	1.35977e+06	1.31945e+06	307121	307478	3.52833e+06	3.74013e+06	184098	212449	211910
4121	C12 H19 N O3	18.52	-0.00023	-1.02	225.136	225.136	8.271	1	3.66455e+06	3	0				8	20	18	DDA for preferred ion	127929	121674	136026	122847	2.40976e+06	2.44198e+06	57438.8	49583.8	67955.7	53127.7	133455	80783.8	2.62396e+06	2.50737e+06	2.36488e+06	2.31378e+06	69594.6	78948.5	66138.7	69385.3	299401	257664	365120	334068	71789.9	64084.5	1.25483e+06	1.3796e+06	198099	202289	296278
3,6,9-Trimethyl-2,7-dioxo-2,3,3a,4,5,7,9a,9b-octahydroazuleno[4,5-b]furan-4-yl acetate	C17 H20 O5	50	-0.00019	-0.64	304.131	304.131	9.13	1	3.65476e+06	17	0				8	27	25	DDA for preferred ion	101233	105303	175698	165023	123582	128067	106366	94760	216955	217422	163590	36853.9	119531	93053.6	85062.1	128161	203060	201958	249744	267581	90951.7	41071.5	189724	76024.4	50354.9	42527.5	110321	95434.2	135328	122191	98215.5
NP-018661	C8 H16 O3	73.33	-2e-05	-0.14	160.11	160.11	7.662	1	3.64667e+06	19	1	92.3	75.2		8	22	23	DDA for preferred ion	224513	241722	285254	323548	1.83286e+06	1.90102e+06	325139	219164	187863	149017	513153	386604	3.49102e+06	3.43993e+06	1.30012e+06	1.28741e+06	164115	227044	290585	281892	440154	352737	663296	570658	292506	379974	1.37465e+06	1.42378e+06	435460	334583	349783
2S-Amino-tridecanoic acid	C13 H27 N O2	67.74	-0.00031	-1.36	229.204	229.204	10.046	1	3.64504e+06	1	0				8	24	24	DDA for preferred ion	95655.2	97375.4	163309	169992	868735	931991	251018	175841	115165	82595.3	302738	195322	1.10476e+06	906578	1.8016e+06	1.63252e+06	202633	193076	203408	175206	497129	397568	927888	841288	95268.4	107234	807782	822608	100786	76426	314984
2-(2-Hydroxy-2-propanyl)-4-methoxy-7-methyl-2,3,6,7-tetrahydro-9H-furo[3,2-h]isochromen-9-one	C16 H20 O5	17.39	-0.00053	-1.82	292.131	292.131	10.648	1	3.63711e+06	6	0				8	32	33	DDA for preferred ion	348102	387236	492416	516923	496836	512689	333189	313874	774942	595201	3.21932e+06	2.06448e+06	1.61307e+06	1.49688e+06	3.07568e+06	2.62917e+06	2.3812e+06	2.58865e+06	614668	593685	905096	799116	1.76883e+06	1.72445e+06	755510	888945	614804	543214	824872	641007	3.05339e+06
3305	C7 H10 O2	33.33	8e-05	0.6	126.068	126.068	5.642	1	3.59721e+06	17	0				8	32	15	DDA for preferred ion	1.08732e+06	953540	1.40876e+06	1.46802e+06	716740	938716	1.04105e+06	720870	1.41851e+06	1.14481e+06	2.3849e+06	1.23896e+06	1.08451e+06	1.10195e+06	2.79662e+06	2.78268e+06	1.52723e+06	1.38152e+06	2.68717e+06	2.41613e+06	679657	521701	711152	726435	442745	398952	353402	519882	704362	506586	934615
Pseudoconhydrine	C8 H17 N O	25.93	-0.00018	-1.23	143.131	143.131	9.907	1	3.57365e+06	5	0				8	14	14	DDA for preferred ion	579593	652348	803985	956202	2.25182e+06	2.32828e+06	577280	544843	660025	693236	867672	711886	868072	885501	1.48482e+06	1.63979e+06	584320	569606	519323	508940	947413	1.0257e+06	797807	696025	603298	626845	1.18587e+06	1.22097e+06	564080	589695	524039
2-[(3,3-Dimethyl-2-oxiranyl)methyl]-4-(3-methyl-2-buten-1-yl)-1,3,5-benzenetriol	C16 H22 O4	16	-0.00038	-1.36	278.152	278.151	12.354	1	3.5604e+06	15	0				8	39	39	DDA for preferred ion	45380.2	154646	49696.6	232894	3.83833e+06	3.83707e+06	164509	133843	180121	172183	44292.9	233279	1.35778e+06	1.61886e+06	894662	812474	162335	162082	66312.1	157538	184245	193885	34558.9	173280	126996	34145	1.61807e+06	1.69981e+06	52696.3	177885	209574
(1S)-1,5-Anhydro-1-benzyl-D-galactitol	C13 H18 O5	18.1	-0.00051	-2	254.115	254.115	12.035	1	3.51323e+06	2	0				8	31	24	DDA for preferred ion	139780	113971	164251	272485	172635	157606	186561	130479	173456	164348	210586	228069	259775	242315	196305	173292	181465	137223	203489	255472	256679	250616	154422	172546	143135	151410	195632	190592	99303.6	93294.8	280048
(+)-Allopumiliotoxin 267A	C16 H29 N O2	50	-0.00051	-1.92	267.22	267.219	11.814	1	3.50544e+06	1	0				8	45	34	DDA for preferred ion	150556	131828	71582.9	91830	325280	395614	176623	142256	30874.3	28021.5	108278	81800.1	947084	674435	319546	239313	43582.7	44735.4	42607	47993.5	460424	298933	262310	206500	667900	500607	518407	318115	165788	119007	134343
(2S)-2-Amino-8-oxodecanoic acid	C10 H19 N O3	61.11	-0.00014	-0.71	201.136	201.136	6.638	0.075	3.48396e+06	5	0				8	23	24	DDA for preferred ion	115721	93568.1	66803.3	57089.6	384073	301291	42325.6	47433.5	58573	52181.5	118467	66108.2	203385	234997	945373	729555	49859.5	64441.9	67272	65931.8	409166	340912	468444	447845	63424.2	74709.6	279309	289228	283834	244982	223551
PENICILLIC ACID	C8 H10 O4	54.55	-5e-05	-0.27	170.058	170.058	6.666	0.1	3.48157e+06	17	0				7	20	16	DDA for preferred ion	150768	92021.7	112132	159111	253043	202448	213956	136546	191472	160069	1.82865e+06	1.06766e+06	151346	116258	676334	647646	78592	130863	118998	105844	95481.9	69112.9	827400	677650	173236	156891	95643.5	98614.1	987420	854537	112495
3-amino-2-phenyl-2H-pyrazolo[4,3-c]pyridine-4,6-diol	C12 H10 N4 O2	29.41	-0.00023	-0.94	242.08	242.08	8.291	1	3.30227e+06	5	2	82.4	56.2	74.6	8	21	21	DDA for preferred ion	1.311e+06	1.22262e+06	1.30227e+06	1.24227e+06	1.03724e+06	999856	1.27554e+06	986136	1.30302e+06	1.05372e+06	1.75038e+06	1.15733e+06	1.89088e+06	1.21332e+06	1.24972e+06	1.18429e+06	984125	1.02443e+06	1.03567e+06	960531	2.87328e+06	2.51168e+06	2.7734e+06	2.66474e+06	2.49771e+06	2.5195e+06	1.82637e+06	1.90768e+06	2.1444e+06	1.72223e+06	2.53795e+06
Aprobarbital	C10 H14 N2 O3	15.38	-0.00011	-0.54	210.1	210.1	4.935	1	3.229e+06	2	0				8	27	22	DDA for preferred ion	1.2019e+06	1.18008e+06	739919	706059	928969	971801	969065	815293	1.17565e+06	936687	1.66524e+06	922883	1.54323e+06	1.55862e+06	1.38316e+06	1.23234e+06	1.38877e+06	1.31238e+06	1.67155e+06	1.63081e+06	977705	743424	1.16077e+06	1.14577e+06	1.44456e+06	1.39428e+06	867497	853410	905194	774061	917471
4-Vinylcyclohexene	C8 H12	11.43	0.0002	1.87	108.094	108.094	10.984	1	3.21126e+06	2	0				8	14	5	DDA for preferred ion	1.37111e+06	1.37275e+06	2.03003e+06	1.98493e+06	1.3593e+06	1.37081e+06	1.46598e+06	1.18082e+06	2.50232e+06	1.96083e+06	1.87396e+06	987976	1.30494e+06	1.39121e+06	2.58782e+06	2.30122e+06	2.23819e+06	2.21797e+06	2.81221e+06	2.57162e+06	703249	540035	656965	662094	709159	681360	642486	676268	783701	630739	649002
1-[5-Nitro-2-(1-pyrrolidinyl)benzyl]-1H-imidazole	C14 H16 N4 O2	18.75	21.9841	80786.2	272.127	294.111	6.197	1	3.12899e+06	3	3	87.1	9.4		7	36	25	DDA for preferred ion	26442.5	22109.1	26897.1	19643.5	20419.9	16494.3	24506.7	13553.7	16422.7	19206.9	52223.9	104259	45466.2	43659.2	42129.6	32625.9	18146.9	17682.2	32881.4	17865.2	63159.6	30876	62932.9	61882.2	114310	107695	15142.3	15160.6	26998.3	15558	39013.8
Gly-Ile	C8 H16 N2 O3	43.4	-0.00016	-0.84	188.116	188.116	8.339	1	3.05659e+06	12	0				8	26	15	DDA for preferred ion	33576	32372.6	17872.1	18224.1	2.71453e+06	2.6765e+06	16226.4	15945.4	18014	18138.6	49721.7	39650.2	1.4255e+06	1.75216e+06	434829	437557	22528.6	22291.4	22139.8	22548.5	83940.4	57721.2	24705.5	25804.1	29542.3	22512.4	2.08405e+06	2.16046e+06	18520.6	15756.3	64359.3
Ethylparaben	C9 H10 O3	14.29	-3e-05	-0.21	166.063	166.063	6.663	1	2.98648e+06	46	0				8	19	18	DDA for preferred ion	118880	241055	26962.3	85608.7	1.67147e+06	1.53845e+06	103245	70800.6	124627	53590.9	333644	137874	3.06359e+06	3.17056e+06	404798	338693	107180	146609	164080	147546	56032.3	55796.1	447020	159698	142304	392293	1.0226e+06	1.05256e+06	65404.7	300239	90668.6
[truncated: 133 more columns]

## Sheet: Urine_C18positive_MS2Filtered
Name	Formula	FISh Coverage	Annot. DeltaMass [Da]	Annot. DeltaMass [ppm]	Annotation MW	Calc. MW	RT [min]	RT Tolerance [min]	Area (Max.)	# ChemSpider Results	# mzCloud Results	mzCloud Best Match	mzCloud Best Match Confidence	mzCloud Best Sim. Match	# Usable QC	RSD QC Areas [%]	RSD Corr. QC Areas [%]	MS2	Norm. Area: 20211017_Cowley3_Urine_1_75-434-HS14-U_C18pos.raw (F132)	Norm. Area: 20211017_Cowley3_Urine_1_75-434-HS14-U_C18pos_rep.raw (F133)	Norm. Area: 20211017_Cowley3_Urine_7_39-417-HS14-U_C18pos.raw (F144)	Norm. Area: 20211017_Cowley3_Urine_7_39-417-HS14-U_C18pos_rep.raw (F145)	Norm. Area: 20211017_Cowley3_Urine_11_87-463-HS14-U_C18pos.raw (F152)	Norm. Area: 20211017_Cowley3_Urine_11_87-463-HS14-U_C18pos_rep.raw (F153)	Norm. Area: 20211017_Cowley3_Urine_15_51-421-HS14-U_C18pos.raw (F160)	Norm. Area: 20211017_Cowley3_Urine_15_51-421-HS14-U_C18pos_rep.raw (F161)	Norm. Area: 20211017_Cowley3_Urine_19_63-429-HS14-U_C18pos.raw (F168)	Norm. Area: 20211017_Cowley3_Urine_19_63-429-HS14-U_C18pos_rep.raw (F169)	Norm. Area: 20211017_Cowley3_Urine_2_90-463-HS21-U_C18pos.raw (F134)	Norm. Area: 20211017_Cowley3_Urine_2_90-463-HS21-U_C18pos_rep.raw (F135)	Norm. Area: 20211017_Cowley3_Urine_6_54-421-HS21-U_C18pos.raw (F142)	Norm. Area: 20211017_Cowley3_Urine_6_54-421-HS21-U_C18pos_rep.raw (F143)	Norm. Area: 20211017_Cowley3_Urine_9_42-417-HS21-U_C18pos.raw (F148)	Norm. Area: 20211017_Cowley3_Urine_9_42-417-HS21-U_C18pos_rep.raw (F149)	Norm. Area: 20211017_Cowley3_Urine_10_78-434-HS21-U_C18pos.raw (F150)	Norm. Area: 20211017_Cowley3_Urine_10_78-434-HS21-U_C18pos_rep.raw (F151)	Norm. Area: 20211017_Cowley3_Urine_17_66-429-HS21-U_C18pos.raw (F164)	Norm. Area: 20211017_Cowley3_Urine_17_66-429-HS21-U_C18pos_rep.raw (F165)	Norm. Area: 20211017_Cowley3_Urine_3_48-421-HS7-U_C18pos.raw (F136)	Norm. Area: 20211017_Cowley3_Urine_3_48-421-HS7-U_C18pos_rep.raw (F137)	Norm. Area: 20211017_Cowley3_Urine_4_72-434-HS7-U_C18pos.raw (F138)	Norm. Area: 20211017_Cowley3_Urine_4_72-434-HS7-U_C18pos_rep.raw (F139)	Norm. Area: 20211017_Cowley3_Urine_5_60-429-HS7-U_C18pos.raw (F140)	Norm. Area: 20211017_Cowley3_Urine_5_60-429-HS7-U_C18pos_rep.raw (F141)	Norm. Area: 20211017_Cowley3_Urine_12_84-463-HS7-U_C18pos.raw (F154)	Norm. Area: 20211017_Cowley3_Urine_12_84-463-HS7-U_C18pos_rep.raw (F155)	Norm. Area: 20211017_Cowley3_Urine_13_36-417-HS7-U_C18pos.raw (F156)	Norm. Area: 20211017_Cowley3_Urine_13_36-417-HS7-U_C18pos_rep.raw (F157)	Norm. Area: 20211017_Cowley3_Urine_8_33-417-LS-U_C18pos.raw (F146)
Creatinine	C4 H7 N3 O	31.15	0.00016	1.39	113.059	113.059	1.551	0.087	5.10285e+10	2	6	99.9	10		5	5	4	DDA for preferred ion	1.07727e+10	1.24713e+10	1.85063e+10	1.60176e+10	1.6813e+10	1.60469e+10	1.56196e+10	1.53294e+10	2.06306e+10	1.81204e+10	2.16946e+09	1.38233e+10	1.50272e+10	1.51774e+10	1.48385e+10	1.34979e+10	1.42943e+10	1.46142e+10	1.65178e+10	1.55545e+10	1.5622e+10	1.35866e+10	1.34457e+10	1.21817e+10	1.78701e+10	1.82767e+10	1.26419e+10	1.24367e+10	1.74769e+10	1.50165e+10	4.54595e+10
Creatine	C4 H9 N3 O2	34.92	0.00012	0.93	131.069	131.07	1.516	0.088	4.31265e+10	2	2	92	42.1		5	6	5	DDA for preferred ion	9.43833e+09	1.12348e+10	1.68691e+10	1.44707e+10	1.52083e+10	1.46997e+10	1.39917e+10	1.39213e+10	1.87865e+10	1.63947e+10	1.24981e+10	1.23927e+10	1.33043e+10	1.35635e+10	1.33463e+10	1.21408e+10	1.28669e+10	1.31862e+10	1.48216e+10	1.40526e+10	1.40017e+10	1.22569e+10	1.2062e+10	1.09522e+10	1.62729e+10	1.66718e+10	1.13847e+10	1.11611e+10	1.55502e+10	1.35361e+10	3.84113e+10
Creatinine	C4 H7 N3 O	22.58	0.00019	1.67	113.059	113.059	1.5	0.087	4.10766e+10	2	2	99.5	10		5	6	4	DDA for preferred ion	9.40261e+09	1.12183e+10	1.67357e+10	1.43326e+10	1.49109e+10	1.44068e+10	1.38065e+10	1.37234e+10	1.84529e+10	1.60879e+10	1.23861e+10	1.22775e+10	1.32386e+10	1.34997e+10	1.3215e+10	1.20083e+10	1.26496e+10	1.28893e+10	1.46033e+10	1.387e+10	1.39866e+10	1.22316e+10	1.19889e+10	1.08692e+10	1.61693e+10	1.65617e+10	1.12589e+10	1.10375e+10	1.53009e+10	1.33428e+10	3.83785e+10
Phenylacetylglycine	C10 H11 N O3	33.33	-0.00025	-1.31	193.074	193.074	7.213	1	3.37315e+10	15	1	97.9	62		5	3	2	DDA for preferred ion	5.36361e+09	5.12412e+09	6.74827e+09	6.62069e+09	1.01627e+10	9.10029e+09	8.57954e+09	8.21437e+09	1.11576e+10	1.00674e+10	1.1755e+10	1.08167e+10	1.06015e+10	9.52749e+09	4.19472e+09	3.78199e+09	1.08912e+10	1.01799e+10	6.26796e+09	5.82961e+09	1.09801e+10	9.81514e+09	6.40147e+09	5.6678e+09	1.15405e+10	1.10434e+10	7.99529e+09	7.98438e+09	9.01793e+09	7.71782e+09	3.33708e+10
L-(-)-Methionine	C5 H11 N O2 S	54.05	-1e-05	-0.09	149.051	149.051	1.823	1	2.88916e+10	7	2	92.6	76.2		5	3	1	DDA for preferred ion	1.18089e+10	1.13286e+10	1.22325e+10	1.19578e+10	1.1261e+10	1.03519e+10	1.01187e+10	9.41465e+09	1.30014e+10	1.33199e+10	8.44322e+09	8.31177e+09	7.94837e+09	8.54182e+09	8.83915e+09	8.12011e+09	6.81475e+09	6.51591e+09	1.01635e+10	9.63138e+09	1.33651e+10	1.23157e+10	1.1049e+10	9.82415e+09	2.11465e+10	2.07556e+10	8.248e+09	8.28907e+09	5.84984e+09	5.40671e+09	1.10962e+10
Dipropylene glycol dimethyl ether	C8 H18 O3	50	-0.00023	-1.42	162.126	162.125	8.257	1	2.69509e+10	1	3	80.8	30.9		5	3	3	DDA for preferred ion	9.62906e+09	8.93273e+09	1.2138e+10	1.14962e+10	5.83844e+09	5.30948e+09	1.07501e+10	9.51233e+09	8.53131e+09	7.61797e+09	4.62414e+09	4.2267e+09	5.6467e+09	4.95997e+09	5.61085e+09	5.08082e+09	4.04475e+09	3.82445e+09	5.6887e+09	5.0261e+09	1.1772e+10	1.00329e+10	8.43071e+09	7.20006e+09	8.86148e+09	8.49732e+09	2.57237e+10	2.70708e+10	1.19197e+10	9.9958e+09	8.57532e+09
(2Z)-3-(1,3-Benzodioxol-5-yl)acrylaldehyde	C10 H8 O3	24	4e-05	0.24	176.047	176.047	7.712	1	2.53207e+10	11	0				5	2	2	DDA for preferred ion	4.44355e+09	4.28279e+09	5.4146e+09	5.35848e+09	8.10434e+09	7.2975e+09	6.88512e+09	6.61614e+09	8.74261e+09	8.01059e+09	9.24181e+09	8.59747e+09	8.2886e+09	6.9371e+07	3.55725e+09	3.22676e+09	8.63677e+09	8.07177e+09	5.09753e+09	4.79058e+09	8.54561e+09	7.80846e+09	5.27283e+09	4.7392e+09	9.07701e+09	8.73113e+09	6.52055e+09	6.50984e+09	7.14619e+09	6.23503e+09	2.51557e+10
Hippuric acid	C9 H9 N O3	26.32	-0.00022	-1.22	179.058	179.058	6.749	1	1.89974e+10	9	1	83	9.2		5	4	2	DDA for preferred ion	4.41432e+09	4.19594e+09	8.7574e+09	8.05786e+09	3.92216e+09	3.42873e+09	5.30572e+09	4.98285e+09	7.17121e+09	6.41326e+09	4.05261e+09	3.61438e+09	6.6263e+09	6.12983e+09	7.53243e+09	6.81494e+09	5.63202e+09	5.26584e+09	5.72575e+09	5.13467e+09	7.66579e+09	6.74585e+09	5.32979e+09	4.62566e+09	8.47369e+09	8.28479e+09	3.45834e+09	3.49222e+09	1.02775e+10	9.19684e+09	1.70785e+10
D-Lactose monohydrate	C12 H22 O11	45.45	-0.00031	-0.9	342.116	342.116	1.591	0.138	1.86813e+10	72	2	70.1	39.7		5	6	6	DDA for preferred ion	1.20946e+10	1.23415e+10	1.54402e+10	8.81478e+09	1.2485e+10	1.18594e+10	1.23431e+10	1.1979e+10	1.16613e+10	1.54742e+10	1.16519e+10	1.04295e+10	1.14917e+10	1.2243e+10	1.36856e+10	1.26207e+10	9.04537e+09	1.20867e+10	8.17348e+09	1.23444e+10	1.53274e+10	1.54604e+10	1.35662e+10	1.31402e+10	1.81043e+10	1.82709e+10	9.61105e+09	1.00547e+10	8.3901e+09	8.07945e+09	8.14331e+09
L-Isoleucine	C6 H13 N O2	47.37	3e-05	0.26	131.095	131.095	2.355	0.172	1.7302e+10	18	20	99.5	10		5	10	10	DDA for preferred ion	5.41689e+09	5.77888e+09	5.28588e+09	4.54012e+09	4.99818e+09	4.90522e+09	7.0771e+09	6.3202e+09	4.99855e+09	5.58906e+09	3.88251e+09	5.55116e+09	6.23498e+09	4.74291e+09	6.93535e+09	5.82807e+09	5.24326e+09	4.39057e+09	4.51897e+09	4.89069e+09	6.3871e+09	5.637e+09	6.19169e+09	7.78399e+09	6.69261e+09	7.00738e+09	3.9142e+09	3.2042e+09	2.3883e+09	2.39982e+09	1.34074e+10
L-Phenylalanine	C9 H11 N O2	55.56	-0.0001	-0.58	165.079	165.079	4.624	1	1.52481e+10	17	3	98.4	9.9		5	5	4	DDA for preferred ion	4.82005e+09	4.79249e+09	3.9625e+09	3.73985e+09	4.56533e+09	4.12971e+09	6.07554e+09	5.67325e+09	5.90295e+09	3.98666e+09	4.43084e+09	3.21601e+09	4.68708e+09	4.15786e+09	6.01405e+09	5.31359e+09	3.26181e+09	3.16386e+09	4.61153e+09	4.05215e+09	4.82141e+09	3.83543e+09	5.30149e+09	4.31529e+09	4.70574e+09	4.28195e+09	4.03876e+09	3.88933e+09	3.08006e+09	2.49302e+09	1.07365e+10
(2E)-3-(3-Hydroxyphenyl)acrylaldehyde	C9 H8 O2	21.3	-1e-05	-0.08	148.052	148.052	4.62	1	1.51911e+10	15	0				5	5	4	DDA for preferred ion	4.7995e+09	4.77334e+09	3.94363e+09	3.71898e+09	4.54739e+09	4.11031e+09	6.03493e+09	5.64472e+09	5.89211e+09	3.96937e+09	4.41991e+09	3.20269e+09	4.65943e+09	4.1354e+09	5.98636e+09	5.29005e+09	3.24647e+09	3.15394e+09	4.58608e+09	4.02769e+09	4.79423e+09	3.81351e+09	5.2737e+09	4.2965e+09	4.68665e+09	4.2636e+09	4.02127e+09	3.87291e+09	3.0648e+09	2.48148e+09	1.07385e+10
1721512	C5 H9 N O2	45.45	0.00017	1.49	115.063	115.064	2.567	0.155	1.31306e+10	8	0				5	5	3	DDA for preferred ion	8.32134e+07	1.03266e+08	5.12001e+07	4.05703e+07	1.44997e+07	2.16037e+07	4.49665e+07	5.97546e+07	3.76789e+07	4.2716e+07	1.47022e+07	1.31346e+07	3.73942e+07	3.24661e+07	4.66828e+07	3.60766e+07	6.13548e+07	3.56684e+07	3.6843e+07	3.89598e+07	1.55253e+08	1.44303e+08	6.38367e+07	5.93857e+07	1.02617e+08	6.98397e+07	1.32509e+07	1.04752e+07	5.41923e+07	3.67808e+07	3.17428e+08
7-Methylguanine	C6 H7 N5 O	23.33	-7e-05	-0.41	165.065	165.065	2.529	1	1.07468e+10	5	4	93.9	47.2		5	2	1	DDA for preferred ion	1.71128e+09	1.6035e+09	3.1887e+09	2.94247e+09	2.05184e+09	1.9511e+09	2.08762e+09	1.84094e+09	2.44616e+09	2.47934e+09	1.69633e+09	1.67441e+09	2.13981e+09	2.17086e+09	2.69704e+09	2.55545e+09	2.19528e+09	2.02744e+09	2.24574e+09	2.10661e+09	2.44798e+09	2.10773e+09	2.0589e+09	1.89417e+09	2.84171e+09	2.92323e+09	1.51938e+09	1.53779e+09	3.06101e+09	2.70822e+09	1.08216e+10
Zalcitabine	C9 H13 N3 O3	28.97	-0.00013	-0.6	211.096	211.096	1.663	0.099	1.03599e+10	1	0				5	3	3	DDA for preferred ion	2.9675e+09	2.79106e+09	3.67338e+09	3.43079e+09	2.87352e+09	3.47271e+09	3.41058e+09	3.40292e+09	4.77213e+09	4.16934e+09	4.01831e+09	3.67281e+09	3.28642e+09	3.18484e+09	3.27587e+09	3.15715e+09	3.29928e+09	3.43475e+09	3.27132e+09	3.28864e+09	4.23371e+09	3.64545e+09	3.91493e+09	3.48252e+09	4.50981e+09	4.55842e+09	2.72492e+09	2.55707e+09	3.26303e+09	3.07121e+09	9.17651e+09
Nitrosoguvacoline	C7 H10 N2 O3	24.49	-0.00016	-0.95	170.069	170.069	1.664	1	1.0295e+10	1	0				5	3	3	DDA for preferred ion	2.96391e+09	2.78954e+09	3.6754e+09	3.42594e+09	2.87355e+09	3.50213e+09	3.41129e+09	3.40943e+09	4.78521e+09	4.17869e+09	4.02898e+09	3.68521e+09	3.28791e+09	3.1869e+09	3.27296e+09	3.15739e+09	3.2913e+09	3.45111e+09	3.27339e+09	3.28597e+09	4.22623e+09	3.64008e+09	3.90253e+09	3.47351e+09	4.50452e+09	4.55861e+09	2.72087e+09	2.55527e+09	3.26511e+09	3.07566e+09	9.12045e+09
Kynurenic acid	C10 H7 N O3	20	-0.00013	-0.69	189.043	189.042	6.012	1	9.545e+09	6	1	99.7	10		5	7	3	DDA for preferred ion	1.24426e+09	1.1054e+09	2.33644e+09	2.23861e+09	1.17117e+09	1.03018e+09	1.42454e+09	1.34498e+09	2.30052e+09	1.96885e+09	1.29956e+09	1.19298e+09	1.36592e+09	1.22652e+09	2.21875e+09	1.99802e+09	1.3737e+09	1.29813e+09	1.7551e+09	1.60366e+09	2.20398e+09	1.83703e+09	1.52037e+09	1.33433e+09	2.75462e+09	2.59781e+09	9.59647e+08	9.36555e+08	2.40063e+09	2.00699e+09	8.30258e+09
6-Methylquinoline	C10 H9 N	18.29	-9e-05	-0.61	143.073	143.073	9.862	1	9.35055e+09	7	10	98	9.9		5	6	3	DDA for preferred ion	4.20823e+09	3.83055e+09	4.5163e+09	4.26413e+09	3.34076e+09	2.87258e+09	3.15726e+09	2.9381e+09	3.52353e+09	2.93389e+09	3.5996e+09	3.28488e+09	3.96088e+09	3.65209e+09	3.1584e+09	2.73467e+09	2.64193e+09	2.44271e+09	4.40184e+09	3.96047e+09	3.73674e+09	3.26422e+09	2.916e+09	2.39948e+09	5.33513e+09	5.14158e+09	8.47777e+09	8.51376e+09	2.28704e+09	1.90024e+09	7.14487e+09
2'-Deoxycytidine	C9 H13 N3 O4	45.95	-0.00013	-0.57	227.091	227.09	2.007	0.118	9.3219e+09	3	0				5	10	8	DDA for preferred ion	1.0928e+09	1.21611e+09	2.96421e+09	2.79113e+09	3.61401e+07	2.90523e+07	1.61562e+09	1.63209e+09	2.2114e+09	1.89745e+09	3.07518e+09	2.66361e+09	9.25016e+08	8.57863e+08	2.08369e+09	2.08809e+09	5.18153e+08	4.95021e+08	8.34333e+08	9.33789e+08	2.51677e+09	2.04733e+09	1.54903e+09	1.27402e+09	2.51851e+09	2.32549e+09	3.02475e+07	2.87353e+07	1.94902e+09	1.74568e+09	4.66589e+09
N-(tert-Butoxycarbonyl)-L-leucine	C11 H21 N O4	61.54	-0.00011	-0.47	231.147	231.147	5.474	0.079	8.93688e+09	5	0				5	4	4	DDA for preferred ion	1.57734e+08	1.41819e+08	6.72358e+08	6.33297e+08	3.64539e+08	3.03264e+08	2.5296e+08	2.39933e+08	3.93585e+08	3.0847e+08	7.12775e+08	6.14708e+08	2.09975e+08	1.91249e+08	4.41587e+08	3.78525e+08	5.41534e+08	5.01102e+08	2.9009e+08	2.49678e+08	2.85022e+08	2.64459e+08	2.86952e+08	2.41749e+08	2.85313e+08	3.00003e+08	2.49876e+08	2.45221e+08	1.23123e+09	9.97049e+08	8.93448e+09
Pipecolic acid	C6 H11 N O2	46.15	5e-05	0.38	129.079	129.079	1.712	0.068	8.87346e+09	19	12	99.9	10		5	4	3	DDA for preferred ion	1.88996e+09	1.88674e+09	2.35725e+09	2.24582e+09	2.24894e+09	2.00953e+09	2.00174e+09	1.88702e+09	2.18367e+09	2.13459e+09	2.17875e+09	2.27826e+09	1.8884e+09	1.9625e+09	2.29032e+09	2.06348e+09	2.98827e+09	2.96348e+09	1.87276e+09	1.82281e+09	2.21239e+09	2.02505e+09	2.66753e+09	2.5534e+09	2.24848e+09	2.43777e+09	1.96671e+09	2.06222e+09	2.61683e+09	2.35203e+09	6.20056e+09
(1S,2R)-3-(4-Chlorophenyl)-3,5-cyclohexadiene-1,2-diol	C12 H11 Cl O2	28.65	-0.00037	-1.65	222.045	222.044	5.475	0.073	8.11648e+09	1	0				5	8	5	DDA for preferred ion	2.34782e+07	2.17279e+07	5.80834e+07	5.82401e+07	4.80718e+07	4.02439e+07	1.06025e+06	1.22211e+06	5.87186e+08	4.36141e+08	6.49131e+06	6.24145e+06	798001	897175	1.87177e+07	1.71182e+07	1.18235e+09	1.18619e+09	2.80182e+08	2.27621e+08	838520	1.06175e+06	3.02814e+08	2.41611e+08	3.54712e+08	3.6074e+08	1.01759e+08	1.06289e+08	7.65823e+08	5.95807e+08	7.92621e+09
Cytosine	C4 H5 N3 O	40	0.00027	2.47	111.043	111.044	2.009	0.128	7.82978e+09	3	4	99.7	70.2		5	7	2	DDA for preferred ion	8.6366e+08	1.04004e+09	1.81316e+09	2.33041e+09	3.26933e+07	2.88237e+07	1.50011e+09	1.44275e+09	1.99795e+09	1.78022e+09	2.34261e+09	2.06887e+09	9.23342e+08	7.33565e+08	1.70432e+09	1.80587e+09	7.96368e+08	6.2778e+08	9.1918e+08	8.98872e+08	3.16759e+08	1.53413e+09	1.29806e+09	1.09561e+09	1.90563e+09	1.85317e+09	3.30796e+07	3.17169e+07	1.8645e+09	1.62806e+09	3.80069e+09
DL-Tryptophan	C11 H12 N2 O2	51.43	-0.00016	-0.8	204.09	204.09	5.892	1	7.80532e+09	12	3	92.1	74.4		5	7	2	DDA for preferred ion	3.15692e+09	2.8376e+09	2.5472e+09	2.38208e+09	2.26276e+09	1.9792e+09	3.36012e+09	3.28588e+09	3.7573e+09	3.12012e+09	1.92024e+09	1.70821e+09	2.69878e+09	2.49488e+09	3.35124e+09	2.96831e+09	2.06603e+09	1.90118e+09	2.85783e+09	2.64236e+09	2.96356e+09	2.66652e+09	3.22243e+09	2.77994e+09	4.17322e+09	3.99323e+09	2.02221e+09	1.81398e+09	9.30645e+08	7.72667e+08	3.21306e+09
trans-3-Indoleacrylic acid	C11 H9 N O2	21.21	-4e-05	-0.22	187.063	187.063	5.916	0.075	7.80353e+09	1	2	88.1	63.8		5	7	2	DDA for preferred ion	3.12129e+09	2.80502e+09	2.52717e+09	2.36148e+09	2.24815e+09	1.96459e+09	3.29089e+09	3.21319e+09	3.70841e+09	3.09001e+09	1.89428e+09	1.68577e+09	2.66058e+09	2.4606e+09	3.3127e+09	2.93622e+09	2.04943e+09	1.88555e+09	2.82864e+09	2.61449e+09	2.91322e+09	2.61631e+09	3.17186e+09	2.73131e+09	4.12785e+09	3.94842e+09	2.00322e+09	1.79541e+09	9.17955e+08	7.60324e+08	3.14194e+09
5-Methylcytosine	C5 H7 N3 O	50	9e-05	0.69	125.059	125.059	2.64	0.118	6.80481e+09	3	3	98.2	9.9		5	1	1	DDA for preferred ion	5.37186e+08	5.03116e+08	1.05561e+09	1.01112e+09	4.94976e+06	4.98108e+06	6.28468e+08	5.72639e+08	9.10658e+08	8.29324e+08	6.7174e+08	7.01333e+08	6.01443e+08	6.11885e+08	9.41486e+08	8.06981e+08	4.73871e+08	4.24451e+08	6.08345e+08	5.22081e+08	1.01068e+09	8.86665e+08	6.63137e+08	5.56588e+08	9.36077e+08	9.05865e+08	4.3745e+07	4.41598e+07	9.45638e+08	8.06368e+08	2.18172e+09
Nicotinuric acid	C8 H8 N2 O3	27.59	-0.00015	-0.82	180.053	180.053	6.158	0.074	6.78153e+09	3	0				5	5	3	DDA for preferred ion	1.76009e+09	1.64498e+09	2.13388e+09	2.00333e+09	1.68599e+09	1.45561e+09	2.07158e+09	1.89236e+09	2.10399e+09	1.86147e+09	1.96401e+09	1.76864e+09	2.08226e+09	1.88522e+09	1.97971e+09	1.75448e+09	2.1791e+09	2.07233e+09	2.06644e+09	1.83754e+09	1.91408e+09	1.64135e+09	1.60629e+09	1.36056e+09	1.95543e+09	1.92289e+09	1.15587e+09	1.16408e+09	2.42941e+09	2.05459e+09	5.36644e+09
D-PANTOTHENIC ACID	C9 H17 N O5	69.81	-0.00014	-0.66	219.111	219.111	5.37	1	6.67442e+09	4	0				5	6	2	DDA for preferred ion	1.64973e+09	1.51162e+09	2.91733e+09	2.86541e+09	1.32691e+09	1.20798e+09	2.12483e+09	2.04117e+09	2.13756e+09	1.8491e+09	1.59104e+09	1.54652e+09	2.00498e+09	1.77962e+09	2.37903e+09	2.083e+09	2.10737e+09	2.06712e+09	1.84365e+09	1.57179e+09	2.2095e+09	1.93511e+09	1.27846e+09	1.08823e+09	1.78304e+09	1.73351e+09	1.26434e+09	1.26282e+09	2.385e+09	2.06349e+09	3.47592e+09
Xanthurenic acid	C10 H7 N O4	10.71	-7e-05	-0.35	205.038	205.037	5.702	1	6.59357e+09	3	1	95.7	53.1		5	8	1	DDA for preferred ion	8.82375e+08	7.73198e+08	1.82155e+09	1.66174e+09	6.33644e+08	5.41474e+08	8.48345e+08	7.78954e+08	1.59775e+09	1.23042e+09	7.43863e+08	6.75948e+08	7.84641e+08	7.02621e+08	1.74346e+09	1.5849e+09	8.44126e+08	7.96351e+08	9.8014e+08	8.8993e+08	1.36197e+09	1.19366e+09	1.1895e+09	1.03756e+09	1.89894e+09	1.83745e+09	4.95552e+08	4.90317e+08	1.60173e+09	1.39323e+09	4.62438e+09
5-Aminovaleric acid	C5 H11 N O2	53.57	0.00021	1.77	117.079	117.079	1.659	0.096	5.79828e+09	14	2	68.1	24.2		5	5	4	DDA for preferred ion	9.13676e+08	8.99121e+08	1.0773e+09	6.56317e+08	7.38286e+08	5.93119e+08	1.27841e+09	1.07005e+09	1.00926e+09	9.98044e+08	5.83222e+08	5.76608e+08	8.57488e+08	8.73015e+08	6.43166e+08	6.57057e+08	7.02306e+08	6.77573e+08	1.01173e+09	9.80627e+08	1.13859e+09	9.25531e+08	1.16109e+09	1.07988e+09	1.12307e+09	1.23597e+09	7.89404e+08	7.2413e+08	1.054e+09	7.29945e+08	5.88233e+09
4193	C5 H8 O2	39.62	0.00022	2.17	100.052	100.053	1.667	1	5.63966e+09	21	0				5	5	4	DDA for preferred ion	8.86999e+08	8.74534e+08	1.03433e+09	6.1658e+08	7.11165e+08	5.67763e+08	1.24522e+09	1.0358e+09	9.69304e+08	9.60008e+08	5.61989e+08	5.55078e+08	8.28702e+08	8.44015e+08	6.16168e+08	6.27432e+08	6.82299e+08	6.59757e+08	9.8153e+08	9.52084e+08	1.09848e+09	8.90614e+08	1.11581e+09	1.04411e+09	1.084e+09	1.19492e+09	7.65056e+08	6.99114e+08	9.99757e+08	6.77514e+08	5.72035e+09
Isoprenaline	C11 H17 N O3	23.7	-0.00012	-0.58	211.121	211.121	2.894	1	5.43869e+09	5	0				5	25	24	DDA for preferred ion	7.26451e+08	6.30482e+08	8.91007e+08	7.00375e+08	9.53787e+08	7.04884e+08	1.09985e+09	7.9817e+08	7.86207e+08	6.58886e+08	9.88357e+08	7.81885e+08	7.3679e+08	1.14958e+09	1.17206e+09	4.27124e+08	5.69496e+08	5.94175e+08	1.16907e+09	4.23025e+08	6.28926e+08	5.13046e+08	5.08589e+08	5.19655e+08	9.77429e+08	5.63525e+08	6.24621e+08	4.17501e+08	8.65096e+08	7.89022e+08	5.41489e+09
Adenosine	C10 H13 N5 O4	51.85	-0.00016	-0.59	267.097	267.097	4.731	1	5.25858e+09	12	1	98.3	9.9		5	6	3	DDA for preferred ion	1.36801e+08	1.25631e+08	1.9828e+08	1.91761e+08	6.52629e+07	5.62323e+07	2.01449e+08	1.98399e+08	2.38879e+08	1.76726e+08	1.44426e+08	1.14219e+08	3.15347e+08	2.65136e+08	1.70444e+08	1.52926e+08	1.49968e+08	1.47256e+08	2.05785e+08	1.79183e+08	2.92037e+08	2.50371e+08	1.13763e+08	9.14934e+07	1.82791e+08	1.78661e+08	8.75649e+07	8.81122e+07	2.44441e+08	2.03637e+08	2.73328e+09
1,3,7-trimethyl-2,3,6,7-tetrahydro-1H-purine-2,6-dione	C8 H10 N4 O2	27.59	-0.00019	-1	194.08	194.08	6.544	0.068	5.01552e+09	24	3	97.8	92.1		5	6	2	DDA for preferred ion	4.70807e+09	4.39371e+09	4.35859e+09	4.24381e+09	4.55304e+09	4.00676e+09	4.03239e+09	3.73042e+09	4.00676e+09	3.3675e+09	4.59098e+09	3.99914e+09	4.6818e+09	4.22529e+09	4.01421e+09	3.68803e+09	4.39443e+09	4.02168e+09	4.57662e+09	4.07114e+09	4.15098e+09	3.54165e+09	4.45479e+09	3.74186e+09	3.96891e+09	3.97387e+09	4.01426e+09	3.90228e+09	4.49639e+09	3.80043e+09	2.31244e+09
5-Butyloxazole	C7 H11 N O	25	5e-05	0.43	125.084	125.084	1.985	1	4.61017e+09	12	0				5	5	2	DDA for preferred ion	4.81579e+08	4.29849e+08	8.77087e+08	8.42106e+08	5.0691e+08	5.2065e+08	6.3674e+08	5.72949e+08	8.65992e+08	8.30995e+08	5.76376e+08	5.96349e+08	4.18693e+08	4.39312e+08	8.50028e+08	7.98536e+08	9.14432e+08	8.38356e+08	5.30199e+08	4.74047e+08	8.35044e+08	6.67216e+08	5.67306e+08	4.71037e+08	7.466e+08	7.38116e+08	5.69031e+08	6.67536e+08	8.98249e+08	7.85908e+08	3.22321e+09
Prolylleucine	C11 H20 N2 O3	50	-0.0001	-0.43	228.147	228.147	2.834	0.175	4.5271e+09	2	1	77.5	8.9		5	26	25	DDA for preferred ion	6.99095e+08	6.19135e+08	8.86637e+08	6.96148e+08	9.35942e+08	7.04843e+08	1.09942e+09	7.96909e+08	7.9148e+08	6.63065e+08	9.81095e+08	7.75802e+08	7.34321e+08	1.14412e+09	1.14032e+09	4.26894e+08	5.69369e+08	5.93997e+08	1.18713e+09	4.18256e+08	6.24788e+08	5.07831e+08	5.02048e+08	5.13577e+08	9.67914e+08	5.56321e+08	6.24558e+08	4.1451e+08	8.63722e+08	7.87095e+08	2.46018e+09
5-methyldeoxycytidine	C10 H15 N3 O4	40.91	-0.00014	-0.6	241.106	241.106	2.648	1	4.28577e+09	3	0				5	2	1	DDA for preferred ion	6.00954e+08	5.83983e+08	1.30119e+09	1.24886e+09	7.88449e+06	9.32403e+06	7.21829e+08	6.0569e+08	9.87516e+08	1.03145e+09	8.25041e+08	9.04005e+08	6.53164e+08	6.5317e+08	1.12119e+09	9.43425e+08	5.51524e+08	4.77554e+08	7.40358e+08	6.35402e+08	8.84118e+08	7.10744e+08	7.5769e+08	6.55668e+08	1.16194e+09	1.03899e+09	5.25864e+07	5.10772e+07	1.10856e+09	9.18799e+08	2.81358e+09
Citric acid	C6 H8 O7	19.29	-0.00015	-0.77	192.027	192.027	1.797	1	4.23523e+09	16	0				5	8	8	DDA for preferred ion	9.28372e+08	8.68651e+08	1.00333e+09	1.01048e+09	4.17966e+08	3.85035e+08	1.41149e+09	1.41448e+09	2.99052e+09	3.2707e+09	8.40498e+08	1.06582e+09	1.0279e+09	1.00903e+09	9.29431e+08	8.14668e+08	6.62744e+08	6.50463e+08	1.72696e+09	1.65448e+09	1.76851e+09	1.74706e+09	1.19051e+09	1.25682e+09	3.72937e+09	4.32272e+09	6.62921e+08	8.9852e+08	6.32801e+08	6.41168e+08	3.43159e+08
Prolylleucine	C11 H20 N2 O3	50	-0.00011	-0.49	228.147	228.147	2.733	0.175	4.14247e+09	2	1	77.4	8.9		5	25	25	DDA for preferred ion	3.55651e+08	3.48254e+08	8.8538e+08	6.95285e+08	5.35604e+08	7.03968e+08	1.09662e+09	7.9507e+08	7.87232e+08	6.59238e+08	9.82333e+08	7.76208e+08	7.33477e+08	1.14427e+09	7.3405e+08	4.26112e+08	5.68315e+08	5.9347e+08	5.21208e+08	4.164e+08	6.24548e+08	5.07768e+08	5.02544e+08	5.14064e+08	9.67971e+08	5.55361e+08	6.24121e+08	4.14141e+08	8.61164e+08	7.8523e+08	2.94965e+09
ornithinoalanine	C8 H17 N3 O4	46.05	-5e-05	-0.24	219.122	219.122	2.286	1	3.92392e+09	1	0				5	26	22	DDA for preferred ion	6.77776e+08	3.49363e+08	7.47921e+08	6.84517e+08	5.60586e+08	3.67326e+08	4.03593e+08	3.57102e+08	4.01974e+08	5.15959e+08	5.68634e+08	5.02647e+08	3.57955e+08	3.1084e+08	6.22896e+08	5.63122e+08	6.35401e+08	4.49778e+08	4.3762e+08	3.63809e+08	5.15211e+08	6.13874e+08	4.98951e+08	3.67705e+08	9.77763e+08	6.32582e+08	4.4486e+08	4.69996e+08	6.42569e+08	8.31064e+08	3.448e+09
5-(N,N-Dimethylcarbamimidamido)-2-oxopentanoic acid	C8 H15 N3 O3	55.47	-3e-05	-0.17	201.111	201.111	2.287	1	3.75704e+09	1	0				5	27	22	DDA for preferred ion	6.52093e+08	3.18777e+08	6.756e+08	6.1262e+08	4.96411e+08	3.31447e+08	3.18509e+08	2.71675e+08	3.29845e+08	4.66794e+08	4.7574e+08	4.19089e+08	3.1837e+08	2.69758e+08	5.65757e+08	4.70767e+08	5.79977e+08	4.18345e+08	3.54879e+08	2.76282e+08	4.11456e+08	5.51189e+08	4.35065e+08	3.03774e+08	8.4601e+08	4.68975e+08	3.9526e+08	4.31561e+08	5.57075e+08	7.4151e+08	3.16368e+09
Acetylarginine	C8 H16 N4 O3	61.04	-6e-05	-0.27	216.122	216.122	1.742	1	3.64181e+09	2	1	66.6	57.5		5	1	1	DDA for preferred ion	8.39817e+08	8.20819e+08	1.13039e+09	1.05605e+09	8.67933e+08	7.65397e+08	1.02059e+09	9.24132e+08	1.20201e+09	1.17214e+09	1.05191e+09	1.01546e+09	9.64896e+08	9.99023e+08	1.0843e+09	9.23591e+08	8.78422e+08	8.65246e+08	8.88582e+08	8.21915e+08	1.1126e+09	1.0334e+09	9.39677e+08	8.04302e+08	1.25312e+09	1.21964e+09	7.95201e+08	8.31031e+08	1.05103e+09	9.39815e+08	2.38631e+09
2908	C5 H11 N	33.33	0.00048	5.6	85.0892	85.0896	2.292	1	3.54951e+09	1	0				5	7	6	DDA for preferred ion	1.98375e+09	1.84926e+09	1.60728e+09	1.36963e+09	2.73735e+09	2.64087e+09	1.82249e+09	1.64879e+09	2.45553e+09	2.50993e+09	1.97409e+09	1.80709e+09	2.06268e+09	2.05655e+09	1.58551e+09	1.53123e+09	1.63061e+09	1.5089e+09	2.15416e+09	2.05093e+09	1.47925e+09	1.32711e+09	2.62088e+09	2.20891e+09	2.88795e+09	3.02734e+09	1.56785e+08	3.52447e+09	9.94715e+08	9.07831e+08	1.53643e+09
Acetylarginine	C8 H16 N4 O3	70.27	-127.039	-587811	216.122	89.0833	1.542	1	3.52902e+09	3	1	68.4	58		5	1	1	DDA for other ion	8.31164e+08	8.11435e+08	3.11952e+06	1.04154e+09	8.60931e+08	7.58163e+08	1.01073e+09	9.16138e+08	1.18741e+09	1.16032e+09	1.03998e+09	1.00559e+09	9.55051e+08	9.88646e+08	1.07624e+09	3.30938e+06	8.7054e+08	8.56258e+08	8.74614e+08	8.09686e+08	1.09657e+09	1.01901e+09	9.30529e+08	7.95495e+08	1.24026e+09	1.20601e+09	7.86854e+08	8.23484e+08	1.03957e+09	9.29294e+08	2.35328e+09
Valine	C5 H11 N O2	52.63	0.00016	1.4	117.079	117.079	1.49	0.087	3.47338e+09	14	6	73.2	8.7		5	11	7	DDA for preferred ion	4.48612e+08	5.04027e+08	2.12628e+09	2.08827e+09	7.95762e+08	7.07997e+08	1.19278e+09	1.14978e+09	1.13399e+09	1.04903e+09	8.36873e+08	8.92814e+08	1.1714e+09	9.86273e+08	2.12253e+09	2.06631e+09	8.08968e+08	8.29579e+08	1.13729e+09	1.03234e+09	1.33595e+09	1.14165e+09	5.76397e+08	4.75166e+08	9.60887e+08	9.37622e+08	3.97614e+08	5.10504e+08	2.76611e+09	2.57775e+09	1.95005e+09
N,N-Diethylethanolamine	C6 H15 N O	38.89	0.00014	1.19	117.115	117.115	1.675	1	3.39272e+09	1	2	93	44.7		5	3	3	DDA for preferred ion	1.71291e+09	1.57884e+09	1.41065e+09	1.28786e+09	2.5077e+09	2.4583e+09	1.55318e+09	1.39896e+09	2.30311e+09	2.35654e+09	1.71034e+09	1.60212e+09	1.78084e+09	1.81639e+09	1.31522e+09	1.28034e+09	1.42117e+09	1.38041e+09	2.01813e+09	1.8824e+09	1.20759e+09	1.07638e+09	2.28147e+09	1.95665e+09	2.55794e+09	2.69679e+09	3.30569e+09	3.39066e+09	9.18705e+08	8.24261e+08	1.02859e+09
Pro-tyr	C14 H18 N2 O4	50	-0.00018	-0.66	278.127	278.126	5.466	0.097	3.235e+09	6	0				5	10	3	DDA for preferred ion	4.24191e+08	3.20743e+08	7.34811e+08	7.01033e+08	3.66122e+08	2.58804e+08	6.03695e+08	4.76348e+08	8.32945e+08	6.74169e+08	3.80479e+08	2.82408e+08	5.67284e+08	4.87682e+08	6.23197e+08	5.00921e+08	5.08633e+08	5.04041e+08	6.43054e+08	6.1505e+08	6.77085e+08	5.61272e+08	4.59705e+08	3.72024e+08	8.24358e+08	7.19019e+08	4.1824e+08	4.35055e+08	8.17514e+08	7.49951e+08	3.00879e+09
L-Isoleucine	C6 H13 N O2	55.07	4e-05	0.27	131.095	131.095	2.062	0.172	3.14884e+09	18	12	99.8	10		5	15	14	DDA for preferred ion	1.55908e+09	1.26676e+09	1.66983e+09	1.56227e+09	9.51143e+08	6.72549e+08	1.84737e+09	1.6784e+09	1.495e+09	2.31432e+09	1.13014e+09	1.4299e+09	8.58551e+08	1.23562e+09	1.26116e+09	1.58179e+09	7.66539e+08	7.72735e+08	1.71088e+09	1.56424e+09	1.60015e+09	1.21943e+09	2.03764e+09	2.44082e+09	2.83112e+09	2.66345e+09	9.87996e+08	9.6501e+08	5.10691e+08	4.0586e+08	6.94309e+08
3-Methylcyclopentene	C6 H10	16.39	0.0004	4.87	82.0782	82.0786	4.132	1	3.0272e+09	1	0				5	4	4	DDA for preferred ion	9.70467e+08	9.44612e+08	1.56517e+09	1.49475e+09	1.28429e+09	1.13984e+09	1.47355e+09	1.30456e+09	1.78138e+09	1.33742e+09	1.12175e+09	8.06662e+08	1.20814e+09	9.68715e+08	1.29814e+09	9.79925e+08	7.72647e+08	8.38942e+08	1.16026e+09	9.74469e+08	9.35522e+08	7.67804e+08	1.2997e+09	1.02288e+09	1.65713e+09	1.59181e+09	1.56267e+09	1.36892e+09	7.7219e+08	5.72562e+08	1.186e+09
Cyclohexylamine	C6 H13 N	22.95	0.00042	4.21	99.1048	99.1052	4.18	1	3.01347e+09	3	2	90.6	38.3		5	4	4	DDA for preferred ion	9.60633e+08	9.34386e+08	1.54972e+09	1.47845e+09	1.27121e+09	1.12822e+09	1.4558e+09	1.29131e+09	1.76176e+09	1.32478e+09	1.11093e+09	7.97838e+08	1.19503e+09	9.58515e+08	1.2853e+09	9.68263e+08	7.64975e+08	8.31428e+08	1.14853e+09	9.63665e+08	9.25872e+08	7.59843e+08	1.28504e+09	1.01205e+09	1.6392e+09	1.57573e+09	1.5462e+09	1.3512e+09	7.64857e+08	5.66775e+08	1.17566e+09
N6-Me-Adenosine	C11 H15 N5 O4	20.83	-0.0002	-0.7	281.112	281.112	2.116	1	2.93441e+09	8	1	98.1	9.9		5	23	23	DDA for preferred ion	4.62271e+08	3.56904e+08	4.373e+08	4.36162e+08	5.48445e+08	4.21275e+08	5.18369e+08	5.354e+08	1.02059e+09	7.86273e+08	4.60852e+08	4.74207e+08	2.86429e+08	6.06681e+08	4.09757e+08	4.65673e+08	5.45552e+08	5.4906e+08	3.51475e+08	3.90098e+08	5.42808e+08	4.95906e+08	5.98798e+08	4.99415e+08	9.27595e+08	9.42254e+08	2.9752e+08	3.99429e+07	3.94334e+08	4.52594e+08	2.93585e+09
6-Methyl[1,2,4]triazolo[4,3-b]pyridazin-8-ol	C6 H6 N4 O	10.94	0.0001	0.68	150.054	150.054	3.359	1	2.90478e+09	60	1	74	45		5	6	3	DDA for preferred ion	4.61161e+08	4.66157e+08	8.58938e+08	8.93227e+08	7.20332e+08	6.10357e+08	5.35853e+08	4.74295e+08	7.15303e+08	5.5503e+08	6.7915e+08	6.53219e+08	6.07314e+08	5.22641e+08	7.89568e+08	7.27337e+08	8.06814e+08	5.86278e+08	5.31763e+08	5.13688e+08	7.43896e+08	5.99491e+08	5.89615e+08	4.79735e+08	7.72092e+08	7.67829e+08	4.89449e+08	5.37687e+08	8.74823e+08	7.5202e+08	2.93682e+09
5-Methylcytosine	C5 H7 N3 O	45.71	6e-05	0.48	125.059	125.059	2.772	0.118	2.89681e+09	3	2	98	9.9		2	27	0	DDA for preferred ion	5.33153e+06	5.06542e+06	1.01933e+07	1.04112e+07	618211	605152	8.43113e+06	1.19021e+07	7.87546e+08	4.61686e+06	4.61162e+07	3.56836e+07	4.52727e+06	6.28841e+06	7.91984e+06	9.31411e+06	6.34258e+06	3.38634e+06	3.27895e+06	184723	1.68332e+07	3.3272e+06	5.60035e+06	2.76245e+07	1.74127e+07	2.05419e+07	783233	663402	6.91103e+06	2.03609e+06	2.42365e+09
Cyanohydroxy butene	C5 H7 N O	40.23	0.00041	4.18	97.0528	97.0532	2.616	1	2.86291e+09	4	0				5	17	16	DDA for preferred ion	1.5406e+07	1.54705e+07	9.55202e+06	9.0267e+06	2.64547e+06	2.67689e+06	2.4971e+07	2.51357e+07	1.53863e+07	1.64319e+07	1.78747e+06	2.02469e+06	1.71098e+07	1.79724e+07	7.6247e+06	8.16351e+06	9.77829e+06	9.56242e+06	9.78561e+06	8.99244e+06	1.27384e+08	1.16319e+08	9.42059e+06	5.43804e+06	4.14824e+07	3.63156e+07	3.35717e+06	3.00472e+06	1.45776e+07	1.27209e+07	5.86006e+07
L-Pyroglutamic acid	C5 H7 N O3	18.64	-5e-05	-0.37	129.043	129.043	1.685	0.084	2.75222e+09	11	0				5	5	4	DDA for preferred ion	9.51106e+08	9.00336e+08	1.74499e+09	1.53497e+09	1.03107e+09	9.76871e+08	1.07654e+09	9.835e+08	9.23947e+08	8.4566e+08	5.9219e+08	5.79371e+08	1.13879e+09	1.08534e+09	1.01503e+09	9.77191e+08	7.55043e+08	7.72486e+08	7.9995e+08	7.67737e+08	1.50262e+09	1.32832e+09	1.38616e+09	1.2146e+09	1.1666e+09	1.20831e+09	8.97934e+08	8.56498e+08	1.27423e+09	1.16886e+09	2.21282e+09
4-Pyridoxic acid	C8 H9 N O4	33.33	-3e-05	-0.18	183.053	183.053	3.796	0.2	2.71991e+09	5	1	93.1	44.9		5	5	3	DDA for preferred ion	6.14969e+08	6.09285e+08	9.22446e+08	9.10577e+08	1.59538e+08	1.38581e+08	7.42351e+08	6.75252e+08	9.63849e+08	7.00541e+08	1.20909e+08	9.89382e+07	8.94766e+08	6.32665e+08	8.12798e+08	8.52275e+08	6.19999e+08	6.12289e+08	7.13345e+08	6.92028e+08	9.16031e+08	9.22772e+08	7.66762e+08	5.87852e+08	1.00005e+09	1.02768e+09	1.11378e+08	1.12505e+08	7.63076e+08	7.31716e+08	2.16968e+09
1-Methylimidazoleacetic acid	C6 H8 N2 O2	32	-1e-05	-0.09	140.059	140.059	1.735	0.071	2.69212e+09	8	0				5	4	2	DDA for preferred ion	4.64737e+08	4.38389e+08	9.31797e+08	6.74539e+08	3.65272e+08	3.8422e+08	7.78501e+08	7.10197e+08	4.88864e+08	5.25348e+08	3.07754e+08	3.11336e+08	5.86446e+08	4.29513e+08	8.03978e+08	6.11639e+08	4.74409e+08	4.28461e+08	4.7403e+08	4.28664e+08	1.05404e+09	8.222e+08	5.63899e+08	5.07835e+08	6.68237e+08	6.46787e+08	6.02204e+08	5.89826e+08	1.07593e+09	9.62873e+08	2.64864e+09
1-(beta-D-ribofuranosyl)thymine	C10 H14 N2 O6	25	-0.00023	-0.88	258.085	258.085	1.673	0.081	2.57079e+09	3	0				5	6	5	DDA for preferred ion	8.41956e+08	8.16236e+08	1.63874e+09	1.44924e+09	9.85871e+08	9.29629e+08	1.03288e+09	9.44006e+08	8.88459e+08	8.30779e+08	5.22036e+08	5.1205e+08	1.05759e+09	1.00987e+09	9.31739e+08	8.92216e+08	6.96541e+08	7.1317e+08	7.68694e+08	7.40767e+08	1.33248e+09	1.19819e+09	1.26651e+09	1.11602e+09	1.05478e+09	1.08597e+09	8.50257e+08	8.19587e+08	1.21709e+09	1.10755e+09	2.04739e+09
1-(3-Hydroxypropyl)-2-azetidinecarboxylic acid	C7 H13 N O3	33.87	-5e-05	-0.3	159.09	159.089	5.19	0.083	2.55407e+09	18	0				5	4	1	DDA for preferred ion	3.03165e+07	2.81901e+07	5.01128e+07	4.75122e+07	5.04575e+07	4.5008e+07	3.14073e+07	3.21351e+07	7.21488e+07	5.55053e+07	3.92315e+07	3.31286e+07	2.96992e+07	2.70137e+07	3.63916e+07	3.05397e+07	3.61116e+07	3.27922e+07	3.46718e+07	3.22028e+07	5.83641e+07	5.17877e+07	7.48289e+07	6.2317e+07	1.20802e+08	1.13025e+08	8.13977e+07	7.95681e+07	1.20831e+08	1.00049e+08	2.44637e+09
4-Amino-3-hydroxybenzoic acid	C7 H7 N O3	29.21	-0.00013	-0.85	153.043	153.042	3.15	1	2.55088e+09	15	9	78.3	50.8		5	5	4	DDA for preferred ion	4.90266e+08	4.39453e+08	8.24684e+08	6.52833e+08	1.18896e+07	9.69571e+06	5.7333e+08	4.78079e+08	7.31177e+08	6.49675e+08	4.13802e+06	4.07054e+06	5.61916e+08	5.06875e+08	6.3586e+08	5.62615e+08	4.8439e+08	4.48408e+08	6.51722e+08	5.99479e+08	6.45329e+08	5.59436e+08	4.33312e+08	4.23873e+08	7.42485e+08	7.93598e+08	6.14934e+06	5.75031e+06	9.76193e+08	8.29287e+08	1.43439e+09
2-Hydroxyethylclavam	C7 H11 N O3	38.78	2e-05	0.15	157.074	157.074	5.14	0.085	2.54664e+09	6	0				5	4	4	DDA for preferred ion	4.04243e+08	3.6278e+08	5.38331e+08	5.23957e+08	4.23341e+07	4.07858e+07	4.79269e+08	4.42748e+08	6.86904e+08	5.34396e+08	5.24731e+07	3.93942e+07	4.25797e+08	3.56869e+08	5.11251e+08	4.38945e+08	5.41553e+08	5.10452e+08	3.86358e+08	3.23593e+08	6.40172e+08	5.52462e+08	4.39483e+08	3.63203e+08	6.56931e+08	6.37067e+08	3.69596e+07	3.42523e+07	5.22703e+08	4.33197e+08	1.52502e+09
glu-leu	C11 H20 N2 O5	62.5	-0.00016	-0.62	260.137	260.137	5.444	0.086	2.53328e+09	7	0				5	8	3	DDA for preferred ion	2.88672e+08	2.53521e+08	1.11858e+08	1.1585e+08	8.00533e+07	6.9645e+07	3.10521e+08	3.02632e+08	2.81355e+08	2.14699e+08	2.11848e+08	1.79279e+08	2.45233e+08	2.19557e+08	2.94022e+08	2.42666e+08	1.12326e+08	1.161e+08	2.81322e+08	2.43135e+08	2.32713e+08	2.01938e+08	3.34273e+08	2.73488e+08	4.2485e+08	4.14368e+08	1.25319e+08	1.27321e+08	1.0462e+08	8.38912e+07	6.0356e+08
N-Acetyl-L-leucine	C8 H15 N O3	48.15	-5e-05	-0.3	173.105	173.105	7.324	0.071	2.4884e+09	8	1	92.4	43		5	6	4	DDA for preferred ion	6.47803e+08	6.27356e+08	4.28698e+08	4.41584e+08	5.32671e+08	4.51393e+08	3.90514e+08	3.58185e+08	8.01429e+08	6.9354e+08	4.54086e+08	4.22752e+08	3.83749e+08	3.49078e+08	3.91628e+08	3.5116e+08	5.88585e+08	5.45699e+08	7.22465e+08	6.5962e+08	4.66095e+08	3.99206e+08	6.77404e+08	5.8247e+08	7.75978e+08	7.60124e+08	3.38981e+08	3.39725e+08	4.61273e+08	3.99363e+08	8.62534e+08
Benzoxazolone	C7 H5 N O2	23.08	-2e-05	-0.14	135.032	135.032	3.188	1	2.48125e+09	1	0				5	6	5	DDA for preferred ion	4.73593e+08	4.19104e+08	7.80978e+08	6.96342e+08	7.11789e+06	6.78269e+06	4.494e+08	3.93409e+08	6.29226e+08	5.87866e+08	2.78887e+06	2.52068e+06	5.06795e+08	4.71593e+08	6.55463e+08	5.2782e+08	4.30492e+08	3.7494e+08	5.04001e+08	5.65354e+08	5.31845e+08	4.89659e+08	4.72514e+08	3.97971e+08	9.51691e+08	8.3566e+08	3.57112e+06	3.7512e+06	8.8108e+08	7.66723e+08	1.41863e+09
val-asn	C9 H17 N3 O4	58.06	-0.00013	-0.55	231.122	231.122	3.049	1	2.47463e+09	2	0				3	8	3	DDA for preferred ion	5.06585e+08	5.28786e+08	5.40777e+08	4.70807e+08	3.96394e+08	7.86388e+08	3.49894e+08	3.45133e+08	3.56205e+08	5.90896e+08	1.80966e+09	2.30492e+09	2.24549e+08	1.87421e+08	2.97902e+08	7.06001e+08	1.36895e+08	1.01458e+09	3.00664e+08	4.05868e+08	5.54375e+08	5.60281e+08	8.66425e+08	7.63792e+08	4.96486e+08	5.51967e+08	7.21446e+07	4.76489e+08	4.65549e+08	6.27792e+08	2.42449e+09
5-Nitrilonorvaline	C5 H8 N2 O2	26.32	-7e-05	-0.57	128.059	128.059	1.743	0.065	2.46834e+09	6	0				5	4	2	DDA for preferred ion	7.70128e+08	7.25732e+08	4.07332e+08	4.04077e+08	6.13723e+08	5.76224e+08	7.28155e+08	6.73208e+08	6.30784e+08	8.90967e+08	3.97947e+08	2.35468e+07	5.13046e+08	7.28383e+08	4.41346e+08	4.2352e+08	4.68418e+08	4.47281e+08	7.79147e+08	7.4712e+08	6.43685e+08	6.2731e+08	4.36092e+06	4.32287e+06	6.38567e+08	8.02017e+08	7.23646e+08	7.2987e+08	5.0647e+08	4.45156e+08	1.29685e+09
4-Guanidinobutyric acid	C5 H11 N3 O2	55.26	0	0	145.085	145.085	1.755	0.066	2.44089e+09	2	1	72.3	42.8		5	4	2	DDA for preferred ion	7.9694e+08	7.48564e+08	4.09387e+08	4.08854e+08	6.20671e+08	5.84849e+08	7.35849e+08	6.799e+08	6.19422e+08	8.96832e+08	3.97933e+08	3.79339e+08	5.15984e+08	7.39786e+08	4.44516e+08	4.21694e+08	4.66428e+08	4.44881e+08	7.85338e+08	7.45537e+08	6.52129e+08	6.35397e+08	2.74652e+06	1.5875e+06	6.40265e+08	8.06131e+08	7.34003e+08	7.39633e+08	5.16953e+08	4.45256e+08	1.30955e+09
Aminohippuric acid	C9 H10 N2 O3	13.76	-0.00015	-0.75	194.069	194.069	6.073	1	2.36307e+09	2	0				5	7	3	DDA for preferred ion	6.69459e+08	5.34062e+08	1.31527e+09	1.2436e+09	7.83707e+08	6.9454e+08	7.3237e+08	7.74107e+08	1.13208e+09	9.16366e+08	7.46269e+08	5.49483e+08	7.8818e+08	6.27613e+08	9.31061e+08	8.12615e+08	6.98378e+08	7.57447e+08	9.01972e+08	8.00032e+08	8.90015e+08	7.34579e+08	6.9338e+08	5.2882e+08	9.68938e+08	9.22083e+08	6.56227e+08	5.68783e+08	1.3704e+09	1.03719e+09	2.06784e+09
WKK	C23 H36 N6 O4	52.44	-230.142	-500005	460.28	230.138	2.048	0.087	2.3241e+09	0	1	60.4	37.8		3	8	4	DDA for preferred ion	3.37977e+08	2.89979e+08	5.4184e+08	4.04189e+08	3.46026e+08	2.55743e+08	1.25574e+06	1.0495e+07	3.46802e+06	1.42265e+06	1.01569e+06	2.18626e+06	3.09724e+08	3.45402e+08	3.30814e+08	3.41088e+08	4.0952e+08	3.43078e+08	4.49265e+08	3.36453e+08	5.623e+08	3.58688e+06	7.31498e+06	6.36386e+06	2.59147e+06	3.24366e+06	1.24117e+06	1.01548e+06	4.61411e+08	4.04099e+08	1.12473e+09
Prolylleucine	C11 H20 N2 O3	52.94	-0.0001	-0.42	228.147	228.147	1.801	0.075	2.30951e+09	2	1	82.8	9.1		5	9	9	DDA for preferred ion	4.92442e+08	5.98454e+08	6.82926e+08	6.9188e+08	9.27904e+08	6.75146e+08	6.23468e+08	5.73547e+08	9.14561e+08	7.23222e+08	8.79238e+08	3.32639e+06	6.63456e+08	6.97969e+08	7.11455e+08	8.73261e+08	8.09144e+08	8.49782e+08	6.15667e+08	7.6998e+08	8.96052e+08	6.30709e+08	1.86336e+06	4.12216e+08	6.56005e+08	6.27809e+08	6.75959e+08	5.50668e+08	8.46055e+08	8.34851e+08	2.28675e+09
Crotanecine	C8 H13 N O3	39.39	-9e-05	-0.52	171.09	171.089	1.777	1	2.23567e+09	3	0				5	1	1	DDA for preferred ion	1.71204e+08	1.64305e+08	1.0274e+08	1.3368e+08	1.23857e+08	1.35462e+08	5.86285e+08	5.58637e+08	1.94509e+08	1.82495e+08	2.04294e+08	1.9078e+08	3.0468e+08	3.26961e+08	1.15008e+08	1.11601e+08	3.3768e+08	3.24177e+08	3.24344e+08	3.05306e+08	3.99046e+08	3.90602e+08	4.8567e+08	4.13228e+08	1.6268e+08	1.58587e+08	1.04221e+08	1.02135e+08	2.12398e+08	1.92045e+08	6.86953e+08
N-Acetylnorvaline	C7 H13 N O3	47.14	-7e-05	-0.45	159.09	159.089	5.93	0.083	2.22926e+09	18	0				5	4	0	DDA for preferred ion	1.91849e+08	1.5885e+08	4.09638e+08	3.24063e+08	2.27367e+08	1.73618e+08	3.67564e+08	3.4927e+08	3.99028e+08	3.44674e+08	1.29278e+08	1.1328e+08	3.47487e+08	3.16946e+08	3.00503e+08	2.58435e+08	1.76206e+08	1.91108e+08	2.53986e+08	2.32473e+08	5.74042e+08	4.50283e+08	2.48367e+08	2.15018e+08	3.78638e+08	3.76674e+08	1.60357e+08	1.7092e+08	5.11713e+08	3.8691e+08	1.50005e+09
2271703	C10 H17 N O5	59.72	-7e-05	-0.28	231.111	231.111	6.434	0.075	2.2254e+09	2	0				5	15	10	DDA for preferred ion	2.69618e+08	1.70945e+08	5.10742e+08	4.75367e+08	2.94616e+08	3.15014e+08	3.24292e+08	2.88571e+08	3.41299e+08	3.06017e+08	2.09578e+08	2.3242e+08	3.06082e+08	3.59154e+08	2.88493e+08	2.63901e+08	1.78926e+08	2.22624e+08	2.85507e+08	3.26462e+08	5.01325e+08	3.46517e+08	2.95246e+08	1.94459e+08	3.28974e+08	3.47692e+08	1.98309e+08	2.5636e+08	3.96339e+08	4.30908e+08	9.19836e+08
Leucylproline	C11 H20 N2 O3	61.29	-0.0001	-0.45	228.147	228.147	5.864	0.132	2.14764e+09	2	1	85.5	33.8		5	4	1	DDA for preferred ion	5.26034e+08	3.52052e+08	5.90927e+08	6.70772e+08	2.89728e+08	2.88703e+08	7.87246e+08	8.02975e+08	8.25885e+08	6.98189e+08	4.8821e+08	2.82306e+08	7.56493e+08	7.1483e+08	5.48338e+08	4.8218e+08	5.66158e+08	5.18445e+08	7.58504e+08	6.92224e+08	7.82228e+08	6.99035e+08	8.10732e+08	7.14228e+08	1.11185e+09	1.35676e+09	4.10462e+08	4.08929e+08	5.7392e+08	4.82549e+08	1.58915e+09
α-Lactose	C12 H22 O11	54.84	17.0262	49767.4	342.116	359.142	1.593	1	2.13156e+09	0	1	77	8.9		5	19	15	DDA for preferred ion	1.10044e+09	1.22473e+09	8.8799e+08	8.60508e+08	1.39822e+09	1.27018e+09	9.01821e+08	1.13752e+09	1.07357e+09	1.30003e+09	1.11648e+09	9.57481e+08	8.51634e+08	9.83489e+08	9.98247e+08	1.007e+09	7.92564e+08	8.80935e+08	1.01852e+09	1.0574e+09	1.05585e+09	1.23896e+09	1.26772e+09	1.18201e+09	1.16615e+09	1.2613e+09	1.22704e+09	1.14784e+09	5.85994e+08	6.12259e+08	1.22342e+09
N-(3-acetamidopropyl)pyrrolidin-2-one	C9 H16 N2 O2	35.48	-2e-05	-0.13	184.121	184.121	5.586	0.073	2.09523e+09	2	0				5	3	3	DDA for preferred ion	2.87024e+08	2.66096e+08	5.36769e+08	5.17761e+08	2.31048e+08	2.20494e+08	3.82992e+08	3.54276e+08	5.49813e+08	4.55125e+08	2.38193e+08	2.1112e+08	3.50087e+08	3.25534e+08	4.54663e+08	4.1296e+08	4.20198e+08	4.09769e+08	3.40779e+08	3.1412e+08	5.03399e+08	4.53128e+08	3.68504e+08	3.11677e+08	5.19482e+08	5.2118e+08	1.69442e+08	1.76232e+08	6.15928e+08	5.18309e+08	1.95192e+09
1774244	C7 H15 N3 O2	36.65	-2e-05	-0.14	173.116	173.116	3.255	0.19	2.08294e+09	3	0				5	11	3	DDA for preferred ion	1.08267e+08	1.02872e+08	2.87057e+08	2.55711e+08	2.33179e+08	2.07386e+08	1.22346e+08	1.0381e+08	1.91325e+08	1.41993e+08	3.47799e+08	3.1685e+08	1.45069e+08	1.49567e+08	1.74036e+08	1.47916e+08	2.42241e+08	1.99178e+08	7.44388e+07	7.41903e+07	1.66676e+08	1.30163e+08	1.393e+08	1.28246e+08	1.52956e+08	1.46045e+08	2.30149e+08	2.18452e+08	2.78816e+08	2.41934e+08	2.16674e+09
N-Acetylvaline	C7 H13 N O3	33.33	-8e-05	-0.51	159.09	159.089	6.112	0.083	2.07379e+09	18	0				5	6	3	DDA for preferred ion	3.08714e+08	2.60789e+08	5.2145e+08	5.1902e+08	3.16706e+08	2.93792e+08	5.04573e+08	4.85709e+08	6.18575e+08	5.36482e+08	1.9591e+08	1.68907e+08	4.87012e+08	4.27788e+08	3.59258e+08	3.19633e+08	3.38899e+08	3.13674e+08	4.79003e+08	4.29629e+08	5.89306e+08	5.17663e+08	4.51166e+08	3.73763e+08	6.41037e+08	6.49971e+08	2.81619e+08	2.83249e+08	6.15227e+08	5.31929e+08	1.4907e+09
5-Hydantoinpropionic acid	C6 H8 N2 O4	33.8	-5e-05	-0.31	172.048	172.048	2.369	0.127	2.0708e+09	5	0				5	13	7	DDA for preferred ion	6.03221e+08	7.43316e+08	1.31966e+09	1.37014e+09	8.52915e+07	1.07492e+08	6.17626e+08	7.2627e+08	5.01837e+08	5.94022e+08	2.69274e+08	2.46446e+08	6.52417e+08	4.25905e+08	1.64113e+09	2.12756e+09	4.5106e+08	5.48806e+08	3.56317e+08	7.58175e+08	3.46181e+08	6.22576e+08	9.4534e+08	9.67724e+08	4.88314e+08	5.15761e+08	1.17823e+08	1.16806e+08	1.05678e+09	1.24451e+09	1.77809e+08
δ-Valerolactam	C5 H9 N O	32.14	0.00035	3.51	99.0684	99.0688	4.661	0.098	2.07013e+09	6	4	97	9.8		5	5	2	DDA for preferred ion	3.03086e+07	2.97168e+07	1.89741e+07	1.85331e+07	1.12417e+07	1.4806e+07	1.66865e+07	1.89158e+07	4.03269e+07	2.78123e+07	8.38127e+06	5.52432e+06	1.8737e+07	1.74798e+07	1.53692e+07	1.5306e+07	4.80564e+07	4.70622e+07	2.49438e+07	2.27412e+07	6.45945e+07	5.1165e+07	3.03486e+07	2.37168e+07	5.70065e+07	5.17691e+07	3.37421e+06	1.46504e+07	2.37261e+07	1.79056e+07	1.00216e+08
N-acetyl-N-hydroxy-L-ornithine	C7 H14 N2 O4	38.89	-5e-05	-0.26	190.095	190.095	3.36	0.13	2.03171e+09	11	0				4	6	6	DDA for preferred ion	5.05434e+08	5.31012e+08	3.04781e+08	2.75716e+08	4.69156e+08	1.95264e+08	3.80075e+08	3.70423e+08	4.08339e+08	6.52016e+08	1.56696e+09	2.05251e+09	1.01113e+08	1.1358e+08	2.47602e+08	7.836e+08	1.35539e+09	1.78641e+08	8.07645e+07	4.78176e+08	3.31984e+07	4.64354e+07	7.98059e+08	7.02769e+08	2.85514e+07	3.85838e+07	3.08128e+08	4.90079e+08	3.2127e+08	4.20623e+08	5.11595e+08
L-Tyrosine	C9 H11 N O3	37.84	-2e-05	-0.12	181.074	181.074	2.307	0.212	1.98588e+09	19	4	98.1	99		5	19	18	DDA for preferred ion	7.08919e+08	9.46805e+08	6.65579e+08	6.13957e+08	9.89059e+08	9.7777e+08	9.06439e+08	1.45999e+09	8.29638e+08	8.2559e+08	8.37746e+08	8.13144e+08	6.76036e+08	7.69542e+08	7.83544e+08	7.7571e+08	6.63976e+08	4.53943e+08	7.34116e+08	7.3393e+08	1.40084e+09	1.46757e+09	1.25071e+09	1.12632e+09	8.85334e+08	1.08841e+09	9.38734e+08	1.05623e+09	5.64487e+08	5.65862e+08	8.35109e+08
(E)-p-coumaric acid	C9 H8 O3	18.03	-1e-05	-0.08	164.047	164.047	2.325	1	1.97826e+09	20	0				5	18	18	DDA for preferred ion	7.17363e+08	9.42361e+08	6.58434e+08	6.03083e+08	9.79145e+08	9.69642e+08	8.90831e+08	1.44957e+09	8.20834e+08	8.18732e+08	8.35392e+08	8.08633e+08	6.73884e+08	7.56989e+08	7.70021e+08	7.70304e+08	6.59857e+08	4.4923e+08	7.22215e+08	7.24639e+08	1.38828e+09	1.46035e+09	1.24852e+09	1.12591e+09	8.77985e+08	1.07752e+09	9.32698e+08	1.05186e+09	5.50143e+08	5.57483e+08	8.13879e+08
pro-phe	C14 H18 N2 O3	40.6	-0.00037	-1.43	262.132	262.131	6.678	0.086	1.97111e+09	5	0				5	20	20	DDA for preferred ion	3.71659e+08	4.85669e+08	1.05522e+09	5.94348e+08	5.48634e+08	3.4358e+08	9.05746e+08	5.11229e+08	4.62456e+08	3.89433e+08	4.62306e+08	5.65551e+08	5.8689e+08	7.85237e+08	7.2029e+08	5.933e+08	4.4829e+08	6.00041e+08	4.10121e+08	3.59454e+08	5.55966e+08	4.87383e+08	7.67772e+08	6.33201e+08	5.7852e+08	5.53505e+08	3.48629e+08	3.4066e+08	6.53663e+08	5.38809e+08	1.75452e+09
MFCD02728197	C14 H20 N2 O4	42.19	-0.00041	-1.45	280.142	280.142	6.702	0.066	1.97103e+09	8	0				5	20	20	DDA for preferred ion	3.70043e+08	4.84159e+08	1.05439e+09	5.92051e+08	5.48478e+08	3.43037e+08	9.03461e+08	5.09186e+08	4.62446e+08	3.89192e+08	4.61884e+08	5.64931e+08	5.84561e+08	7.83192e+08	7.18365e+08	5.91508e+08	4.46805e+08	5.98513e+08	4.09596e+08	3.59216e+08	5.53904e+08	4.85091e+08	7.65618e+08	6.31563e+08	5.77156e+08	5.52658e+08	3.4743e+08	3.39564e+08	6.51915e+08	5.36964e+08	1.75086e+09
Serotonin	C10 H12 N2 O	12.73	5e-05	0.28	176.095	176.095	4.675	1	1.96864e+09	4	0				5	5	4	DDA for preferred ion	6.4853e+07	6.02218e+07	1.03801e+08	1.01655e+08	6.38257e+07	5.59155e+07	7.1194e+07	6.26578e+07	1.20606e+08	8.47654e+07	6.30948e+07	4.44456e+07	4.95257e+07	4.26042e+07	7.10247e+07	6.00104e+07	8.0672e+07	7.98399e+07	6.15583e+07	7.55228e+07	6.62161e+07	5.04646e+07	7.58381e+07	6.07214e+07	1.00501e+08	8.78779e+07	4.65678e+07	4.46911e+07	9.20153e+07	7.79346e+07	1.94708e+09
7-Octene-3,5-diyn-1-ol	C8 H8 O	36.67	0.00028	2.29	120.058	120.058	3.014	0.134	1.88313e+09	12	0				5	1	1	DDA for preferred ion	1.33092e+08	1.27814e+08	2.50192e+08	2.27474e+08	1.57744e+08	1.47981e+08	2.46876e+08	2.12616e+08	2.68583e+08	2.54157e+08	1.14031e+08	1.09418e+08	2.24441e+08	2.1056e+08	1.96974e+08	1.67655e+08	2.31373e+08	2.05727e+08	3.00506e+08	2.42414e+08	3.14152e+08	2.73444e+08	1.7467e+08	1.51589e+08	3.21507e+08	3.12779e+08	1.24439e+08	1.31641e+08	2.64417e+08	2.1268e+08	1.00343e+09
Leucylproline	C11 H20 N2 O3	45	-0.00019	-0.85	228.147	228.147	5.803	0.132	1.84231e+09	2	1	87.7	9.4		5	4	1	DDA for preferred ion	5.26034e+08	3.52052e+08	5.90927e+08	6.70772e+08	2.89728e+08	2.88753e+08	7.87246e+08	8.02975e+08	8.25885e+08	6.98189e+08	4.8821e+08	2.82306e+08	7.56493e+08	7.1483e+08	5.48338e+08	4.8218e+08	5.66158e+08	5.18445e+08	7.58504e+08	6.92224e+08	7.82228e+08	6.99035e+08	8.10732e+08	7.14228e+08	1.11185e+09	1.35676e+09	4.10462e+08	4.08929e+08	5.7392e+08	4.82549e+08	1.58915e+09
5-Hydroxypyrazinecarboxamide	C5 H5 N3 O2	10.17	-0.00031	-2.25	139.038	139.038	5.555	1	1.82523e+09	1	0				5	5	2	DDA for preferred ion	4.3218e+08	3.9083e+08	5.89162e+08	5.71777e+08	4.03747e+08	3.75489e+08	5.79571e+08	5.53629e+08	6.59493e+08	5.24568e+08	3.75802e+08	3.3143e+08	5.55736e+08	5.13348e+08	5.69744e+08	4.97636e+08	4.39908e+08	4.32989e+08	6.65418e+08	6.09739e+08	5.44695e+08	4.89337e+08	4.85986e+08	4.16983e+08	6.54944e+08	6.33682e+08	3.14312e+08	3.12753e+08	6.13373e+08	5.08845e+08	1.30178e+09
9-Oxononanoic acid	C9 H16 O3	68.97	-7e-05	-0.4	172.11	172.11	8.536	0.076	1.80081e+09	10	0				5	5	4	DDA for preferred ion	1.6935e+08	1.54916e+08	4.74453e+08	4.38349e+08	4.13286e+08	3.66637e+08	3.09186e+08	2.90906e+08	2.74364e+08	2.40292e+08	1.23083e+08	1.11457e+08	4.14685e+08	3.39079e+08	2.94235e+08	2.58644e+08	1.00501e+08	9.61167e+07	2.50147e+08	2.34691e+08	4.33256e+08	3.71904e+08	2.87167e+08	2.51845e+08	4.51901e+08	4.43196e+08	1.00589e+08	1.02988e+08	3.19033e+08	2.71868e+08	4.57957e+08
histidinol	C6 H11 N3 O	33.33	-6e-05	-0.41	141.09	141.09	2.979	1	1.75941e+09	2	0				5	37	12	DDA for preferred ion	1.61229e+08	1.50872e+08	3.2675e+08	1.29736e+08	2.2759e+08	2.00524e+08	6.58609e+07	9.43772e+07	1.12635e+08	6.83874e+07	4.98868e+08	4.46902e+08	1.68646e+08	8.37575e+07	1.89313e+08	1.12093e+08	2.58366e+08	2.09487e+08	6.31562e+07	4.09863e+07	2.3366e+08	1.78424e+08	1.88471e+08	1.36126e+08	1.13434e+08	1.10525e+08	2.20882e+08	2.08731e+08	2.6362e+08	2.27828e+08	2.02506e+09
Diethylene glycol	C4 H10 O3	50	0.00026	2.42	106.063	106.063	8.257	1	1.69255e+09	3	0				5	19	10	DDA for preferred ion	4.25976e+08	3.96396e+08	5.79964e+08	5.55221e+08	3.13693e+08	2.88548e+08	6.11206e+08	5.5141e+08	5.24226e+08	4.80826e+08	1.85738e+08	1.70821e+08	2.3997e+08	2.25004e+08	2.6601e+08	2.39208e+08	1.92715e+08	1.84367e+08	3.03822e+08	2.83229e+08	5.06344e+08	4.37558e+08	3.81092e+08	3.35905e+08	3.89421e+08	3.67843e+08	1.70763e+09	1.75603e+09	6.57192e+08	5.59091e+08	4.54275e+08
AL9450000	C4 H8 N2	33.33	0.00049	5.78	84.0687	84.0692	17.172	0.126	1.68916e+09	1	0				3	31	29	DDA for preferred ion	3.45233e+08	4.08697e+08	1.80862e+09	1.31704e+09	5.53611e+07	1.01561e+08	1.48547e+08	1.70487e+08	1.53487e+08	3.24649e+08	1.55304e+08	1.76789e+09	1.37117e+09	1.91616e+08	1.31733e+09	3.03603e+08	2.57945e+08	2.02631e+08	1.02835e+08	5.29576e+07	7.3472e+08	2.84054e+08	1.64576e+08	2.62617e+08	4.07787e+08	1.32863e+09	2.98081e+08	3.60572e+08	1.30415e+08	9.42271e+07	1.21965e+09
5-Aminovaleric acid	C5 H11 N O2	46.75	0.00021	1.76	117.079	117.079	2.225	0.096	1.67958e+09	14	2	63.8	23.8		4	21	19	DDA for preferred ion	1.54166e+08	1.36511e+08	3.42973e+08	3.89243e+08	3.04373e+08	2.60058e+08	2.67869e+08	2.74053e+08	2.68179e+08	2.94708e+08	2.04366e+08	2.12688e+08	2.04069e+08	3.27786e+08	4.25151e+08	3.31837e+08	1.52509e+08	1.58821e+08	2.65873e+08	2.45718e+08	3.37819e+08	3.11158e+08	1.4152e+08	1.15199e+08	3.85779e+08	3.91649e+08	1.95481e+08	1.7451e+08	2.57437e+08	4.36395e+08	6.92979e+08
Inosine	C10 H12 N4 O5	56.25	-0.00024	-0.91	268.081	268.081	3.838	1	1.59906e+09	11	1	99.7	10		5	5	2	DDA for preferred ion	4.18523e+08	2.38494e+08	7.01428e+08	4.97498e+08	3.90391e+06	3.55347e+06	4.90487e+08	4.57189e+08	8.58945e+08	6.33404e+08	5.97379e+08	4.90859e+08	6.43677e+08	3.08729e+08	3.74251e+08	3.30176e+08	3.19364e+08	1.99654e+08	6.13881e+08	5.7068e+08	5.17977e+08	4.18886e+08	4.27892e+08	3.8547e+08	7.16498e+08	6.56632e+08	9.66962e+06	9.25808e+06	7.08978e+08	4.14841e+08	1.56904e+09
(5-Benzyl-3,6-dioxo-2-piperazinyl)acetic acid	C13 H14 N2 O4	38.6	1e-05	0.02	262.095	262.095	6.696	0.077	1.58402e+09	1	0				5	20	20	DDA for preferred ion	2.88338e+08	2.8283e+08	8.89942e+08	6.39524e+08	4.96825e+08	4.32179e+08	6.52318e+08	4.29072e+08	5.61407e+08	3.892e+08	4.80668e+08	3.40187e+08	9.14421e+08	5.2937e+08	5.75013e+08	3.56672e+08	3.65664e+08	3.4118e+08	4.12987e+08	3.42194e+08	5.2894e+08	4.5909e+08	3.28749e+08	2.55232e+08	8.51846e+08	5.83066e+08	3.49905e+08	3.42843e+08	5.41275e+08	4.92019e+08	1.03261e+09
2,2'-Iminodipropan-1-ol	C6 H15 N O2	30.3	3e-05	0.25	133.11	133.11	1.901	0.116	1.56976e+09	1	0				5	38	39	DDA for preferred ion	2.66072e+08	3.12535e+08	3.40959e+08	3.11572e+08	3.32947e+08	3.33704e+08	3.1786e+08	2.9991e+08	4.82739e+08	4.35518e+08	3.03488e+08	2.97373e+08	4.01606e+08	5.19148e+08	4.16991e+08	3.11878e+08	3.86145e+08	2.95584e+08	4.16839e+08	3.93878e+08	2.53583e+08	2.26692e+08	5.22078e+08	4.36145e+08	4.1501e+08	4.16039e+08	5.05404e+08	5.08916e+08	2.66168e+08	2.10221e+08	5.18213e+08
QV1MVO1R	C10 H11 N O4	29.03	0	0.01	209.069	209.069	5.562	0.081	1.55147e+09	6	0				5	4	2	DDA for preferred ion	2.08274e+08	1.94924e+08	2.7527e+08	2.65973e+08	4.57542e+08	4.31717e+08	3.49109e+08	3.39636e+08	3.46482e+08	2.82035e+08	5.78298e+08	4.90276e+08	3.28991e+08	3.08928e+08	2.28067e+08	2.04467e+08	3.91616e+08	3.80208e+08	2.11248e+08	1.96486e+08	4.53404e+08	4.1993e+08	2.03907e+08	1.76508e+08	2.38496e+08	2.40669e+08	3.92629e+08	3.93496e+08	3.57366e+08	3.01044e+08	1.3307e+09
Anthranilic acid	C7 H7 N O2	12.5	0.00011	0.79	137.048	137.048	7.849	1	1.54393e+09	15	2	98.4	9.9		5	7	4	DDA for preferred ion	2.88768e+08	2.77145e+08	6.41564e+08	5.71593e+08	1.86266e+08	1.69414e+08	1.79227e+08	1.6222e+08	2.82422e+08	2.56302e+08	1.13158e+08	1.04348e+08	1.30267e+08	1.179e+08	3.53609e+08	3.33145e+08	3.65563e+08	3.42292e+08	2.03037e+08	1.94919e+08	1.55974e+08	1.39235e+08	2.8099e+08	2.46693e+08	2.55077e+08	2.57366e+08	1.40207e+08	1.37105e+08	3.57886e+08	3.13981e+08	1.50852e+09
epsilon-Caprolactone	C6 H10 O2	35	0.0001	0.9	114.068	114.068	6.756	0.085	1.52145e+09	22	0				5	2	2	DDA for preferred ion	5.27723e+07	5.20385e+07	6.95353e+07	6.87347e+07	3.69478e+07	3.33302e+07	4.89638e+07	4.83512e+07	6.46458e+07	6.01558e+07	3.04027e+07	2.84471e+07	4.31645e+07	3.52564e+07	4.98953e+07	3.47481e+07	6.04473e+07	5.48472e+07	4.76844e+07	3.03337e+07	6.74749e+07	5.33906e+07	5.73553e+07	4.98776e+07	7.14062e+07	6.85631e+07	5.437e+07	4.93173e+07	6.79243e+07	5.83176e+07	1.51695e+09
N(tau)-Methyl-L-histidine	C7 H11 N3 O2	46.15	-6e-05	-0.38	169.085	169.085	2.938	1	1.43577e+09	8	0				5	3	3	DDA for preferred ion	7.39431e+07	6.69519e+07	1.95166e+08	1.77728e+08	1.79656e+08	1.58371e+08	2.10856e+08	1.83194e+08	1.8261e+08	1.85243e+08	1.22796e+08	1.36056e+08	1.71528e+08	1.6034e+08	1.72585e+08	1.6295e+08	1.13018e+08	9.74404e+07	1.59092e+08	1.40614e+08	1.93925e+08	1.67936e+08	1.18969e+08	1.10763e+08	1.7805e+08	1.75492e+08	1.26383e+08	1.34488e+08	3.15565e+08	2.59163e+08	1.12725e+09
5-Ethyl-4-hydroxy-3(2H)-furanone	C6 H8 O3	28.91	2e-05	0.18	128.047	128.047	3.106	1	1.4346e+09	17	0				5	19	10	DDA for preferred ion	1.00391e+08	1.41958e+08	3.32819e+08	2.48307e+08	2.59466e+08	2.46109e+08	3.53405e+08	3.00282e+08	3.30915e+08	3.26934e+08	1.63461e+08	1.70933e+08	2.23339e+08	2.61372e+08	3.24464e+08	2.56805e+08	1.88255e+08	1.87518e+08	3.35311e+08	2.13835e+08	2.96682e+08	1.30639e+08	2.04954e+08	1.98206e+08	3.2511e+08	3.28951e+08	1.89937e+08	2.13407e+08	3.58657e+08	1.8442e+08	3.77021e+08
3391	C8 H10 O2	43.14	-4e-05	-0.33	138.068	138.068	6.664	0.071	1.43378e+09	28	0				5	6	3	DDA for preferred ion	7.91369e+07	6.29084e+07	3.29175e+07	3.4471e+07	3.54983e+07	3.21462e+07	9.42145e+07	8.87363e+07	3.69348e+07	2.65726e+07	1.24863e+07	1.25991e+07	5.2971e+07	4.96504e+07	2.1541e+07	1.97779e+07	5.37872e+07	4.91777e+07	2.48736e+07	2.4883e+07	8.71023e+07	7.57374e+07	4.79479e+07	4.06623e+07	4.61797e+07	4.54296e+07	3.33919e+07	3.32698e+07	2.26922e+07	1.8825e+07	1.22439e+08
Boc-Asn-ONp	C15 H19 N3 O7	30.43	-0.00014	-0.39	353.122	353.122	5.001	1	1.42119e+09	1	0				5	5	3	DDA for preferred ion	7.04106e+06	6.255e+06	9.84747e+06	9.74315e+06	8.4397e+06	7.10237e+06	8.21895e+06	8.79228e+06	1.43234e+07	1.1659e+07	7.68801e+06	5.387e+06	1.01765e+07	8.76991e+06	1.22995e+07	1.1987e+07	8.71056e+06	9.74632e+06	6.93839e+06	6.29586e+06	1.01316e+07	9.7856e+06	7.89108e+06	5.80634e+06	1.44932e+07	1.31982e+07	7.79386e+06	6.89542e+06	1.63122e+07	1.50949e+07	2.55314e+07
Hypoxanthine	C5 H4 N4 O	40.74	-1e-05	-0.11	136.039	136.038	3.828	0.217	1.40557e+09	9	6	99.2	95	61.9	5	7	7	DDA for preferred ion	3.79794e+08	3.41199e+08	6.22665e+08	7.02265e+08	3.29926e+06	2.13997e+06	4.32005e+08	3.81051e+08	1.27515e+06	4.96116e+08	5.22805e+08	4.14052e+08	5.28261e+08	3.76102e+08	4.85096e+08	4.54109e+08	3.03768e+08	2.60698e+08	5.36754e+08	4.60617e+08	4.56426e+08	3.96715e+08	3.75166e+08	3.08708e+08	5.929e+08	6.08992e+08	7.33927e+06	7.76541e+06	6.60593e+08	5.26144e+08	1.24904e+09
Methyl 2-[(2-methoxy-2-oxoethyl)amino]acetate	C6 H11 N O4	40	-5e-05	-0.31	161.069	161.069	1.921	0.085	1.38875e+09	17	1	68.2	8.4		5	8	6	DDA for preferred ion	4.01502e+08	3.80259e+08	8.6707e+08	8.5082e+08	5.13518e+08	4.79363e+08	6.49847e+08	6.60042e+08	7.37177e+08	7.09262e+08	3.75331e+08	4.37692e+08	5.41054e+08	6.02847e+08	7.4715e+08	7.56583e+08	3.6808e+08	3.45275e+08	6.73893e+08	6.50589e+08	7.23492e+08	6.56857e+08	5.1078e+08	4.69682e+08	7.18246e+08	7.12546e+08	4.10639e+08	4.23279e+08	1.00695e+09	9.20576e+08	1.34942e+09
N-Acetyltyramine	C10 H13 N O2	48.39	-0.00027	-1.53	179.095	179.094	6.659	0.066	1.34838e+09	20	1	93.5	46.2		5	6	2	DDA for preferred ion	6.83866e+07	5.50217e+07	3.38013e+07	3.80879e+07	3.45649e+07	2.8048e+07	8.54069e+07	7.91808e+07	3.96988e+07	3.18814e+07	1.16112e+07	8.46578e+06	5.48504e+07	4.61409e+07	1.93085e+07	1.75361e+07	4.69308e+07	4.3521e+07	2.74666e+07	2.4929e+07	8.086e+07	6.5353e+07	4.26234e+07	3.64475e+07	4.41782e+07	4.21097e+07	3.0376e+07	2.93989e+07	2.29939e+07	1.81971e+07	1.22263e+08
Urocanic acid	C6 H6 N2 O2	43.75	-1e-05	-0.07	138.043	138.043	1.774	0.072	1.32383e+09	8	5	98.1	63.1		5	17	9	DDA for preferred ion	3.20805e+08	2.83783e+08	2.72339e+08	2.68242e+08	2.68722e+08	2.70519e+08	5.31561e+08	5.06591e+08	3.76957e+08	5.94546e+08	1.92009e+07	2.23812e+07	3.89769e+08	3.88433e+08	2.42073e+08	2.32489e+08	2.37427e+08	2.28045e+08	3.71717e+08	3.38613e+08	4.43967e+08	5.47672e+08	6.0627e+06	1.40025e+07	6.63103e+08	6.67094e+08	4.21024e+08	4.21628e+08	2.30682e+08	2.11305e+08	4.89697e+08
Lys-Pro	C11 H21 N3 O3	43.72	-0.00114	-4.7	243.158	243.157	1.603	1	1.32244e+09	2	0				3	14	6	DDA for preferred ion	5.85582e+06	4.24524e+08	4.86955e+08	4.83432e+08	7.64503e+06	4.43369e+08	5.34062e+08	5.48586e+08	1.00032e+09	7.66965e+08	5.46652e+08	5.58162e+08	3.24276e+08	6.0036e+06	4.4968e+08	5.08575e+08	5.59198e+06	4.78607e+06	3.515e+08	3.86401e+08	6.41439e+08	5.8235e+08	7.00606e+08	5.801e+08	1.07604e+09	1.09003e+09	3.12171e+08	4.2423e+07	4.1105e+08	4.6876e+08	2.49727e+07
Hypoxanthine	C5 H4 N4 O	35.71	-1e-05	-0.05	136.039	136.038	2.159	1	1.30782e+09	5	12	99.9	95.1	87.4	5	4	4	DDA for preferred ion	1.01777e+08	9.91489e+07	8.29446e+07	1.06291e+08	4.05629e+06	1.81339e+07	1.34597e+08	9.82716e+07	1.36764e+08	1.241e+08	1.43885e+08	1.47151e+08	6.48255e+07	7.71061e+07	1.8002e+08	1.77971e+08	2.4674e+08	2.25164e+08	7.78053e+07	9.43278e+07	1.77113e+08	1.00171e+08	1.51722e+08	1.34836e+08	1.33102e+08	1.84316e+08	5.94139e+07	6.41958e+07	8.53215e+07	9.76956e+07	1.18129e+08
norketamine	C12 H14 Cl N O	28.21	0.00045	2	223.076	223.077	7.004	1	1.29763e+09	1	0				5	10	5	DDA for preferred ion	3.19567e+06	2.08725e+06	1.91521e+07	1.80512e+07	1.92133e+07	1.75415e+07	110055	98564.2	6.28734e+07	5.05697e+07	1.45156e+06	1.32445e+06	88844.2	483636	5.0995e+06	5.18315e+06	1.18748e+08	1.07227e+08	7.81379e+07	6.62688e+07	457946	455303	3.15943e+07	2.7182e+07	1.09313e+08	1.04508e+08	3.61961e+07	3.91592e+07	2.97214e+08	2.41591e+08	1.25685e+09
Uric acid	C5 H4 N4 O3	22.03	-9e-05	-0.56	168.028	168.028	1.937	0.125	1.26373e+09	2	1	72.8	43.3		5	28	22	DDA for preferred ion	4.8136e+08	5.4533e+08	2.33644e+08	7.70088e+07	4.09584e+08	4.41957e+08	3.63659e+08	6.00545e+08	2.16321e+08	4.20931e+08	3.00211e+08	9.31069e+08	6.61853e+07	2.85126e+08	5.89033e+07	4.02429e+08	4.38525e+08	4.95314e+08	1.84514e+08	3.20396e+08	3.01573e+08	4.02437e+08	8.16187e+08	1.45221e+09	3.78446e+08	4.12001e+08	5.78083e+08	6.07187e+08	2.86663e+08	4.24794e+08	1.94776e+08
Kanosamine	C6 H13 N O5	53.85	-18.0107	-100574	179.079	161.069	1.702	0.085	1.26083e+09	17	1	62.8	56.5		5	4	3	DDA for preferred ion	4.78008e+07	3.9844e+07	5.16473e+07	4.33471e+07	3.59972e+07	2.15428e+07	6.50056e+07	6.59696e+07	6.90262e+07	8.16096e+07	4.74592e+07	6.56968e+07	6.46429e+07	6.4342e+07	5.77292e+07	4.94571e+07	4.04787e+07	4.06713e+07	7.82192e+07	7.57573e+07	5.90975e+07	5.65696e+07	7.61324e+07	9.19543e+07	9.11484e+07	9.45614e+07	4.16874e+07	5.02192e+07	3.91234e+07	4.73268e+07	7.37316e+07
Acetyl-L-methionine	C7 H13 N O3 S	48.39	-0.00014	-0.75	191.062	191.061	6.086	0.078	1.25943e+09	3	0				5	5	3	DDA for preferred ion	3.12337e+08	2.82376e+08	1.67245e+08	1.60203e+08	3.67463e+08	3.25575e+08	2.01276e+08	1.80526e+08	4.86573e+08	4.04209e+08	1.47344e+08	1.30478e+08	1.63705e+08	1.47911e+08	9.46613e+07	8.01497e+07	1.73636e+08	1.62282e+08	3.59145e+08	3.14143e+08	2.77121e+08	2.24656e+08	3.47666e+08	2.92325e+08	5.01182e+08	4.94872e+08	1.48231e+08	1.52569e+08	1.58425e+08	1.28364e+08	2.39578e+08
.	C5 H11 N O	41.67	5e-05	0.48	101.084	101.084	1.733	0.068	1.2353e+09	9	0				5	13	7	DDA for preferred ion	1.42351e+08	1.37055e+08	3.09324e+08	3.3359e+08	5.16261e+08	5.23824e+08	2.25214e+08	1.91584e+08	2.51394e+08	2.46273e+08	7.01371e+08	7.21151e+08	1.48136e+08	1.60051e+08	3.66299e+08	3.62443e+08	2.4594e+08	2.19767e+08	1.41415e+08	1.60883e+08	2.64486e+08	2.55978e+08	1.70246e+08	1.5837e+08	2.35717e+08	2.24186e+08	5.73216e+08	6.62839e+08	3.35019e+08	3.02032e+08	6.98513e+08
4-[2-(2-methylphenyl)-2-oxoethyl]benzamide	C16 H15 N O2	27.59	-0.00446	-17.63	253.11	253.106	7.219	1	1.2328e+09	1	1	61.4	23.5		5	10	6	DDA for preferred ion	1.62438e+08	1.59569e+08	1.96363e+08	1.97272e+08	2.31398e+08	2.12085e+08	2.80125e+08	2.49352e+08	3.91705e+08	3.33671e+08	3.29165e+08	3.26613e+08	2.52041e+08	2.39206e+08	1.77192e+08	1.53897e+08	3.52276e+08	3.42214e+08	2.19493e+08	1.97376e+08	3.25633e+08	2.85542e+08	2.00057e+08	1.73031e+08	3.27449e+08	3.27704e+08	1.91558e+08	1.9423e+08	2.49069e+08	2.26256e+08	1.15466e+09
4-[2-(2-methylphenyl)-2-oxoethyl]benzamide	C16 H15 N O2	24.53	-135.071	-533643	253.11	118.04	7.21	1	1.2328e+09	0	1	62.1	23.6		5	10	6	DDA for other ion	1.62438e+08	1.59569e+08	1.96363e+08	1.97272e+08	2.31398e+08	2.12085e+08	2.80125e+08	2.49352e+08	3.91705e+08	3.33671e+08	3.29165e+08	3.26613e+08	2.52041e+08	2.39206e+08	1.77192e+08	1.53897e+08	3.52276e+08	3.42214e+08	2.19493e+08	1.97376e+08	3.25633e+08	2.85542e+08	2.00057e+08	1.73031e+08	3.27449e+08	3.27704e+08	1.91558e+08	1.9423e+08	2.49069e+08	2.26256e+08	1.15466e+09
N-Acetylhistamine	C7 H11 N3 O	34.62	-4e-05	-0.23	153.09	153.09	1.737	1	1.2021e+09	2	1	80.3	53.4		5	8	5	DDA for preferred ion	2.31007e+08	2.22833e+08	4.66434e+08	4.78175e+08	2.14608e+08	2.15179e+08	2.89151e+08	2.80971e+08	2.16697e+08	2.22912e+08	1.34919e+08	1.39829e+08	3.07624e+08	3.20961e+08	2.52871e+08	2.46835e+08	1.76356e+08	1.74418e+08	2.32053e+08	2.32026e+08	3.32323e+08	3.3227e+08	3.5344e+08	2.97008e+08	2.71426e+08	2.79792e+08	2.25133e+08	2.34118e+08	3.95245e+08	3.53022e+08	7.13306e+08
Aceglutamide	C7 H12 N2 O4	46.15	-8e-05	-0.44	188.08	188.08	1.721	0.074	1.19371e+09	3	0				5	2	2	DDA for preferred ion	4.57761e+08	4.45232e+08	1.19529e+09	1.17601e+09	6.08317e+08	5.79574e+08	8.49726e+08	8.12109e+08	8.42453e+08	8.92704e+08	4.84227e+08	4.49425e+08	7.45549e+08	7.67335e+08	1.00069e+09	8.9367e+08	5.15337e+08	5.26546e+08	8.41751e+08	8.11971e+08	1.12015e+09	1.04746e+09	6.20625e+08	5.59297e+08	9.14602e+08	9.17947e+08	5.95107e+08	5.64764e+08	1.06739e+09	1.01734e+09	8.19244e+08
Cytosine	C4 H5 N3 O	20.59	0.0004	3.63	111.043	111.044	5.284	0.068	1.18397e+09	3	2	98.2	63.4		5	8	1	DDA for preferred ion	1.68579e+08	1.56728e+08	3.74047e+08	3.5749e+08	539638	804898	2.06819e+08	2.01009e+08	3.59555e+08	2.7877e+08	2.35907e+08	1.94425e+08	2.15707e+08	1.89501e+08	2.87568e+08	2.47602e+08	1.73775e+08	1.65374e+08	2.06321e+08	1.86006e+08	2.7221e+08	2.49936e+08	2.10589e+08	1.72403e+08	3.72087e+08	3.40552e+08	5.62622e+07	5.7656e+07	4.03482e+08	3.34503e+08	1.03668e+09
Tetramethylurea	C5 H12 N2 O	28.57	0.00024	2.05	116.095	116.095	6.279	1	1.17726e+09	2	0				5	1	1	DDA for preferred ion	2.77276e+08	2.57266e+08	3.30157e+08	2.8306e+08	1.18165e+08	1.02208e+08	2.77427e+08	2.49358e+08	1.77366e+08	1.45467e+08	8.71077e+07	7.98718e+07	1.10229e+08	1.04733e+08	1.07112e+08	8.98312e+07	6.66222e+07	5.92758e+07	1.1243e+08	1.0119e+08	2.97728e+08	2.50456e+08	1.64619e+08	1.42354e+08	2.39371e+08	2.3476e+08	1.17553e+09	1.10816e+09	1.92316e+08	1.59544e+08	2.48764e+08
N-Acetyl-L-leucine	C8 H15 N O3	48.15	-4e-05	-0.25	173.105	173.105	7.125	0.071	1.17714e+09	8	1	92.4	43		5	7	4	DDA for preferred ion	3.69786e+08	3.3492e+08	3.59668e+08	3.46673e+08	3.66721e+08	3.11747e+08	2.59067e+08	2.34642e+08	4.70058e+08	3.87677e+08	3.04128e+08	2.68364e+08	2.62466e+08	2.25339e+08	3.13522e+08	2.73923e+08	3.33881e+08	3.07084e+08	4.33879e+08	3.87853e+08	3.28747e+08	2.82044e+08	3.95731e+08	3.27922e+08	5.17447e+08	4.83296e+08	2.16069e+08	2.2113e+08	3.67922e+08	3.08801e+08	5.5192e+08
9-Anthroic acid	C15 H10 O2	15.79	-0.00031	-1.38	222.068	222.068	11.4	1	1.16497e+09	7	0				5	9	6	DDA for preferred ion	1.07556e+09	9.74402e+08	9.5956e+08	9.68835e+08	1.12588e+09	9.38507e+08	8.98642e+08	8.72478e+08	8.43509e+08	7.58969e+08	1.01726e+09	8.81239e+08	1.02041e+09	1.02622e+09	8.21432e+08	7.7225e+08	9.55967e+08	8.73934e+08	9.21656e+08	9.28471e+08	9.57066e+08	8.44798e+08	9.42024e+08	8.39335e+08	9.25662e+08	9.03067e+08	9.2809e+08	9.27086e+08	1.02727e+09	8.75459e+08	7.39653e+08
DL-Glutamine	C5 H10 N2 O3	40.99	-3e-05	-0.21	146.069	146.069	1.777	0.107	1.16358e+09	9	0				5	29	28	DDA for preferred ion	3.60803e+08	3.74767e+08	3.51059e+08	3.48153e+08	5.24313e+08	4.71599e+08	5.79455e+08	5.88461e+08	5.71813e+08	6.9936e+08	1.89876e+08	1.87834e+08	3.99435e+08	4.06649e+08	3.89709e+08	4.13828e+08	3.51261e+08	3.50074e+08	5.04083e+08	5.21172e+08	3.67201e+08	4.4788e+08	5.92119e+07	1.95112e+08	5.01707e+08	5.01307e+08	6.28659e+08	5.84445e+08	4.6628e+08	3.20024e+08	7.58646e+08
N4-Acetylcytidine	C11 H15 N3 O6	19.05	-0.00012	-0.41	285.096	285.096	5.281	1	1.16122e+09	1	1	83.5	9.2		5	8	1	DDA for preferred ion	1.65146e+08	1.53177e+08	3.68674e+08	3.52549e+08	1.17027e+06	715869	2.03045e+08	1.97287e+08	3.52278e+08	2.75806e+08	2.31899e+08	1.90463e+08	2.10595e+08	1.84552e+08	2.8396e+08	2.42548e+08	1.6971e+08	1.61174e+08	2.02128e+08	1.81918e+08	2.67913e+08	2.46309e+08	2.07005e+08	1.68984e+08	3.64958e+08	3.34891e+08	5.38648e+07	5.48753e+07	3.97342e+08	3.28763e+08	1.0106e+09
Indole-3-acetic acid	C10 H9 N O2	18	-0.00021	-1.18	175.063	175.063	8.798	0.077	1.13693e+09	13	4	99.3	10		5	5	2	DDA for preferred ion	3.17223e+08	2.93523e+08	4.507e+08	4.33464e+08	4.71863e+08	4.13206e+08	3.60094e+08	3.36999e+08	4.25867e+08	4.05464e+08	5.92152e+08	5.40381e+08	4.58673e+08	4.20074e+08	3.61212e+08	3.42784e+08	7.3108e+08	7.03477e+08	3.51405e+08	3.27012e+08	3.81812e+08	3.33416e+08	3.0614e+08	2.70212e+08	4.45771e+08	4.47814e+08	1.87675e+08	2.01702e+08	5.71376e+08	4.8141e+08	1.00168e+09
3-Nonanon-1-ol	C9 H18 O2	60	-5e-05	-0.29	158.131	158.131	8.6	0.089	1.10792e+09	25	0				5	8	7	DDA for preferred ion	8.75446e+07	7.49671e+07	2.95344e+08	2.62734e+08	2.43813e+08	2.16273e+08	1.66999e+08	1.44915e+08	1.33347e+08	1.18028e+08	9.12982e+07	8.45838e+07	2.23866e+08	2.04683e+08	1.72867e+08	1.67323e+08	3.68626e+07	4.09314e+07	1.32805e+08	1.24166e+08	2.24063e+08	1.98547e+08	1.42249e+08	1.13282e+08	2.41186e+08	2.35818e+08	4.06101e+07	4.14266e+07	1.7245e+08	1.45724e+08	2.32008e+08
DL-Carbidopa	C10 H14 N2 O4	23.81	-7e-05	-0.31	226.095	226.095	5.105	1	1.08458e+09	5	0				5	11	8	DDA for preferred ion	2.58564e+08	1.71191e+08	4.52764e+08	4.12341e+08	3.73494e+08	3.39465e+08	2.23415e+08	2.95387e+08	4.75201e+08	3.88524e+08	3.64712e+08	2.00048e+08	3.30488e+08	2.12694e+08	3.56375e+08	3.17359e+08	2.30587e+08	3.21134e+08	3.89208e+08	3.38884e+08	3.47694e+08	2.86416e+08	3.52553e+08	2.54588e+08	4.58163e+08	4.17468e+08	2.70341e+08	1.83639e+08	5.4619e+08	3.38555e+08	7.78493e+08
Adenosine 5'-monophosphate	C10 H14 N5 O7 P	47.37	-0.00025	-0.73	347.063	347.063	1.79	1	1.03539e+09	9	2	98.8	9.9		5	27	17	DDA for preferred ion	7.00093e+06	6.44438e+06	1.32661e+07	6.34438e+06	4.93995e+06	4.45369e+06	8.56667e+06	4.32181e+06	5.64159e+06	5.02152e+06	8.2136e+06	7.4809e+06	1.27476e+07	1.22542e+07	1.08061e+07	9.91502e+06	4.01905e+06	3.93167e+06	4.47744e+06	3.94639e+06	1.36557e+07	1.25084e+07	4.96221e+06	7.54839e+06	9.81211e+06	1.01719e+07	4.58119e+06	4.36051e+06	4.48738e+06	3.73678e+06	1.12427e+07
Prolylleucine	C11 H20 N2 O3	53.85	-0.0002	-0.88	228.147	228.147	1.884	0.075	1.03431e+09	2	2	78.5	8.9		5	9	9	DDA for preferred ion	4.92524e+08	5.98284e+08	1.20876e+07	1.95116e+07	9.29114e+08	6.75748e+08	6.23747e+08	5.74001e+08	9.15459e+08	7.24117e+08	8.79216e+08	1.00567e+09	1.48935e+07	6.96859e+08	2.91904e+07	8.73601e+08	8.09189e+08	8.49839e+08	6.16889e+08	7.70783e+08	8.96047e+08	6.31418e+08	5.13769e+08	4.12953e+08	6.56409e+08	6.2823e+08	6.76708e+08	5.51094e+08	8.49172e+06	8.35525e+08	7.14059e+08
1,4-Dihydro-4-imino-1-Î²-D-ribofuranosyl-3-pyridinecarboxylic acid	C11 H14 N2 O6	30.43	-0.00017	-0.65	270.085	270.085	4.503	0.144	1.02258e+09	1	0				5	5	1	DDA for preferred ion	1.97439e+08	1.9324e+08	3.43282e+08	3.29329e+08	2.05718e+08	1.81151e+08	2.96796e+08	2.57956e+08	3.6074e+08	2.77311e+08	2.14702e+08	1.63561e+08	2.81409e+08	2.43578e+08	2.70867e+08	2.40679e+08	2.05269e+08	1.99243e+08	2.92485e+08	2.50305e+08	3.17989e+08	2.39206e+08	2.22572e+08	1.81615e+08	3.22444e+08	3.01444e+08	2.13577e+08	2.05307e+08	3.48463e+08	2.88307e+08	8.76668e+08
4-Hydroxyprolylvaline	C10 H18 N2 O4	51.67	3e-05	0.13	230.127	230.127	4.962	0.106	1.00654e+09	2	0				5	8	3	DDA for preferred ion	1.73004e+08	1.6213e+08	2.81559e+08	2.5277e+08	1.99008e+08	1.79893e+08	1.90136e+08	1.78644e+08	3.14192e+08	2.26671e+08	2.56817e+08	2.05542e+08	2.26049e+08	1.95777e+08	2.25059e+08	1.94849e+08	2.64301e+08	2.50385e+08	2.16054e+08	1.85115e+08	2.50693e+08	2.06146e+08	1.98073e+08	1.65879e+08	2.71096e+08	2.46881e+08	1.63597e+08	1.6308e+08	2.57202e+08	2.13745e+08	8.0494e+08
Thiorphan	C12 H15 N O3 S	41.03	-0.00029	-1.14	253.077	253.077	8.789	0.075	1.00236e+09	1	0				5	7	5	DDA for preferred ion	1.7435e+08	1.61451e+08	2.81088e+08	2.75051e+08	1.04419e+08	8.71845e+07	1.40161e+08	1.29176e+08	2.47386e+08	2.25783e+08	1.23009e+08	1.08187e+08	1.81776e+08	1.63695e+08	2.44415e+08	2.24289e+08	2.32737e+08	2.17984e+08	2.01458e+08	1.85407e+08	1.86194e+08	1.55094e+08	1.90476e+08	1.67742e+08	2.60613e+08	2.60295e+08	5.22719e+07	6.76461e+07	3.76539e+08	3.1356e+08	6.31338e+08
5-Hydantoinpropionic acid	C6 H8 N2 O4	36.07	-7e-05	-0.39	172.048	172.048	2.544	0.127	9.9902e+08	5	0				4	13	4	DDA for preferred ion	2.89962e+08	2.32527e+08	7.20487e+08	6.934e+08	6.5428e+07	4.55023e+07	1.63746e+08	2.17462e+07	2.40837e+08	2.0136e+08	1.98222e+08	1.81766e+08	2.48469e+08	2.54758e+08	1.00175e+09	8.0567e+08	3.31437e+08	2.6378e+08	3.52622e+08	2.52321e+08	1.83396e+08	1.4379e+08	6.70347e+08	6.98357e+08	2.23809e+08	1.8394e+08	7.58801e+07	1.68027e+07	6.86908e+08	5.25356e+08	8.50995e+07
Methyl 2-[(2-methoxy-2-oxoethyl)amino]acetate	C6 H11 N O4	38	-0.0001	-0.65	161.069	161.069	1.977	0.085	9.9487e+08	17	1	69.3	8.5		5	5	4	DDA for preferred ion	4.10778e+08	3.88911e+08	8.75011e+08	8.57968e+08	5.12324e+08	4.77825e+08	6.44266e+08	6.53852e+08	7.22003e+08	6.94086e+08	3.83511e+08	3.18607e+08	5.46825e+08	6.08825e+08	7.51726e+08	7.6064e+08	3.69773e+08	3.46616e+08	6.62202e+08	6.38778e+08	7.38198e+08	6.69724e+08	5.20396e+08	4.78087e+08	7.30726e+08	7.24398e+08	4.08976e+08	4.21437e+08	1.00146e+09	9.14842e+08	4.7022e+07
4-(2-Aminoethyl)phenyl Î²-D-glucopyranosiduronic acid	C14 H19 N O7	62.5	-0.00029	-0.94	313.116	313.116	1.749	0.069	9.8163e+08	2	0				5	2	2	DDA for preferred ion	2.55355e+07	2.48592e+07	1.7465e+07	1.75722e+07	2.00788e+07	1.99364e+07	1.06824e+08	1.04217e+08	1.02787e+07	1.23082e+07	2.72126e+07	2.80016e+07	5.70971e+07	4.20924e+07	1.13608e+07	1.00305e+07	1.34143e+07	1.29686e+07	1.10977e+07	1.01226e+07	9.81698e+07	1.1746e+08	1.49989e+06	1.19617e+06	1.69233e+07	2.13385e+07	4.66527e+07	4.6864e+07	2.03412e+07	2.41177e+07	5.35443e+07
Nicotinamide	C6 H6 N2 O	23.64	0.00014	1.11	122.048	122.048	2.593	0.087	9.72228e+08	6	1	94.9	49.9		5	3	3	DDA for preferred ion	2.2418e+08	2.21657e+08	4.05349e+08	3.69522e+08	2.21983e+08	2.01155e+08	2.70659e+08	2.47774e+08	3.9919e+08	4.16436e+08	1.17379e+08	1.17943e+08	2.74408e+08	2.58214e+08	3.34746e+08	3.07021e+08	1.41188e+08	1.31056e+08	3.55932e+08	3.23718e+08	3.09472e+08	2.90566e+08	2.4218e+08	2.30119e+08	5.44524e+08	5.44009e+08	1.63003e+08	1.66074e+08	4.91139e+08	4.55932e+08	5.77574e+08
Pyridoxine	C8 H11 N O3	16.92	-9e-05	-0.55	169.074	169.074	2.343	0.138	9.71779e+08	6	5	98.9	94.8		5	11	6	DDA for preferred ion	9.56275e+07	1.15602e+08	2.23119e+08	2.41798e+08	6.58316e+07	7.69227e+07	1.82856e+08	2.0136e+08	1.45115e+08	1.72032e+08	7.12343e+07	7.27859e+07	1.05834e+08	1.07354e+08	2.90087e+08	3.00629e+08	9.31633e+07	9.79422e+07	1.12149e+08	9.47808e+07	1.52143e+08	1.35959e+08	1.52839e+08	1.32157e+08	2.0694e+08	1.99572e+08	5.37484e+07	5.62088e+07	1.56453e+08	1.59614e+08	2.28529e+08
Methylimidazoleacetic acid	C6 H8 N2 O2	30.56	-4e-05	-0.3	140.059	140.059	1.513	0.071	9.43591e+08	8	1	73.8	8.7		5	7	4	DDA for preferred ion	1.81234e+08	1.61197e+08	4.81009e+07	3.30444e+08	4.28534e+08	4.22944e+08	3.51097e+08	9.32402e+07	2.19789e+08	2.07292e+08	4.74735e+08	4.62046e+08	2.38183e+08	2.23016e+08	6.28467e+07	7.48321e+07	3.71951e+08	3.64698e+08	2.16753e+08	2.67901e+07	3.14334e+08	2.88729e+08	3.58815e+08	3.0516e+08	6.15551e+07	2.04659e+08	3.65028e+08	2.83303e+08	4.96374e+08	4.22569e+08	2.83147e+08
1-{[(3S,4S,5R)-2,3,4-Trihydroxy-5-(hydroxymethyl)tetrahydro-2-furanyl]methyl}-2-pyrrolidinecarboxylic acid (non-preferred name)	C11 H19 N O7	48.48	-0.00053	-1.93	277.116	277.116	1.665	1	9.40357e+08	4	0				4	9	8	DDA for preferred ion	4.97165e+06	2.38173e+06	3.74284e+06	5.39374e+06	1.4666e+07	1.62311e+07	5.47665e+08	4.35656e+06	9.6473e+08	7.32277e+08	7.70752e+06	7.73559e+06	6.54283e+06	5.67356e+06	5.38745e+06	5.65516e+06	5.48786e+06	6.72518e+06	6.38013e+06	5.7414e+06	5.96088e+06	5.35627e+08	6.48409e+06	4.37644e+08	4.23351e+06	8.20508e+08	3.6585e+08	4.92365e+08	6.04661e+06	6.19365e+08	1.89828e+07
Succinyladenosine	C14 H17 N5 O8	36.78	-0.00033	-0.86	383.108	383.107	5.512	1	9.32748e+08	1	0				5	8	4	DDA for preferred ion	2.17276e+08	2.15611e+08	3.60226e+08	3.38489e+08	2.93618e+08	2.55828e+08	3.0461e+08	2.80229e+08	3.5967e+08	2.72315e+08	3.00007e+08	2.61482e+08	2.63827e+08	2.45791e+08	3.06229e+08	2.66374e+08	1.6012e+08	1.58168e+08	2.67154e+08	2.41253e+08	3.09105e+08	2.82775e+08	2.6383e+08	2.24033e+08	3.66694e+08	3.64992e+08	1.93306e+08	2.08117e+08	3.34536e+08	2.7997e+08	9.07276e+08
1-Methylimidazoleacetic acid	C6 H8 N2 O2	63.16	-4e-05	-0.26	140.059	140.059	2.687	0.071	9.13989e+08	8	0				5	16	12	DDA for preferred ion	1.1726e+07	1.22781e+07	1.0521e+07	1.13862e+07	1.06776e+07	8.85462e+06	2.10072e+07	1.80976e+07	7.99898e+06	9.45023e+06	8.38675e+06	8.9469e+06	1.07846e+07	9.50643e+06	1.06245e+07	1.07807e+07	1.16533e+07	1.37015e+07	1.08949e+07	1.08506e+07	8.84527e+07	8.38414e+07	6.90162e+06	6.91807e+06	2.65175e+07	2.75012e+07	8.26716e+06	5.6152e+06	1.74065e+07	1.68909e+07	5.78063e+07
Creatine	C4 H9 N3 O2	38.71	1e-05	0.07	131.069	131.069	1.615	0.088	9.10566e+08	2	1	81.9	31.6		4	43	26	DDA for preferred ion	7.04031e+07	6.66339e+07	1.49957e+08	1.47191e+08	2.87637e+08	2.84252e+08	1.68748e+08	1.82101e+08	3.13274e+08	2.94092e+08	1.11935e+08	9.96714e+07	1.49586e+08	5.23675e+07	1.33842e+08	8.85709e+07	2.09903e+08	2.86181e+08	1.9227e+08	1.47779e+08	1.13841e+08	1.28823e+08	8.73684e+07	7.93348e+07	1.40095e+08	1.46321e+08	1.15639e+08	1.10715e+08	2.35563e+08	1.76928e+08	4.26001e+08
LNK	C16 H31 N5 O5	56.25	-185.117	-495982	373.233	188.116	1.599	0.129	9.03685e+08	12	8	78.4	50.9		5	9	9	DDA for preferred ion	3.86178e+08	3.7228e+08	4.53025e+08	4.2983e+08	3.51788e+08	2.94572e+08	3.71673e+08	3.41086e+08	5.01036e+08	4.42219e+08	3.82714e+08	3.23064e+08	3.54159e+08	3.44965e+08	3.73623e+08	3.16629e+08	5.88786e+08	6.02289e+08	3.28046e+08	2.8716e+08	4.17629e+08	4.459e+08	5.34282e+08	4.62442e+08	4.01577e+08	3.62254e+08	2.2072e+08	2.80323e+08	4.41856e+08	4.45832e+08	4.93545e+08
Phenylisocyanate	C7 H5 N O	33.33	0.00015	1.25	119.037	119.037	6.073	0.085	8.99811e+08	2	0				5	7	4	DDA for preferred ion	1.62861e+08	1.47827e+08	3.49077e+08	3.25897e+08	2.03873e+08	1.7867e+08	2.29194e+08	2.21166e+08	2.50565e+08	2.15082e+08	1.41262e+08	1.20926e+08	2.20801e+08	1.98086e+08	2.21124e+08	1.93231e+08	1.74414e+08	1.60964e+08	2.12418e+08	1.9239e+08	2.53968e+08	1.54947e+08	1.24231e+08	9.95675e+07	2.04376e+08	2.00642e+08	1.8507e+08	1.82675e+08	3.90154e+08	3.21934e+08	8.06336e+08
L-Pyroglutamic acid	C5 H7 N O3	30	5e-05	0.42	129.043	129.043	1.809	0.084	8.93371e+08	11	0				5	2	1	DDA for preferred ion	5.10638e+08	5.22593e+08	4.37819e+08	4.4773e+08	2.40535e+08	5.88058e+08	5.86044e+08	6.00988e+08	6.22367e+08	6.32611e+08	1.34852e+08	1.20017e+08	5.48135e+08	6.02128e+08	5.55454e+08	4.81142e+08	4.5378e+08	4.4616e+08	6.12681e+08	6.19304e+08	7.04978e+08	5.90741e+08	1.55081e+08	1.62173e+08	6.0601e+08	5.88778e+08	5.71067e+08	5.40652e+08	5.6924e+08	6.7721e+08	7.4001e+08
THTA	C6 H10 O2 S	34	-9e-05	-0.6	146.04	146.04	3.199	0.179	8.90737e+08	2	0				5	27	27	DDA for preferred ion	2.64711e+08	2.11935e+08	3.14255e+08	1.35336e+08	2.38855e+08	1.72657e+08	2.00209e+08	2.37283e+08	2.17441e+08	3.62821e+08	1.25203e+08	2.35452e+08	3.53058e+08	3.05719e+08	4.44731e+08	2.84609e+08	2.28282e+08	1.82372e+08	3.63321e+08	1.84174e+08	2.80657e+08	2.79518e+08	1.44977e+08	1.23101e+08	2.53207e+08	2.78364e+08	1.97786e+08	1.27593e+08	3.93989e+08	2.71547e+08	5.69978e+08
Methyl 2,3-dihydro-3-hydroxy-2-oxo-1H-indole-3-acetate	C11 H11 N O4	30	0.00034	1.52	221.069	221.069	6.483	1	8.67654e+08	3	0				5	17	13	DDA for other ion	415573	425641	8.25998e+08	904696	4.75947e+08	707853	6.491e+08	511514	906227	534498	495953	455587	461348	501189	2.17231e+06	1.56324e+06	397570	469346	690739	764217	745190	3.95042e+08	552191	377061	7.57507e+08	568502	434155	393479	580238	843253	6.25611e+06
albutoin	C10 H16 N2 O S	20	0.00094	4.42	212.098	212.099	1.648	1	8.58423e+08	1	0				5	3	3	DDA for preferred ion	2.45505e+08	8.64677e+06	3.358e+08	7.85892e+07	3.29619e+08	3.04908e+08	2.95925e+08	2.92813e+08	3.94485e+08	3.47826e+08	3.43967e+08	3.13749e+08	2.76685e+08	2.67319e+08	2.77849e+08	2.70019e+08	2.75721e+08	2.88334e+08	2.8541e+08	2.86241e+08	3.49197e+08	3.15414e+08	3.09713e+08	2.72229e+08	3.79681e+08	3.82018e+08	2.32655e+08	2.24391e+08	2.80012e+08	2.60883e+08	8.02054e+08
4-Acetamidobutanoic acid	C6 H11 N O3	51.04	-3e-05	-0.21	145.074	145.074	3.136	0.197	8.44725e+08	17	2	87.1	34.7		5	23	11	DDA for preferred ion	1.15125e+08	6.43089e+07	2.80521e+08	1.92134e+08	2.79229e+08	2.61073e+08	2.41089e+08	2.06607e+08	2.42589e+08	2.54285e+08	1.63256e+08	1.72024e+08	1.94329e+08	2.20481e+08	2.80479e+08	2.03096e+08	1.64714e+08	1.65547e+08	3.20868e+08	1.85993e+08	2.36948e+08	1.45894e+08	1.5646e+08	1.57656e+08	2.30345e+08	2.40487e+08	1.9737e+08	2.20611e+08	2.59078e+08	1.88811e+08	2.48931e+08
2-Pyrrolidone	C4 H7 N O	29.03	0.00023	2.68	85.0528	85.053	1.892	0.139	8.23919e+08	3	0				2	42	0	DDA for preferred ion	9.65197e+07	2.66797e+07	5.09123e+08	5.19623e+08	9.62243e+07	1.17075e+08	8.62375e+07	2.73399e+08	1.36635e+09	1.37793e+09	1.42355e+08	1.47877e+08	1.5061e+08	1.12828e+08	4.92489e+08	5.36938e+08	3.25601e+07	3.28493e+07	5.49642e+08	1.60895e+08	1.58865e+08	2.54851e+08	1.18569e+08	9.99596e+07	3.10524e+08	2.95292e+08	1.1652e+08	9.88754e+07	5.59151e+08	9.17956e+08	5.00359e+08
Isovalerylglutamic acid	C10 H17 N O5	46.43	-7e-05	-0.32	231.111	231.111	6.539	0.075	8.22883e+08	2	0				5	22	16	DDA for preferred ion	1.49425e+08	2.12194e+08	1.75153e+08	1.78188e+08	2.07418e+08	1.46271e+08	2.4295e+08	2.20711e+08	1.84461e+08	1.51586e+08	2.41157e+08	1.53019e+08	3.21055e+08	1.93304e+08	2.29964e+08	2.03635e+08	1.51794e+08	1.4456e+08	1.97783e+08	1.12379e+08	2.25571e+08	2.95406e+08	1.22785e+08	1.56744e+08	2.68482e+08	2.7705e+08	1.51887e+08	1.00285e+08	2.24743e+08	1.14323e+08	5.35372e+08
Oxepanone	C6 H10 O2	40	0.00019	1.68	114.068	114.068	7.129	0.076	8.20336e+08	22	2	87.2	34.8		5	6	5	DDA for preferred ion	1.4333e+08	1.33278e+08	8.30983e+07	8.06831e+07	2.37282e+08	2.04158e+08	8.28212e+07	7.61344e+07	1.10847e+08	9.26242e+07	1.68818e+08	1.52167e+08	8.49329e+07	7.25817e+07	6.58117e+07	5.84655e+07	2.52301e+08	2.3294e+08	9.28579e+07	8.63318e+07	1.11114e+08	9.34537e+07	2.16661e+08	1.8227e+08	1.47605e+08	1.32915e+08	2.39553e+08	2.30974e+08	9.39811e+07	7.94755e+07	2.25446e+08
5-Methylcytidine	C10 H15 N3 O5	31.11	-0.00016	-0.63	257.101	257.101	3.061	0.14	8.12749e+08	7	0				5	9	6	DDA for preferred ion	1.14887e+08	1.04439e+08	2.54132e+08	2.60252e+08	3.6667e+07	2.91757e+07	1.45077e+08	1.30458e+08	2.0594e+08	1.70786e+08	1.46092e+08	1.37898e+08	1.47005e+08	1.41962e+08	2.19601e+08	1.95684e+08	1.41087e+08	1.3709e+08	1.38587e+08	1.28099e+08	1.81615e+08	1.65944e+08	1.23875e+08	1.1203e+08	2.06408e+08	2.19154e+08	6.87309e+07	7.52041e+07	2.13727e+08	1.80123e+08	6.44407e+08
4-Guanidinobutyric acid	C5 H11 N3 O2	54.39	-2e-05	-0.12	145.085	145.085	1.849	0.066	8.05314e+08	2	1	73.9	44.9		3	13	8	DDA for preferred ion	3.93931e+06	6.91239e+06	5.17329e+06	6.5516e+06	4.32164e+06	6.56868e+06	3.5089e+07	2.36567e+07	3.13174e+08	4.33874e+07	2.95662e+08	2.83646e+08	1.63574e+08	6.10608e+06	6.50743e+06	7.58137e+06	1.0543e+07	8.82304e+06	1.20445e+07	2.40931e+07	7.80006e+06	2.40286e+07	5.92838e+08	4.95239e+08	1.85111e+08	6.4537e+08	4.00866e+07	2.88084e+07	7.1152e+06	1.49709e+07	3.92618e+08
Capryloylglycine	C10 H19 N O3	46.94	-0.00152	-7.58	201.136	201.135	6.763	0.076	8.04802e+08	5	0				5	12	8	DDA for preferred ion	1.44382e+08	1.42463e+08	2.53282e+08	2.42168e+08	2.26015e+08	2.02039e+08	1.99057e+08	1.8119e+08	2.55451e+08	2.16512e+08	1.27246e+08	1.17836e+08	1.81062e+08	1.80134e+08	2.7928e+08	2.40146e+08	1.95615e+08	1.80978e+08	1.83987e+08	1.58057e+08	2.7642e+08	2.5449e+08	2.07524e+08	1.83077e+08	2.86425e+08	2.82842e+08	7.97513e+07	8.17109e+07	2.681e+08	2.53549e+08	7.0474e+08
N6-threonylcarbamoyladenosine	C15 H20 N6 O8	41.03	-0.00037	-0.89	412.134	412.134	6.092	1	7.93622e+08	1	0				5	10	2	DDA for preferred ion	1.84435e+08	1.58855e+08	3.06448e+08	3.05019e+08	2.06731e+08	1.75593e+08	2.0475e+08	1.87077e+08	2.72262e+08	2.47722e+08	2.1341e+08	2.00044e+08	2.04775e+08	1.94673e+08	2.65977e+08	2.31384e+08	2.12586e+08	2.04413e+08	2.20696e+08	2.01328e+08	2.4247e+08	1.98357e+08	2.12436e+08	1.77394e+08	2.75814e+08	2.82287e+08	1.64329e+08	1.65309e+08	2.8878e+08	2.44972e+08	7.66565e+08
Diethyl (2R,3R)-2-hydroxy-3-methylsuccinate	C9 H16 O5	21.74	-0.00012	-0.61	204.1	204.1	7.129	0.067	7.84233e+08	2	0				5	3	3	DDA for preferred ion	6.29325e+07	5.745e+07	2.02715e+07	1.97403e+07	1.24528e+08	1.09052e+08	2.63222e+07	2.36075e+07	3.01954e+07	2.72329e+07	8.14619e+07	7.51304e+07	2.39127e+07	2.07014e+07	1.14707e+07	1.07856e+07	1.62848e+08	1.44854e+08	2.38011e+07	1.97174e+07	3.59965e+07	2.92446e+07	1.13675e+08	9.52637e+07	4.08147e+07	3.86107e+07	1.30867e+08	1.28715e+08	2.96356e+07	2.43424e+07	1.3321e+08
3955	C9 H16 O	75	4e-05	0.26	140.12	140.12	8.599	0.088	7.7734e+08	27	0				5	8	7	DDA for preferred ion	6.1301e+07	5.30881e+07	1.97974e+08	1.77682e+08	1.76671e+08	1.5167e+08	1.15838e+08	1.01226e+08	9.4037e+07	8.5704e+07	5.63609e+07	4.87974e+07	1.48014e+08	1.39715e+08	1.26519e+08	1.18532e+08	2.93261e+07	3.04591e+07	9.05094e+07	8.52889e+07	1.45688e+08	1.30498e+08	9.72973e+07	8.1118e+07	1.58977e+08	1.68755e+08	3.03318e+07	2.91048e+07	1.26807e+08	1.03014e+08	1.70272e+08
Prolylglycine	C7 H12 N2 O3	27.78	-7e-05	-0.43	172.085	172.085	1.698	0.084	7.67827e+08	3	1	75.2	8.8		5	2	2	DDA for preferred ion	3.13623e+08	2.90466e+08	7.21987e+08	4.90966e+08	2.27028e+08	2.29273e+08	4.07052e+08	3.78936e+08	4.44191e+08	4.17902e+08	2.50161e+08	2.5221e+08	5.12075e+08	3.65815e+08	6.21439e+08	4.22064e+08	3.31123e+08	3.15531e+08	3.82984e+08	3.48542e+08	6.1118e+08	4.01072e+08	4.0913e+08	3.75146e+08	4.56919e+08	4.57268e+08	3.22104e+08	3.16692e+08	7.65728e+08	7.08322e+08	7.63273e+08
Nicotinamide	C6 H6 N2 O	18.75	0.0001	0.83	122.048	122.048	2.539	0.087	7.67188e+08	6	1	97.5	60.5		5	3	3	DDA for preferred ion	2.2418e+08	2.21657e+08	4.05349e+08	3.69522e+08	2.21983e+08	2.01155e+08	2.70659e+08	2.47774e+08	3.9919e+08	4.16436e+08	1.17379e+08	1.17943e+08	2.74408e+08	2.58214e+08	3.34746e+08	3.07021e+08	1.41188e+08	1.31056e+08	3.55932e+08	3.23718e+08	3.09472e+08	2.90566e+08	2.4218e+08	2.30119e+08	5.44524e+08	5.44009e+08	1.63003e+08	1.66074e+08	4.91139e+08	4.55932e+08	5.77574e+08
5-Pentyl-2(5H)-furanone	C9 H14 O2	44.44	2e-05	0.15	154.099	154.099	8.537	0.081	7.55489e+08	11	0				5	3	3	DDA for preferred ion	6.27937e+07	5.88541e+07	1.78796e+08	1.6609e+08	1.61412e+08	1.43422e+08	1.14715e+08	1.0957e+08	9.87636e+07	8.61688e+07	4.10275e+07	4.07823e+07	1.59838e+08	1.28847e+08	1.10843e+08	9.56762e+07	3.60488e+07	3.10309e+07	8.72236e+07	8.48171e+07	1.64859e+08	1.41927e+08	1.1121e+08	9.98487e+07	1.68295e+08	1.67656e+08	4.36653e+07	4.11164e+07	1.21242e+08	1.05787e+08	1.87929e+08
4-O-Acetyl-2-deoxy-2-[(Z)-(1-hydroxyethylidene)amino]-alpha-D-mannopyranose	C10 H17 N O7	30.61	-0.00023	-0.88	263.101	263.1	2.575	0.165	7.38529e+08	2	0				5	6	2	DDA for preferred ion	2.10412e+08	1.71492e+08	3.00363e+08	2.67597e+08	2.02728e+08	1.80107e+08	2.01503e+08	1.8188e+08	2.43404e+08	2.60845e+08	1.68623e+08	1.74269e+08	1.97571e+08	2.07662e+08	2.63835e+08	2.89082e+08	2.82342e+08	2.42777e+08	2.43172e+08	2.35619e+08	1.88941e+08	1.75534e+08	1.97195e+08	1.87017e+08	2.39248e+08	2.29896e+08	1.55888e+08	1.66789e+08	2.47302e+08	2.27176e+08	5.69372e+08
5-Methylcytidine	C10 H15 N3 O5	28.13	0.00021	0.82	257.101	257.101	1.893	1	7.30415e+08	7	0				3	42	40	DDA for preferred ion	4.83631e+07	3.85613e+07	1.44263e+07	3.05643e+08	1.07914e+08	702947	825712	793954	1.83905e+08	1.64739e+08	2.91164e+08	2.70835e+08	6.46198e+07	547126	2.57682e+08	7.09606e+07	8.61372e+07	5.82093e+07	635010	744852	1.9945e+08	860378	1.26548e+06	1.16375e+06	1.81003e+08	1.80045e+08	717395	748446	495010	566272	6.74353e+08
3-Ureidopropionic acid	C4 H8 N2 O3	30.99	-3e-05	-0.25	132.053	132.053	1.743	0.06	7.30087e+08	8	1	75.7	8.8		5	5	4	DDA for preferred ion	2.09344e+08	1.9558e+08	2.9137e+08	2.67576e+08	1.95294e+08	1.92162e+08	2.13309e+08	1.90916e+08	2.62535e+08	3.16235e+08	2.15617e+08	2.01634e+08	1.68236e+08	2.17628e+08	2.33816e+08	2.46957e+08	1.78207e+08	1.92607e+08	2.73581e+08	2.77778e+08	2.53822e+08	2.48677e+08	2.35429e+08	2.11045e+08	3.6044e+08	4.20535e+08	1.49926e+08	1.4315e+08	2.77216e+08	3.13739e+08	4.1712e+08
5-guanidino-3-methyl-2-oxopentanoic acid	C7 H13 N3 O3	70.45	-5e-05	-0.25	187.096	187.096	1.753	1	7.20978e+08	1	0				5	2	2	DDA for preferred ion	8.79443e+07	7.87597e+07	1.77944e+08	1.60212e+08	1.12578e+08	1.04367e+08	2.08055e+08	1.93841e+08	1.49998e+08	2.29563e+08	1.67908e+08	1.5589e+08	1.21627e+08	1.03645e+08	1.25375e+08	9.71791e+07	7.85916e+07	6.59841e+07	1.10449e+08	1.01612e+08	1.66359e+08	2.28105e+08	1.89006e+08	1.5627e+08	2.62145e+08	2.60181e+08	1.94223e+08	1.81535e+08	1.79232e+08	2.3979e+08	3.64974e+08
L-Glutaminyl-L-Leucine	C11 H21 N3 O4	54.93	-0.00077	-2.98	259.153	259.152	5.104	1	7.18117e+08	9	0				5	5	3	DDA for preferred ion	1.06562e+08	9.89073e+07	1.76162e+08	1.69805e+08	5.99497e+07	4.94632e+07	1.30304e+08	1.25461e+08	2.06996e+08	1.45354e+08	1.3646e+08	1.06793e+08	1.27744e+08	1.14418e+08	1.6084e+08	1.34513e+08	6.82278e+07	6.62196e+07	1.44486e+08	1.25966e+08	1.64717e+08	1.31675e+08	1.34354e+08	1.12339e+08	2.0309e+08	1.87816e+08	5.84563e+07	6.45221e+07	1.61135e+08	1.44715e+08	7.07612e+08
Meglutol	C6 H10 O5	35.79	-0.0002	-1.22	162.053	162.053	1.587	0.115	6.90986e+08	36	0				5	21	19	DDA for preferred ion	4.33855e+08	4.45653e+08	2.86064e+08	2.95572e+08	3.19896e+08	3.6613e+08	2.11091e+08	2.30403e+08	2.35092e+08	1.97161e+08	4.68833e+08	3.74175e+08	2.7766e+08	2.99201e+08	2.60795e+08	3.10744e+08	1.68756e+08	2.27339e+08	2.09438e+08	2.4531e+08	3.89629e+08	3.81485e+08	4.52272e+08	5.41223e+08	3.59547e+08	3.97004e+08	3.21964e+08	4.30736e+08	1.40839e+08	1.30759e+08	2.24458e+08
delta-guanidinovaleric acid	C6 H13 N3 O2	57.14	-3e-05	-0.21	159.101	159.101	2.543	0.147	6.7363e+08	1	0				5	16	12	DDA for preferred ion	1.04089e+08	1.10817e+08	1.31159e+08	1.44436e+08	8.48984e+07	1.05971e+08	1.4697e+08	1.22513e+08	1.37797e+08	1.39581e+08	1.4404e+08	1.4436e+08	1.09779e+08	8.85705e+07	9.96986e+07	1.01887e+08	1.15408e+08	1.27151e+08	6.9777e+07	6.30722e+07	1.79345e+08	1.614e+08	1.5315e+08	1.35027e+08	1.00211e+08	1.60983e+08	1.42456e+08	1.5439e+08	2.29279e+08	1.92896e+08	3.86568e+08
3477	C12 H20 N2 O3	49.33	-0.00028	-1.19	240.147	240.147	3.26	1	6.635e+08	2	0				5	7	7	DDA for preferred ion	9.20097e+07	9.7111e+07	1.804e+08	1.70056e+08	6.60194e+07	1.15034e+08	1.36021e+08	1.0245e+08	1.09784e+08	1.69232e+08	1.0499e+08	1.55467e+08	1.21482e+08	1.18899e+08	1.17962e+08	1.41796e+08	1.18725e+08	1.10509e+08	1.17431e+08	1.40812e+08	1.59336e+08	1.21495e+08	1.32467e+08	9.06798e+07	1.79188e+08	1.83782e+08	7.42089e+07	9.09937e+07	1.62553e+08	1.7532e+08	6.6158e+08
Vigabatrin	C6 H11 N O2	66.67	6e-05	0.43	129.079	129.079	5.296	1	6.61164e+08	19	1	75.8	27.9		5	8	6	DDA for preferred ion	1.18538e+07	1.11654e+07	1.41455e+07	1.33758e+07	4.99047e+06	3.04172e+06	9.41527e+06	9.76613e+06	1.09486e+07	8.6989e+06	2.53129e+06	2.02011e+06	9.32593e+06	5.8483e+06	1.14884e+07	9.94123e+06	1.12932e+07	8.60995e+06	1.20975e+07	6.16604e+06	1.00545e+07	1.07115e+07	1.18906e+07	1.01674e+07	1.86983e+07	1.96517e+07	1.64847e+06	1.52641e+06	1.80969e+07	1.0882e+07	3.96862e+07
delta-guanidinovaleric acid	C6 H13 N3 O2	53.13	-3e-05	-0.2	159.101	159.101	2.321	0.147	6.55333e+08	1	0				5	11	10	DDA for preferred ion	5.8232e+07	6.07082e+07	6.49941e+07	6.37912e+07	4.46207e+07	4.5911e+07	8.87942e+07	8.47136e+07	8.96549e+07	9.07013e+07	6.13188e+07	5.53316e+07	5.50673e+07	6.16991e+07	8.80768e+07	6.95999e+07	4.7762e+07	4.90402e+07	7.55052e+07	5.56435e+07	7.56423e+07	6.69139e+07	8.74711e+07	5.19325e+07	8.52494e+07	8.38134e+07	3.28111e+07	3.63524e+07	6.07106e+07	4.91051e+07	5.92822e+08
4-Acetamidobutanoic acid	C6 H11 N O3	54.78	2e-05	0.16	145.074	145.074	3.033	0.172	6.4325e+08	17	3	96.5	9.8		5	20	19	DDA for preferred ion	8.60331e+07	7.89613e+07	2.76068e+08	1.88867e+08	2.69261e+08	2.50769e+08	1.78827e+08	1.9307e+08	2.06127e+08	2.1486e+08	1.84967e+08	1.93307e+08	2.03129e+08	2.27642e+08	2.92826e+08	2.1109e+08	1.65591e+08	1.70657e+08	2.69731e+08	1.61637e+08	2.71506e+08	1.59236e+08	1.76559e+08	1.77278e+08	2.59029e+08	2.69352e+08	1.88265e+08	2.09224e+08	1.846e+08	1.80612e+08	4.74789e+08
7-Octene-3,5-diyn-1-ol	C8 H8 O	25	0.00022	1.8	120.058	120.058	3.928	0.134	6.34887e+08	12	0				5	4	2	DDA for preferred ion	1.16666e+08	1.12557e+08	2.01774e+08	1.97111e+08	1.29568e+08	1.06968e+08	1.23981e+08	1.19886e+08	1.78661e+08	1.37463e+08	1.64569e+08	1.29631e+08	1.439e+08	1.15307e+08	1.97472e+08	1.61225e+08	1.42236e+08	1.29257e+08	1.43102e+08	1.19849e+08	1.36292e+08	1.14033e+08	1.24038e+08	9.93622e+07	1.69039e+08	1.61403e+08	9.26626e+07	9.11141e+07	1.82637e+08	1.55606e+08	5.70227e+08
D-(+)-Pyroglutamic Acid	C5 H7 N O3	40.74	1e-05	0.11	129.043	129.043	1.881	0.084	6.29283e+08	11	4	77	8.8		5	1	1	DDA for preferred ion	4.39224e+08	4.4971e+08	3.70229e+08	3.78374e+08	4.81051e+08	4.63332e+08	5.09432e+08	5.19932e+08	5.33917e+08	5.49535e+08	4.21873e+08	3.99736e+08	4.8187e+08	5.2296e+08	3.95843e+08	4.22073e+08	3.93884e+08	3.76463e+08	5.26683e+08	5.45213e+08	4.57341e+08	4.66931e+08	6.33639e+08	6.10623e+08	4.94493e+08	4.92578e+08	5.05845e+08	4.8498e+08	5.08959e+08	5.51795e+08	6.76938e+07
Triacetin	C9 H14 O6	24	-0.00021	-0.98	218.079	218.079	7.151	1	6.2752e+08	1	0				5	5	4	DDA for preferred ion	7.86706e+07	7.7395e+07	2.53927e+07	2.62179e+07	1.44629e+08	1.2578e+08	2.8512e+07	2.66464e+07	3.17861e+07	2.69415e+07	1.05998e+08	9.44006e+07	2.61197e+07	2.26072e+07	1.61635e+07	1.42121e+07	1.922e+08	1.7675e+08	2.56263e+07	2.39338e+07	4.19208e+07	3.40779e+07	1.45695e+08	1.24294e+08	4.46562e+07	4.32479e+07	1.65895e+08	1.6512e+08	4.83365e+07	3.80388e+07	1.91953e+08
gamma-Aminobutyric acid	C4 H9 N O2	29.41	0.00031	2.99	103.063	103.064	1.502	0.086	6.24826e+08	19	0				4	40	32	DDA for preferred ion	6.55295e+07	7.10972e+07	1.54108e+08	7.50778e+08	7.20508e+07	5.79277e+07	8.52301e+07	1.09227e+08	1.18443e+08	4.19856e+08	1.14255e+08	9.28678e+07	1.1713e+08	1.13178e+08	2.32305e+08	1.62343e+08	4.83822e+07	6.70416e+07	5.94513e+07	1.09369e+08	2.04493e+08	9.58867e+07	7.17444e+07	4.16561e+08	1.43291e+08	1.2104e+08	5.38413e+07	6.68701e+07	4.68126e+08	2.25203e+08	2.73861e+08
Bis(methylbenzylidene)sorbitol	C22 H26 O6	50	-0.00047	-1.21	386.173	386.172	11.574	0.084	6.18752e+08	6	2	97.9	9.9		5	4	3	DDA for preferred ion	5.9047e+08	5.53492e+08	5.77908e+08	5.68681e+08	5.95088e+08	5.46056e+08	5.60414e+08	5.06789e+08	5.73521e+08	5.15429e+08	3.24341e+08	2.99131e+08	3.36875e+08	3.05116e+08	3.07023e+08	2.75796e+08	3.40316e+08	3.0719e+08	3.00705e+08	2.71779e+08	6.0407e+08	4.94762e+08	5.93784e+08	4.73933e+08	5.87108e+08	5.9661e+08	5.34347e+08	4.96268e+08	5.01623e+08	4.14569e+08	3.09196e+08
(2E,4Z)-Heptadienal	C7 H10 O	21.54	9e-05	0.81	110.073	110.073	7.867	0.103	6.17678e+08	6	0				5	6	3	DDA for preferred ion	3.36158e+08	3.17704e+08	3.53759e+08	3.30331e+08	2.69721e+08	2.47514e+08	3.46409e+08	3.16509e+08	3.02767e+08	2.81579e+08	1.83988e+08	1.73222e+08	1.9655e+08	1.86218e+08	2.0468e+08	1.80895e+08	1.8361e+08	1.57019e+08	1.92134e+08	1.8408e+08	3.51744e+08	3.17519e+08	3.13494e+08	2.63894e+08	2.54559e+08	2.58005e+08	6.23501e+08	5.8035e+08	4.44124e+08	3.85797e+08	2.48199e+08
(+)-Australine	C8 H15 N O4	44.82	-7e-05	-0.36	189.1	189.1	3.56	1	6.16819e+08	13	0				5	10	10	DDA for preferred ion	1.4864e+08	1.38646e+08	2.11567e+08	2.39157e+08	1.98683e+08	1.99201e+08	1.79648e+08	1.67244e+08	1.83627e+08	1.662e+08	2.29662e+08	1.82735e+08	2.22026e+08	1.92512e+08	1.46922e+08	1.15828e+08	1.41577e+08	1.44779e+08	1.47103e+08	1.44062e+08	1.9099e+08	1.93775e+08	1.68805e+08	1.59523e+08	2.1678e+08	2.40684e+08	1.55416e+08	1.58534e+08	2.28912e+08	1.94077e+08	6.15967e+08
NP-019374	C10 H18 O4	58.82	-6e-05	-0.28	202.121	202.12	7.749	0.081	6.10107e+08	9	1	81.2	74.7		5	5	3	DDA for preferred ion	1.67544e+08	1.63535e+08	3.95021e+08	3.8817e+08	6.04171e+08	5.63099e+08	4.77953e+08	4.04691e+08	1.06393e+08	9.26367e+07	2.57573e+08	2.40289e+08	5.70147e+08	5.21916e+08	3.77063e+08	3.4834e+08	1.01216e+08	9.24865e+07	9.96502e+07	8.17513e+07	4.75691e+08	4.02075e+08	1.24852e+08	9.99138e+07	2.50549e+08	2.10748e+08	4.91274e+08	4.76433e+08	1.81849e+08	1.63843e+08	8.45504e+07
Uric acid	C5 H4 N4 O3	25	-8e-05	-0.48	168.028	168.028	1.835	0.125	6.08815e+08	2	1	68.8	39.5		5	7	5	DDA for preferred ion	4.36717e+08	4.84292e+08	2.43028e+08	2.88937e+08	4.11413e+08	4.4282e+08	3.33049e+08	3.23201e+08	2.33666e+08	4.56385e+08	1.97482e+08	6.03358e+06	2.24606e+08	2.78109e+08	2.7625e+08	4.01055e+08	4.34229e+08	5.00429e+08	2.02678e+08	3.04397e+08	2.67101e+08	3.59716e+08	7.52426e+06	8.96199e+06	3.46852e+08	3.26088e+08	5.69974e+08	6.01971e+08	3.01621e+08	4.33529e+08	1.87799e+08
[truncated: 2,267 more rows]
[truncated: 67 more columns]

## Sheet: Cortex_C18positive_MS2Filtered
Name	Formula	FISh Coverage	Annot. DeltaMass [Da]	Annot. DeltaMass [ppm]	Annotation MW	Calc. MW	RT [min]	RT Tolerance [min]	Area (Max.)	# ChemSpider Results	# mzCloud Results	mzCloud Best Match	mzCloud Best Match Confidence	mzCloud Best Sim. Match	# Usable QC	RSD QC Areas [%]	RSD Corr. QC Areas [%]	MS2	Norm. Area: 20220107_Cowley3_Cortex_2_27-406_C18pos.raw (F644)	Norm. Area: 20220107_Cowley3_Cortex_2_27-406_C18pos_rep.raw (F645)	Norm. Area: 20220107_Cowley3_Cortex_4_29-413_C18pos.raw (F648)	Norm. Area: 20220107_Cowley3_Cortex_4_29-413_C18pos_rep.raw (F649)	Norm. Area: 20220107_Cowley3_Cortex_5_25-405_C18pos.raw (F650)	Norm. Area: 20220107_Cowley3_Cortex_5_25-405_C18pos_rep.raw (F651)	Norm. Area: 20220107_Cowley3_Cortex_9_23-402_C18pos.raw (F661)	Norm. Area: 20220107_Cowley3_Cortex_9_23-402_C18pos_rep.raw (F662)	Norm. Area: 20220107_Cowley3_Cortex_15_21-391_C18pos.raw (F676)	Norm. Area: 20220107_Cowley3_Cortex_15_21-391_C18pos_rep.raw (F677)	Norm. Area: 20220107_Cowley3_Cortex_1_17-434_C18pos.raw (F642)	Norm. Area: 20220107_Cowley3_Cortex_1_17-434_C18pos_rep.raw (F643)	Norm. Area: 20220107_Cowley3_Cortex_3_11-417_C18pos.raw (F646)	Norm. Area: 20220107_Cowley3_Cortex_3_11-417_C18pos_rep.raw (F647)	Norm. Area: 20220107_Cowley3_Cortex_6_15-429_C18pos.raw (F655)	Norm. Area: 20220107_Cowley3_Cortex_6_15-429_C18pos_rep.raw (F656)	Norm. Area: 20220107_Cowley3_Cortex_7_13-421_C18pos.raw (F657)	Norm. Area: 20220107_Cowley3_Cortex_7_13-421_C18pos_rep.raw (F658)	Norm. Area: 20220107_Cowley3_Cortex_13_19-463_C18pos.raw (F672)	Norm. Area: 20220107_Cowley3_Cortex_13_19-463_C18pos_rep.raw (F673)	Norm. Area: 20220107_Cowley3_Cortex_8_9-470_C18pos.raw (F659)	Norm. Area: 20220107_Cowley3_Cortex_8_9-470_C18pos_rep.raw (F660)	Norm. Area: 20220107_Cowley3_Cortex_10_5-468_C18pos.raw (F663)	Norm. Area: 20220107_Cowley3_Cortex_10_5-468_C18pos_rep.raw (F664)	Norm. Area: 20220107_Cowley3_Cortex_11_7-469_C18pos.raw (F668)	Norm. Area: 20220107_Cowley3_Cortex_11_7-469_C18pos_rep.raw (F669)	Norm. Area: 20220107_Cowley3_Cortex_12_3-467_C18pos.raw (F670)	Norm. Area: 20220107_Cowley3_Cortex_12_3-467_C18pos_rep.raw (F671)	Norm. Area: 20220107_Cowley3_Cortex_14_1-466_C18pos.raw (F674)	Norm. Area: 20220107_Cowley3_Cortex_14_1-466_C18pos_rep.raw (F675)	Norm. Area: 20220107_Cowley3_Cortex_QC-Pool_C18pos_10uL_1.raw (F641)
[truncated: 949 more rows]
[truncated: 41 more columns]

[truncated: 1 more sheets: OM_C18positive_MS2Filtered]
