# Supplementary material for: Metabolic Responses of Normal Rat Kidneys to a High Salt Intake
Source: Function (Oxf). 2023 Jun 22;4(5):zqad031. doi: 10.1093/function/zqad031 (PMC10413938; doi:10.1093/function/zqad031)
Supplement: zqad031_Supplemental_Files [file zqad031_supplemental_files.zip › Supplementary material files/Supplement_MS2-filtered-HILICnegative_Metabolomics_Data_Final.xlsx]

## Sheet: Overview
Date: March 16th, 2022
Sample Source: HILIC Negative Metabolomics Samples
Experiment Type: Discovery Metabolomics
Instrument: Thermo Q-Exactive Orbitrap coupled to a Vanquish UPLC system (QE)
Instrument Mode: HILIC Column with Negative Polarity
Internal Standards: Caffeine, 1-NAP, 9ANC
Analysis Software: Thermo Compound Discoverer 3.2.0.421
Common Terms
Features - all named and unnamed metabolites detected
FISh Coverage - Fragment Ion Search (FISh) coverage scores. FISh scoring compares the experimental fragmentation
spectra for a feature to the expected fragmentation spectra based on the structure of the feature

## Sheet: Sample Key
samples shippmed on 3/3/2021
	labels on tube
	sample ID	sample information		sample type	powder weight(gram)
	1	#466	cortex	frozen tissue powder	0.0159		Note: Tissue samples will have a 'Sample ID-SampleInformation' in the name for the individual normalized areas (i.e. 1-466 for the first cortex or 2-466 for the first OM). An example column name would be "Norm. Area: 20220107_Cowley3_Cortex_1_23-402_C18neg.raw (F630)", where the 23-402 is the sample identifier.
	2	#466	OM	frozen tissue powder	0.0227
	3	#467	cortex	frozen tissue powder	0.0353
	4	#467	OM	frozen tissue powder	0.0202
	5	#468	cortex	frozen tissue powder	0.0432
	6	#468	OM	frozen tissue powder	0.0132
	7	#469	cortex	frozen tissue powder	0.0449
	8	#469	OM	frozen tissue powder	0.0294
	9	#470	cortex	frozen tissue powder	0.0502
	10	#470	OM	frozen tissue powder	0.0218
	11	#417	cortex	frozen tissue powder	0.0425
	12	#417	OM	frozen tissue powder	0.0242
	13	#421	cortex	frozen tissue powder	0.081
	14	#421	OM	frozen tissue powder	0.0251
	15	#429	cortex	frozen tissue powder	0.0384
	16	#429	OM	frozen tissue powder	0.0272
	17	#434	cortex	frozen tissue powder	0.0432
	18	#434	OM	frozen tissue powder	0.0281
	19	#463	cortex	frozen tissue powder	0.0806
	20	#463	OM	frozen tissue powder	0.053
	21	#391	cortex	frozen tissue powder	0.0835
	22	#391	OM	frozen tissue powder	0.0273
	23	#402	cortex	frozen tissue powder	0.0526
	24	#402	OM	frozen tissue powder	0.012
	25	#405	cortex	frozen tissue powder	0.023
	26	#405	OM	frozen tissue powder	0.0279
	27	#406	cortex	frozen tissue powder	0.03724
	28	#406	OM	frozen tissue powder	0.0243
	29	#413	cortex	frozen tissue powder	0.0421
	30	#413	OM	frozen tissue powder	0.0142
MSPC #
	31	#417	LS A	plasma in artery	>20 ul
	32	#417	LSRV	plasma in vein	>20 ul
	33	#417	LS U	urine	>20 ul
	34	#417	HS7 A	plasma in artery	>20 ul
	35	#417	HS7 RV	plasma in vein	>20 ul
	36	#417	HS7 U	urine	>20 ul
	37	#417	HS14 A	plasma in artery	>20 ul
	38	#417	HS14 RV	plasma in vein	>20 ul
	39	#417	HS14 U	urine	>20 ul
	40	#417	HS21 A	plasma in artery	>20 ul
	41	#417	HS 21 RV	plasma in vein	>20 ul
	42	#417	HS21 U	urine	>20 ul
	43	#421	LS A	plasma in artery	>20 ul
	44	#421	LSRV	plasma in vein	>20 ul
	45	#421	LS U	urine	>20 ul
	46	#421	HS7 A	plasma in artery	>20 ul
	47	#421	HS7 RV	plasma in vein	>20 ul
	48	#421	HS7 U	urine	>20 ul
	49	#421	HS14 A	plasma in artery	>20 ul
	50	#421	HS14 RV	plasma in vein	>20 ul
	51	#421	HS14 U	urine	>20 ul
	52	#421	HS21 A	plasma in artery	>20 ul
	53	#421	HS 21 RV	plasma in vein	>20 ul
	54	#421	HS21 U	urine	>20 ul
	55	#429	LS A	plasma in artery	>20 ul
	56	#429	LSRV	plasma in vein	>20 ul
	57	#429	LS U	urine	>20 ul
	58	#429	HS7 A	plasma in artery	>20 ul
	59	#429	HS7 RV	plasma in vein	>20 ul
	60	#429	HS7 U	urine	>20 ul
	61	#429	HS14 A	plasma in artery	>20 ul
	62	#429	HS14 RV	plasma in vein	>20 ul
	63	#429	HS14 U	urine	>20 ul
	64	#429	HS21 A	plasma in artery	>20 ul
	65	#429	HS 21 RV	plasma in vein	>20 ul
	66	#429	HS21 U	urine	>20 ul
	67	#434	LS A	plasma in artery	>20 ul
	68	#434	LSRV	plasma in vein	>20 ul
	69	#434	LS U	urine	>20 ul
	70	#434	HS7 A	plasma in artery	>20 ul
	71	#434	HS7 RV	plasma in vein	>20 ul
	72	#434	HS7 U	urine	>20 ul
	73	#434	HS14 A	plasma in artery	>20 ul
	74	#434	HS14 RV	plasma in vein	>20 ul
	75	#434	HS14 U	urine	>20 ul
	76	#434	HS21 A	plasma in artery	>20 ul
	77	#434	HS 21 RV	plasma in vein	>20 ul
	78	#434	HS21 U	urine	>20 ul
	79	#463	LS A	plasma in artery	>20 ul
	80	#463	LSRV	plasma in vein	>20 ul
	81	#463	LS U	urine	>20 ul
	82	#463	HS7 A	plasma in artery	>20 ul
	83	#463	HS7 RV	plasma in vein	>20 ul
	84	#463	HS7 U	urine	>20 ul
	85	#463	HS14 A	plasma in artery	>20 ul
	86	#463	HS14 RV	plasma in vein	>20 ul
	87	#463	HS14 U	urine	>20 ul
	88	#463	HS21 A	plasma in artery	>20 ul
	89	#463	HS 21 RV	plasma in vein	>20 ul
	90	#463	HS21 U	urine	>20 ul

## Sheet: Plasma_HILICneg_MS2Filitered
Name	Formula	FISh Coverage	Annot. DeltaMass [Da]	Annot. DeltaMass [ppm]	Annotation MW	Calc. MW	RT [min]	RT Tolerance [min]	Area (Max.)	# ChemSpider Results	# mzCloud Results	mzCloud Best Match	mzCloud Best Match Confidence	mzCloud Best Sim. Match	# Usable QC	RSD QC Areas [%]	RSD Corr. QC Areas [%]	MS2	Norm. Area: 20211029_Cowley3_Plasma_10_85-463-HS14-A_HILICneg.raw (F831)	Norm. Area: 20211029_Cowley3_Plasma_10_85-463-HS14-A_HILICneg_rep.raw (F832)	Norm. Area: 20211029_Cowley3_Plasma_28_61-429-HS14-A_HILICneg.raw (F867)	Norm. Area: 20211029_Cowley3_Plasma_28_61-429-HS14-A_HILICneg_rep.raw (F868)	Norm. Area: 20211029_Cowley3_Plasma_32_37-417-HS14-A_HILICneg.raw (F875)	Norm. Area: 20211029_Cowley3_Plasma_32_37-417-HS14-A_HILICneg_rep.raw (F876)	Norm. Area: 20211029_Cowley3_Plasma_34_73-434-HS14-A_HILICneg.raw (F879)	Norm. Area: 20211029_Cowley3_Plasma_34_73-434-HS14-A_HILICneg_rep.raw (F880)	Norm. Area: 20211029_Cowley3_Plasma_39_49-421-HS14-A_HILICneg.raw (F889)	Norm. Area: 20211029_Cowley3_Plasma_39_49-421-HS14-A_HILICneg_rep.raw (F890)	Norm. Area: 20211029_Cowley3_Plasma_5_74-434-HS14-RV_HILICneg.raw (F821)	Norm. Area: 20211029_Cowley3_Plasma_5_74-434-HS14-RV_HILICneg_rep.raw (F822)	Norm. Area: 20211029_Cowley3_Plasma_8_50-421-HS14-RV_HILICneg.raw (F827)	Norm. Area: 20211029_Cowley3_Plasma_8_50-421-HS14-RV_HILICneg_rep.raw (F828)	Norm. Area: 20211029_Cowley3_Plasma_11_62-429-HS14-RV_HILICneg.raw (F833)	Norm. Area: 20211029_Cowley3_Plasma_11_62-429-HS14-RV_HILICneg_rep.raw (F834)	Norm. Area: 20211029_Cowley3_Plasma_16_86-463-HS14-RV_HILICneg.raw (F843)	Norm. Area: 20211029_Cowley3_Plasma_16_86-463-HS14-RV_HILICneg_rep.raw (F844)	Norm. Area: 20211029_Cowley3_Plasma_31_38-417-HS14-RV_HILICneg.raw (F873)	Norm. Area: 20211029_Cowley3_Plasma_31_38-417-HS14-RV_HILICneg_rep.raw (F874)	Norm. Area: 20211029_Cowley3_Plasma_12_64-429-HS21-A_HILICneg.raw (F835)	Norm. Area: 20211029_Cowley3_Plasma_12_64-429-HS21-A_HILICneg_rep.raw (F836)	Norm. Area: 20211029_Cowley3_Plasma_23_76-434-HS21-A_HILICneg.raw (F857)	Norm. Area: 20211029_Cowley3_Plasma_23_76-434-HS21-A_HILICneg_rep.raw (F858)	Norm. Area: 20211029_Cowley3_Plasma_24_40-417-HS21-A_HILICneg.raw (F859)	Norm. Area: 20211029_Cowley3_Plasma_24_40-417-HS21-A_HILICneg_rep.raw (F860)	Norm. Area: 20211029_Cowley3_Plasma_25_52-421-HS21-A_HILICneg.raw (F861)	Norm. Area: 20211029_Cowley3_Plasma_25_52-421-HS21-A_HILICneg_rep.raw (F862)	Norm. Area: 20211029_Cowley3_Plasma_26_88-463-HS21-A_HILICneg.raw (F863)	Norm. Area: 20211029_Cowley3_Plasma_26_88-463-HS21-A_HILICneg_rep.raw (F864)	Norm. Area: 20211029_Cowley3_Plasma_13_89-463-HS21-RV_HILICneg.raw (F837)
9(Z),11(E)-Conjugated linoleic acid	C18 H32 O2	30	5e-05	0.17	280.24	280.24	1.529	0.198	3.82122e+09	15	4	100	10		8	35	16	DDA for preferred ion	2.15703e+09	2.032e+09	7.04837e+08	5.95525e+08	1.05741e+09	8.51487e+08	5.95974e+08	3.72972e+07	1.82415e+09	1.82655e+09	1.27791e+09	8.97813e+08	1.41944e+09	6.70318e+08	1.01637e+09	6.49558e+08	1.75953e+09	1.25301e+09	1.90504e+09	1.60569e+09	7.73632e+08	7.38623e+08	1.18431e+09	1.02643e+09	1.28985e+09	1.06416e+09	1.17867e+09	9.78908e+08	3.24917e+09	2.045e+09	2.47805e+09
Oleic Acid	C18 H34 O2	20	0.00012	0.44	282.256	282.256	1.501	0.218	3.56044e+09	12	4	99.6	10		8	27	15	DDA for preferred ion	1.79741e+09	1.62734e+09	4.84595e+08	3.83286e+08	6.84117e+08	5.59818e+08	3.20338e+08	1.62507e+07	1.23229e+09	1.31085e+09	9.40095e+08	7.50135e+08	7.67076e+08	6.01877e+08	8.31764e+08	6.37747e+08	1.38579e+09	1.21357e+09	1.35164e+09	1.25363e+09	1.01326e+09	8.2195e+08	6.30191e+08	6.69335e+08	7.09659e+08	7.83696e+08	7.46376e+08	5.70966e+08	2.1914e+09	9.79528e+08	2.07894e+09
DL-Lactic Acid	C3 H6 O3	34.15	-0.00032	-3.61	90.0317	90.0314	5.078	1	1.94394e+09	13	0				8	27	22	DDA for other ion	1.31005e+09	1.14495e+09	1.36513e+09	9.99263e+08	1.35253e+09	1.20068e+08	6.85499e+06	9.4214e+06	1.33012e+09	7.02746e+08	1.35637e+09	1.06996e+09	1.28138e+09	1.14051e+09	8.86887e+08	9.53615e+08	1.25934e+09	1.06927e+09	1.17206e+09	1.2133e+09	1.28421e+09	1.05385e+09	1.15698e+09	9.39245e+08	1.15147e+09	1.12222e+09	9.76542e+08	8.8653e+08	1.31229e+09	3.64875e+08	1.19313e+09
Arachidonic acid	C20 H32 O2	78.57	7e-05	0.23	304.24	304.24	1.471	1	1.44612e+09	33	2	81.7	55.3		8	32	21	DDA for preferred ion	3.84915e+08	3.4713e+08	1.4527e+08	9.8471e+07	1.87701e+08	1.34456e+08	5.04875e+08	6.6662e+07	3.30686e+08	3.00152e+08	3.17411e+08	2.76898e+08	2.41097e+08	1.7426e+08	1.70937e+08	1.44965e+08	2.78088e+08	2.47317e+08	3.46554e+08	3.30798e+08	2.00901e+08	1.31103e+08	2.2403e+08	2.4373e+08	3.53173e+08	3.3971e+08	2.51271e+08	1.90563e+08	6.14527e+08	2.09126e+08	5.32867e+08
DL-β-Leucine	C6 H13 N O2	36.36	-0.0011	-8.36	131.095	131.094	4.461	1	1.04148e+09	18	2	99.1	10		7	28	13	DDA for preferred ion	6.76689e+08	6.76715e+08	7.4249e+08	4.54452e+08	6.85932e+08	5.60288e+08	755507	1.07315e+08	6.45994e+08	4.35286e+08	6.98882e+08	4.13251e+08	6.36816e+08	3.94573e+08	5.41215e+08	4.67884e+08	6.70348e+08	6.57215e+08	7.23413e+08	6.4938e+08	6.15747e+08	3.94028e+08	6.62589e+08	4.98482e+08	4.63056e+08	4.14855e+08	8.92378e+08	8.68475e+08	6.4776e+08	1.64637e+08	6.98753e+08
Palmitoleic acid	C16 H30 O2	30	-5e-05	-0.19	254.225	254.225	1.615	0.173	8.00254e+08	16	6	100	10		8	24	17	DDA for preferred ion	5.14676e+08	3.56475e+08	7.78848e+07	6.94011e+07	9.68067e+07	1.00368e+08	8.65888e+07	3.69739e+06	2.92116e+08	2.77916e+08	1.78678e+08	1.28243e+08	1.73634e+08	1.51978e+08	1.91191e+08	1.17062e+08	3.06183e+08	2.68731e+08	2.30787e+08	2.40956e+08	2.09616e+08	2.58065e+08	8.61682e+07	8.36633e+07	1.445e+08	1.32783e+08	1.96346e+08	1.27646e+08	2.30626e+08	8.83027e+07	2.22905e+08
Hydrochlorothiazide	C7 H8 Cl N3 O4 S2	27.87	2e-05	0.08	296.964	296.964	1.486	1	7.85199e+08	1	2	98.7	98.4		8	25	22	DDA for preferred ion	480672	421101	298535	265893	290254	249935	408874	86946.8	354244	283519	676387	678180	680929	643944	667650	636314	691021	661669	617774	618650	294225	265646	291307	247743	303151	266513	332116	280349	547461	317613	803923
Palmitic acid	C16 H32 O2	20	-0.00012	-0.46	256.24	256.24	1.942	0.169	5.3136e+08	11	6	100	10		8	28	26	DDA for preferred ion	5.344e+07	4.00023e+07	8.03815e+07	3.01204e+07	3.25265e+07	6.78439e+06	1.75151e+08	2.71115e+07	9.57566e+06	1.22704e+07	5.33447e+07	3.30265e+07	5.1482e+07	2.0614e+07	3.58415e+07	2.03843e+07	2.03211e+07	6.03092e+07	1.63373e+07	1.36544e+07	1.63179e+07	7.47841e+06	1.84672e+07	1.4426e+07	1.85233e+07	9.13439e+06	1.61207e+07	1.50583e+07	1.9862e+07	5.14529e+08	4.02811e+07
Stearic acid	C18 H36 O2	28.57	0.00042	1.46	284.272	284.272	1.41	0.205	4.4921e+08	5	2	100	10		8	43	44	DDA for preferred ion	3.3603e+07	2.58877e+07	1.04387e+08	3.46844e+08	2.78845e+08	2.57161e+08	4.12522e+08	7.06207e+07	2.78429e+08	2.9864e+08	8.27977e+07	2.41767e+08	7.98856e+07	6.7037e+07	5.83571e+07	1.35031e+08	4.41134e+07	1.14258e+07	2.25563e+07	1.23814e+07	3.82488e+07	1.48549e+08	4.82999e+07	1.70791e+08	1.64386e+07	3.16229e+07	5.78193e+07	2.30362e+08	8.09286e+06	5.05404e+07	1.71414e+07
Stearic acid	C18 H36 O2	16.67	0.0004	1.4	284.272	284.272	1.561	0.205	4.08858e+08	5	2	100	10		8	34	13	DDA for preferred ion	7.46553e+07	7.99599e+07	4.61336e+08	2.05887e+07	3.91641e+08	3.65264e+08	1.29625e+08	1.87797e+06	5.04286e+08	5.18804e+08	8.46046e+07	1.52956e+08	1.04201e+08	9.2277e+07	1.15064e+08	9.9319e+07	5.29127e+07	9.76962e+07	8.28123e+07	1.08796e+08	1.27482e+08	1.11061e+08	1.59125e+08	1.74839e+08	1.23505e+08	1.19442e+08	2.95837e+08	2.62196e+08	1.1022e+08	5.86838e+07	3.35381e+07
6-Oxohexanoic acid	C6 H10 O3	13.33	-0.00116	-8.89	130.063	130.062	1.928	0.104	2.92596e+08	25	0				8	46	43	DDA for preferred ion	1.01237e+08	1.03632e+08	1.73664e+08	1.52045e+08	1.08503e+08	1.03103e+08	5.00818e+07	1.34341e+06	2.216e+08	1.28993e+08	7.52777e+07	6.57392e+07	7.35898e+07	5.70913e+07	8.83686e+07	7.17161e+07	6.89909e+07	7.33945e+07	8.66781e+07	8.89903e+07	1.47244e+08	1.16455e+08	1.29841e+08	1.09767e+08	1.37316e+08	1.09237e+08	2.39914e+08	1.70991e+08	1.34319e+08	5.36065e+07	7.55495e+07
5-Aminovaleric acid	C5 H11 N O2	12.5	-0.00116	-9.92	117.079	117.078	5.951	1	2.88574e+08	14	2	86.6	9.3		8	48	32	DDA for preferred ion	1.6502e+08	1.50884e+08	1.89173e+08	1.57388e+08	2.11686e+08	1.77921e+08	3.17591e+08	3.48697e+07	2.54082e+08	678334	1.18539e+08	1.00234e+08	1.12094e+08	8.19802e+07	9.81568e+07	6.91932e+07	1.27345e+08	1.44813e+08	2.04631e+08	1.6288e+08	1.27546e+08	1.05997e+08	1.52846e+08	1.29208e+08	1.21392e+08	1.1856e+08	2.85592e+08	2.4367e+08	2.40264e+08	8.21258e+07	1.2725e+08
L-Phenylalanine	C9 H11 N O2	39.66	-0.00093	-5.65	165.079	165.078	4.168	1	2.70537e+08	17	4	71.7	48.9		7	23	4	DDA for preferred ion	1.38068e+08	1.21594e+08	1.92425e+08	1.06654e+08	1.07532e+08	1.03373e+08	1.22021e+08	2.59385e+06	1.31208e+08	1.05252e+08	1.66459e+08	1.40879e+08	1.044e+08	8.26381e+07	1.05878e+08	8.38455e+07	1.19007e+08	1.05796e+08	1.03061e+08	1.16334e+08	1.34431e+08	1.09284e+08	1.28563e+08	1.20447e+08	1.46136e+08	1.24753e+08	1.92035e+08	1.23247e+08	1.84341e+08	2.87816e+07	1.52301e+08
Benzoic acid	C7 H6 O2	28.57	-0.00123	-10.06	122.037	122.036	2.18	0.138	2.6293e+08	0	2	99	9.9		2	0	0	DDA for preferred ion	1.53417e+06	1.5707e+06	1.31245e+06	1.80381e+06	5.6531e+06	1.63123e+06	2.61362e+08	4.36362e+07	6.62963e+06	1.99364e+08	1.63504e+06	1.53892e+06	1.28148e+06	1.19698e+06	1.44942e+06	1.2519e+06	1.17367e+06	1.84892e+06	6.52119e+06	1.75672e+06	1.36964e+06	1.43333e+06	5.53135e+06	2.936e+06	1.25826e+06	2.71476e+06	1.0421e+06	1.19329e+06	2.65376e+06	1.43132e+06	1.11171e+06
DL-Tryptophan	C11 H12 N2 O2	50	-0.00057	-2.8	204.09	204.089	4.387	1	1.98485e+08	12	8	97.7	97.5	61.1	8	25	17	DDA for preferred ion	1.12628e+08	1.17859e+08	1.09555e+08	7.10331e+07	6.77218e+07	7.00842e+07	502030	432348	6.90664e+07	7.84813e+07	1.22907e+08	9.66005e+07	8.61946e+07	7.50775e+07	7.61268e+07	8.08753e+07	9.74606e+07	1.09046e+08	8.13679e+07	1.00764e+08	8.29576e+07	8.10785e+07	9.69806e+07	6.83794e+07	6.92261e+07	6.01981e+07	1.05007e+08	9.13146e+07	9.52019e+07	1.59418e+07	1.02086e+08
Glutaric acid	C5 H8 O4	30.77	-0.00119	-9.04	132.042	132.041	5.095	1	1.98195e+08	19	0				8	38	39	DDA for preferred ion	1.23776e+08	1.15533e+08	1.42032e+08	1.10314e+08	1.28978e+08	1.1553e+08	1.44019e+07	2.30421e+06	1.31458e+08	2.40496e+06	1.07936e+08	9.71032e+07	1.30303e+08	8.60043e+07	8.31629e+07	8.78246e+07	9.61215e+07	1.08402e+08	1.27473e+08	1.15301e+08	1.15808e+08	1.06843e+08	1.19703e+08	1.00548e+08	1.16284e+08	1.12601e+08	9.84878e+07	8.45143e+07	1.54386e+08	4.18301e+07	1.01759e+08
Adrenic acid	C22 H36 O2	33.33	0.00019	0.59	332.272	332.272	1.417	1	1.91467e+08	8	3	88.7	9.4		8	37	18	DDA for preferred ion	1.2398e+08	7.8382e+07	1.99077e+07	1.45982e+07	2.08324e+07	3.62724e+07	5.24388e+07	1.23901e+07	5.05579e+07	4.19475e+07	4.92272e+07	4.54052e+07	4.55408e+07	3.16502e+07	3.20131e+07	2.70202e+07	7.5476e+07	6.37295e+07	4.74746e+07	6.4841e+07	2.25166e+07	2.27263e+07	4.3237e+07	3.48085e+07	6.34737e+07	6.89849e+07	2.63212e+07	2.29719e+07	9.12275e+07	3.1073e+07	2.15018e+07
Nonanoic acid	C9 H18 O2	33.33	-0.00098	-6.22	158.131	158.13	1.806	0.075	1.91372e+08	25	1	99.7	10		7	46	46	DDA for preferred ion	9.15765e+07	9.3527e+07	1.4291e+08	1.10346e+08	1.353e+08	1.19287e+08	1.60478e+07	1.52982e+06	1.95354e+08	1.38963e+08	1.10359e+08	1.0012e+08	8.8548e+07	8.22693e+07	1.07899e+08	8.61465e+07	8.51621e+07	9.5454e+07	1.5162e+08	1.58937e+08	4.0547e+07	3.39499e+07	3.96529e+07	3.6336e+07	3.66593e+07	3.64504e+07	4.85814e+07	5.3077e+07	4.84554e+07	2.00513e+07	8.39827e+06
Acrylic acid	C3 H4 O2	66.67	-0.00104	-14.43	72.0211	72.0201	5.098	1	1.89545e+08	6	2	97.2	9.9		8	37	38	DDA for preferred ion	1.12241e+08	1.20658e+08	1.4128e+08	1.08933e+08	1.38646e+08	1.2155e+08	3.83063e+06	488380	1.39562e+08	1.0124e+08	1.16367e+08	1.08794e+08	1.22356e+08	1.04562e+08	9.01879e+07	8.54985e+07	1.02083e+08	1.02496e+08	1.22343e+08	1.29781e+08	9.25475e+07	1.05644e+08	1.2096e+08	1.03347e+08	1.26484e+08	9.0141e+07	8.84414e+07	8.22884e+07	1.45316e+08	3.95689e+07	9.20177e+07
2-Ethylhexanoic acid	C8 H16 O2	25	-0.00106	-7.36	144.115	144.114	1.818	1	1.8127e+08	34	2	99.9	10		8	14	14	DDA for preferred ion	1.52774e+08	1.27032e+08	1.55368e+08	1.31076e+08	1.15643e+08	8.37126e+07	1.28544e+08	1.94963e+07	1.11096e+08	9.17975e+07	4.03882e+07	3.75229e+07	3.42335e+07	3.00369e+07	3.39391e+07	3.05912e+07	3.27901e+07	3.39078e+07	4.65255e+06	3.03198e+07	1.50434e+08	1.14664e+08	1.13745e+08	9.28169e+07	1.0989e+08	9.6215e+07	1.34082e+08	1.05399e+08	1.04108e+08	3.29413e+07	2.68708e+07
Pivagabine	C9 H17 N O3	20	-0.00071	-3.78	187.121	187.12	3.603	1	1.68022e+08	4	1			65.6	8	41	36	DDA for preferred ion	1.94173e+06	1.72806e+06	4.41987e+06	5.05682e+06	1.76021e+08	1.45443e+08	1.86676e+06	284660	3.49155e+06	1.82288e+06	3.24348e+06	2.82523e+06	2.61935e+06	3.07951e+06	3.10774e+07	2.87848e+07	1.4179e+06	1.63985e+06	2.10866e+08	1.78767e+08	3.64001e+06	3.45565e+06	5.90718e+06	5.07959e+06	2.40986e+06	2.21741e+06	1.12661e+08	8.45232e+07	6.72204e+06	1.71586e+06	1.26294e+07
α-Eleostearic acid	C18 H30 O2	32.61	7e-05	0.25	278.225	278.225	1.576	0.219	1.34204e+08	10	12	97.7	9.9		8	26	16	DDA for preferred ion	8.70385e+07	8.40236e+07	2.04347e+07	1.97137e+07	2.69187e+07	2.89982e+07	8.97013e+06	492428	6.87635e+07	7.30754e+07	3.47638e+07	3.38141e+07	2.77941e+07	2.76941e+07	4.27788e+07	3.1186e+07	5.57869e+07	5.70644e+07	4.54885e+07	5.04007e+07	3.74779e+07	2.87221e+07	3.84632e+07	3.29524e+07	3.4459e+07	3.07304e+07	3.63493e+07	2.47007e+07	1.4373e+08	7.70145e+07	1.17894e+08
Docosahexaenoic acid	C22 H32 O2	40.63	0.00024	0.73	328.24	328.24	1.479	1	1.33824e+08	14	2	63.4	54.9		8	28	12	DDA for preferred ion	3.69573e+07	3.25768e+07	1.03031e+07	8.15238e+06	1.4992e+07	1.33665e+07	2.69676e+07	6.96065e+06	2.67466e+07	2.10448e+07	3.45076e+07	2.95088e+07	1.44811e+07	1.36856e+07	6.94873e+06	9.54507e+06	2.58596e+07	2.8626e+07	2.54564e+07	2.61002e+07	1.03229e+07	9.92477e+06	1.85998e+07	1.67685e+07	2.55833e+07	2.68183e+07	1.0553e+07	1.27994e+07	5.3645e+07	3.61409e+07	3.74229e+07
Dodecyl sulfate	C12 H26 O4 S	24	6e-05	0.23	266.155	266.155	1.26	1	1.32626e+08	1	4	99.5	10		8	28	11	DDA for preferred ion	2.49938e+07	1.99163e+07	6.59821e+07	4.69706e+07	2.8753e+07	2.20707e+07	5.41061e+07	6.25702e+06	2.54026e+07	2.55739e+07	5.18085e+07	4.45342e+07	3.28996e+07	2.027e+07	3.98123e+07	3.08998e+07	2.04995e+07	1.95245e+07	2.25718e+07	1.70162e+07	3.03456e+07	2.42635e+07	1.95964e+07	1.95506e+07	2.02237e+07	1.63837e+07	2.15977e+07	2.09141e+07	1.32525e+07	4.7865e+06	3.9239e+07
Dihomo-gamma-linolenic acid	C20 H34 O2	16.67	0.00106	3.45	306.256	306.257	1.478	1	1.12755e+08	16	0				8	39	36	DDA for preferred ion	7.97557e+07	9.43767e+07	9.37204e+06	7.59314e+06	1.85753e+07	1.55643e+07	2.26814e+07	5.64381e+06	3.20954e+07	2.45876e+07	4.77658e+07	4.99274e+07	3.06638e+07	1.57078e+07	2.09777e+07	1.68866e+07	6.84461e+07	7.27814e+07	4.15438e+07	3.43254e+07	1.54679e+07	1.93819e+07	1.9633e+07	2.74973e+07	3.38749e+07	2.77618e+07	1.71361e+07	1.65546e+07	5.16026e+07	3.17696e+07	5.84028e+07
4-Acetamidobenzoic acid	C9 H9 N O3	22.22	-0.00086	-4.82	179.058	179.057	2.974	1	1.08767e+08	9	3	83.2	35.4		8	48	40	DDA for preferred ion	3.118e+06	2.83289e+06	6.00611e+06	5.36414e+06	9.00524e+06	9.71235e+06	8.6298e+06	159836	1.23839e+06	1.22102e+06	270951	500756	261216	1.49387e+06	224585	356839	293307	520436	716442	999825	2.88248e+06	2.58027e+06	7.55468e+06	6.88971e+06	6.33117e+06	5.43801e+06	6.87128e+07	5.36439e+07	1.24417e+08	5.00871e+07	9.88348e+06
14(Z)-Eicosenoic acid	C20 H38 O2	18.18	0.00016	0.52	310.287	310.287	1.477	1	1.04927e+08	13	6	99.9	10		8	27	19	DDA for preferred ion	4.61888e+07	4.94932e+07	1.61287e+07	1.03476e+07	1.51473e+07	1.15567e+07	2.93886e+07	5.55184e+06	2.66994e+07	2.31004e+07	2.23341e+07	2.17842e+07	1.71239e+07	1.32529e+07	1.71732e+07	1.35791e+07	2.36952e+07	4.2042e+07	2.12792e+07	2.56133e+07	1.63728e+07	1.44544e+07	1.26905e+07	1.19106e+07	2.8871e+07	2.61901e+07	2.10908e+07	1.85546e+07	4.04444e+07	1.93072e+07	2.38908e+07
Traumatin	C12 H20 O3	37.93	-0.00047	-2.21	212.141	212.141	1.279	1	1.03837e+08	8	0				8	37	16	DDA for preferred ion	7.42224e+07	6.23949e+07	1.17507e+08	7.41483e+07	8.54949e+07	8.70487e+07	1.00645e+08	1.89284e+07	1.0673e+08	1.19287e+08	7.12312e+07	6.34807e+07	7.05145e+07	6.3198e+07	6.88242e+07	5.37896e+07	7.09561e+07	6.82156e+07	8.2907e+07	6.77219e+07	6.44901e+06	6.85175e+06	7.61968e+06	7.97749e+06	6.96769e+06	7.19845e+06	7.06769e+06	6.29518e+06	6.86661e+06	3.17881e+06	5.61348e+06
?-Linolenic Acid	C18 H30 O2	29.03	8e-05	0.28	278.225	278.225	1.334	0.219	9.76882e+07	10	12	90.3	9.5		8	48	47	DDA for preferred ion	5.87921e+07	2.88099e+07	4.27406e+06	1.73575e+07	4.99043e+06	2.30215e+07	7.64335e+07	1.0214e+07	1.76493e+06	5.23738e+07	2.88595e+07	3.57329e+07	2.00315e+07	3.97043e+06	1.3814e+07	1.08312e+07	4.11515e+07	3.30634e+07	1.52491e+07	5.43263e+06	1.68682e+07	3.52017e+07	1.19546e+07	3.24306e+07	1.59669e+07	1.68558e+07	7.42349e+06	786867	3.9976e+07	4.52111e+07	3.43684e+07
Ethyl myristate	C16 H32 O2	15	-7e-05	-0.29	256.24	256.24	2.127	0.169	9.70651e+07	11	9	100	10		7	41	39	DDA for preferred ion	2.30746e+07	1.77946e+07	1.08755e+07	2.45107e+07	4.74223e+07	3.5114e+06	1.19244e+08	9.27511e+07	4.47399e+07	3.37695e+07	1.62256e+07	1.53599e+07	9.32984e+06	7.79827e+06	1.52099e+07	1.19036e+07	1.71512e+07	1.3676e+07	2.18514e+07	2.25401e+07	4.52089e+06	8.6638e+06	1.15685e+07	1.4089e+07	1.38977e+07	1.31377e+07	1.92878e+07	1.20878e+07	1.3341e+07	3.88995e+07	1.99465e+07
p-Cresylsulfate	C7 H8 O4 S	42.86	-0.00075	-3.98	188.014	188.014	1.296	1	9.05051e+07	3	0				8	22	8	DDA for preferred ion	1.02095e+07	8.86212e+06	1.97314e+06	2.68539e+06	2.78446e+06	2.48588e+06	1.34391e+07	2.36796e+06	2.32281e+07	1.95099e+07	7.26441e+06	6.81166e+06	1.64476e+07	1.55184e+07	1.86573e+06	1.73501e+06	9.19599e+06	7.58561e+06	3.07956e+06	2.44419e+06	2.2243e+06	2.19151e+06	4.56839e+06	4.36526e+06	399943	342268	2.43324e+07	2.30636e+07	7.60261e+06	3.24133e+06	5.08898e+06
4-phenolsulfonic acid	C6 H6 O4 S	25	-0.00086	-4.97	173.999	173.998	1.324	1	8.64094e+07	2	0				8	19	15	DDA for preferred ion	7.80077e+07	6.78362e+07	4.7189e+07	3.55232e+07	1.75065e+07	2.13404e+07	6.46844e+06	1.04971e+06	4.54118e+06	6.06898e+06	2.95357e+06	3.28931e+06	3.97088e+06	5.91474e+06	3.30595e+07	3.1096e+07	5.21279e+07	5.44339e+07	1.81382e+07	1.45482e+07	3.38954e+07	3.37723e+07	1.13547e+07	8.53413e+06	2.3162e+07	2.02105e+07	3.66333e+06	2.65815e+06	6.7738e+07	2.46778e+07	3.91686e+07
4-Dodecylbenzenesulfonic acid	C18 H30 O3 S	16.67	4e-05	0.14	326.192	326.192	1.279	1	8.27637e+07	2	3	99.5	10		8	30	14	DDA for preferred ion	7.73648e+06	6.25427e+06	2.55195e+07	1.98706e+07	1.43343e+07	1.08191e+07	1.45727e+07	1.8723e+06	1.39191e+07	1.31974e+07	2.06821e+07	1.73456e+07	1.18718e+07	7.9084e+06	1.21334e+07	9.79274e+06	6.45246e+06	4.30836e+06	9.67184e+06	7.26081e+06	1.4247e+07	1.30738e+07	1.30292e+07	1.30936e+07	1.6265e+07	1.34176e+07	1.32187e+07	1.32129e+07	7.43882e+06	2.48615e+06	2.75583e+07
4-Undecylbenzenesulfonic acid	C17 H28 O3 S	20	0.00017	0.56	312.176	312.176	1.288	1	8.17491e+07	1	0				8	38	12	DDA for preferred ion	6.78613e+06	6.01282e+06	2.63265e+07	2.1123e+07	9.6592e+06	1.05087e+07	1.67953e+07	2.38937e+06	1.77454e+07	1.6355e+07	1.6754e+07	1.75084e+07	1.26632e+07	9.64746e+06	1.257e+07	9.52775e+06	6.39712e+06	6.03434e+06	9.82857e+06	8.0963e+06	1.40679e+07	1.17798e+07	1.22846e+07	9.95015e+06	1.52465e+07	1.37256e+07	1.37763e+07	1.24914e+07	7.52887e+06	2.96323e+06	2.80136e+07
Hexanoic acid	C6 H12 O2	16	-0.00122	-10.48	116.084	116.083	2.089	1	8.16909e+07	0	1	92.4	9.6		8	9	6	DDA for preferred ion	6.00805e+07	6.4948e+07	6.59664e+07	4.43809e+07	5.97868e+07	5.01063e+07	8.69849e+07	9.14709e+06	5.98658e+07	2.94246e+07	5.44335e+07	4.29964e+07	4.57902e+07	3.43171e+07	4.74667e+07	2.94915e+07	4.93675e+07	5.03867e+07	5.74513e+07	4.17372e+07	2.73742e+07	2.1833e+07	3.00773e+07	2.37418e+07	2.51442e+07	2.47832e+07	2.90992e+07	2.30764e+07	2.96267e+07	8.92905e+06	1.87937e+07
Mono(2-ethylhexyl) phthalate (MEHP)	C16 H22 O4	28.57	4e-05	0.13	278.152	278.152	1.781	1	7.99001e+07	15	14	84	72.9	76	7	28	8	DDA for preferred ion	1.07693e+07	1.01524e+07	7.33948e+06	6.26481e+06	4.51801e+06	2.96059e+06	488967	30903.5	1.17627e+06	1.09589e+06	3.36437e+07	2.91498e+07	1.01086e+07	8.7717e+06	7.54846e+06	6.33232e+06	2.44005e+07	2.63823e+07	1.59949e+07	1.67428e+07	9.78792e+06	7.11256e+06	6.24755e+06	4.79103e+06	2.17144e+06	2.10013e+06	2.72738e+06	2.23122e+06	1.48427e+07	3.94651e+06	1.12699e+07
(2S)-2,3-Dihydroxypropyl pentadecanoate	C18 H36 O4	31.25	4e-05	0.12	316.261	316.261	1.769	0.172	7.22904e+07	11	0				6	35	10	DDA for preferred ion	4.48829e+07	4.92809e+07	6.31597e+07	222479	4.68186e+07	2.27882e+06	1.0638e+06	433604	1.37203e+08	583797	3.51865e+07	2.87177e+07	4.21707e+07	1.89445e+07	3.00543e+07	2.33883e+06	1.78046e+07	2.24778e+07	2.65414e+07	1.10036e+07	2.71462e+07	305067	1.89744e+07	528346	2.7196e+07	395941	1.05133e+07	7.49145e+06	2.4746e+06	1.0883e+07	2.59252e+07
Lauric acid	C12 H24 O2	11.76	-0.0006	-3.01	200.178	200.177	1.56	0.089	6.82993e+07	12	2	98.3	9.9		6	36	36	DDA for preferred ion	3.3963e+07	1.94517e+07	2.87764e+07	1.882e+07	2.73718e+07	2.35766e+07	5.8413e+06	418613	298816	2.11023e+07	2.60253e+07	3.86473e+07	1.96768e+07	3.78506e+06	1.99252e+07	2.09064e+06	3.29517e+07	2.71604e+07	1.56307e+07	2.05703e+07	2.55417e+06	2.0508e+06	3.58379e+06	1.40491e+06	900436	373798	1.08223e+06	3.41946e+06	1.31547e+06	567458	900477
Heptanoic acid	C7 H14 O2	20	-0.00118	-9.09	130.099	130.098	1.92	1	6.52343e+07	21	1	94.1	9.7		8	17	9	DDA for preferred ion	4.76114e+07	5.3733e+07	4.78703e+07	3.88134e+07	4.93754e+07	3.8214e+07	7.3907e+07	322755	4.11784e+07	2.10356e+07	4.19807e+07	3.50175e+07	4.12474e+07	3.07933e+07	3.64906e+07	3.10305e+07	4.14635e+07	4.1402e+07	4.10378e+07	4.22455e+07	1.32288e+07	1.13433e+07	1.45408e+07	1.06274e+07	1.29959e+07	1.3865e+07	1.4964e+07	1.39723e+07	1.46743e+07	5.01579e+06	1.034e+07
N-Undecanoylglycine	C13 H25 N O3	18.75	-0.00022	-0.91	243.183	243.183	1.258	0.129	5.84654e+07	1	0				8	35	18	DDA for preferred ion	2.69949e+06	2.38892e+06	2.38541e+06	2.32525e+06	711028	487065	2.12032e+06	447935	1.09083e+06	717560	538495	410721	1.92228e+06	1.61204e+06	1.35664e+06	1.25775e+06	781994	637963	1.35746e+06	1.014e+06	6.55512e+06	5.77191e+06	7.86231e+06	8.37211e+06	6.09722e+06	4.89386e+06	3.55434e+06	2.63748e+06	2.29027e+06	782708	3.83368e+06
Decanoic acid	C10 H20 O2	11.11	-0.00088	-5.13	172.146	172.145	1.778	1	5.30657e+07	35	1	99.2	10		8	28	15	DDA for preferred ion	3.22931e+07	2.76089e+07	2.93989e+07	2.52393e+07	2.91915e+07	1.76613e+07	3.60841e+07	244825	3.72985e+07	3.58902e+07	3.46232e+07	3.23099e+07	2.80683e+07	2.37178e+07	3.09943e+07	2.4287e+07	2.50855e+07	2.57535e+07	3.0376e+07	2.65232e+07	1.3141e+07	9.65941e+06	1.12871e+07	1.03954e+07	1.26692e+07	9.60233e+06	1.29441e+07	1.49828e+07	1.50129e+07	5.35365e+06	1.51201e+07
Hexanoylglycine	C8 H15 N O3	23.08	-0.00093	-5.4	173.105	173.104	4.531	1	4.86553e+07	8	3	64.7	8.2		7	45	24	DDA for preferred ion	305505	130898	740630	657325	5.39166e+07	4.93716e+07	477292	155791	473413	409494	845318	389973	343018	375331	7.15832e+06	5.46199e+06	146280	139958	4.20369e+07	4.07628e+07	571546	458039	1.73584e+06	938287	524293	445347	2.27499e+07	2.23767e+07	795516	240315	416688
PHENYLBUTYRIC ACID	C10 H12 O2	21.05	-0.00092	-5.62	164.084	164.083	2.126	1	4.7403e+07	55	0				8	41	29	DDA for preferred ion	9.30034e+06	5.9511e+06	5.379e+06	4.09839e+06	6.51432e+06	6.07028e+06	2.57496e+06	59139	1.32841e+07	7.37764e+06	2.99141e+07	2.45182e+07	2.61686e+07	1.98206e+07	2.46871e+07	1.76293e+07	2.81865e+07	2.23404e+07	2.76856e+07	3.39528e+07	6.58939e+06	3.6601e+06	9.62436e+06	7.52857e+06	8.73622e+06	7.26095e+06	8.42524e+06	6.1951e+06	6.99488e+06	3.04293e+06	2.64359e+07
Lauric acid	C12 H24 O2	20.83	-0.00061	-3.03	200.178	200.177	1.826	0.089	4.53486e+07	12	5	96.8	9.8	65.2	5	26	9	DDA for preferred ion	3.29089e+07	3.10853e+07	50161.5	4.06948e+06	4.78415e+07	5.85755e+06	2.05828e+06	401400	1.6969e+06	1.02913e+07	2.79377e+07	2.22535e+07	2.15096e+07	1.52214e+07	2.51003e+07	637885	2.27385e+07	2.23229e+07	3.39615e+07	3.42994e+07	1.4589e+07	1.01124e+07	1.44256e+07	268999	1.69506e+07	319925	1.98442e+07	295611	3.07931e+07	1.50475e+06	1.71701e+07
Pentadecanoic acid	C15 H30 O2	14.06	-0.00021	-0.86	242.225	242.224	1.455	1	4.48104e+07	15	4	66.9	8.3		8	27	27	DDA for preferred ion	2.44556e+07	2.72932e+07	4.02564e+07	3.37071e+07	1.64083e+07	1.98127e+07	1.99775e+07	6.56721e+06	3.36263e+07	3.70774e+07	2.36624e+07	2.79339e+07	2.51828e+07	1.49806e+07	2.22165e+07	2.10456e+07	2.27044e+07	3.6971e+07	3.38897e+07	2.00451e+07	2.85576e+06	1.29293e+07	545723	1.37853e+07	7.11796e+06	1.01913e+07	1.9909e+07	1.57077e+07	3.01362e+07	1.37583e+07	5.82523e+06
Nonanoic acid	C9 H18 O2	20	-0.00098	-6.19	158.131	158.13	1.249	0.075	3.97535e+07	25	1	86.1	9.3		8	28	26	DDA for preferred ion	1.68532e+06	1.49626e+06	2.31718e+06	1.7e+06	1.51224e+06	1.59266e+06	2.33113e+06	1.49279e+06	2.14604e+06	1.7233e+06	1.82478e+06	1.45632e+06	1.13351e+06	1.00581e+06	2.32628e+06	2.24774e+06	1.48608e+06	1.60624e+06	1.92926e+06	1.88072e+06	4.26395e+06	4.95659e+06	8.11405e+06	6.08141e+06	3.84052e+06	3.76937e+06	1.78508e+06	1.73778e+06	1.88274e+06	1.58144e+06	3.32259e+06
(3E)-3-Octenedioic acid	C8 H12 O4	20.45	-0.00094	-5.47	172.074	172.073	2.718	1	3.84777e+07	6	0				8	47	48	DDA for preferred ion	3.03877e+06	3.21295e+06	996527	1.50951e+06	3.22724e+06	1.46754e+06	3.73574e+07	97048.8	5.37852e+06	3.57842e+06	789921	630299	708895	671846	1.4299e+06	1.05915e+06	423891	612979	542320	469001	877733	861205	442180	112024	1.25585e+07	1.23435e+07	1.53494e+06	3.14161e+06	490448	588134	183238
11(Z),14(Z)-Eicosadienoic acid	C20 H36 O2	25	0.00046	1.49	308.272	308.272	1.476	1	3.73106e+07	8	2	98.7	9.9		8	32	12	DDA for preferred ion	2.71694e+07	2.07741e+07	6.3435e+06	5.14541e+06	1.05398e+07	8.13633e+06	2.12845e+07	3.40754e+06	1.91811e+07	1.88103e+07	1.58135e+07	1.04459e+07	1.06816e+07	7.70246e+06	9.21211e+06	7.46475e+06	2.26128e+07	2.81519e+07	1.81627e+07	1.77355e+07	9.47975e+06	7.91009e+06	9.48334e+06	8.60793e+06	1.28173e+07	1.06332e+07	1.30149e+07	1.09524e+07	3.59148e+07	1.53137e+07	3.20777e+07
NP-011548	C18 H34 O3	44.12	9e-05	0.29	298.251	298.251	1.775	1	3.61661e+07	14	1	97.4	9.9		7	42	28	DDA for preferred ion	9.10947e+06	9.56229e+06	1.08602e+07	5.84777e+06	3.5098e+07	2.71255e+07	1.7901e+07	92536.1	9.08599e+06	6.6298e+06	9.69751e+06	6.00355e+06	5.74323e+06	4.63738e+06	2.63526e+07	2.17179e+07	5.11754e+06	5.57838e+06	2.04227e+07	2.05693e+07	2.00088e+07	1.42649e+07	7.65108e+06	7.43141e+06	3.51156e+06	2.77445e+06	2.51992e+07	1.95893e+07	1.08953e+07	2.4685e+06	6.34192e+06
L-(+)-Tartaric acid	C4 H6 O6	10	-0.00069	-4.62	150.016	150.016	1.227	1	3.59322e+07	4	2	94.5	9.7		8	31	13	DDA for preferred ion	6.375e+06	2.14731e+07	2.36895e+06	1.00974e+07	3.24183e+06	9.35823e+06	3.89312e+06	2.13044e+06	2.17104e+06	8.59924e+06	6.65454e+06	2.40604e+07	5.62408e+06	2.64815e+07	4.36384e+06	1.4675e+07	3.47831e+06	1.80726e+07	2.66756e+06	9.88649e+06	5.50634e+06	1.86167e+07	4.17726e+06	1.60219e+07	4.48881e+06	1.82369e+07	3.86491e+06	1.60226e+07	3.96413e+06	7.84616e+06	5.77654e+06
Indoxyl sulfate	C8 H7 N O4 S	15.79	-0.00052	-2.44	213.01	213.009	1.562	1	3.39954e+07	1	0				8	24	12	DDA for preferred ion	1.25165e+07	1.83932e+07	1.46533e+07	1.11908e+07	5.72749e+06	4.12043e+06	1.10161e+07	60766.4	2.75765e+07	2.1234e+07	1.12321e+07	6.5697e+06	2.01764e+07	1.70057e+07	1.2154e+07	1.01624e+07	1.55066e+07	1.4493e+07	5.4221e+06	4.49002e+06	8.21471e+06	5.60919e+06	4.52329e+06	4.15906e+06	4.87335e+06	4.26488e+06	1.41888e+07	1.53284e+07	1.34047e+07	4.49082e+06	1.24217e+07
Taurine	C2 H7 N O3 S	21.05	-0.00117	-9.33	125.015	125.013	6.036	1	3.10856e+07	1	2	79.2	9		8	49	47	DDA for preferred ion	1.11048e+07	1.03986e+07	1.32414e+07	1.19817e+07	2.56445e+07	1.63872e+07	2.10195e+06	207008	766415	1.06504e+07	1.12804e+07	9.37746e+06	1.14292e+07	1.20041e+07	5.56465e+06	5.31635e+06	8.25887e+06	1.03924e+07	8.92779e+06	1.13085e+07	1.14191e+07	7.49737e+06	1.02016e+07	9.85941e+06	1.2995e+07	1.19276e+07	1.9399e+07	2.15172e+07	2.58426e+07	9.58985e+06	7.42539e+06
N-Nonanoylglycine	C11 H21 N O3	22.22	-0.00044	-2.06	215.152	215.152	2.533	1	2.91692e+07	2	0				7	38	26	DDA for preferred ion	258641	256370	777064	513459	3.10769e+07	2.21954e+07	134028	87930	441886	141094	148823	132379	313926	297340	4.70223e+06	4.16807e+06	58805.6	57481.5	2.66848e+07	2.48365e+07	471931	452039	1.16566e+06	1.02703e+06	422755	347339	1.7516e+07	1.66048e+07	1.28774e+06	459034	2.2421e+06
9-Oxononanoic acid	C9 H16 O3	28.57	-0.00084	-4.9	172.11	172.109	2.128	1	2.61511e+07	10	0				8	34	10	DDA for preferred ion	9.17245e+06	9.94269e+06	1.15005e+07	2.51157e+07	1.86417e+07	9.66376e+06	1.23816e+07	630212	1.42357e+07	1.38554e+07	1.10632e+07	1.28409e+07	5.99759e+06	1.03288e+07	1.0655e+07	2.08377e+07	5.09407e+06	1.29787e+07	1.48894e+07	1.74157e+07	2.61189e+06	8.41343e+06	3.63742e+06	1.00011e+07	4.6253e+06	5.4506e+06	2.20357e+06	9.38848e+06	4.65811e+06	5.27375e+06	6.74361e+06
Isobutyric acid	C4 H8 O2	18.18	-0.00132	-14.95	88.0524	88.0511	2.876	1	2.51443e+07	0	3	98.8	9.9		8	37	38	DDA for preferred ion	1.64065e+07	1.02221e+07	2.39346e+07	1.42552e+07	2.39798e+07	1.81417e+07	7.49466e+06	304279	2.04828e+07	1.82296e+07	1.59842e+07	1.43753e+07	1.1006e+07	9.53542e+06	1.04569e+07	7.78905e+06	1.53669e+07	1.46544e+07	2.31233e+07	1.96751e+07	7.19003e+06	4.85569e+06	6.57571e+06	6.19384e+06	6.27214e+06	6.67464e+06	8.35856e+06	7.79543e+06	7.03013e+06	2.41061e+06	2.93951e+06
Myristyl sulfate	C14 H30 O4 S	33.33	0.0002	0.68	294.186	294.187	1.251	1	2.4859e+07	1	1	99.2	10		8	27	13	DDA for preferred ion	5.01467e+06	4.38051e+06	1.46486e+07	1.12874e+07	5.42065e+06	3.86455e+06	1.26055e+07	1.4501e+06	5.32189e+06	4.15476e+06	1.20172e+07	9.84189e+06	6.70025e+06	4.54722e+06	8.22556e+06	6.24272e+06	4.69399e+06	4.63632e+06	3.99532e+06	2.64955e+06	7.0872e+06	5.52644e+06	5.02133e+06	4.61194e+06	4.52856e+06	4.1181e+06	4.65517e+06	3.84878e+06	2.68166e+06	1.01113e+06	1.07015e+07
Phenanthrene	C14 H10	10	-0.00102	-5.72	178.078	178.077	1.946	1	2.4598e+07	3	0				8	15	9	DDA for preferred ion	1.73609e+07	1.65986e+07	1.57658e+07	1.51835e+07	1.57583e+07	1.50828e+07	1.47375e+07	26056.3	2.12025e+07	1.28471e+07	1.6589e+07	1.39218e+07	1.35707e+07	1.06718e+07	1.42895e+07	1.17411e+07	1.4327e+07	1.28528e+07	1.26846e+07	1.15938e+07	1.63634e+07	1.30688e+07	1.90996e+07	1.52248e+07	1.7575e+07	1.47328e+07	1.76449e+07	1.49357e+07	2.15541e+07	6.66207e+06	1.6343e+07
trans-10-Heptadecenoic acid	C17 H32 O2	14.29	0.00023	0.84	268.24	268.24	1.511	1	2.4512e+07	7	2	99.1	10		8	39	14	DDA for preferred ion	1.87428e+07	1.50608e+07	5.07421e+06	5.39149e+06	1.07767e+07	5.61355e+06	3.75192e+06	380981	1.50175e+07	1.29368e+07	8.30116e+06	8.29722e+06	6.26948e+06	4.40774e+06	6.60648e+06	6.30604e+06	1.26611e+07	1.18611e+07	7.94862e+06	1.04737e+07	7.76914e+06	7.40393e+06	7.18611e+06	4.85385e+06	6.18267e+06	4.97745e+06	7.41786e+06	6.23079e+06	1.49762e+07	6.66235e+06	7.95552e+06
Margaric acid	C17 H34 O2	11.11	0.0003	1.12	270.256	270.256	1.475	1	2.13398e+07	9	0				8	39	14	DDA for preferred ion	1.26719e+07	1.29114e+07	1.95735e+07	1.40484e+07	1.75887e+07	1.24853e+07	2.05916e+07	4.16737e+06	2.3574e+07	1.59294e+07	1.09797e+07	9.07554e+06	7.91578e+06	7.12348e+06	8.86964e+06	6.97459e+06	9.22632e+06	9.35943e+06	1.04217e+07	9.78665e+06	7.68762e+06	6.56877e+06	9.63838e+06	8.42218e+06	1.06787e+07	8.34022e+06	1.79544e+07	1.35999e+07	1.7094e+07	7.77775e+06	8.26155e+06
Myristoleic acid	C14 H26 O2	27.27	-0.00035	-1.54	226.193	226.193	1.713	1	2.01415e+07	22	0				6	35	32	DDA for preferred ion	1.6328e+07	1.67099e+07	6.95532e+06	4.8875e+06	5.1665e+06	4.37734e+06	543436	102435	9.00478e+06	1.59563e+07	1.09374e+07	5.93187e+06	6.65902e+06	7.10842e+06	7.11285e+06	4.20968e+06	1.07395e+07	1.11845e+07	9.97407e+06	7.21524e+06	1.01045e+07	7.82326e+06	3.8317e+06	2.70036e+06	1.04634e+07	1.16008e+07	9.29036e+06	6.14289e+06	1.22485e+07	1.94082e+06	8.81942e+06
(E)-9-Pentadecenoic acid	C15 H28 O2	17.78	-0.00035	-1.47	240.209	240.209	1.362	1	1.96502e+07	11	7			97.4	8	26	16	DDA for preferred ion	1.32345e+07	1.33169e+07	1.29256e+07	1.37618e+07	1.18615e+07	1.16761e+07	1.88596e+07	2.78147e+06	9.69517e+06	9.65248e+06	1.34116e+07	8.62874e+06	6.59462e+06	6.29337e+06	9.33783e+06	6.97256e+06	8.98677e+06	8.86522e+06	1.00495e+07	8.27097e+06	1.29405e+06	873118	1.07984e+06	1.24487e+06	771315	1.00729e+06	1.22828e+06	1.80899e+06	1.19247e+06	640065	549294
Vanillin	C8 H8 O3	15.38	-0.00102	-6.7	152.047	152.046	1.404	1	1.89957e+07	38	2	95.4	57.9		8	16	5	DDA for preferred ion	1.19529e+07	1.13842e+07	1.61129e+07	1.1982e+07	1.3361e+07	1.03553e+07	2.17137e+07	2.95101e+06	1.06007e+07	1.12868e+07	3.83913e+06	3.09402e+06	3.07086e+06	2.48657e+06	3.46085e+06	3.19964e+06	3.05525e+06	3.39875e+06	3.89925e+06	3.85809e+06	1.65041e+07	1.29408e+07	1.38659e+07	1.17787e+07	1.51235e+07	1.31448e+07	1.36919e+07	1.19131e+07	1.40623e+07	5.51021e+06	2.76079e+06
Undecanoic acid	C11 H22 O2	15.38	-0.00078	-4.21	186.162	186.161	1.76	1	1.89685e+07	25	1	95.3	9.8		6	39	29	DDA for preferred ion	7.50375e+06	6.57036e+06	9.61629e+06	7.02714e+06	8.67863e+06	1.20517e+07	2.19473e+07	145177	1.96237e+07	1.48337e+07	1.04357e+07	8.46714e+06	6.60644e+06	6.71137e+06	9.91721e+06	6.87047e+06	7.98494e+06	9.71813e+06	1.10122e+07	7.87097e+06	2.20466e+06	2.15959e+06	2.84102e+06	2.75838e+06	2.90408e+06	2.35576e+06	3.4894e+06	2.78391e+06	3.3766e+06	462562	4.01378e+06
Nonanoic acid	C9 H18 O2	16.67	-0.00097	-6.11	158.131	158.13	1.468	0.075	1.6261e+07	25	1	87	9.4		2	17	0	DDA for preferred ion	7.80883e+06	5.57659e+06	1.49532e+06	1.48962e+06	3.16155e+06	2.69257e+06	3.43152e+06	1.80434e+07	1.2639e+06	1.25746e+06	1.32617e+06	3.3746e+06	1.77917e+06	1.90627e+06	3.44194e+06	2.20166e+06	2.09337e+06	1.80955e+06	2.20201e+06	1.51505e+06	1.904e+06	642499	628150	351664	819415	1.28669e+06	1.42541e+06	1.21971e+06	1.00729e+06	1.40126e+06	1.4691e+06
3-oxolauric acid	C12 H22 O3	46.67	-0.00046	-2.16	214.157	214.156	1.843	1	1.37203e+07	2	0				7	41	14	DDA for preferred ion	3.57585e+06	3.58216e+06	4.69868e+06	3.95337e+06	4.97631e+06	4.49024e+06	398157	67051.6	8.34502e+06	4.52053e+06	4.03727e+06	3.20456e+06	3.4689e+06	2.9149e+06	7.09801e+06	6.14545e+06	3.37293e+06	3.69005e+06	4.57315e+06	5.12786e+06	1.32206e+06	1.09298e+06	1.01794e+06	1.01179e+06	1.69642e+06	1.60389e+06	3.30979e+06	3.14322e+06	1.24142e+06	529878	1.3392e+06
9,10-Dihydroxy-11-(3-pentyl-2-oxiranyl)undecanoic acid	C18 H34 O5	81.48	0.00014	0.43	330.241	330.241	1.998	1	1.36353e+07	7	0				8	43	30	DDA for preferred ion	2.44111e+06	2.03147e+06	3.17725e+06	2.29374e+06	7.79173e+06	9.26938e+06	814513	46316.4	5.67817e+06	3.43444e+06	6.71816e+06	7.95244e+06	3.73861e+06	3.055e+06	2.59672e+06	2.12291e+06	2.73039e+06	2.58475e+06	9.63369e+06	1.07251e+07	3.20006e+06	2.64864e+06	3.41048e+06	2.80511e+06	3.17507e+06	3.06129e+06	6.82559e+06	6.42279e+06	3.80341e+06	493124	1.3624e+06
hexahydro-2-oxo-1h-thieno(3,4-d)imidazole-4-pentanoic acid	C10 H16 N2 O3 S	10.71	-0.00018	-0.76	244.088	244.088	1.787	1	1.29055e+07	2	0				6	37	3	DDA for preferred ion	273916	75252.7	80895.7	55790.3	110307	90215.3	1.70831e+06	32824.4	183642	166193	76719.9	66863.1	83791.7	67996.7	79375.9	65957	83459.8	81948.5	206186	201700	39730.7	31848.3	125241	56303.6	47664.6	44934.6	56094.3	72108.1	113958	78512.1	106389
2-Naphthalenesulfonic acid	C10 H8 O3 S	28.57	-0.0005	-2.39	208.019	208.019	1.725	1	1.28611e+07	2	1	96	59.6		6	28	19	DDA for preferred ion	791697	850928	3.79961e+06	1.91471e+06	1.12024e+06	1.2104e+06	107193	120764	1.41058e+06	762455	3.13124e+06	2.02168e+06	1.83547e+06	1.24151e+06	2.37963e+06	1.42559e+06	683326	389817	397793	265438	1.89791e+06	856015	704319	406227	1.35208e+06	1.70257e+06	2.53155e+06	1.9865e+06	587302	156699	3.7615e+06
(±)11-HETE	C20 H32 O3	40	3e-05	0.09	320.235	320.235	1.762	1	1.2706e+07	47	1	64.8	8.2		8	48	34	DDA for preferred ion	1.4897e+06	1.4036e+06	314829	210265	1.02805e+06	653053	150711	43191.2	514341	263160	749157	670044	372775	310575	1.11573e+06	975708	568530	596250	4.27184e+06	3.63562e+06	794376	558703	226153	113275	581404	509847	485358	387717	5.82832e+06	1.59041e+06	3.58388e+06
4-Oxoproline	C5 H7 N O3	16.67	-0.00115	-8.93	129.043	129.041	5.989	1	1.26497e+07	11	1	81.7	9.1		7	33	25	DDA for preferred ion	7.85827e+06	7.03786e+06	8.50955e+06	6.98019e+06	1.23906e+07	8.69776e+06	416363	151741	113046	478015	4.54947e+06	4.21604e+06	2.90244e+06	3.15682e+06	5.01047e+06	2.86576e+06	5.88758e+06	6.63624e+06	5.04466e+06	6.52822e+06	4.91688e+06	4.16801e+06	5.30634e+06	4.29252e+06	8.96313e+06	1.09958e+07	9.94271e+06	9.16692e+06	1.44772e+07	5.38325e+06	4.18088e+06
NP-008993	C18 H34 O4	48.84	0.00033	1.04	314.246	314.246	1.838	1	1.23801e+07	7	5	79	9		7	44	13	DDA for preferred ion	9.32822e+06	9.86063e+06	2.62918e+06	1.22733e+06	1.04777e+07	8.74378e+06	751117	53128.5	741048	711137	1.30972e+06	952670	647783	660526	6.30006e+06	5.89332e+06	869738	1.83365e+06	5.83944e+06	6.49562e+06	2.01162e+06	1.57418e+06	1.13461e+06	952530	334617	209861	6.40307e+06	5.66262e+06	1.29276e+06	1.03678e+06	690826
(+/-)12(13)-DiHOME	C18 H34 O4	28.57	-18.0105	-57313.3	314.246	296.235	1.785	1	1.1559e+07	14	9	95.9	9.8		6	30	11	DDA for preferred ion	7.25787e+06	6.67886e+06	3.07658e+06	2.29976e+06	8.04487e+06	5.66432e+06	516710	38462.8	2.99377e+06	1.33331e+06	2.55803e+06	1.6456e+06	1.26608e+06	1.26309e+06	3.97692e+06	2.94869e+06	4.57652e+06	3.65437e+06	7.27842e+06	5.63047e+06	3.82564e+06	3.06203e+06	3.24915e+06	1.8737e+06	1.62953e+06	1.79077e+06	8.89463e+06	8.05267e+06	8.84621e+06	1.82737e+06	8.31061e+06
Succinylacetone	C7 H10 O4	25	-0.00099	-6.25	158.058	158.057	2.361	1	1.12587e+07	7	0				7	35	28	DDA for preferred ion	388663	302994	615823	245218	1.02604e+06	1.05348e+06	210171	59632.5	948480	885159	627728	734339	230612	993661	4.85548e+06	3.68485e+06	650169	563334	1.30545e+06	965427	468318	133832	925375	380356	441414	946796	4.30204e+06	2.43272e+06	241711	129909	653196
2,6-di-tert-Butylphenol	C14 H22 O	14.29	-0.00054	-2.6	206.167	206.167	1.255	1	1.0982e+07	14	3	99.3	10		8	15	7	DDA for preferred ion	7.26211e+06	6.59999e+06	1.0293e+07	8.56999e+06	8.16222e+06	6.7653e+06	1.23505e+07	1.84505e+06	8.10137e+06	8.48623e+06	7.40099e+06	6.62915e+06	9.52878e+06	6.43252e+06	6.62341e+06	5.75997e+06	8.90566e+06	9.18405e+06	7.91669e+06	6.99587e+06	5.40004e+06	5.49093e+06	7.48466e+06	9.26009e+06	9.07189e+06	6.54551e+06	8.64913e+06	7.14821e+06	8.78582e+06	3.57887e+06	6.96175e+06
1,2-Benzisothiazolin-3-one	C7 H5 N O S	25	-0.00105	-6.97	151.009	151.008	1.347	1	1.05523e+07	2	3	98.8	9.9		7	25	24	DDA for preferred ion	3.65011e+06	4.16221e+06	3.87535e+06	3.49047e+06	2.31933e+06	3.46915e+06	3.96202e+06	848951	2.28606e+06	1.88681e+06	1.14178e+07	1.0835e+07	1.08297e+07	7.34965e+06	1.00284e+07	8.81585e+06	8.87161e+06	7.70712e+06	6.70805e+06	4.70763e+06	4.65129e+06	4.91196e+06	3.83951e+06	5.44388e+06	3.88339e+06	4.37739e+06	3.31737e+06	3.62001e+06	4.33673e+06	1.96288e+06	9.37255e+06
8-Hydroxyoctanoic acid	C8 H16 O3	23.26	-0.00098	-6.14	160.11	160.109	2.854	1	8.39787e+06	19	0				6	34	15	DDA for preferred ion	627167	573418	828846	350166	4.9955e+06	4.48872e+06	493548	92530	727608	591577	492968	340669	490532	364218	1.91352e+06	1.09686e+06	568652	563996	7.58399e+06	7.32872e+06	742616	615342	742786	596593	511960	695168	3.39456e+06	3.63532e+06	1.24895e+06	692724	748870
3-Hydroxyheptanoic acid	C7 H14 O3	40	-0.00104	-7.09	146.094	146.093	2.316	1	7.84646e+06	8	0				8	42	38	DDA for preferred ion	5.55578e+06	6.27208e+06	4.78301e+06	4.27494e+06	7.99625e+06	6.56827e+06	2.34952e+06	143220	4.90717e+06	3.37664e+06	4.41642e+06	3.67253e+06	3.18319e+06	2.59136e+06	4.27529e+06	3.50325e+06	4.60831e+06	4.48357e+06	3.42775e+06	5.74172e+06	1.03017e+06	1.5268e+06	2.07015e+06	1.92588e+06	2.08006e+06	1.91398e+06	1.95429e+06	2.45334e+06	1.93214e+06	650165	1.44276e+06
10-oxocapric acid	C10 H18 O3	50	-0.00073	-3.94	186.126	186.125	1.904	1	6.5252e+06	21	0				8	38	23	DDA for preferred ion	4.39533e+06	4.01984e+06	1.20383e+06	1.06553e+06	1.71142e+06	1.97014e+06	2.05548e+06	23337.5	5.15865e+06	3.13768e+06	2.75526e+06	2.82009e+06	2.3198e+06	2.46689e+06	1.41534e+06	963327	4.54774e+06	4.86572e+06	1.08699e+06	1.88249e+06	1.05951e+06	1.03072e+06	1.21665e+06	989226	4.00535e+06	2.58129e+06	3.96164e+06	3.14638e+06	2.55767e+06	863572	2.55646e+06
4-Nitrophenol	C6 H5 N O3	10	-0.00102	-7.34	139.027	139.026	1.344	1	5.95913e+06	6	6	97.7	9.9		8	29	11	DDA for preferred ion	2.38886e+06	1.44712e+06	2.49396e+06	1.93616e+06	1.57699e+06	2.14124e+06	2.73902e+06	363096	1.67734e+06	1.46411e+06	3.26464e+06	3.12392e+06	3.52085e+06	3.07528e+06	2.77794e+06	2.41752e+06	5.35033e+06	4.92112e+06	3.60008e+06	3.78013e+06	967677	934286	980455	1.12087e+06	1.17402e+06	1.28079e+06	1.05969e+06	1.10313e+06	1.28841e+06	580346	1.26219e+06
1872050	C12 H23 N O3	16.67	-0.00039	-1.71	229.168	229.167	2.295	1	5.57182e+06	1	0				8	36	26	DDA for preferred ion	141321	159477	218033	188348	4.79431e+06	3.67816e+06	65257.4	54463.1	441873	63116.5	129301	63319.9	64090.9	102361	1.69012e+06	1.33912e+06	86749.4	202126	3.22885e+06	2.37254e+06	177076	145559	480175	316201	136866	134074	2.64286e+06	2.36983e+06	296286	42022	351127
cis-6-Dodecen-4-olide	C12 H20 O2	14.29	-0.00068	-3.45	196.146	196.146	1.808	1	5.20878e+06	29	0				7	46	26	DDA for preferred ion	1.91336e+06	1.75245e+06	1.99409e+06	1.51151e+06	1.82463e+06	1.58519e+06	475794	27840.5	3.50475e+06	2.43748e+06	2.39049e+06	2.04292e+06	2.04134e+06	1.94348e+06	1.5888e+06	1.59959e+06	1.60902e+06	1.67862e+06	2.03411e+06	2.17308e+06	1.88423e+06	1.56186e+06	1.64871e+06	1.35489e+06	2.58599e+06	2.44022e+06	1.57877e+06	1.33455e+06	1.67324e+06	596844	1.32929e+06
1704069	C8 H14 O2	22.22	-0.00105	-7.42	142.099	142.098	1.892	1	5.15458e+06	34	0				8	41	34	DDA for preferred ion	3.30688e+06	3.10436e+06	3.42126e+06	2.53362e+06	3.48077e+06	2.53462e+06	1.70299e+06	107412	4.48103e+06	2.35095e+06	3.33402e+06	3.0565e+06	2.87692e+06	2.30569e+06	2.82568e+06	1.78284e+06	2.64316e+06	2.76517e+06	3.05527e+06	2.71486e+06	1.19343e+06	1.30133e+06	1.53522e+06	1.32697e+06	1.93969e+06	1.55692e+06	1.94949e+06	1.52844e+06	1.98352e+06	525914	1.45407e+06
13(S)-HOTrE	C18 H30 O3	29.27	3e-05	0.11	294.219	294.22	1.756	1	4.77759e+06	31	4	90	80		8	34	11	DDA for preferred ion	1.92929e+06	2.01869e+06	747055	539410	1.19154e+06	1.10845e+06	98536.8	27626.8	704685	384896	593737	584347	388202	431987	847379	654449	1.44764e+06	1.35564e+06	1.38327e+06	1.39078e+06	862699	662420	886239	578029	579869	649529	2.42294e+06	1.79209e+06	2.72963e+06	656275	1.80842e+06
Salicylic acid	C7 H6 O3	22.22	-0.00107	-7.76	138.032	138.031	1.809	1	3.82658e+06	11	2	99.6	10		6	44	31	DDA for preferred ion	510167	541270	659474	463881	626882	314343	195811	19369.9	590844	205736	816717	722387	723470	665486	682373	571513	845026	950506	713664	841679	543739	318713	471430	445267	592458	400540	1.22904e+06	927597	858831	206392	968446
3748	C13 H24 O3	10	-0.00034	-1.47	228.173	228.172	1.843	1	3.55579e+06	4	0				7	44	43	DDA for preferred ion	1.10499e+06	1.3407e+06	1.61726e+06	1.58942e+06	1.76799e+06	1.51147e+06	276649	28596.7	2.35004e+06	2.48726e+06	1.14922e+06	1.03571e+06	966973	880887	1.79482e+06	1.85508e+06	921390	1.22735e+06	1.4507e+06	1.56183e+06	393351	492715	443098	626337	330784	515583	1.10262e+06	957853	477227	117727	454170
1-heptadecen-4,6-diyn-3,9,10-triol	C17 H26 O3	28.57	8e-05	0.29	278.188	278.188	1.751	1	3.24483e+06	6	0				6	35	13	DDA for preferred ion	1.47195e+06	1.55721e+06	1.81533e+06	1.39116e+06	2.6094e+06	2.34771e+06	250551	111265	2.38307e+06	988561	1.5318e+06	1.26905e+06	1.41372e+06	1.08485e+06	1.89521e+06	1.42888e+06	1.90136e+06	1.52309e+06	2.60523e+06	2.30411e+06	1.50564e+06	1.11845e+06	1.55976e+06	1.15302e+06	1.75253e+06	1.5249e+06	2.67243e+06	2.09024e+06	2.20016e+06	229831	1.33092e+06
Adipic acid	C6 H10 O4	50	-0.00112	-7.65	146.058	146.057	1.761	1	3.16214e+06	23	2	99.8	95.5		6	25	4	DDA for preferred ion	335390	336685	325333	307713	232219	231777	89363.5	68651.3	127102	96255.6	1.27913e+06	1.15717e+06	511791	442179	810134	689080	560091	735090	1.52251e+06	1.4869e+06	214610	256142	205534	238144	76962	175496	351703	329899	362571	120574	268916
[truncated: 137 more columns]

## Sheet: Urine_HILICnegative_MS2Filtered
Name	Formula	FISh Coverage	Annot. DeltaMass [Da]	Annot. DeltaMass [ppm]	Annotation MW	Calc. MW	RT [min]	RT Tolerance [min]	Area (Max.)	# ChemSpider Results	# mzCloud Results	mzCloud Best Match	mzCloud Best Match Confidence	mzCloud Best Sim. Match	# Usable QC	RSD QC Areas [%]	RSD Corr. QC Areas [%]	MS2	Norm. Area: 20211101_Cowley3_Urine_3_51-421-HS14-U_HILICneg_20211102181055.raw (F756)	Norm. Area: 20211101_Cowley3_Urine_3_51-421-HS14-U_HILICneg_rep_20211102184214.raw (F758)	Norm. Area: 20211101_Cowley3_Urine_10_75-434-HS14-U_HILICneg.raw (F775)	Norm. Area: 20211101_Cowley3_Urine_10_75-434-HS14-U_HILICneg_rep.raw (F776)	Norm. Area: 20211101_Cowley3_Urine_12_63-429-HS14-U_HILICneg.raw (F779)	Norm. Area: 20211101_Cowley3_Urine_12_63-429-HS14-U_HILICneg_rep.raw (F780)	Norm. Area: 20211101_Cowley3_Urine_14_87-463-HS14-U_HILICneg.raw (F783)	Norm. Area: 20211101_Cowley3_Urine_14_87-463-HS14-U_HILICneg_rep.raw (F784)	Norm. Area: 20211101_Cowley3_Urine_20_39-417-HS14-U_HILICneg.raw (F795)	Norm. Area: 20211101_Cowley3_Urine_20_39-417-HS14-U_HILICneg_rep.raw (F796)	Norm. Area: 20211101_Cowley3_Urine_5_66-429-HS21-U_HILICneg_20211102201612.raw (F764)	Norm. Area: 20211101_Cowley3_Urine_5_66-429-HS21-U_HILICneg_rep_20211102204731.raw (F766)	Norm. Area: 20211101_Cowley3_Urine_6_90-463-HS21-U_HILICneg.raw (F767)	Norm. Area: 20211101_Cowley3_Urine_6_90-463-HS21-U_HILICneg_rep.raw (F768)	Norm. Area: 20211101_Cowley3_Urine_8_54-421-HS21-U_HILICneg.raw (F771)	Norm. Area: 20211101_Cowley3_Urine_8_54-421-HS21-U_HILICneg_rep.raw (F772)	Norm. Area: 20211101_Cowley3_Urine_13_78-434-HS21-U_HILICneg.raw (F781)	Norm. Area: 20211101_Cowley3_Urine_13_78-434-HS21-U_HILICneg_rep.raw (F782)	Norm. Area: 20211101_Cowley3_Urine_16_42-417-HS21-U_HILICneg.raw (F787)	Norm. Area: 20211101_Cowley3_Urine_16_42-417-HS21-U_HILICneg_rep.raw (F788)	Norm. Area: 20211101_Cowley3_Urine_1_60-426-HS7-U_HILICneg_20211102160537.raw (F748)	Norm. Area: 20211101_Cowley3_Urine_1_60-426-HS7-U_HILICneg_rep_20211102163657.raw (F750)	Norm. Area: 20211101_Cowley3_Urine_7_84-463-HS7-U_HILICneg.raw (F769)	Norm. Area: 20211101_Cowley3_Urine_7_84-463-HS7-U_HILICneg_rep.raw (F770)	Norm. Area: 20211101_Cowley3_Urine_9_48-421-HS7-U_HILICneg.raw (F773)	Norm. Area: 20211101_Cowley3_Urine_9_48-421-HS7-U_HILICneg_rep.raw (F774)	Norm. Area: 20211101_Cowley3_Urine_11_36-417-HS7-U_HILICneg.raw (F777)	Norm. Area: 20211101_Cowley3_Urine_11_36-417-HS7-U_HILICneg_rep.raw (F778)	Norm. Area: 20211101_Cowley3_Urine_19_72-434-HS-7-U_HILICneg.raw (F793)	Norm. Area: 20211101_Cowley3_Urine_19_72-434-HS-7-U_HILICneg_rep.raw (F794)	Norm. Area: 20211101_Cowley3_Urine_2_69-434-LS-U_HILICneg_20211102170815.raw (F752)
4-Acetamidobenzoic acid	C9 H9 N O3	17.39	-0.00083	-4.66	179.058	179.057	2.929	0.216	8.99302e+09	9	4	90.5	9.5		5	15	6	DDA for preferred ion	1.17275e+09	1.08123e+09	1.37356e+09	7.59151e+08	1.95971e+09	1.40672e+09	1.22347e+09	3.82948e+08	3.56778e+09	2.16402e+09	7.37473e+08	5.49301e+08	7.75312e+08	5.72276e+08	1.54894e+09	2.77656e+08	1.79024e+09	7.12588e+08	2.63975e+09	1.91906e+09	2.0037e+09	1.59919e+09	7.97927e+08	5.95565e+08	1.94764e+09	1.33748e+09	3.03993e+09	2.18803e+09	1.57889e+09	1.02649e+09	1.16436e+09
Phenylacetylglycine	C10 H11 N O3	27.03	-0.00075	-3.86	193.074	193.073	2.698	0.179	7.58435e+09	15	3	62.8	8.1		5	19	14	DDA for preferred ion	6.17091e+08	6.11245e+08	4.16297e+08	2.54681e+08	1.46273e+09	8.1779e+08	8.03062e+08	3.37843e+08	5.49093e+08	3.61778e+08	1.98855e+08	1.87228e+08	8.05833e+08	4.9214e+08	1.01992e+09	4.2295e+06	1.05128e+09	5.99145e+08	3.55311e+08	2.88e+08	6.51189e+08	5.29346e+08	1.00207e+09	4.28448e+08	1.15699e+09	4.91165e+08	8.53762e+08	6.18579e+08	5.22503e+08	3.41278e+08	1.90408e+09
4-Acetamidobenzoic acid	C9 H9 N O3	18.18	-0.00082	-4.59	179.058	179.057	3.128	0.216	4.31665e+09	9	4	90.6	9.5		5	8	8	DDA for preferred ion	1.14565e+09	1.03098e+09	1.13747e+09	5.80604e+08	2.07918e+09	1.11269e+09	9.43968e+08	3.65383e+08	2.77418e+09	1.56895e+09	5.6899e+08	4.69463e+08	6.02919e+08	4.94391e+08	1.83066e+09	7.45684e+08	1.44353e+09	6.85195e+08	2.12661e+09	1.49448e+09	2.02992e+09	1.76022e+09	8.75138e+08	4.88742e+08	2.16086e+09	1.09916e+09	2.60439e+09	1.81944e+09	1.1442e+09	7.0255e+08	1.28111e+09
4-Acetamidobenzoic acid	C9 H9 N O3	12.31	-0.00083	-4.66	179.058	179.057	3.886	1	3.84729e+09	9	8	90.9	9.5		5	9	9	DDA for preferred ion	1.05617e+09	9.37612e+08	1.03218e+09	5.32514e+08	3.11577e+08	1.0156e+09	8.60417e+08	3.311e+08	3.49126e+08	1.41557e+09	5.14003e+08	4.23856e+08	5.51222e+08	4.55274e+08	1.65669e+09	9.55811e+08	1.34198e+09	6.16071e+08	1.91104e+09	1.34801e+09	1.86951e+09	1.63476e+09	7.94869e+08	4.44961e+08	1.96957e+09	1.01441e+09	5.50662e+08	1.63799e+09	1.01658e+09	6.42131e+08	1.34394e+08
Ethylmalonic acid	C5 H8 O4	29.51	-0.00113	-8.53	132.042	132.041	6.092	1	3.5477e+09	19	15	99.9	10		5	12	11	DDA for preferred ion	4.32438e+08	3.24978e+08	3.52409e+08	1.19728e+08	4.67797e+08	1.39387e+08	4.9273e+08	1.30759e+08	6.3252e+08	3.88457e+08	1.9361e+08	1.21784e+08	4.62408e+08	2.45242e+08	6.86281e+08	2.76227e+07	4.76828e+08	1.35761e+08	4.857e+08	3.90693e+08	4.33712e+08	3.39436e+08	4.30456e+08	1.25909e+08	5.20156e+08	1.91832e+08	6.30658e+08	4.30809e+08	4.14893e+08	1.45029e+08	8.25989e+08
p-Cresylsulfate	C7 H8 O4 S	20.45	-0.00079	-4.21	188.014	188.014	1.359	0.159	3.13878e+09	3	0				5	4	3	DDA for preferred ion	2.91551e+08	2.84739e+08	1.21375e+08	7.11683e+07	1.53067e+08	7.42909e+07	2.126e+08	8.38161e+07	1.73615e+08	1.19767e+08	4.43984e+07	3.63297e+07	1.4675e+08	9.60913e+07	5.39797e+08	1.82511e+08	3.14274e+08	1.8265e+08	1.07823e+08	7.56988e+07	3.22801e+08	2.62945e+08	2.52167e+08	1.55643e+08	6.3078e+08	2.8647e+08	3.58966e+08	2.23296e+08	1.31238e+08	9.53799e+07	5.30552e+08
Mesaconic acid	C5 H6 O4	12.5	-0.00077	-5.92	130.027	130.026	4.389	0.215	3.09924e+09	11	0				5	37	16	DDA for preferred ion	1.3833e+09	1.02107e+09	1.10602e+09	8.0523e+08	1.61401e+09	8.53627e+08	2.11969e+09	7.21932e+08	3.47329e+09	2.11447e+09	1.48982e+09	9.71409e+08	1.57591e+09	9.81182e+08	1.93155e+09	1.39971e+07	1.3289e+09	1.15448e+09	2.63827e+09	1.75286e+09	1.26874e+09	1.06613e+09	9.84146e+08	6.66901e+08	1.76276e+09	5.12892e+08	2.94644e+09	1.68815e+09	2.55309e+09	1.54377e+09	1.58534e+09
4-Hydroxy-2-oxoheptanedioic acid	C7 H10 O6	66.67	-0.00074	-3.89	190.048	190.047	4.404	1	3.08297e+09	7	0				5	47	49	DDA for preferred ion	1.47883e+09	1.08937e+09	1.10079e+09	8.11158e+08	1.57183e+09	8.32575e+08	2.0607e+09	6.93356e+08	3.09924e+09	1.87659e+09	1.59637e+09	1.03702e+09	1.64645e+09	1.02217e+09	2.00681e+09	6.77908e+08	1.27847e+09	1.12605e+09	2.43774e+09	1.60114e+09	1.37454e+09	1.15126e+09	1.03129e+09	6.95345e+08	1.78615e+09	5.20458e+08	2.88094e+09	1.6599e+09	2.28713e+09	1.3818e+09	1.70933e+09
paracetamol sulfate	C8 H9 N O5 S	10.71	-0.00057	-2.46	231.02	231.02	2.311	1	2.89342e+09	2	0				5	49	49	DDA for other ion	9.25728e+07	8.03144e+07	4.07276e+08	1.62096e+08	1.61832e+09	7.50787e+08	9.47889e+08	4.08007e+08	1.15225e+08	5.39744e+08	4.27277e+08	1.79834e+08	7.53345e+08	5.04815e+08	9.8925e+08	2.5063e+08	5.29709e+07	2.53515e+08	7.17325e+08	4.78884e+08	1.32277e+08	1.17138e+08	9.91754e+07	4.28788e+08	1.49922e+08	5.12735e+08	1.02148e+08	1.31864e+08	4.78925e+08	3.04614e+08	1.0432e+09
Phenylacetylglycine	C10 H11 N O3	30	-0.00071	-3.69	193.074	193.073	3.022	0.179	2.69015e+09	15	2	62.5	8.1		5	25	25	DDA for preferred ion	4.52151e+08	3.59919e+08	3.29568e+08	1.77644e+08	1.04413e+09	3.65228e+08	7.48521e+08	2.51508e+08	5.31136e+08	2.59829e+08	1.88316e+08	1.40954e+08	6.53838e+08	5.184e+08	6.6897e+08	3.99249e+08	7.25257e+08	4.22664e+08	1.85019e+08	1.18183e+08	7.74104e+08	5.7209e+08	5.05898e+08	4.36684e+08	7.32717e+08	4.77213e+08	3.53662e+08	2.21401e+08	3.05933e+08	2.10955e+08	1.13484e+09
Hexose	C6 H12 O6	56.67	-0.00059	-3.3	180.063	180.063	4.106	1	2.43546e+09	100	0				5	16	16	DDA for preferred ion	8.37608e+08	8.54954e+08	3.86616e+08	1.97043e+08	3.27485e+08	1.43819e+08	4.18314e+08	1.51747e+08	6.31299e+08	4.3489e+08	1.16555e+09	1.13204e+09	5.89719e+08	2.8776e+08	4.77982e+08	2.5926e+08	4.64766e+08	1.6525e+08	3.25589e+08	2.27222e+08	8.8032e+08	5.86619e+08	2.84734e+08	9.40156e+07	8.78036e+08	3.56971e+08	1.41285e+09	4.90201e+08	5.12712e+08	3.03453e+08	1.57486e+09
4-phenolsulfonic acid	C6 H6 O4 S	40	-0.00088	-5.06	173.999	173.998	1.373	0.153	1.71566e+09	2	0				5	7	5	DDA for preferred ion	7.49317e+07	7.36128e+07	7.56107e+07	4.61477e+07	1.39069e+09	1.02983e+09	8.08772e+08	3.80683e+08	1.17223e+09	8.62427e+08	4.55629e+08	3.57232e+08	7.67335e+08	6.08183e+08	8.07628e+07	2.71003e+07	5.29897e+07	3.0274e+07	9.67898e+08	7.09544e+08	1.37973e+09	1.18542e+09	5.14708e+07	3.37967e+07	1.79448e+08	9.24613e+07	1.06429e+09	7.14145e+08	2.60957e+08	1.98455e+08	1.83294e+09
Methylmalonic acid	C4 H6 O4	32.35	-0.00119	-10.11	118.027	118.025	10.023	0.193	1.62572e+09	0	3	96.4	9.8		5	14	13	DDA for preferred ion	1.14538e+08	1.74515e+08	1.84872e+08	1.89133e+08	5.77195e+08	3.53678e+08	1.6606e+09	9.01355e+08	2.20184e+08	2.16148e+08	6.59818e+07	6.61351e+07	1.47321e+08	2.10037e+08	2.09485e+08	1.39478e+08	3.26955e+08	4.66124e+08	7.6305e+08	1.61635e+08	1.80849e+08	1.52637e+08	1.37644e+08	1.80821e+08	3.99552e+08	2.64788e+08	2.60438e+08	2.34416e+08	2.94466e+08	1.48351e+08	6.99295e+08
5-Hydantoinpropionic acid	C6 H8 N2 O4	18.75	-0.00089	-5.19	172.048	172.048	5.618	1	1.38915e+09	5	0				5	21	15	DDA for preferred ion	2.57436e+08	2.03859e+08	2.27896e+08	1.54174e+08	3.4812e+08	1.46528e+08	5.76615e+07	1.67681e+07	1.04264e+09	4.36326e+08	2.00613e+08	1.22217e+08	7.96454e+07	2.97684e+07	2.69428e+08	319972	3.46953e+08	1.6641e+08	1.5401e+09	1.23166e+09	2.08766e+08	1.95973e+08	2.65634e+07	1.20806e+07	1.28482e+08	1.10329e+08	4.16211e+08	4.37708e+08	2.34165e+08	1.08329e+08	1.74695e+08
N-Acetylnorvaline	C7 H13 N O3	32.89	-0.00097	-6.12	159.09	159.089	3.074	0.153	1.1533e+09	18	0				5	29	26	DDA for preferred ion	1.46849e+08	1.17522e+08	6.6004e+07	4.06154e+07	2.4097e+08	1.18833e+08	1.33653e+08	4.43429e+07	2.57222e+08	1.55594e+08	3.1794e+07	3.87347e+07	6.049e+07	2.68089e+07	1.74744e+08	2.88077e+07	5.97892e+07	6.90778e+07	1.50121e+08	1.03326e+08	1.10293e+08	1.22851e+08	1.19232e+08	5.83183e+07	2.1365e+08	1.72062e+08	2.10821e+08	1.51055e+08	1.4309e+08	9.94121e+07	1.6576e+08
Phenylacetylglycine	C10 H11 N O3	25.93	-0.00069	-3.59	193.074	193.073	3.535	0.179	1.09058e+09	15	2	62.1	8.1		5	14	14	DDA for preferred ion	1.25302e+08	7.06782e+07	8.62753e+07	3.24872e+07	1.83026e+08	5.2427e+07	3.35945e+07	1.55699e+07	9.92778e+06	3.127e+07	9.84837e+07	3.84111e+07	2.09984e+08	4.64495e+07	1.96422e+08	8.3539e+07	1.59994e+08	6.48941e+07	4.17653e+07	7.28988e+07	8.55774e+07	9.38422e+07	2.37707e+08	4.83706e+07	1.7108e+08	5.89769e+07	6.57145e+07	3.87447e+07	9.18877e+07	5.2367e+07	2.5715e+08
Stearic acid	C18 H36 O2	25	8e-05	0.28	284.272	284.272	1.511	0.232	1.05596e+09	5	2	100	10		5	9	4	DDA for preferred ion	4.24965e+08	4.24394e+08	4.81669e+08	2.87918e+08	4.47969e+08	2.48498e+08	5.27899e+08	2.59932e+08	9.26497e+08	5.50652e+08	2.31577e+08	1.73523e+08	3.70694e+08	2.23531e+08	1.40835e+08	7.07108e+07	2.2079e+08	1.60099e+08	2.77484e+08	2.31176e+08	4.99199e+08	4.09528e+08	9.98162e+08	5.43638e+08	5.67085e+08	2.56064e+08	4.21555e+08	3.17406e+08	4.65581e+08	2.8758e+08	2.83272e+08
Isobutyric acid	C4 H8 O2	14.29	-0.0013	-14.8	88.0524	88.0511	6.198	1	9.76165e+08	0	2	89.4	9.5		5	9	9	DDA for preferred ion	1.12487e+08	1.00934e+08	9.91693e+07	4.18915e+07	1.59897e+08	4.84556e+07	1.63854e+08	4.0948e+07	2.16989e+08	1.10613e+08	5.64852e+07	4.2137e+07	1.32728e+08	6.90239e+07	1.88404e+08	4.61517e+07	1.32595e+08	4.25871e+07	1.61365e+08	1.18174e+08	1.29769e+08	9.4912e+07	1.16886e+08	4.14219e+07	1.71579e+08	5.76087e+07	2.08255e+08	1.20624e+08	1.41846e+08	7.98577e+07	2.16435e+08
4-ACETAMIDOBUTYRIC ACID	C6 H11 N O3	25.93	-0.00101	-6.98	145.074	145.073	3.625	0.191	9.58319e+08	17	0				5	16	15	DDA for preferred ion	4.71828e+07	4.50336e+07	4.90639e+07	1.70333e+07	7.04772e+07	5.2553e+07	808286	2.25222e+07	1.13452e+08	8.242e+07	2.28641e+07	2.09894e+07	3.58315e+07	3.50034e+07	6.00833e+07	1.26624e+07	4.48961e+07	2.63634e+07	5.57406e+07	8.92751e+07	7.43574e+07	6.13472e+07	3.93709e+07	1.42616e+07	9.53527e+07	3.35579e+07	1.02715e+08	1.54669e+08	7.5927e+07	4.59606e+07	2.12465e+08
9-Oxononanoic acid	C9 H16 O3	45.65	-0.00087	-5.05	172.11	172.109	2.304	1	8.81034e+08	10	32			86.3	5	6	2	DDA for preferred ion	1.52669e+08	1.29856e+08	1.14802e+08	6.02955e+07	2.01727e+08	9.44815e+07	1.72605e+08	6.57277e+07	2.11968e+08	1.27407e+08	5.7918e+07	3.85967e+07	5.57795e+07	4.04452e+07	2.49507e+08	8.98011e+07	1.2511e+08	4.91887e+07	1.78055e+08	1.101e+08	1.97495e+08	1.4077e+08	2.98299e+08	1.45335e+08	2.98974e+08	1.42417e+08	1.67902e+08	1.12815e+08	1.24254e+08	7.34597e+07	5.44005e+07
2-Oxoglutaric acid	C5 H6 O5	39.13	-0.00107	-7.36	146.022	146.02	9.232	1	8.15081e+08	7	1	87.4	38.1		5	27	16	DDA for preferred ion	1.5492e+07	1.23163e+07	1.19258e+07	8.40738e+06	1.31514e+07	5.62086e+06	8.06567e+06	109932	3.31485e+07	1.3426e+07	6.67902e+07	1.95434e+07	2.91174e+07	1.29898e+07	1.56489e+07	94973.2	4.89426e+07	1.41045e+07	3.48062e+07	1.4888e+07	2.18089e+07	1.41028e+07	7.0473e+06	90560.9	1.09244e+07	7.06797e+06	2.07318e+07	1.49283e+07	2.86672e+07	6.84767e+06	6.37064e+08
Itaconic acid	C5 H6 O4	30.77	-0.00117	-8.97	130.027	130.025	10.072	0.22	8.05276e+08	11	6	100	10		5	8	3	DDA for preferred ion	3.7241e+07	3.40815e+07	2.09187e+07	6.13713e+07	3.43151e+07	8.49779e+07	4.18064e+07	1.88642e+07	6.36564e+07	5.84315e+07	4.06465e+07	6.78854e+07	6.313e+07	6.03175e+07	8.94117e+07	1.84555e+08	9.2317e+07	3.37102e+07	4.8777e+07	5.14353e+07	1.0689e+08	8.24948e+07	1.18158e+07	1.2428e+07	2.55248e+07	3.97113e+07	1.27946e+08	6.83244e+07	2.44542e+07	3.07918e+07	3.50479e+08
N-(4-Hydroxybutanoyl)glycine	C6 H11 N O4	40.63	-0.00094	-5.86	161.069	161.068	5.244	1	7.98489e+08	16	2			66.4	5	28	26	DDA for preferred ion	2.81786e+08	2.11629e+08	1.9791e+08	5.78958e+07	2.68124e+08	8.05914e+07	1.15393e+08	4.85024e+07	4.46268e+08	2.28547e+08	1.44308e+08	9.03073e+07	1.46932e+08	1.37384e+08	3.29308e+08	7.55609e+07	1.65273e+08	6.35097e+07	3.26877e+08	1.77979e+08	2.03273e+08	1.7402e+08	4.29431e+07	3.43081e+07	2.77519e+08	6.71786e+07	4.3311e+08	2.87159e+08	1.96717e+08	9.98854e+07	2.95778e+08
3-Methylsalicylic acid	C8 H8 O3	30.39	-0.00097	-6.41	152.047	152.046	3.759	0.203	7.92345e+08	38	26	97.4	9.9		5	29	27	DDA for preferred ion	5.72004e+07	4.14695e+07	5.70504e+07	2.2196e+07	5.70893e+07	3.41045e+07	8.79047e+07	2.4085e+07	5.41668e+07	4.4762e+07	3.43543e+07	2.53782e+07	2.13088e+08	1.15428e+08	7.89181e+07	993975	9.40781e+07	3.99658e+07	5.30849e+07	2.51873e+07	5.1148e+07	6.2739e+07	9.9991e+07	3.51398e+07	7.562e+07	3.8601e+07	9.05318e+07	3.67627e+07	5.48645e+07	3.73965e+07	1.18976e+08
Sulfosalicylic Acid	C7 H6 O6 S	23.6	-0.0004	-1.84	217.989	217.988	5.2	1	7.67913e+08	3	0				5	31	31	DDA for preferred ion	3.08694e+07	1.25027e+08	1.60617e+08	4.18772e+07	2.35628e+08	7.42135e+07	1.87438e+08	4.99085e+07	1.79141e+08	9.1709e+07	4.39365e+07	8.82472e+07	9.46135e+07	7.56248e+07	6.62351e+07	4.88571e+07	1.4722e+08	4.92191e+07	1.74536e+08	8.59889e+07	9.66925e+07	6.05612e+07	8.94294e+07	5.98397e+07	8.92621e+07	8.07386e+07	1.73807e+08	2.01706e+08	6.76013e+07	3.7746e+07	1.96726e+08
Uracil	C4 H4 N2 O2	10.42	-0.00124	-11.03	112.027	112.026	1.915	0.128	7.49155e+08	0	4	97.9	9.9		5	4	4	DDA for preferred ion	1.51911e+08	1.00979e+08	1.56827e+08	7.63407e+07	2.77232e+08	1.07271e+08	3.72019e+08	1.3577e+08	2.71062e+08	1.59856e+08	8.43018e+07	6.81426e+07	1.30244e+08	7.96861e+07	1.73921e+08	7.61727e+07	2.57416e+08	1.29472e+08	2.71036e+08	1.87629e+08	2.05242e+08	1.51998e+08	2.46226e+08	1.10505e+08	2.45116e+08	1.0838e+08	2.44117e+08	1.87216e+08	1.66175e+08	9.70357e+07	2.78672e+08
3-Phenyllactic acid	C9 H10 O3	27.66	-0.00095	-5.74	166.063	166.062	2.501	0.213	7.01402e+08	46	11	97.9	98	60.4	5	20	9	DDA for preferred ion	4.0458e+07	3.32776e+07	9.57216e+06	6.38744e+06	4.10914e+07	1.62253e+07	1.21132e+07	2.09823e+06	1.52685e+08	6.58636e+07	1.6798e+07	8.31001e+06	7.02089e+06	2.67954e+06	1.17962e+08	6.18938e+07	4.5882e+07	1.18587e+07	9.86843e+07	6.69346e+07	8.05593e+07	5.98347e+07	1.63317e+07	465567	1.78219e+08	3.53559e+07	1.86969e+08	9.35347e+07	1.45265e+07	8.45338e+06	2.60157e+07
2-(Acetylamino)hexanoic acid	C8 H15 N O3	21.82	-0.00083	-4.79	173.105	173.104	2.954	0.237	6.90409e+08	8	1	99.8	10		5	28	22	DDA for preferred ion	4.82254e+07	4.3613e+07	1.23411e+08	5.7554e+07	1.59054e+08	8.75116e+07	1.39994e+08	3.85044e+07	1.07337e+08	7.54296e+07	5.61602e+07	3.63692e+07	6.92267e+07	4.75946e+07	5.95495e+07	2.40515e+07	1.23456e+08	7.31934e+07	1.02307e+08	3.76845e+07	6.81926e+07	9.89188e+07	9.76387e+07	4.74934e+07	8.16902e+07	4.71947e+07	7.60331e+07	7.40579e+07	9.02187e+07	1.00492e+08	1.04314e+08
4-Toluic acid	C8 H8 O2	21.88	-0.00111	-8.18	136.052	136.051	2.287	0.144	6.90395e+08	26	9	97.1	9.9		5	1	1	DDA for preferred ion	5.04196e+08	4.83853e+08	6.91057e+08	3.80481e+08	6.21347e+08	3.34549e+08	4.11256e+08	1.45209e+08	4.8824e+08	3.34172e+08	3.93207e+08	3.36442e+08	1.65742e+08	4.45292e+07	3.26614e+08	1.09267e+08	3.08464e+08	1.71282e+08	3.16459e+08	2.33635e+08	5.56034e+08	4.33692e+08	4.1468e+08	2.05639e+08	5.61074e+08	2.89937e+08	4.28967e+08	3.06968e+08	5.36342e+08	3.47779e+08	2.84944e+08
(2E)-3-[4-(Sulfooxy)phenyl]acrylic acid	C9 H8 O6 S	17.02	-0.00018	-0.73	244.004	244.004	4.308	1	5.95193e+08	5	0				5	20	20	DDA for preferred ion	9.13708e+07	9.01616e+07	8.15221e+07	5.59146e+07	1.16488e+08	7.79598e+07	6.59884e+07	3.9564e+07	1.28216e+08	1.05668e+08	6.43333e+07	1.03488e+08	7.71209e+07	6.68258e+07	1.49835e+08	4.9621e+07	1.3648e+08	9.93803e+07	9.7841e+07	5.5707e+07	9.4908e+07	7.15325e+07	9.10856e+07	5.85017e+07	1.15487e+08	5.52294e+07	1.69853e+08	1.14739e+08	8.11088e+07	6.44584e+07	1.8477e+08
p-Cresylsulfate	C7 H8 O4 S	10.84	-0.00079	-4.21	188.014	188.014	2.319	0.159	5.258e+08	3	0				5	12	10	DDA for preferred ion	4.92859e+07	4.38732e+07	1.78589e+07	7.25943e+06	3.07862e+07	1.27797e+07	1.54485e+07	1.35687e+07	2.60357e+07	2.07967e+07	5.63383e+06	5.93285e+06	8.71533e+06	5.01813e+06	8.58972e+07	1.80493e+07	4.72099e+07	1.43503e+07	1.92713e+07	1.25862e+07	5.20085e+07	3.33992e+07	4.3477e+07	1.3916e+07	1.00174e+08	4.05934e+07	6.44649e+07	3.65167e+07	1.29975e+07	7.33446e+06	6.42371e+07
ureidoacrylic acid	C4 H6 N2 O3	10.23	-0.00123	-9.48	130.038	130.037	2.335	0.127	4.98039e+08	2	0				5	2	1	DDA for preferred ion	1.44646e+08	1.37505e+08	1.36519e+08	1.01406e+08	2.33032e+08	1.55655e+08	1.38546e+08	8.63651e+07	2.15532e+08	2.06079e+08	7.68346e+07	5.99161e+07	3.95676e+07	2.8688e+07	1.59689e+08	3.56379e+07	2.95822e+08	1.44927e+08	2.54741e+08	2.25984e+08	1.34904e+08	1.23751e+08	1.8499e+08	1.18427e+08	1.8029e+08	1.0604e+08	3.96273e+08	2.53677e+08	1.3784e+08	9.9926e+07	1.9672e+08
3-Hydroxyvaleric acid	C5 H10 O3	24.24	-0.00116	-9.85	118.063	118.062	3.502	1	4.92426e+08	18	0				5	22	20	DDA for preferred ion	6.08882e+07	3.66856e+07	4.85741e+07	2.46626e+07	7.52607e+07	5.44129e+07	3.81221e+07	2.55146e+07	6.70346e+07	4.21743e+07	2.67295e+07	2.08735e+07	2.72581e+07	2.52144e+07	3.61557e+07	2.76464e+07	4.22537e+07	1.51826e+07	5.30562e+07	3.26485e+07	8.75916e+07	5.16201e+07	4.29419e+07	2.69803e+07	5.98296e+07	4.08504e+07	5.5028e+07	3.3943e+07	3.38354e+07	2.59205e+07	5.74511e+07
N-Acetyl-DL-norvaline	C7 H13 N O3	46	-0.00097	-6.1	159.09	159.089	5.384	1	4.8848e+08	18	2	61.3	8.1		5	14	7	DDA for preferred ion	1.4022e+07	1.08451e+08	1.4481e+08	4.77547e+07	1.99561e+08	5.23065e+07	1.15591e+08	2.95021e+07	2.57403e+08	1.52138e+08	3.5557e+07	3.39308e+07	1.26886e+08	6.31761e+07	1.51999e+08	4.60175e+07	1.99931e+08	5.14659e+07	1.23918e+08	1.19603e+08	4.88576e+07	6.27766e+07	6.25237e+07	4.4429e+07	1.57458e+08	6.75793e+07	1.77768e+08	1.16634e+08	7.75343e+07	4.17627e+07	1.98615e+08
Uracil	C4 H4 N2 O2	10.53	-0.00124	-11.05	112.027	112.026	2.336	0.128	4.85178e+08	0	8	96.7	9.8		5	2	2	DDA for preferred ion	1.33738e+08	1.30562e+08	1.34007e+08	9.69952e+07	2.29062e+08	1.53745e+08	1.36464e+08	8.35764e+07	2.14833e+08	1.75567e+08	7.26296e+07	5.51811e+07	3.60392e+07	2.72768e+07	1.55692e+08	3.3734e+07	2.89549e+08	1.42988e+08	2.5286e+08	2.25805e+08	1.30014e+08	1.16368e+08	1.79815e+08	1.12287e+08	1.77224e+08	1.00657e+08	3.91055e+08	2.49386e+08	1.36896e+08	9.98899e+07	1.89934e+08
N-[(2S)-2-Hydroxypropanoyl]glycine	C5 H9 N O4	42.86	-0.00108	-7.34	147.053	147.052	5.978	1	4.79398e+08	16	0				5	3	3	DDA for preferred ion	7.68004e+07	1.92904e+08	1.59857e+08	7.43962e+07	1.40592e+08	6.40524e+07	9.94846e+07	4.25006e+07	1.80873e+08	1.13832e+08	2.45396e+08	1.10598e+08	2.3547e+08	1.30666e+08	2.40096e+08	1.04804e+06	1.73889e+08	6.73932e+07	1.52551e+08	1.31333e+08	2.30676e+08	1.32922e+08	8.79688e+07	3.3083e+07	1.93644e+08	5.8589e+07	3.32768e+08	1.38191e+08	1.75258e+08	9.70372e+07	3.14593e+08
Sucrose	C12 H22 O11	67.74	-2e-05	-0.05	342.116	342.116	7.141	0.181	4.76597e+08	72	10	78	52.9	77.7	5	17	15	DDA for preferred ion	4.68697e+07	4.53491e+07	2.84497e+07	3.18581e+07	3.13887e+07	2.42433e+07	3.4096e+07	1.5597e+07	2.26219e+07	6.06125e+07	2.01237e+08	6.20864e+07	3.23209e+07	3.25656e+07	3.33461e+07	392159	2.60556e+07	1.59604e+07	4.76528e+07	3.65165e+07	1.63606e+08	1.10225e+08	6.5161e+07	7.84888e+07	6.88157e+07	4.06786e+07	1.16716e+07	8.53947e+06	3.95902e+07	3.01184e+07	5.02672e+08
Benzoic acid	C7 H6 O2	25	-0.00119	-9.79	122.037	122.036	2.413	0.149	4.46428e+08	7	2	98.4	9.9		5	7	4	DDA for preferred ion	1.79208e+08	1.7207e+08	1.98739e+08	1.26528e+08	2.38442e+08	1.67997e+08	2.43395e+08	7.55905e+07	2.36632e+08	1.91038e+08	1.71676e+08	1.37048e+08	7.2561e+07	4.83688e+07	2.06017e+08	6.14941e+07	1.81786e+08	1.21875e+08	2.08261e+08	1.61594e+08	2.66647e+08	2.36124e+08	1.46527e+08	5.89281e+07	2.29604e+08	1.67365e+08	1.38788e+08	1.14323e+08	1.48682e+08	1.10269e+08	1.08371e+08
L-Alanyl-L-glutamine	C8 H15 N3 O4	16.67	-0.00051	-2.37	217.106	217.106	2.456	1	4.24862e+08	7	0				5	6	2	DDA for preferred ion	4.51642e+06	3.94792e+06	2.32977e+06	1.69011e+06	2.45822e+06	1.39862e+06	249842	120459	1.05731e+06	706893	730103	609393	133020	82613.3	3.07266e+06	1.30209e+06	1.50116e+06	853299	1.0668e+06	758822	6.29144e+06	4.58436e+06	250163	180862	3.20733e+07	1.62888e+07	2.61619e+06	1.87509e+06	1.45861e+06	1.07642e+06	3.76738e+06
Methylsuccinic acid	C5 H8 O4	33.33	-0.00112	-8.52	132.042	132.041	9.189	1	4.20903e+08	19	3	99.8	88.9		5	12	8	DDA for preferred ion	6.6826e+06	5.61762e+06	1.09874e+07	4.07357e+06	1.72241e+07	8.56861e+06	3.52844e+07	2.76758e+07	2.31054e+07	1.42415e+07	3.59601e+06	2.15501e+06	4.79798e+07	2.02273e+07	2.20184e+07	4.08069e+07	1.8543e+07	9.44394e+06	1.8176e+07	1.18941e+07	1.6739e+07	1.01877e+07	1.4473e+07	8.78845e+06	1.40169e+07	6.26127e+06	1.93896e+07	1.13379e+07	1.12713e+07	6.46108e+06	2.23613e+08
N-(1H-Pyrrol-2-ylcarbonyl)glycine	C7 H8 N2 O3	17.5	-0.00083	-4.94	168.053	168.053	3.743	0.197	4.20231e+08	3	0				5	25	18	DDA for preferred ion	5.22087e+07	9.96342e+07	4.77213e+07	2.51961e+07	1.28262e+08	6.81946e+07	2.60802e+06	2.81065e+07	1.04334e+08	5.6358e+07	4.51191e+07	6.20558e+07	8.89794e+07	7.01406e+07	2.54918e+08	4.84482e+06	6.88781e+07	3.87987e+07	7.0288e+07	9.92086e+07	1.80067e+08	2.78332e+08	1.36739e+08	5.38076e+07	2.08201e+08	7.43762e+07	2.67501e+08	1.76129e+08	5.0449e+07	3.00705e+07	1.87672e+08
3-Hydroxyheptanoic acid	C7 H14 O3	39.53	-0.00103	-7.08	146.094	146.093	2.432	1	4.1708e+08	8	0				5	8	3	DDA for preferred ion	8.5326e+07	7.87816e+07	8.56691e+07	5.30007e+07	1.97364e+08	1.09034e+08	1.70484e+07	2.82912e+07	8.55028e+07	5.87018e+07	5.89459e+07	4.70381e+07	4.22285e+07	3.15247e+07	1.05515e+08	4.46274e+07	1.18083e+08	6.44766e+07	6.60738e+07	6.07371e+07	1.36571e+08	1.19414e+08	7.35751e+07	4.47457e+07	1.4897e+08	7.87838e+07	8.15531e+07	6.48366e+07	5.12734e+07	4.40207e+07	7.88076e+07
DL-Mevalonic acid	C6 H12 O4	56.76	-0.001	-6.78	148.074	148.073	4.555	0.32	3.94838e+08	28	0				5	15	14	DDA for preferred ion	5.89696e+07	5.07984e+07	6.1196e+07	1.6033e+07	1.16947e+08	3.04157e+07	5.69659e+07	1.20262e+07	8.12066e+07	4.0445e+07	3.62296e+07	2.16649e+07	2.74063e+07	1.26427e+07	4.95222e+07	1.0981e+07	4.04874e+07	2.35371e+07	4.69635e+07	2.53923e+07	6.98779e+07	4.1755e+07	5.46503e+07	1.59951e+07	8.64112e+07	1.64512e+07	3.57263e+07	2.10417e+07	4.00083e+07	2.05355e+07	4.82688e+07
2-(acetylamino)-4-(methylthio)butanoic acid	C7 H13 N O3 S	41.67	-0.00064	-3.34	191.062	191.061	3.208	1	3.70708e+08	3	2	99.1	95.9	66.5	5	5	5	DDA for preferred ion	4.65175e+07	3.23834e+07	9.6171e+07	5.58567e+07	1.507e+08	8.10452e+07	1.01233e+08	6.21107e+07	7.82444e+07	2.93463e+07	2.91287e+07	2.41263e+07	4.00553e+07	1.19394e+07	3.17673e+07	3.203e+06	4.08843e+07	2.51636e+07	2.4052e+07	1.63269e+07	8.21324e+07	9.05276e+07	4.8512e+07	1.19275e+07	7.91537e+07	4.81024e+07	3.51551e+07	2.15718e+07	8.09639e+07	4.635e+07	8.50484e+07
Cyclohexanecarboxylic acid	C7 H12 O2	10	-0.00117	-9.11	128.084	128.083	2.278	1	3.56773e+08	30	0				5	9	5	DDA for preferred ion	4.99067e+07	4.65514e+07	4.61574e+07	3.06228e+07	1.29313e+08	7.42379e+07	2.09927e+07	1.21006e+07	4.8471e+07	3.82835e+07	3.79529e+07	3.37913e+07	2.37478e+07	2.1314e+07	5.98039e+07	2.84167e+07	6.0713e+07	4.27077e+07	4.93284e+07	5.09254e+07	6.33617e+07	7.02908e+07	5.67663e+07	3.7785e+07	7.98441e+07	4.82492e+07	6.23592e+07	5.24245e+07	3.48412e+07	3.29106e+07	7.36114e+07
Ferulic acid 4-sulfate	C10 H10 O7 S	30.3	0.00019	0.7	274.015	274.015	4.498	1	3.45244e+08	4	7			76.9	5	28	28	DDA for preferred ion	8.74832e+07	7.747e+07	9.76005e+07	4.91222e+07	7.82351e+07	6.39516e+07	8.27136e+07	3.96015e+07	5.15347e+07	3.65452e+07	812498	4.68446e+07	1.00041e+08	6.74592e+07	6.24111e+07	1.77869e+07	4.54333e+07	5.13136e+07	7.16167e+07	6.18762e+07	4.669e+07	5.14064e+07	1.17078e+08	5.55851e+07	6.91986e+07	4.1902e+07	5.9398e+07	4.43166e+07	7.33674e+07	5.2251e+07	1.31185e+08
CAPSO	C9 H19 N O4 S	26.67	-0.00024	-1	237.103	237.103	1.862	0.072	3.36815e+08	0	1	82.2	34.8		5	6	2	DDA for preferred ion	6.48657e+07	4.58351e+07	5.18996e+07	2.37716e+07	1.14444e+08	4.365e+07	1.00088e+08	2.97975e+07	5.18601e+07	3.12944e+07	3.8479e+07	3.00049e+07	3.65976e+07	2.06066e+07	8.14328e+07	2.8559e+07	4.48287e+07	1.72165e+07	3.68474e+07	2.28442e+07	6.01089e+07	4.27538e+07	5.47639e+07	2.14078e+07	6.50732e+07	2.70876e+07	5.10614e+07	3.07683e+07	5.79334e+07	3.50335e+07	9.43354e+07
QV1MVO1R	C10 H11 N O4	11.76	-0.00045	-2.14	209.069	209.068	3.831	0.173	3.28993e+08	6	0				5	18	13	DDA for preferred ion	4.68492e+07	5.23736e+07	2.38281e+07	1.65616e+07	5.00413e+07	2.36682e+07	3.81464e+07	2.43687e+07	2.36923e+07	2.42899e+07	2.06276e+07	1.92736e+07	9.7437e+07	6.51225e+07	9.12448e+07	4.12681e+06	8.38379e+07	1.86316e+07	3.57945e+07	2.9469e+07	5.85487e+07	2.86183e+07	7.38156e+07	2.77776e+07	1.02557e+08	4.11507e+07	7.23796e+07	4.29837e+07	2.1802e+07	1.96577e+07	5.22382e+07
4-phenolsulfonic acid	C6 H6 O4 S	14.1	-0.00086	-4.94	173.999	173.998	2.296	0.153	3.18495e+08	2	0				5	31	19	DDA for preferred ion	2.04768e+07	9.39761e+06	1.04419e+07	6.11635e+06	2.64132e+08	1.23499e+08	7.21902e+07	2.44792e+07	1.70348e+08	1.03626e+08	1.59539e+08	5.49909e+07	6.78229e+07	2.38365e+07	1.34535e+07	4.28749e+06	6.65935e+06	2.68806e+06	7.86644e+07	5.6779e+07	3.8282e+08	1.30788e+08	8.46995e+06	5.621e+06	4.06129e+07	1.38317e+07	1.84827e+08	1.34507e+08	3.77153e+07	3.17768e+07	4.34715e+08
D-PANTOTHENIC ACID	C9 H17 N O5	33.33	-0.00038	-1.75	219.111	219.11	5.186	1	3.01362e+08	4	0				5	14	10	DDA for preferred ion	1.63994e+08	1.62647e+08	1.78175e+08	5.57444e+07	2.32304e+08	7.42437e+07	1.41491e+08	3.80718e+07	3.33286e+08	1.87846e+08	4.69494e+07	4.72724e+07	1.67534e+08	8.09736e+07	1.99009e+08	4.58743e+07	2.74581e+08	6.9407e+07	1.62571e+08	1.5499e+08	7.34383e+07	9.18883e+07	9.14403e+07	5.924e+07	2.19046e+08	8.48596e+07	2.42707e+08	1.54721e+08	9.49831e+07	6.00907e+07	1.90504e+08
N-Acetylnorvaline	C7 H13 N O3	33.09	-0.00101	-6.37	159.09	159.089	3.506	0.153	2.81946e+08	18	0				5	22	12	DDA for preferred ion	5.14614e+07	5.1915e+07	2.52606e+07	7.1099e+06	2.79222e+07	2.35377e+07	4.61915e+06	4.10277e+06	3.6922e+06	1.86885e+07	9.62908e+06	1.74353e+07	1.55258e+07	1.15979e+07	1.84197e+07	1.41857e+06	1.94697e+07	7.26485e+06	2.81695e+07	2.05617e+07	7.0818e+07	2.32464e+07	3.66454e+07	1.74733e+07	4.80564e+07	3.11056e+07	2.29131e+07	1.54076e+07	2.33577e+07	3.05774e+07	1.05225e+08
4-Oxoproline	C5 H7 N O3	18.18	-0.00111	-8.64	129.043	129.041	5.934	1	2.79344e+08	11	2	98.5	9.9		5	12	11	DDA for preferred ion	1.53623e+07	1.25014e+08	1.11298e+08	6.12457e+07	1.10289e+08	4.9796e+07	6.8978e+07	3.44592e+07	1.18507e+08	7.37132e+07	1.55869e+08	7.15314e+07	1.39829e+08	1.01105e+08	1.84079e+08	470089	1.57907e+08	6.12262e+07	1.28541e+08	9.42736e+07	1.40783e+08	9.73101e+07	7.77834e+07	2.98404e+07	1.28843e+08	4.0902e+07	1.898e+08	9.39416e+07	1.38969e+08	7.4598e+07	2.16368e+08
L-(+)-Tartaric acid	C4 H6 O6	61.54	-0.00099	-6.62	150.016	150.015	14.899	1	2.70193e+08	4	6	95.4	89.1		5	22	16	DDA for preferred ion	4.7827e+07	2.89271e+07	1.30127e+07	8.56159e+06	1.36567e+07	6.86343e+06	8.47196e+06	2.03554e+06	4.55057e+06	1.54707e+07	2.03413e+08	1.71203e+08	1.57456e+08	9.80191e+07	3.82458e+07	1.74649e+06	2.19953e+07	1.20808e+07	2.70508e+07	5.38193e+07	7.96553e+06	2.37785e+07	2.46983e+07	1.44985e+07	1.45703e+07	6.28717e+06	1.3115e+07	6.40183e+06	6.12463e+06	4.00896e+06	3.25576e+08
9(Z),11(E)-Conjugated linoleic acid	C18 H32 O2	20	7e-05	0.27	280.24	280.24	1.528	1	2.61588e+08	15	4	99.9	10		5	15	15	DDA for preferred ion	1.27562e+07	1.24357e+07	1.2614e+07	7.31387e+06	1.23482e+07	7.65788e+06	9.00111e+06	4.16714e+06	1.70863e+07	9.84853e+06	6.07521e+06	4.14036e+06	1.11535e+07	7.4872e+06	1.05087e+07	3.9037e+06	1.0403e+07	6.04709e+06	1.31119e+07	9.29835e+06	2.76535e+07	2.54059e+07	2.04824e+07	1.27194e+07	9.68645e+06	4.65635e+06	2.89979e+06	1.85607e+06	1.40662e+07	9.71911e+06	4.26802e+07
6-Hydroxycaproic acid	C6 H12 O3	45.24	-0.00108	-8.17	132.079	132.078	4.399	1	2.52057e+08	21	2	90.1	9.5		5	20	19	DDA for preferred ion	3.75444e+07	3.39134e+07	2.38056e+07	1.82808e+07	3.9532e+07	8.44015e+06	4.94447e+07	1.44236e+07	4.79791e+07	2.57938e+07	2.08085e+07	9.53111e+06	1.41275e+07	1.72788e+07	2.06705e+07	538953	3.24147e+07	1.41102e+07	3.28032e+07	2.73018e+07	4.85804e+07	4.51272e+07	5.29421e+07	2.6884e+07	5.81229e+07	1.66188e+07	2.12789e+07	2.26354e+07	2.74345e+07	2.005e+07	5.53699e+07
DL-Mevalonic acid	C6 H12 O4	55.26	-0.00101	-6.79	148.074	148.073	4.891	0.32	2.52021e+08	28	0				4	17	17	DDA for preferred ion	2.42669e+07	1.38946e+07	1.87756e+07	398368	3.90985e+07	434431	5.72375e+06	5.66733e+06	6.20432e+06	304559	3.84682e+07	2.22011e+07	5.13687e+06	6.84452e+06	8.05763e+07	1.48671e+07	2.5606e+07	2.51199e+07	2.76728e+07	2.49439e+07	650838	4.30704e+07	5.69893e+07	1.52583e+07	8.85241e+07	6.33515e+06	3.09939e+07	4.55819e+07	5.03501e+06	4.54054e+06	4.9779e+07
Acamprosate	C5 H11 N O4 S	19.61	-0.00074	-4.07	181.041	181.04	2.54	1	2.51543e+08	3	2	90.7	9.5		5	10	6	DDA for preferred ion	1.45973e+08	1.38385e+08	7.33555e+07	4.09606e+07	7.67345e+07	3.58964e+07	7.97634e+07	3.74515e+07	8.93671e+07	5.53429e+07	5.37391e+07	3.96703e+07	3.31586e+07	2.2206e+07	1.42202e+08	3.73864e+07	8.78338e+07	4.76153e+07	5.80694e+07	4.12978e+07	4.39107e+07	3.49873e+07	6.69776e+07	3.38663e+07	1.27474e+08	6.40851e+07	8.50407e+07	6.17122e+07	6.56196e+07	4.45047e+07	2.08923e+08
Fumaric acid	C4 H4 O4	15	-0.00122	-10.56	116.011	116.01	2.534	1	2.50917e+08	0	3	99.7	10		5	13	8	DDA for preferred ion	4.51125e+07	3.16216e+07	3.53628e+07	2.41177e+07	4.20621e+07	1.98008e+07	1.34848e+08	7.56684e+07	4.1659e+07	2.46862e+07	2.28659e+07	2.83832e+07	2.70044e+08	1.51759e+08	5.08347e+07	3.1998e+07	6.58837e+07	3.26023e+07	3.06524e+07	2.28502e+07	7.29232e+07	6.37466e+07	6.37602e+07	3.28709e+07	4.63718e+07	2.85138e+07	3.30609e+07	2.1656e+07	2.43253e+07	1.23231e+07	2.2827e+07
Salicylic acid	C7 H6 O3	14.71	-0.00107	-7.72	138.032	138.031	3.345	1	2.50155e+08	11	2	81.8	9.1		5	28	19	DDA for preferred ion	2.89375e+07	2.54144e+07	1.61008e+07	1.16831e+07	4.00897e+07	3.1353e+07	3.60102e+07	1.13761e+07	3.9325e+07	2.38054e+07	1.64458e+07	1.3328e+07	4.52135e+07	2.042e+07	2.20836e+07	1.01507e+07	1.96701e+07	1.14387e+07	1.56083e+07	2.34007e+07	5.29564e+07	2.48885e+07	2.04126e+07	1.59241e+07	4.66702e+07	1.44563e+07	3.42283e+07	2.06318e+07	2.50294e+07	1.08367e+07	3.54358e+07
Nicotinuric acid	C8 H8 N2 O3	9.52	-0.00073	-4.04	180.053	180.053	2.903	1	2.4999e+08	3	0				5	10	5	DDA for preferred ion	2.62571e+07	3.26125e+07	3.51311e+07	2.45469e+07	5.80368e+07	2.53471e+07	2.84548e+07	1.61616e+07	4.42683e+07	3.75076e+07	1.66178e+07	1.31932e+07	3.13992e+07	1.72091e+07	4.92124e+07	1.73987e+07	4.03948e+07	2.98849e+07	4.2451e+07	3.54016e+07	2.78402e+07	2.47102e+07	2.24013e+07	1.38478e+07	4.12035e+07	2.24437e+07	5.23646e+07	3.54597e+07	1.86921e+07	2.3499e+07	5.22917e+07
Sucrose	C12 H22 O11	65.96	6e-05	0.16	342.116	342.116	7.477	0.181	2.4684e+08	72	16	76.9	31.5	81.3	4	39	22	DDA for preferred ion	2.56438e+07	3.45318e+07	2.44008e+07	2.50393e+07	2.75541e+07	6.68821e+06	1.69169e+07	6.83493e+06	1.46424e+07	1.59091e+07	3.95679e+07	6.83802e+07	1.05479e+07	6.3173e+06	5.41882e+06	2.28389e+07	1.41611e+07	5.96109e+06	1.31598e+07	1.69666e+07	1.27158e+07	3.64064e+07	1.0785e+07	5.12882e+06	6.85364e+06	7.31582e+06	3.94928e+06	2.65619e+06	8.01245e+06	1.86274e+07	1.85568e+08
N-(1H-Pyrrol-2-ylcarbonyl)glycine	C7 H8 N2 O3	19.23	-0.00085	-5.09	168.053	168.053	3.975	0.197	2.44214e+08	3	0				5	10	7	DDA for preferred ion	8.10619e+07	4.56053e+07	7.41028e+07	3.89394e+07	2.17354e+08	7.12365e+07	7.25146e+07	2.78347e+07	1.27131e+08	6.91423e+07	2.21097e+07	1.59112e+07	6.51394e+07	5.75334e+06	1.52425e+07	7.27374e+07	3.37625e+07	4.1116e+07	6.50303e+07	4.08356e+07	8.84827e+07	1.84145e+08	9.40306e+07	4.61883e+07	1.83692e+08	7.06221e+07	2.45814e+08	1.37392e+07	4.69809e+07	3.19141e+07	2.99487e+06
Mevalonic acid	C6 H12 O4	54.72	-0.00101	-6.79	148.074	148.073	3.968	0.32	2.36294e+08	28	2	63.5	8.2		5	24	15	DDA for preferred ion	1.19877e+07	6.01366e+06	897635	427133	2.08105e+06	1.22574e+06	1.02589e+07	1.04541e+06	2.44879e+07	6.82437e+06	1.39638e+06	550505	1.4752e+07	1.14044e+06	1.9285e+07	790596	1.74e+07	1.34187e+06	1.6904e+07	3.80331e+06	1.2342e+07	2.47189e+06	2.58845e+06	271885	1.92453e+07	472483	3.65037e+07	8.42097e+06	6.33648e+06	178841	3.35609e+07
Levulinic acid	C5 H8 O3	33.33	-0.00118	-10.17	116.047	116.046	3.836	1	2.24847e+08	0	2	99.3	86		5	22	19	DDA for preferred ion	2.88675e+07	2.777e+07	2.8284e+07	9.73988e+06	3.06101e+07	2.19375e+07	1.74432e+07	1.10885e+07	4.05751e+07	3.87382e+07	1.12079e+07	1.56385e+07	2.82749e+07	9.0263e+06	1.01441e+08	1.57342e+07	3.15645e+07	7.51975e+06	3.18551e+07	2.35635e+07	7.06665e+07	5.54236e+07	5.30107e+07	1.83894e+07	4.51944e+07	1.62629e+07	5.302e+07	2.71933e+07	2.97605e+07	4.27848e+07	4.2903e+07
Benzoic acid	C7 H6 O2	13.33	-0.00119	-9.72	122.037	122.036	1.404	0.149	2.13396e+08	7	2	99.9	10		5	16	16	DDA for preferred ion	4.43411e+06	4.73922e+06	7.02823e+06	4.67906e+06	8.31037e+06	4.46045e+06	8.73173e+06	5.37704e+06	1.09193e+07	7.5825e+06	1.01922e+07	6.02422e+06	2.96253e+07	2.3956e+07	1.90567e+07	8.76727e+06	2.19869e+07	1.32366e+07	2.09871e+07	2.0136e+07	1.12469e+07	8.60566e+06	5.35305e+06	3.66004e+06	1.04556e+07	8.6084e+06	8.75123e+06	8.3148e+06	6.22942e+06	5.14585e+06	2.0558e+07
3-Isopropenylpentanedioic acid	C8 H12 O4	23.4	-0.00083	-4.82	172.074	172.073	4.2	0.237	1.83531e+08	6	0				5	28	13	DDA for preferred ion	5.83548e+07	7.4333e+07	4.44786e+07	2.3686e+07	1.13715e+08	4.4521e+07	7.41183e+07	2.08824e+07	8.39195e+07	3.71228e+07	2.83206e+07	3.54973e+07	1.5007e+08	5.54543e+07	1.4493e+08	931977	6.44934e+07	5.24028e+07	1.29943e+08	3.5544e+07	6.71317e+07	3.45767e+07	6.32678e+07	4.24691e+07	5.38663e+07	4.2089e+07	1.18431e+08	7.1841e+07	3.4851e+07	3.94738e+07	8.45093e+07
2-Hydroxyhippuric acid	C9 H9 N O4	35.29	-0.00071	-3.65	195.053	195.052	4.008	1	1.71527e+08	14	1	67.5	26.8		5	5	4	DDA for preferred ion	2.87699e+07	2.73951e+07	2.09439e+07	1.12124e+07	3.04658e+07	1.82247e+07	1.82679e+07	8.84182e+06	2.98232e+07	1.21671e+07	1.90139e+07	1.5567e+07	3.07311e+07	1.72611e+07	6.48337e+07	749282	3.9229e+07	1.59785e+07	2.05443e+07	2.39122e+07	3.48013e+07	2.52633e+07	5.00113e+07	1.87289e+07	4.91194e+07	2.78721e+07	4.92652e+07	3.85271e+07	3.52196e+07	1.89098e+07	3.76009e+07
Succinic acid	C4 H6 O4	31.25	-0.00109	-9.21	118.027	118.026	1.84	1	1.68339e+08	8	0				5	2	2	DDA for preferred ion	2.91728e+07	2.42834e+07	3.16768e+07	1.71835e+07	4.76639e+07	2.42945e+07	3.21959e+07	1.06751e+07	4.81645e+07	3.03906e+07	2.03328e+07	1.4582e+07	2.19638e+07	1.37324e+07	4.42207e+07	1.52271e+07	3.83025e+07	1.60893e+07	3.83791e+07	2.65545e+07	3.59738e+07	2.09246e+07	3.04127e+07	1.37659e+07	4.97231e+07	2.08008e+07	4.33574e+07	2.62551e+07	3.25898e+07	1.99033e+07	4.82417e+07
4-(2-Hydroxyethyl)phenyl hydrogen sulfate	C8 H10 O5 S	15.79	-0.00023	-1.06	218.025	218.025	1.964	1	1.66971e+08	2	0				5	19	18	DDA for preferred ion	2.12734e+07	2.4676e+07	3.50592e+07	1.92135e+07	4.89901e+07	2.39118e+07	3.09725e+07	1.35397e+07	4.80122e+07	2.41857e+07	1.35864e+07	1.10289e+07	4.42491e+07	2.23186e+07	3.94347e+07	1.00987e+07	2.95307e+07	2.01533e+07	3.96986e+07	1.99948e+07	4.53051e+07	3.10919e+07	3.64206e+07	1.77722e+07	4.76484e+07	2.11165e+07	7.01974e+07	3.13914e+07	3.21456e+07	2.15918e+07	5.42442e+07
Oleic acid	C18 H34 O2	23.53	0.00014	0.51	282.256	282.256	1.526	1	1.57305e+08	12	8	99.8	10		5	5	2	DDA for preferred ion	1.31773e+07	1.10476e+07	1.02114e+07	5.38042e+06	1.44876e+07	7.53773e+06	1.38408e+07	8.35335e+06	4.48874e+07	3.31621e+07	7.77362e+06	5.26582e+06	1.86238e+07	1.51223e+07	7.01744e+06	2.87585e+06	8.6437e+06	5.58283e+06	1.88976e+07	1.35035e+07	4.1391e+07	3.1169e+07	4.81051e+07	2.81425e+07	1.13327e+07	5.10426e+06	4.9922e+06	2.92345e+06	9.42109e+06	6.34408e+06	2.58317e+07
7-Oxoheptanoic acid	C7 H12 O3	47.06	-0.00088	-6.11	144.079	144.078	2.901	0.144	1.5511e+08	9	0				5	12	11	DDA for preferred ion	1.40441e+07	1.20917e+07	2.07833e+07	1.27036e+07	1.49221e+07	6.27453e+06	5.31502e+07	2.16699e+07	2.22289e+07	1.05995e+07	3.60761e+06	2.63075e+06	2.04972e+07	1.8214e+07	1.85539e+07	1.07993e+06	4.38154e+07	3.10523e+07	9.90939e+06	7.62039e+06	1.55482e+07	1.24684e+07	9.81516e+07	4.66311e+07	2.76276e+07	1.3067e+07	1.95049e+07	8.02855e+06	4.0153e+07	2.02304e+07	5.90235e+07
Diethyl (2R,3R)-2-hydroxy-3-methylsuccinate	C9 H16 O5	11.11	-0.00069	-3.38	204.1	204.099	2.931	1	1.53243e+08	2	0				5	8	7	DDA for preferred ion	1.26572e+07	1.07207e+07	2.89725e+07	1.69575e+07	1.86744e+07	1.19203e+07	4.68761e+07	2.31414e+07	1.61697e+07	1.15544e+07	7.47375e+06	6.5956e+06	2.66157e+07	2.44665e+07	1.5109e+07	7.6109e+06	4.61406e+07	5.05643e+07	1.2745e+07	1.18056e+07	2.42228e+07	1.57043e+07	9.06685e+07	4.3599e+07	1.97225e+07	1.47759e+07	1.86529e+07	1.26312e+07	3.16364e+07	2.38166e+07	1.12413e+08
Dodecyl sulfate	C12 H26 O4 S	25	6e-05	0.21	266.155	266.155	1.298	1	1.48999e+08	1	2	99.3	10		5	9	9	DDA for preferred ion	4.11155e+07	3.91897e+07	1.43432e+07	8.04614e+06	2.34646e+07	1.30656e+07	3.92457e+07	1.35493e+07	1.32106e+08	8.67577e+07	2.15845e+07	1.76078e+07	3.90041e+07	3.72398e+07	7.76004e+06	3.64792e+06	2.06426e+07	1.75035e+07	7.49269e+07	5.46823e+07	8.20962e+07	7.1448e+07	1.46226e+08	9.32398e+07	2.75587e+07	1.44275e+07	1.57415e+07	1.10153e+07	1.28465e+07	9.24048e+06	9.2227e+07
Anthranilic acid	C7 H7 N O2	12.5	-0.00109	-7.95	137.048	137.047	2.486	1	1.48798e+08	15	6	98.9	9.9		5	7	5	DDA for preferred ion	2.32574e+07	1.89529e+07	3.92558e+07	1.88363e+07	5.65493e+07	2.76794e+07	1.20241e+07	4.00909e+06	7.48828e+07	4.99061e+07	9.04443e+06	7.99238e+06	3.50327e+06	2.00441e+06	1.86719e+07	5.2836e+06	4.08247e+07	2.13767e+07	5.96674e+07	4.18007e+07	2.637e+07	1.97392e+07	2.00676e+07	9.16025e+06	2.24835e+07	1.13749e+07	4.5076e+07	3.107e+07	3.16394e+07	1.713e+07	1.37287e+07
2-Keto-glutaramic acid	C5 H7 N O4	18.92	-0.00104	-7.18	145.038	145.036	4.966	1	1.48767e+08	2	0				5	29	10	DDA for preferred ion	4.734e+06	3.09567e+06	4.17079e+06	2.19564e+06	8.64818e+06	2.25343e+06	3.65443e+06	1.29973e+06	2.02314e+07	1.15422e+07	1.41005e+07	8.41493e+06	5.83031e+06	3.35487e+06	4.32293e+06	121272	7.21351e+06	2.35782e+06	2.19419e+07	1.2192e+07	4.1392e+06	2.80634e+06	2.06328e+06	956716	4.3748e+06	2.05433e+06	1.32413e+07	7.46856e+06	1.05523e+07	2.4878e+06	1.10236e+08
4-ACETAMIDOBUTYRIC ACID	C6 H11 N O3	27.78	-0.00103	-7.08	145.074	145.073	5.842	1	1.46799e+08	17	0				5	24	14	DDA for preferred ion	1.00627e+07	1.40919e+07	7.94661e+06	5.51355e+06	4.13254e+07	1.15355e+07	2.06973e+07	6.80335e+06	4.34011e+07	2.4041e+07	7.03628e+06	7.3939e+06	1.78563e+07	9.40004e+06	2.09306e+07	623300	1.18787e+07	4.89642e+06	3.68374e+07	1.94208e+07	2.95748e+07	1.57687e+07	2.27352e+07	8.49412e+06	3.27612e+07	1.718e+07	3.23516e+07	1.91614e+07	1.60466e+07	1.3435e+07	2.49684e+07
Erythritol	C4 H10 O4	40	-0.00093	-7.6	122.058	122.057	3.037	1	1.41282e+08	3	0				5	28	17	DDA for preferred ion	2.88177e+07	4.7862e+07	4.20379e+07	1.91887e+07	3.2247e+07	1.5235e+07	4.28179e+07	2.74395e+07	4.36704e+07	3.19637e+07	3.36103e+07	2.36182e+07	2.96211e+07	2.332e+07	4.20125e+07	2.01688e+07	2.36008e+07	1.81443e+07	2.16747e+07	1.27501e+07	3.53936e+07	4.17674e+07	3.52321e+07	1.57845e+07	3.8234e+07	2.43421e+07	4.35961e+07	3.23833e+07	3.20521e+07	2.10699e+07	1.69937e+08
2,6-Dideoxy-3-O-methyl-L-arabino-hexopyranose	C7 H14 O4	28.92	-0.00093	-5.72	162.089	162.088	3.687	1	1.41042e+08	7	0				5	15	6	DDA for preferred ion	1.02643e+07	1.03492e+07	7.63128e+06	4.52703e+06	3.82303e+07	1.35834e+07	8.95467e+06	4.56465e+06	3.33678e+07	1.39843e+07	6.17405e+06	5.92053e+06	1.22852e+07	5.96954e+06	3.94746e+07	8.93296e+06	2.84527e+07	9.13158e+06	3.39501e+07	2.28763e+07	2.26571e+07	1.99195e+07	1.14754e+07	5.81777e+06	1.74781e+07	1.12197e+07	3.054e+07	1.75104e+07	2.00751e+07	9.17505e+06	2.68036e+07
Pimelic acid	C7 H12 O4	38.46	-0.00097	-6.08	160.074	160.073	10.021	0.222	1.40378e+08	13	4	98.1	92.9		5	15	15	DDA for preferred ion	1.35261e+07	1.66417e+07	1.44222e+07	1.03196e+07	2.63676e+07	1.66277e+07	1.41451e+07	7.90806e+06	2.20433e+07	1.27828e+07	8.37036e+06	6.10859e+06	1.00416e+07	1.13863e+07	1.76354e+07	6.91881e+06	1.56295e+07	7.93716e+06	1.90199e+07	1.20824e+07	2.13706e+07	2.20136e+07	1.4371e+07	8.77852e+06	9.55145e+06	1.36259e+07	2.07102e+07	2.06828e+07	1.11429e+07	1.34197e+07	2.5802e+07
3-Phenoxypropionic acid	C9 H10 O3	19.51	-0.00099	-5.95	166.063	166.062	2.823	0.213	1.37185e+08	46	11	87.3	9.4	72.2	5	10	10	DDA for preferred ion	2.06296e+07	1.44172e+07	3.04807e+07	1.68218e+07	5.43199e+07	3.52072e+07	1.33906e+07	1.29755e+07	7.62589e+07	4.80793e+07	4.05476e+07	2.57935e+07	2.01008e+07	1.31293e+07	4.28205e+07	9.46718e+06	5.45652e+07	2.59362e+07	3.06069e+07	1.94159e+07	3.56767e+07	2.98242e+07	2.94831e+07	1.49148e+07	5.14607e+07	2.39192e+07	5.50866e+07	5.4794e+07	2.7215e+07	2.1466e+07	1.39842e+07
3-Methoxy-4-hydroxyphenylethyleneglycol sulfate	C9 H12 O7 S	41.67	-0.00014	-0.52	264.03	264.03	2.309	0.109	1.34692e+08	2	1			60.7	5	19	19	DDA for preferred ion	3.61572e+07	2.70926e+07	2.11094e+07	1.03064e+07	5.33835e+07	1.60614e+07	2.10708e+07	6.75998e+06	3.96321e+07	2.59813e+07	1.34936e+07	9.35027e+06	8.8523e+06	4.2273e+06	2.33773e+07	1.09105e+07	3.3323e+07	1.23903e+07	3.50783e+07	1.89685e+07	2.56328e+07	3.56104e+07	3.68176e+07	1.10034e+07	4.41878e+07	1.31935e+07	5.33329e+07	1.5789e+07	2.48543e+07	1.23319e+07	4.46998e+07
2,2-Bis(hydroxymethyl)propionic acid	C5 H10 O4	25.81	-0.00115	-8.56	134.058	134.057	4.877	1	1.29509e+08	18	0				5	12	12	DDA for preferred ion	7.24431e+06	5.56915e+06	6.88324e+06	1.95952e+06	1.03347e+07	2.15793e+06	1.17204e+07	1.44298e+06	1.17763e+07	4.63121e+06	2.17223e+06	1.69901e+06	4.69282e+06	2.44125e+06	7.64493e+06	1.22554e+06	8.49894e+06	1.82744e+06	6.41542e+06	3.46312e+06	5.97699e+06	3.84502e+06	4.01298e+06	1.28119e+06	8.4765e+06	1.93887e+06	1.05383e+07	4.59801e+06	4.58369e+06	1.89938e+06	3.16549e+06
4-Dodecylbenzenesulfonic acid	C18 H30 O3 S	23.53	0.0001	0.31	326.192	326.192	1.325	1	1.26094e+08	2	3	99.4	10		5	3	3	DDA for preferred ion	5.9255e+07	5.029e+07	4.62373e+07	2.33015e+07	1.48059e+07	9.4378e+06	2.82875e+07	1.10093e+07	1.00995e+08	5.11213e+07	2.91579e+07	1.95681e+07	4.66137e+07	3.20793e+07	2.25947e+07	7.90676e+06	1.93856e+07	1.46792e+07	5.8785e+07	4.14085e+07	1.0576e+08	8.69326e+07	9.46008e+07	5.21314e+07	1.6405e+07	1.11568e+07	9.25716e+06	6.1703e+06	1.36563e+07	1.17471e+07	7.35314e+07
alpha-Ketoglutaric acid	C5 H6 O5	35.29	-0.00108	-7.38	146.022	146.02	5.156	1	1.23725e+08	7	0				5	12	12	DDA for preferred ion	3.05499e+07	3.04611e+07	3.48816e+07	1.31681e+07	9.2483e+07	3.0045e+07	3.92242e+07	8.61512e+06	6.8229e+06	4.01122e+06	5.18672e+06	3.33392e+06	1.3713e+07	5.99442e+06	1.36707e+07	1.75722e+06	3.63488e+07	1.18303e+07	3.01031e+07	2.21441e+07	1.75318e+07	8.39349e+06	6.15495e+07	2.58557e+07	2.56934e+07	8.32274e+06	6.32653e+06	3.18299e+06	3.09572e+07	1.56615e+07	1.5124e+07
D-Glucono-delta-lactone	C6 H10 O6	38.1	-0.00082	-4.61	178.048	178.047	1.827	0.163	1.22249e+08	39	0				5	2	2	DDA for preferred ion	1.8332e+07	1.45058e+07	2.10895e+07	1.11978e+07	3.13807e+07	1.64839e+07	1.9e+07	7.51271e+06	2.88146e+07	2.12115e+07	1.22551e+07	9.23677e+06	1.32147e+07	9.55851e+06	2.72738e+07	1.01837e+07	2.70519e+07	1.0903e+07	2.38184e+07	1.63067e+07	2.38939e+07	1.28268e+07	1.89643e+07	9.62824e+06	3.01196e+07	1.2343e+07	2.57312e+07	1.57341e+07	2.01105e+07	1.29697e+07	3.18606e+07
Pipecolic acid	C6 H11 N O2	16	-0.00113	-8.75	129.079	129.078	5.781	1	1.18641e+08	19	3	98.7	9.9		5	22	20	DDA for preferred ion	6.98714e+06	7.86226e+06	6.8858e+06	4.09957e+06	3.95638e+06	1.75146e+06	6.91151e+06	3.26295e+06	6.9427e+06	3.33412e+06	1.1961e+07	5.42163e+06	1.7259e+07	9.34471e+06	7.53953e+06	69569.1	1.24608e+07	4.86327e+06	5.48903e+06	3.48975e+06	7.85263e+06	5.49606e+06	5.12919e+06	3.33089e+06	4.87701e+06	2.62394e+06	1.01345e+07	5.55728e+06	7.36187e+06	5.80205e+06	1.08699e+08
1-Methyl-3,6-(1H,2H)-pyridazinedione	C5 H6 N2 O2	20	-0.00118	-9.33	126.043	126.042	1.816	0.118	1.14928e+08	3	1	90.5	9.5		5	18	14	DDA for preferred ion	5.00466e+06	3.18086e+06	4.88647e+06	2.67255e+06	6.35251e+06	2.5203e+06	1.11321e+08	4.47091e+07	9.75276e+06	5.61064e+06	2.23329e+06	2.06876e+06	8.9405e+06	7.41729e+06	5.2268e+06	1.13776e+06	3.36973e+07	1.72142e+07	8.72179e+06	6.27043e+06	6.67774e+06	4.60381e+06	7.38701e+07	3.35466e+07	5.01825e+06	2.48276e+06	1.02177e+07	8.65235e+06	5.04149e+06	3.58881e+06	8.55778e+06
Xylenesulfonate	C8 H10 O3 S	29.41	-0.00074	-3.96	186.035	186.034	1.777	1	1.10467e+08	0	1	99	81.1		5	14	12	DDA for preferred ion	3.46634e+06	2.89922e+06	9.38604e+06	3.97263e+06	1.94293e+07	6.46501e+06	2.08368e+06	551468	3.41282e+06	1.81059e+06	3.95834e+06	2.98326e+06	1.52193e+06	606891	2.02376e+06	590084	8.09842e+06	3.68874e+06	2.34479e+06	1.1151e+06	1.31261e+07	8.18029e+06	2.38057e+06	530591	4.81514e+06	1.58263e+06	3.6438e+06	1.63383e+06	3.7574e+06	1.86179e+06	4.19606e+06
guaiacol sulfate	C7 H8 O5 S	23.53	-0.0006	-2.93	204.009	204.009	1.316	1	1.09372e+08	1	0				5	12	12	DDA for preferred ion	2.34573e+07	1.83671e+07	1.33798e+07	1.20186e+07	1.13794e+07	9.79944e+06	1.73794e+07	9.37646e+06	1.95148e+07	1.64473e+07	1.03427e+07	6.91669e+06	1.71963e+07	1.06707e+07	2.84089e+07	1.2303e+07	1.86994e+07	1.4395e+07	1.22672e+07	7.53062e+06	2.47681e+07	2.21047e+07	1.4909e+07	1.30463e+07	3.20591e+07	2.21718e+07	4.07502e+07	1.8823e+07	1.07158e+07	6.94075e+06	1.44023e+07
Suberic acid	C8 H14 O4	46.81	-0.0008	-4.6	174.089	174.088	6.16	1	1.08923e+08	8	2	87.9	9.4		5	14	13	DDA for preferred ion	2.80008e+07	2.18946e+07	1.84174e+07	1.26057e+07	3.16884e+07	1.42067e+07	2.57318e+07	9.08843e+06	2.60295e+07	1.54282e+07	1.18224e+07	1.30056e+07	2.86348e+07	1.75273e+07	3.44788e+07	9.20296e+06	2.54561e+07	1.17009e+07	2.28159e+07	1.81616e+07	2.96644e+07	2.26785e+07	2.02532e+07	1.16026e+07	3.16051e+07	1.3793e+07	2.88409e+07	1.86843e+07	1.31318e+07	1.03949e+07	3.40345e+07
6-Oxohexanoic acid	C6 H10 O3	24	-0.00116	-8.92	130.063	130.062	1.951	0.113	1.06878e+08	25	0				5	6	3	DDA for preferred ion	2.98489e+07	2.02615e+07	3.5121e+07	1.73016e+07	4.24168e+07	1.56379e+07	5.88022e+07	1.39675e+07	2.30927e+07	1.30984e+07	1.30487e+07	1.03872e+07	1.6116e+07	8.46662e+06	3.35085e+07	1.04183e+07	3.13797e+07	1.41554e+07	2.01864e+07	1.35855e+07	3.84616e+07	2.57782e+07	5.06829e+07	2.22177e+07	4.11126e+07	1.56563e+07	3.17492e+07	1.77645e+07	4.04331e+07	2.26574e+07	1.98001e+07
Vitamin C	C6 H8 O6	26.67	-0.00111	-6.3	176.032	176.031	2.161	1	1.06188e+08	24	0				5	13	6	DDA for preferred ion	2.40475e+07	2.82303e+07	2.68668e+07	1.7277e+07	4.80242e+07	2.74739e+07	3.0032e+07	1.3349e+07	1.03656e+07	3.32211e+07	1.60726e+07	1.04212e+07	2.87818e+07	1.3731e+07	3.7551e+07	1.6731e+07	1.97295e+07	1.78753e+07	3.96873e+07	2.85128e+07	3.13905e+07	3.30084e+07	2.62884e+07	1.72365e+07	5.00024e+07	2.29489e+07	2.88295e+07	2.83481e+07	2.66236e+07	2.24571e+07	3.22506e+07
Citraconic acid	C5 H6 O4	20	-0.00115	-8.82	130.027	130.025	2.919	0.155	1.06069e+08	11	3	99.7	10		5	22	22	DDA for preferred ion	1.0809e+07	7.13554e+06	1.51562e+07	6.45917e+06	2.05153e+07	4.57486e+06	3.98883e+07	3.392e+07	2.42874e+07	1.43778e+07	6.20812e+06	3.70526e+06	1.12863e+08	4.77468e+07	1.84585e+07	2.43963e+06	1.43532e+07	4.83858e+06	1.0082e+07	7.08737e+06	2.19073e+07	1.38666e+07	2.97648e+07	1.07919e+07	2.31711e+07	8.94726e+06	2.11835e+07	1.39867e+07	9.908e+06	7.03342e+06	1.6138e+07
Pyruvic acid	C3 H4 O3	15.38	-0.00135	-15.29	88.016	88.0147	2.783	1	1.04384e+08	0	2	95.4	9.8		5	17	17	DDA for preferred ion	3.56815e+07	2.23057e+07	2.01157e+07	6.30211e+06	2.75909e+07	1.29438e+07	6.02062e+07	2.37759e+07	3.68978e+07	1.89192e+07	2.00964e+07	2.00842e+07	1.57226e+07	1.05698e+07	5.38672e+07	1.02944e+07	2.49093e+07	1.38737e+07	2.28182e+07	2.04191e+07	2.47528e+07	1.75855e+07	3.17143e+07	2.49842e+07	3.29154e+07	9.758e+06	4.96425e+07	2.46338e+07	2.45002e+07	1.4417e+07	3.93547e+07
Crotonic acid	C4 H6 O2	25	-0.00138	-16.08	86.0368	86.0354	10.061	1	1.02095e+08	0	4	98.5	9.9		5	15	4	DDA for preferred ion	6.20042e+06	5.1908e+06	2.82871e+06	6.54166e+06	1.26137e+07	1.21545e+07	6.76463e+06	3.54931e+06	8.94255e+06	8.44658e+06	6.22097e+06	1.47175e+07	1.00192e+07	1.39993e+07	1.11271e+07	2.04454e+07	9.08012e+06	9.58803e+06	8.94318e+06	7.27355e+06	8.49994e+06	7.24513e+06	1.11552e+06	3.09494e+06	3.21255e+06	6.59445e+06	1.30659e+07	1.0952e+07	6.46043e+06	4.16175e+06	2.34396e+07
Hexitol	C6 H14 O6	35.71	-0.00083	-4.58	182.079	182.078	3.046	1	1.01531e+08	11	0				5	36	22	DDA for preferred ion	2.33854e+07	3.71007e+07	3.26254e+07	1.49363e+07	2.38301e+07	1.12454e+07	2.86715e+07	1.14414e+07	3.51646e+07	2.26892e+07	2.56878e+07	1.75727e+07	9.55525e+06	1.64025e+07	2.89954e+07	1.04128e+07	1.63955e+07	1.3752e+07	1.45597e+07	8.56375e+06	2.31778e+07	3.58249e+07	2.87265e+07	1.83355e+07	2.69238e+07	1.77358e+07	3.02674e+07	2.26233e+07	2.25596e+07	1.46287e+07	1.37655e+08
Acetanilide	C8 H9 N O	10	-0.00111	-8.22	135.068	135.067	3.051	0.164	1.00461e+08	16	0				5	7	7	DDA for preferred ion	2.39369e+07	2.50368e+07	2.5165e+07	1.37136e+07	2.94495e+07	2.40027e+07	2.28466e+07	9.81099e+06	4.66246e+07	1.8404e+07	1.27648e+07	1.13754e+07	1.62235e+07	9.2712e+06	2.4918e+07	1.76686e+07	1.63468e+07	1.08282e+07	2.92184e+07	2.21079e+07	3.66913e+07	3.74254e+07	1.39885e+07	1.15949e+07	3.51451e+07	2.97196e+07	3.71115e+07	2.75498e+07	2.89523e+07	1.45898e+07	2.53667e+07
Citraconic acid	C5 H6 O4	10.53	-0.00115	-8.82	130.027	130.025	3.52	0.155	1.00414e+08	11	6	85.8	9.3		5	40	35	DDA for preferred ion	1.0606e+07	1.18097e+07	1.14817e+07	4.69671e+06	1.44868e+07	5.61717e+06	949428	3.59475e+06	4.61773e+06	8.16747e+06	1.60681e+07	7.19923e+06	5.79397e+07	1.79075e+07	2.86546e+07	5.69129e+06	1.52528e+07	7.06074e+06	8.74492e+06	6.71804e+06	1.33166e+07	1.45731e+07	1.30246e+07	4.0876e+06	1.65874e+07	7.62559e+06	3.54261e+07	6.85522e+06	1.56016e+07	4.26644e+06	3.107e+07
D-(+)-Arabitol	C5 H12 O5	44.44	-0.00096	-6.28	152.068	152.068	3.976	1	9.89431e+07	8	6	65.2	55.3	63.9	5	8	8	DDA for preferred ion	1.51187e+07	1.32844e+07	1.14726e+07	7.94515e+06	8.95341e+06	3.64674e+06	1.15163e+07	4.50782e+06	1.76981e+07	1.16812e+07	1.80055e+07	1.93797e+07	1.19184e+07	1.05935e+07	1.71671e+07	4.12289e+06	1.48989e+07	7.63143e+06	6.46001e+06	5.81154e+06	2.56677e+07	1.96013e+07	1.31247e+07	4.41691e+06	1.73724e+07	9.16002e+06	2.06626e+07	1.34324e+07	1.66244e+07	1.06225e+07	6.18818e+07
3-Oxooctanoic acid	C8 H14 O3	28	-0.00097	-6.15	158.094	158.093	2.52	0.15	9.35128e+07	18	0				5	29	20	DDA for preferred ion	3.37521e+07	2.65019e+07	2.79954e+07	1.63177e+07	4.69658e+07	3.31364e+07	4.97917e+07	1.82154e+07	4.44271e+07	2.8755e+07	1.02097e+07	5.57463e+06	3.15034e+06	4.81394e+06	3.42191e+07	5.20576e+06	2.67524e+07	1.62236e+07	2.8668e+07	2.53082e+07	4.48496e+06	1.38378e+06	5.56805e+07	1.42243e+07	4.70653e+07	2.50442e+07	4.5866e+07	1.70087e+07	2.74117e+07	1.79121e+07	1.27864e+07
N-[(3E)-3-Heptenoyl]glycine	C9 H15 N O3	17.86	-0.0007	-3.8	185.105	185.104	2.505	1	9.25847e+07	11	0				5	34	22	DDA for preferred ion	1.7873e+07	1.57241e+07	1.88367e+07	8.27454e+06	4.84362e+07	9.83141e+06	1.37793e+07	7.00298e+06	3.08524e+07	1.87056e+07	8.17022e+06	6.71503e+06	9.41614e+06	6.38466e+06	2.48852e+07	3.93385e+06	5.62365e+07	1.64278e+07	2.33124e+07	1.73575e+07	2.35691e+07	1.7025e+07	1.57889e+07	7.66927e+06	3.01226e+07	1.63187e+07	2.89326e+07	1.95523e+07	1.88939e+07	1.17135e+07	2.22578e+07
Gentisic acid	C7 H6 O4	28.57	-0.001	-6.48	154.027	154.026	1.359	1	9.14909e+07	10	9	80.5	33.7	68.2	5	12	7	DDA for preferred ion	1.45811e+07	1.19804e+07	1.4597e+07	9.45517e+06	2.32889e+07	1.1399e+07	2.52057e+07	1.06121e+07	1.86954e+07	1.45404e+07	8.2593e+06	6.26237e+06	1.43218e+07	9.79347e+06	1.56323e+07	8.86373e+06	1.67201e+07	1.1143e+07	1.64519e+07	1.49541e+07	1.18435e+07	1.07025e+07	1.36318e+07	1.06171e+07	1.49497e+07	1.15702e+07	1.62924e+07	1.2082e+07	1.5737e+07	1.21811e+07	2.31227e+07
octenedioic acid	C8 H12 O4	14.71	-0.00084	-4.89	172.074	172.073	2.274	1	9.08649e+07	6	15			68.9	5	12	11	DDA for preferred ion	8.30245e+06	1.26883e+07	1.30716e+07	8.67832e+06	2.18463e+07	1.85092e+07	6.20701e+06	5.58996e+06	1.46917e+07	8.36158e+06	5.87244e+06	6.46135e+06	8.14105e+06	5.83979e+06	9.14032e+06	3.64166e+06	1.02264e+07	8.26502e+06	1.09392e+07	9.1726e+06	1.86695e+07	1.92365e+07	9.66776e+06	1.15906e+07	2.04636e+07	1.36628e+07	2.01123e+07	1.60196e+07	9.15504e+06	7.04329e+06	1.29804e+07
Hexitol	C6 H14 O6	57.45	-0.00081	-4.46	182.079	182.078	5.234	1	8.9795e+07	11	0				5	31	31	DDA for preferred ion	1.20223e+07	8.58201e+06	5.63258e+06	1.31774e+06	6.17217e+06	2.67784e+06	6.8567e+06	848368	1.09839e+07	6.1161e+06	1.23446e+07	6.91324e+06	7.42623e+06	3.13849e+06	5.85705e+06	1.25128e+06	7.35587e+06	1.70772e+06	3.10699e+06	1.78508e+06	1.3612e+07	9.99569e+06	4.25913e+06	994921	7.59343e+06	1.51744e+06	9.61549e+06	4.23582e+06	8.928e+06	4.36811e+06	8.55467e+07
CAPSO	C9 H19 N O4 S	22.73	-0.00024	-1.03	237.103	237.103	2.289	0.072	8.67781e+07	0	3	89.1	39.2		5	12	10	DDA for preferred ion	1.92174e+07	2.02164e+07	1.74267e+07	9.93241e+06	4.43407e+07	1.32022e+07	2.12365e+07	6.44786e+06	1.88959e+07	7.31914e+06	1.40462e+07	1.0089e+07	4.77902e+06	1.92481e+06	3.01047e+07	1.08754e+07	1.6197e+07	8.52735e+06	1.24347e+07	5.55771e+06	1.8377e+07	1.38703e+07	1.66466e+07	9.01053e+06	2.41854e+07	1.07301e+07	1.92529e+07	1.27957e+07	1.85576e+07	1.1915e+07	1.8858e+07
Pyrogallol-2-O-sulphate	C6 H6 O6 S	13.16	-0.00056	-2.74	205.989	205.988	1.302	0.111	8.61265e+07	3	0				5	7	7	DDA for preferred ion	3.56162e+07	3.10135e+07	3.11191e+07	2.1256e+07	2.66364e+07	1.70978e+07	2.94509e+07	1.46836e+07	5.71975e+07	3.87074e+07	2.73434e+07	1.61357e+07	1.60605e+07	1.11242e+07	4.26944e+07	1.97639e+07	3.0974e+07	1.69288e+07	3.27266e+07	2.66374e+07	3.57084e+07	2.84318e+07	3.53645e+07	2.30176e+07	4.16489e+07	2.4494e+07	3.33428e+07	2.42577e+07	3.02949e+07	2.26487e+07	3.83042e+07
Suberic acid	C8 H14 O4	42.86	-0.00084	-4.85	174.089	174.088	9.453	0.267	8.316e+07	8	3	96.8	86.3		5	18	17	DDA for preferred ion	2.58977e+07	1.21299e+07	8.72842e+06	5.13826e+06	1.17159e+07	7.66609e+06	3.49098e+07	1.39597e+07	1.74372e+07	6.29971e+06	3.18672e+06	2.46184e+06	1.7262e+07	2.40703e+07	2.84032e+07	1.60928e+07	1.21082e+07	5.79968e+06	2.0836e+07	1.45542e+07	2.201e+07	9.95147e+06	1.9236e+07	1.50779e+07	1.69192e+07	1.57352e+07	1.25573e+07	5.37425e+06	6.05268e+06	4.01456e+06	1.51798e+07
Aceglutamide	C7 H12 N2 O4	61.54	-0.00071	-3.76	188.08	188.079	6.587	1	8.16022e+07	3	0				5	5	4	DDA for preferred ion	2.2464e+07	1.84018e+07	1.1192e+07	5.82096e+06	8.62106e+06	4.34892e+06	1.19842e+07	3.77319e+06	2.41575e+07	1.14698e+07	2.89575e+07	2.53231e+07	1.56168e+07	1.7107e+07	1.65592e+07	45603.7	1.99141e+07	7.52687e+06	1.54118e+07	1.2805e+07	2.092e+07	1.25596e+07	5.84728e+06	3.06261e+06	1.34796e+07	7.18532e+06	3.2149e+07	2.08946e+07	1.28505e+07	8.30108e+06	7.22368e+07
Azelaic acid	C9 H16 O4	34.62	-0.00073	-3.87	188.105	188.104	8.661	1	7.59473e+07	11	4	96.7	85.8	82.3	5	13	3	DDA for preferred ion	1.99858e+07	2.64585e+07	1.35116e+07	9.57373e+06	1.46253e+07	1.17627e+07	2.39493e+07	9.63338e+06	1.46577e+07	6.44388e+06	9.0252e+06	6.0704e+06	2.31581e+07	2.50691e+07	2.91377e+07	98716.6	4.0073e+07	1.08459e+07	5.05226e+06	3.40558e+06	4.63512e+07	2.22542e+07	1.85862e+07	7.04923e+06	1.9509e+07	9.42789e+06	8.08993e+06	6.90306e+06	6.19786e+06	3.30149e+06	2.32011e+07
(5-Benzyl-3,6-dioxo-2-piperazinyl)acetic acid	C13 H14 N2 O4	14.63	2e-05	0.06	262.095	262.095	3.896	1	7.49734e+07	1	0				5	29	29	DDA for preferred ion	1.52623e+07	1.02142e+07	1.02914e+07	6.03121e+06	1.70168e+07	7.77669e+06	1.57098e+07	6.59133e+06	2.46809e+07	1.65343e+07	6.55926e+06	6.4921e+06	1.65625e+07	1.5204e+07	3.05822e+07	1.31302e+07	1.90411e+07	6.33528e+06	2.32513e+07	1.51436e+07	2.73897e+07	1.47145e+07	1.52718e+07	8.37675e+06	3.13734e+07	1.32521e+07	4.0921e+07	2.46754e+07	1.04642e+07	7.29815e+06	2.20829e+07
4-Methylphenol	C7 H8 O	12.5	-0.00125	-11.53	108.058	108.056	3.7	1	7.377e+07	0	1	99.9	10		5	13	13	DDA for preferred ion	1.2569e+07	9.09345e+06	7.18116e+06	3.24682e+06	7.03096e+06	3.58457e+06	2.3716e+06	4.94557e+06	6.22136e+06	4.20181e+06	2.34324e+06	1.95841e+06	3.03538e+07	1.37113e+07	1.73075e+07	6.57331e+06	1.6336e+07	9.25052e+06	5.79304e+06	3.4088e+06	9.55393e+06	8.50083e+06	1.55997e+07	6.01305e+06	1.62454e+07	1.06976e+07	7.83595e+06	6.63183e+06	5.90332e+06	3.56371e+06	2.46468e+07
6-Oxohexanoic acid	C6 H10 O3	36.92	-0.0012	-9.21	130.063	130.062	2.429	0.113	7.34157e+07	25	0				5	41	38	DDA for preferred ion	2.39745e+07	2.29433e+07	3.58086e+07	1.36723e+07	3.91107e+07	2.36433e+07	2.17737e+07	1.50675e+07	1.8771e+07	1.48353e+07	1.24637e+07	8.1105e+06	8.15738e+06	2.94004e+06	2.6014e+07	8.29843e+06	3.03365e+07	1.67916e+07	2.06559e+07	1.56265e+07	2.22185e+07	1.51818e+07	3.69921e+07	1.78004e+07	2.91595e+07	2.21065e+07	3.20163e+07	2.41366e+07	4.49576e+07	2.68357e+07	1.20528e+07
10-HDA	C10 H18 O3	17.42	-0.00069	-3.68	186.126	186.125	2.434	0.209	7.2528e+07	21	3	88.1	9.4		5	9	9	DDA for preferred ion	1.49458e+07	1.42702e+07	1.89932e+07	1.00569e+07	1.12422e+07	1.34542e+07	1.30044e+07	4.95345e+06	2.03285e+07	1.38902e+07	7.60897e+06	5.3766e+06	6.95251e+06	4.47148e+06	1.60076e+07	4.42187e+06	2.78198e+07	1.01831e+07	1.66958e+07	1.7505e+07	2.59432e+07	1.58128e+07	2.03055e+07	9.19231e+06	2.31225e+07	9.19516e+06	1.95108e+07	1.0751e+07	1.78139e+07	8.80001e+06	9.47117e+06
2-Oxobutyric acid	C4 H6 O3	27.27	-0.00122	-12	102.032	102.03	9.207	1	7.22391e+07	0	2	83.9	9.2		5	18	11	DDA for preferred ion	1.93454e+06	1.27731e+06	732908	91824.2	834144	148666	322892	78316.6	830735	214284	4.82931e+06	3.62742e+06	3.17106e+06	1.0784e+06	1.0226e+06	680443	1.96849e+06	462646	679193	383149	1.34413e+06	682316	146511	931371	481057	84474.8	1.32418e+06	635000	1.70958e+06	111666	7.91909e+07
3-Methylazelaic acid	C10 H18 O4	32.28	-0.00067	-3.34	202.121	202.12	2.311	0.213	7.20712e+07	9	0				5	14	14	DDA for preferred ion	1.82405e+07	1.13671e+07	1.46832e+07	5.55297e+06	2.85118e+07	7.04986e+06	7.33581e+06	2.21126e+06	1.88421e+07	1.05452e+07	5.08191e+06	3.92919e+06	3.86231e+06	1.86775e+06	1.7339e+07	4.67519e+06	1.40189e+07	9.58811e+06	1.21656e+07	4.26412e+06	1.67167e+07	1.23981e+07	1.5052e+07	6.06383e+06	2.28335e+07	7.07619e+06	2.21902e+07	1.47208e+07	1.15556e+07	4.75652e+06	2.1807e+06
3-Oxooctanoic acid	C8 H14 O3	37.5	-0.00097	-6.17	158.094	158.093	2.056	0.15	7.18976e+07	18	0				5	20	10	DDA for preferred ion	2.81171e+07	1.40787e+07	1.07556e+07	5.99316e+06	1.40219e+07	6.11519e+06	1.08415e+07	6.86063e+06	1.8197e+07	1.37075e+07	6.38103e+06	4.71629e+06	1.57325e+07	1.23811e+07	2.13116e+06	2.36671e+06	1.02878e+07	2.98935e+06	8.18664e+06	6.4183e+06	5.81329e+07	3.75143e+07	1.38035e+07	5.07844e+06	2.06429e+07	1.10509e+07	4.8839e+06	4.88561e+06	9.4224e+06	6.47817e+06	4.39578e+06
cis-4-Decenedioic acid	C10 H16 O4	23.61	-0.00063	-3.17	200.105	200.104	2.39	1	6.83066e+07	8	0				5	5	5	DDA for preferred ion	1.55563e+07	1.31997e+07	1.51517e+07	9.38124e+06	2.76948e+07	1.38669e+07	9.91796e+06	3.40357e+06	2.48322e+07	1.77023e+07	6.89459e+06	5.07693e+06	2.82575e+06	2.07625e+06	1.66745e+07	3.08934e+06	1.91277e+07	8.81799e+06	1.79019e+07	1.33303e+07	1.57295e+07	1.37295e+07	1.95674e+07	8.1604e+06	2.18668e+07	1.05867e+07	4.25185e+07	2.88292e+07	1.28647e+07	8.68595e+06	1.15411e+07
Orotic acid	C5 H4 N2 O4	13.64	-0.00092	-5.9	156.017	156.016	3.183	1	6.80372e+07	4	2	76.9	8.8		5	26	19	DDA for preferred ion	1.37765e+07	1.21542e+07	6.24524e+06	4.52191e+06	7.13991e+06	5.03198e+06	7.75923e+06	4.44615e+06	7.36972e+06	4.81938e+06	1.4848e+07	1.48689e+07	1.4191e+07	7.16322e+06	9.03807e+06	3.75269e+06	5.75044e+06	4.34608e+06	3.52716e+06	3.32502e+06	1.36653e+07	1.04824e+07	8.37708e+06	5.19573e+06	6.93041e+06	5.59796e+06	7.46156e+06	5.10716e+06	7.96531e+06	4.0522e+06	7.18653e+07
Arachidonic acid	C20 H32 O2	25	9e-05	0.3	304.24	304.24	1.455	1	6.56932e+07	33	1	60.3	45.5		5	10	9	DDA for preferred ion	313169	304760	468830	225521	265883	386182	357362	129566	374053	477928	235194	242215	237064	258088	174433	99932	210548	192329	219435	277247	318321	293218	220787	350343	444799	166188	456022	321188	547717	480443	543850
D-glucosone	C6 H10 O6	48.78	-0.0008	-4.51	178.048	178.047	2.289	0.163	6.5411e+07	38	0				5	42	26	DDA for preferred ion	1.71486e+07	1.25053e+07	2.69269e+07	1.27239e+07	6.88716e+07	2.05612e+07	3.09068e+07	1.75798e+07	2.90901e+07	1.45234e+07	1.27615e+07	9.29105e+06	1.10294e+07	8.49837e+06	1.82563e+07	4.43754e+06	3.19443e+07	1.05551e+07	2.33563e+07	1.2813e+07	2.61895e+07	1.82352e+07	3.53793e+07	1.40483e+07	2.6324e+07	7.01227e+06	2.86353e+07	1.41934e+07	5.1848e+07	2.45542e+07	1.26304e+07
DL-Phenylalanine	C9 H11 N O2	28.33	-0.00089	-5.37	165.079	165.078	4.103	1	6.44384e+07	17	0				5	29	28	DDA for preferred ion	4.33943e+07	2.74039e+07	1.97525e+07	2.31758e+07	1.28896e+07	5.84639e+06	1.64981e+07	1.6803e+07	2.66143e+07	1.07632e+07	1.49269e+07	2.83974e+07	5.51766e+07	1.51866e+07	3.71234e+07	1.97441e+07	3.2501e+07	2.18779e+07	2.11461e+07	2.55527e+07	2.47991e+07	2.47068e+07	4.88323e+07	1.81968e+07	3.43323e+07	1.16647e+07	1.90756e+07	1.76883e+07	5.15033e+07	3.51259e+07	2.567e+07
3-Methylazelaic acid	C10 H18 O4	46.67	-0.00061	-3.04	202.121	202.12	2.592	0.213	6.43078e+07	9	0				5	18	14	DDA for preferred ion	2.09321e+07	2.00307e+07	1.31897e+07	6.11926e+06	2.13757e+07	1.08343e+07	1.80864e+07	8.61573e+06	2.15672e+07	1.39579e+07	4.50956e+06	3.42377e+06	1.08141e+07	5.17318e+06	3.5898e+07	5.97154e+06	1.5721e+07	6.94047e+06	1.45533e+07	1.64209e+07	1.44718e+07	1.32914e+07	3.2468e+07	1.07927e+07	2.203e+07	1.28876e+07	1.49805e+07	1.04175e+07	1.17539e+07	5.45311e+06	1.19133e+07
2-Deoxypentose	C5 H10 O4	61.54	-0.00114	-8.49	134.058	134.057	2.1	1	6.35787e+07	18	0				5	46	49	DDA for preferred ion	3.1264e+06	935759	2.0067e+07	1.23311e+07	3.73876e+06	1.58683e+07	4.0969e+06	3.3212e+06	1.70758e+07	1.03395e+07	2.04874e+06	2.27395e+06	6.58548e+06	1.55974e+06	5.35682e+06	1.83045e+06	1.67425e+07	1.76232e+06	1.50892e+07	1.79038e+06	4.36843e+06	1.64615e+07	2.89087e+07	1.82492e+07	2.55738e+07	1.8029e+07	1.41958e+07	1.89301e+07	1.81849e+07	2.13994e+06	1.61912e+07
4-(2-Hydroxyethyl)phenyl hydrogen sulfate	C8 H10 O5 S	21.43	-0.00048	-2.19	218.025	218.024	1.287	1	6.24842e+07	2	0				5	15	10	DDA for preferred ion	1.38626e+07	8.42753e+06	1.47405e+07	7.71074e+06	1.36235e+07	7.78221e+06	2.0161e+07	5.19651e+06	1.84989e+07	9.57302e+06	7.73515e+06	6.34919e+06	1.24225e+07	6.97568e+06	1.27675e+07	6.36429e+06	1.61914e+07	8.224e+06	1.28989e+07	1.12541e+07	1.32363e+07	7.97038e+06	1.21537e+07	6.99241e+06	1.98031e+07	8.14703e+06	1.66964e+07	1.12317e+07	1.36154e+07	8.4786e+06	1.60008e+07
5-Aminovaleric acid	C5 H11 N O2	25	-0.00117	-10.02	117.079	117.078	9.375	0.245	6.23468e+07	0	1	77	8.8		5	26	19	DDA for preferred ion	1.06975e+06	726510	4.00938e+06	1.09678e+06	2.6812e+06	1.15003e+06	1.73802e+06	598447	1.59107e+06	725512	2.70286e+06	3.13821e+06	1.19356e+06	522531	1.51736e+06	320163	1.506e+06	593592	845358	542658	3.71095e+06	1.8027e+06	3.0366e+06	1.16539e+06	1.77102e+06	828454	9.36017e+06	5.31687e+06	9.31183e+06	3.51968e+06	1.26791e+07
CEGABA	C7 H13 N O4	11.11	-0.00086	-4.89	175.084	175.084	3.836	1	5.98037e+07	7	0				5	15	8	DDA for preferred ion	1.07571e+07	7.0895e+06	8.88278e+06	4.07181e+06	1.62651e+07	8.31936e+06	1.0956e+07	4.46947e+06	1.58967e+07	1.07612e+07	5.06735e+06	4.31531e+06	2.51152e+07	1.00731e+07	1.55811e+07	5.87967e+06	1.17373e+07	5.29975e+06	1.69373e+07	1.39428e+07	1.46794e+07	9.95165e+06	1.29517e+07	4.94263e+06	1.70871e+07	6.31807e+06	2.66969e+07	1.5112e+07	1.26092e+07	5.90314e+06	1.8693e+07
2-Naphthalenesulfonic acid	C10 H8 O3 S	23.08	-0.00048	-2.33	208.019	208.019	1.732	1	5.93009e+07	2	1	97.2	62.5		5	17	14	DDA for preferred ion	2.26351e+07	2.01537e+07	839008	185297	1.88552e+06	177548	1.72447e+06	70099	8.80309e+06	4.56715e+06	7.06477e+06	4.29206e+06	3.0877e+06	1.32778e+06	588724	38158	5.32386e+06	815370	1.2385e+07	6.80848e+06	3.18544e+07	2.32593e+07	1.07993e+07	735756	3.11423e+06	876311	887835	390052	2.17097e+06	961557	6.57598e+07
3-Isopropenylpentanedioic acid	C8 H12 O4	42.42	-0.00082	-4.75	172.074	172.073	9.582	0.277	5.92927e+07	6	2			66.8	5	17	16	DDA for preferred ion	3.17635e+06	4.43713e+06	3.07818e+06	1.66974e+06	6.75713e+06	7.89351e+06	2.39286e+06	2.0425e+06	7.21697e+06	6.89865e+06	1.03891e+06	1.05847e+06	5.77535e+06	2.0163e+06	2.92145e+06	2.19039e+06	4.15008e+06	2.12575e+06	4.98758e+06	5.1767e+06	9.11071e+06	5.08398e+06	4.31616e+06	2.30381e+06	4.40892e+06	2.33821e+06	1.18165e+07	4.5259e+06	4.86627e+06	2.00799e+06	1.20429e+07
5-Nitrilonorvaline	C5 H8 N2 O2	16.67	-0.00114	-8.88	128.059	128.057	5.581	1	5.89654e+07	6	0				5	17	14	DDA for preferred ion	1.18012e+07	6.60122e+06	5.61588e+06	4.32121e+06	1.32421e+07	3.95105e+06	1.39943e+06	358628	5.48441e+07	2.28056e+07	6.09931e+06	5.12357e+06	2.18648e+06	1.03814e+06	8.50516e+06	50136	7.91003e+06	4.29229e+06	4.97461e+07	4.48709e+07	1.33365e+07	6.19262e+06	854343	398609	8.95952e+06	4.28773e+06	2.18511e+07	1.66855e+07	7.62013e+06	3.44403e+06	7.24857e+06
4-hydroxyphenylglyoxylate	C8 H6 O4	9.59	-0.00095	-5.73	166.027	166.026	2.61	1	5.85198e+07	7	7			72.2	5	24	24	DDA for preferred ion	1.49003e+07	1.46252e+07	1.0454e+07	6.81356e+06	1.64956e+07	7.45203e+06	9.82502e+06	4.17154e+06	1.98689e+07	1.18034e+07	7.01974e+06	8.30493e+06	8.38037e+06	3.79421e+06	1.71684e+07	207231	1.65798e+07	6.99612e+06	1.2476e+07	1.08732e+07	1.18458e+07	9.03631e+06	9.3683e+06	5.51005e+06	1.26871e+07	9.13873e+06	2.80955e+07	1.34945e+07	8.9879e+06	5.72858e+06	2.24565e+07
[4-Hydroxy-3-(sulfooxy)phenyl]acetic acid	C8 H8 O7 S	19.05	-0.00017	-0.69	247.999	247.999	4.213	1	5.76796e+07	3	0				5	14	10	DDA for preferred ion	1.66105e+07	1.4423e+07	1.49628e+07	8.08451e+06	1.75239e+07	1.21975e+07	1.27531e+07	6.60167e+06	2.10015e+07	1.32164e+07	1.02889e+07	9.46375e+06	1.51455e+07	7.92274e+06	2.38982e+07	316663	1.83419e+07	8.25425e+06	2.83869e+07	1.2323e+07	2.35638e+07	1.4142e+07	1.69579e+07	7.78031e+06	2.80033e+07	1.18265e+07	1.88575e+07	1.47234e+07	1.67137e+07	7.63644e+06	1.71453e+07
2-Deoxypentitol	C5 H12 O4	27.03	-0.00083	-6.1	136.074	136.073	2.546	1	5.67259e+07	6	0				5	9	9	DDA for preferred ion	2.04988e+07	2.05161e+07	1.53998e+07	1.31832e+07	2.37509e+07	1.75588e+07	1.59889e+07	9.66828e+06	2.0181e+07	1.51066e+07	1.02589e+07	1.21687e+07	1.91463e+07	1.01689e+07	2.15314e+07	1.43703e+07	1.88465e+07	1.08622e+07	1.94527e+07	1.26336e+07	2.30862e+07	1.62068e+07	1.64889e+07	1.00343e+07	2.09233e+07	1.57665e+07	2.13441e+07	2.01393e+07	1.44274e+07	1.55884e+07	2.91329e+07
2-Oxobutyric acid	C4 H6 O3	12.5	-0.00103	-10.13	102.032	102.031	4.141	1	5.64031e+07	9	0				5	8	8	DDA for preferred ion	9.05963e+06	7.61169e+06	5.47521e+06	1.91181e+06	5.46987e+06	2.15262e+06	8.20837e+06	2.22029e+06	1.13622e+07	7.09911e+06	1.51608e+07	9.96521e+06	1.38959e+07	3.32846e+06	6.47678e+06	2.19713e+06	2.64386e+07	3.99678e+06	4.62952e+06	3.02392e+06	1.19104e+07	7.60468e+06	1.14436e+07	1.51781e+06	9.3159e+06	4.47713e+06	2.45094e+07	1.58347e+07	6.92521e+06	3.26191e+06	3.90916e+07
7-Oxoheptanoic acid	C7 H12 O3	43.75	-0.00105	-7.26	144.079	144.078	2.493	0.144	5.55163e+07	9	0				5	4	3	DDA for preferred ion	2.78539e+07	2.55056e+07	2.05359e+07	1.10899e+07	2.34111e+07	1.25513e+07	2.94748e+07	1.03757e+07	4.60048e+07	3.16904e+07	5.98744e+06	4.63371e+06	5.37139e+06	3.25339e+06	4.79581e+07	1.2049e+07	1.55968e+07	8.37027e+06	5.49497e+07	3.79912e+07	1.71727e+07	1.17445e+07	4.78123e+07	2.27019e+07	4.55602e+07	2.23286e+07	3.02524e+07	2.56458e+07	1.50831e+07	1.29918e+07	5.0735e+06
Methyl O-sulfo-L-tyrosinate	C10 H13 N O6 S	23.81	1e-05	0.04	275.046	275.046	1.579	1	5.34286e+07	1	0				5	2	2	DDA for preferred ion	3.45274e+06	3.28528e+06	1.6225e+06	996482	2.68317e+06	1.47709e+06	2.71622e+06	1.36738e+06	2.20527e+06	1.20968e+06	875811	471101	2.47569e+06	1.62021e+06	3.27848e+06	1.39454e+06	980391	519920	1.88314e+06	1.33955e+06	1.92905e+06	1.52821e+06	3.16567e+06	1.83646e+06	7.81595e+06	4.07303e+06	2.39096e+06	1.49664e+06	808021	561185	624453
4-(hydroxymethyl)benzoic acid	C8 H8 O3	10.53	-0.00099	-6.48	152.047	152.046	1.94	1	5.00844e+07	38	6	98.8	9.9		5	4	4	DDA for preferred ion	7.32275e+06	5.50552e+06	8.00288e+06	3.03582e+06	1.37682e+07	5.47395e+06	1.0145e+07	2.69599e+06	1.25709e+07	6.44171e+06	3.00803e+06	2.56576e+06	7.47188e+06	2.93646e+06	1.19675e+07	4.05465e+06	7.65183e+06	3.26083e+06	9.38478e+06	6.24339e+06	8.9858e+06	6.87416e+06	1.21538e+07	4.97947e+06	1.31348e+07	5.77864e+06	1.25134e+07	7.28474e+06	7.79048e+06	4.52088e+06	1.33855e+07
4-Methylphenol	C7 H8 O	33.33	-0.00137	-12.64	108.058	108.056	1.356	0.101	4.83036e+07	0	1	97.6	9.9		5	14	14	DDA for preferred ion	4.23048e+06	4.00203e+06	1.32691e+06	921173	1.98208e+06	926555	2.31484e+06	987984	2.86825e+06	1.98304e+06	676733	543973	1.77267e+06	1.51086e+06	7.39536e+06	3.14592e+06	5.25385e+06	2.8169e+06	1.7339e+06	1.13903e+06	4.64587e+06	3.43256e+06	3.7896e+06	2.60013e+06	9.08057e+06	4.51535e+06	4.56416e+06	3.35551e+06	1.98511e+06	1.65413e+06	7.59714e+06
3-Methylsalicylic acid	C8 H8 O3	38.89	-0.00096	-6.31	152.047	152.046	4.571	0.203	4.82229e+07	38	14	95.3	9.8		5	31	31	DDA for preferred ion	4.35435e+06	778813	436462	753575	741525	595559	4.98666e+06	621966	1.5875e+06	1.68129e+06	888317	785984	7.07671e+06	2.30682e+06	3.19631e+06	3.43366e+06	7.73972e+06	4.94781e+06	4.25513e+06	1.57213e+06	2.11249e+06	2.6946e+06	2.22499e+06	2.84648e+06	9.51869e+06	605870	669412	2.44171e+06	2.80243e+06	953655	5.50137e+06
Agrocybin	C8 H5 N O2	16.67	-0.00104	-7.1	147.032	147.031	1.407	1	4.81147e+07	3	0				5	22	10	DDA for preferred ion	4.65289e+06	4.5845e+06	2.69872e+06	1.38539e+06	8.34357e+06	5.25895e+06	2.43835e+06	1.32994e+06	4.34245e+06	5.10637e+06	4.45973e+06	3.24099e+06	7.01425e+06	4.2816e+06	8.90493e+06	3.07164e+06	4.54405e+06	2.50527e+06	1.07144e+07	8.14765e+06	1.03408e+07	8.99278e+06	4.67602e+06	3.31499e+06	5.67073e+06	3.3603e+06	6.08505e+06	5.8089e+06	2.63887e+06	2.1014e+06	8.23779e+06
3-Butene-1,2,3-tricarboxylic acid	C7 H8 O6	33.33	-0.00076	-4.03	188.032	188.031	10.312	1	4.55165e+07	9	4	93.8	73.2	64.2	5	43	19	DDA for preferred ion	2.72853e+06	3.01311e+06	3.16787e+06	3.98277e+06	3.4362e+06	2.60175e+06	5.57483e+06	3.22985e+06	1.50247e+07	9.3241e+06	1.33418e+06	1.33515e+06	8.51318e+06	7.61799e+06	5.88011e+06	4.78593e+06	8.79733e+06	6.17867e+06	1.03424e+07	1.22565e+07	1.72679e+06	1.59906e+06	1.80257e+06	1.4673e+06	1.73709e+06	2.22628e+06	1.21157e+07	1.20306e+07	3.66623e+06	3.79684e+06	1.33484e+07
Nicotinic acid	C6 H5 N O2	16.67	-0.00116	-9.44	123.032	123.031	3.85	1	4.55101e+07	5	3	94.2	54.3		5	19	16	DDA for preferred ion	5.15652e+06	5.91425e+06	9.46492e+06	5.02206e+06	1.92183e+07	9.07772e+06	6.59686e+06	5.42903e+06	1.7397e+07	1.11107e+07	4.81262e+06	5.3984e+06	1.55183e+07	6.88349e+06	1.71815e+07	473009	1.65433e+07	4.78944e+06	1.69944e+07	1.37952e+07	2.37699e+07	1.99069e+07	1.49924e+07	6.0997e+06	2.80243e+07	7.53188e+06	6.77629e+06	3.79605e+06	1.11821e+07	1.05769e+07	6.61837e+06
Urocanic acid	C6 H6 N2 O2	16	-0.00112	-8.13	138.043	138.042	6.571	1	4.53724e+07	8	1	98.9	79.2		5	16	9	DDA for preferred ion	2.11503e+07	1.35993e+07	2.06475e+07	1.04359e+07	2.86567e+07	1.40752e+07	1.71682e+07	9.4081e+06	1.60006e+07	1.3562e+07	1.08491e+07	1.14912e+07	1.01387e+07	8.66575e+06	2.3894e+07	137403	1.7551e+07	9.69364e+06	1.60005e+07	1.35265e+07	1.73988e+07	1.33733e+07	1.81665e+07	9.21346e+06	1.98743e+07	1.06502e+07	1.34074e+07	1.2337e+07	2.12819e+07	1.52865e+07	1.50021e+07
10-oxo-8-decenoic acid	C10 H16 O3	19.35	-0.00075	-4.07	184.11	184.109	2.417	1	4.40799e+07	14	0				5	5	5	DDA for preferred ion	9.84672e+06	8.45232e+06	1.17941e+07	6.34249e+06	2.25586e+07	9.87593e+06	6.06646e+06	2.35314e+06	1.31826e+07	7.4983e+06	4.39551e+06	3.63813e+06	4.4071e+06	3.1556e+06	1.00762e+07	3.00953e+06	9.37833e+06	9.20728e+06	1.18428e+07	9.89782e+06	1.20358e+07	1.11559e+07	1.14358e+07	4.74323e+06	1.36462e+07	6.56528e+06	1.65979e+07	1.24163e+07	8.66224e+06	5.24428e+06	6.83892e+06
3-Deoxy-D-glycero-D-galacto-2-nonulosonic Acid	C9 H16 O9	18.42	0.00146	5.44	268.079	268.081	3.069	1	4.38071e+07	11	0				5	13	10	DDA for preferred ion	1.4173e+07	7.68637e+06	5.38838e+06	3.65788e+06	7.83565e+06	3.15844e+06	300847	197134	7.82602e+06	3.47564e+06	9.06413e+06	6.03938e+06	6.10346e+06	3.98074e+06	7.0886e+06	214100	4.26291e+06	1.54038e+06	4.39211e+06	2.33161e+06	9.92264e+06	6.83144e+06	311577	230145	4.96967e+06	1.76744e+06	8.98102e+06	7.64528e+06	4.90531e+06	3.05456e+06	9.99413e+06
5-Hydroxyvalproic acid	C8 H16 O3	25	-0.00096	-5.98	160.11	160.109	2.422	0.201	4.30652e+07	19	0				5	15	15	DDA for preferred ion	3.24673e+07	2.43432e+07	2.68683e+07	1.44335e+07	3.37674e+07	2.09355e+07	2.74607e+07	1.29165e+07	3.09427e+07	2.11858e+07	1.11711e+07	1.67946e+07	8.78715e+06	8.42612e+06	4.27655e+07	1.90062e+07	3.38515e+07	1.39344e+07	4.06037e+07	3.02349e+07	2.7502e+07	2.93549e+07	3.04942e+07	1.88014e+07	4.32318e+07	2.22452e+07	2.85294e+07	1.8949e+07	1.22398e+07	8.541e+06	8.84929e+06
N-Acetylnorvaline	C7 H13 N O3	27.27	-0.00097	-6.08	159.09	159.089	3.342	0.153	4.27371e+07	18	0				4	37	37	DDA for preferred ion	5.68229e+06	3.93995e+07	3.92616e+07	1.77631e+07	6.17646e+06	2.91519e+06	3.83035e+06	1.44251e+07	5.27817e+06	2.28014e+06	7.78478e+06	1.59452e+07	2.9039e+06	1.02015e+07	4.59991e+06	4.20379e+07	2.30016e+06	2.15871e+06	3.28478e+07	2.02782e+07	4.46476e+07	232484	2.73513e+06	1.17131e+07	6.53072e+06	2.9121e+07	4.62213e+06	6.74909e+06	4.1485e+06	3.4196e+07	3.18103e+07
DL-Mevalonic acid	C6 H12 O4	46.88	-0.00105	-7.1	148.074	148.073	6.062	1	4.26727e+07	28	1			63.9	5	35	22	DDA for preferred ion	9.25024e+06	1.15185e+07	1.28413e+07	4.19021e+06	1.60224e+07	3.71165e+06	6.51841e+06	2.34387e+06	2.24729e+07	4.40379e+06	9.96216e+06	5.98186e+06	1.49988e+07	6.69009e+06	1.1437e+07	176071	1.57946e+07	4.77883e+06	9.03848e+06	6.44478e+06	1.46097e+07	1.04081e+07	6.26772e+06	3.28768e+06	2.19645e+07	5.76248e+06	8.85324e+06	5.72199e+06	1.01238e+07	4.89036e+06	1.52533e+07
ACETOPYRUVIC ACID	C5 H6 O4	17.53	-0.00143	-10.97	130.027	130.025	1.878	1	4.26135e+07	11	0				5	28	27	DDA for preferred ion	1.51155e+07	8.88979e+06	9.72644e+06	3.95166e+06	1.98219e+07	5.10958e+06	4.33021e+07	1.52934e+06	1.40697e+07	8.46725e+06	3.07047e+06	2.3263e+06	3.47333e+06	2.07437e+06	1.06576e+07	2.49405e+06	1.3636e+07	5.02432e+06	1.17389e+07	8.7971e+06	7.48507e+06	5.4235e+06	8.1527e+06	3.13675e+06	1.92507e+07	6.15123e+06	8.18066e+06	6.20469e+06	1.63841e+07	7.61865e+06	1.0842e+07
1-nonanoic acid	C9 H18 O2	23.26	-0.00098	-6.21	158.131	158.13	2.568	0.116	4.25446e+07	25	0				5	20	15	DDA for preferred ion	3.67503e+07	3.27383e+07	9.02758e+06	5.26906e+06	8.21102e+06	3.31349e+06	1.90457e+07	5.03281e+06	1.75066e+07	1.29503e+07	5.6696e+06	3.71252e+06	4.03136e+06	2.18694e+06	3.2198e+07	6.39532e+06	6.15414e+06	3.4249e+06	2.28988e+07	2.02243e+07	1.89582e+07	1.76886e+07	2.32652e+07	1.25801e+07	3.05209e+07	1.81869e+07	8.70605e+06	5.4181e+06	5.53302e+06	7.00852e+06	2.41213e+06
3-Hydroxynonanoic acid	C9 H18 O3	38.64	-0.00089	-5.12	174.126	174.125	2.445	1	4.15421e+07	2	0				5	5	4	DDA for preferred ion	5.83575e+06	5.18558e+06	5.30575e+06	2.8847e+06	6.66266e+06	3.62122e+06	4.11613e+07	1.40696e+07	3.91188e+06	2.91778e+06	3.07676e+06	1.80576e+06	1.90768e+07	9.83067e+06	5.88043e+06	1.414e+06	2.63247e+07	1.07289e+07	2.40272e+06	1.89672e+06	8.22559e+06	5.70287e+06	1.51946e+07	7.70896e+06	7.22643e+06	3.79208e+06	3.70099e+06	3.27884e+06	2.2461e+06	1.98844e+06	1.35854e+06
Myristyl sulfate	C14 H30 O4 S	37.5	0.00023	0.8	294.186	294.187	1.282	1	4.11618e+07	1	1	99.5	10		5	11	7	DDA for preferred ion	9.1157e+06	8.25501e+06	3.57159e+06	2.09165e+06	6.09362e+06	3.39161e+06	1.34985e+07	4.79537e+06	3.62759e+07	2.50881e+07	6.80939e+06	5.52719e+06	1.62251e+07	1.0731e+07	2.30973e+06	937866	5.7973e+06	5.02227e+06	1.77305e+07	1.7013e+07	1.85712e+07	1.57902e+07	3.89727e+07	1.91964e+07	7.385e+06	3.82657e+06	5.23335e+06	2.89346e+06	3.71759e+06	2.69748e+06	2.04464e+07
4-Indolecarbaldehyde	C9 H7 N O	16.67	-0.00105	-7.23	145.053	145.052	1.398	1	4.07683e+07	8	1	98.9	9.9		5	9	9	DDA for preferred ion	4.0351e+06	3.72141e+06	6.25167e+06	4.91855e+06	7.04688e+06	5.9107e+06	4.60857e+06	2.44943e+06	6.57568e+06	5.90062e+06	3.90716e+06	2.56657e+06	7.30422e+06	5.87958e+06	8.46963e+06	4.2036e+06	8.61496e+06	6.38999e+06	3.12305e+06	4.6025e+06	4.7006e+06	7.95706e+06	4.27347e+06	3.2765e+06	7.23448e+06	5.19002e+06	6.08639e+06	3.71694e+06	7.24777e+06	4.61965e+06	9.7146e+06
5-(1,2-Dihydroxy-2-propanyl)-2-methyl-1,3-cyclohexanediol	C10 H20 O4	16.36	-0.00066	-3.25	204.136	204.136	2.616	1	4.04193e+07	5	0				5	28	19	DDA for preferred ion	4.10293e+06	3.57819e+06	4.52016e+06	1.89086e+06	9.15095e+06	4.4763e+06	4.63114e+06	1.84408e+06	6.79168e+06	3.35674e+06	2.32478e+06	1.4228e+06	2.49412e+06	2.16291e+06	4.09069e+06	280906	5.96233e+06	1.86901e+06	4.82566e+06	3.46557e+06	5.12411e+06	3.55939e+06	4.4903e+06	1.70515e+06	6.21106e+06	1.99816e+06	7.34727e+06	4.30616e+06	3.56305e+06	2.02955e+06	3.91998e+06
3,4-Dihydroxyphenylglycol O-sulfate	C8 H10 O7 S	26.92	-0.00014	-0.54	250.015	250.015	1.841	0.118	4.01947e+07	2	0				5	15	13	DDA for preferred ion	8.19263e+06	6.29411e+06	9.2801e+06	3.95209e+06	1.47506e+07	5.74643e+06	1.17077e+07	3.58447e+06	9.55747e+06	5.30515e+06	5.12423e+06	4.37688e+06	1.46783e+07	7.84067e+06	1.23043e+07	3.48354e+06	1.10846e+07	4.35571e+06	9.64611e+06	5.73052e+06	1.31135e+07	8.82322e+06	1.25734e+07	4.98552e+06	1.33681e+07	5.63664e+06	1.09602e+07	6.18265e+06	8.69277e+06	4.56802e+06	1.955e+07
trans-caffeic acid	C9 H8 O4	10.45	-0.00088	-4.9	180.042	180.041	2.329	1	3.90939e+07	20	0				5	25	16	DDA for preferred ion	1.14357e+07	1.08096e+07	2.62371e+07	1.14222e+07	4.04277e+07	1.59823e+07	1.26431e+07	3.73819e+06	1.67734e+07	9.82389e+06	1.06118e+07	7.13665e+06	3.19012e+06	2.13131e+06	1.24896e+07	3.30598e+06	2.65681e+07	9.83474e+06	1.20918e+07	7.83638e+06	2.48018e+07	1.72383e+07	1.45444e+07	5.5429e+06	1.5885e+07	6.54443e+06	1.13701e+07	1.03995e+07	3.75008e+07	1.97597e+07	1.09928e+07
Pyridoxine	C8 H11 N O3	14.04	-0.00082	-4.85	169.074	169.073	2.337	1	3.89293e+07	6	2	87.2	76.7		5	18	18	DDA for preferred ion	1.15275e+07	7.86993e+06	5.12973e+06	2.51298e+06	1.45178e+07	5.60572e+06	4.11353e+06	2.09017e+06	9.26451e+06	5.71434e+06	2.35772e+06	1.51951e+06	1.66087e+06	865321	5.81364e+06	2.34584e+06	3.82586e+06	2.02151e+06	7.19911e+06	4.74003e+06	9.76803e+06	6.54821e+06	6.14117e+06	2.51541e+06	8.96202e+06	4.21824e+06	4.23278e+06	2.65142e+06	5.5928e+06	3.29631e+06	2.2416e+06
8-Amino-7-oxononanoic acid	C9 H17 N O3	19.32	-0.00068	-3.66	187.121	187.12	2.413	1	3.88325e+07	4	0				5	11	4	DDA for preferred ion	3.75227e+06	3.51625e+06	3.87735e+06	2.03622e+06	1.3116e+07	6.13405e+06	2.36177e+06	885952	5.88515e+06	4.13397e+06	2.43349e+06	1.75143e+06	1.45326e+06	998028	6.02669e+06	906082	6.05493e+06	2.82836e+06	4.54728e+06	3.50258e+06	7.92039e+06	4.65653e+06	4.31102e+06	2.61345e+06	8.39922e+06	2.771e+06	9.29016e+06	6.49079e+06	4.97858e+06	2.83925e+06	7.75204e+06
2H-1,4-Benzoxazin-3(4H)-one	C8 H7 N O2	10.81	-0.001	-6.71	149.048	149.047	1.676	1	3.82623e+07	10	0				5	23	23	DDA for preferred ion	7.48092e+06	6.57181e+06	6.41963e+06	3.18257e+06	2.12721e+07	9.68971e+06	6.96139e+06	2.89988e+06	1.80781e+07	1.03876e+07	6.98504e+06	5.29888e+06	7.14569e+06	4.86913e+06	1.26444e+07	3.4158e+06	8.62292e+06	3.96295e+06	1.20013e+07	7.77659e+06	1.73596e+07	1.54317e+07	9.67797e+06	4.20026e+06	1.33919e+07	5.34069e+06	1.68336e+07	1.13555e+07	7.29901e+06	4.3333e+06	7.34078e+06
8-Hydroxyoctanoic acid	C8 H16 O3	26.21	-0.00098	-6.11	160.11	160.109	2.834	0.201	3.72191e+07	19	0				5	23	20	DDA for preferred ion	1.08391e+07	9.18238e+06	8.37192e+06	4.03801e+06	1.07015e+07	6.23578e+06	8.16601e+06	9.66169e+06	1.92764e+07	1.01334e+07	3.27567e+06	1.35626e+06	2.25488e+07	1.31665e+07	1.95988e+07	393565	1.44596e+07	6.65376e+06	9.06366e+06	7.11381e+06	1.74222e+07	1.34077e+07	1.08788e+07	4.62392e+06	1.30101e+07	9.56405e+06	1.03977e+07	5.93016e+06	4.49324e+06	3.93529e+06	1.96334e+06
2-Acetyl-5-hydroxyphenyl hydrogen sulfate	C8 H8 O6 S	22.64	-0.00029	-1.24	232.004	232.004	5.174	1	3.57737e+07	5	0				5	14	13	DDA for preferred ion	1.03819e+07	6.83382e+06	7.61404e+06	3.11374e+06	1.75348e+06	3.46534e+06	1.0041e+07	2.27528e+06	8.6429e+06	5.48702e+06	2.72993e+06	2.31149e+06	1.37439e+07	3.99913e+06	9.62039e+06	1.64068e+06	7.01467e+06	3.60004e+06	8.96246e+06	5.36138e+06	6.80222e+06	3.4969e+06	6.62552e+06	3.32839e+06	9.76466e+06	3.62079e+06	1.25898e+07	7.14368e+06	7.86758e+06	3.31454e+06	1.29622e+07
3,4-Dihydroxyphenylacetic acid	C8 H8 O4	23.08	-0.00088	-5.27	168.042	168.041	2.516	1	3.46344e+07	27	9	78.7	32.6	65.3	5	6	6	DDA for preferred ion	1.52192e+07	1.28088e+07	1.46821e+07	7.5468e+06	3.4724e+07	1.73979e+07	7.38839e+06	4.08418e+06	8.96393e+06	5.5395e+06	2.8177e+06	2.3154e+06	1.07633e+06	712584	4.80316e+06	834320	1.52062e+07	8.75794e+06	4.30324e+06	3.1267e+06	5.7434e+06	4.99102e+06	1.12319e+07	5.63749e+06	1.98786e+07	8.86887e+06	1.26634e+07	8.9616e+06	1.00226e+07	5.6543e+06	1.2149e+07
13,14-Dihydro-15-keto Prostaglandin J2	C20 H30 O4	12	-18.0104	-53888.9	334.214	316.204	1.807	1	3.45817e+07	38	16	97.5	9.9		5	14	4	DDA for preferred ion	6.38697e+06	5.22283e+06	6.73779e+06	3.78886e+06	3.78313e+06	1.78104e+06	1.14357e+07	3.51845e+06	1.97852e+06	1.36523e+06	1.16778e+06	908974	1.14188e+07	7.51509e+06	1.39461e+07	126413	3.35872e+07	1.71922e+07	289251	216853	1.02937e+07	8.01637e+06	2.13798e+06	756908	5.52459e+06	2.52704e+06	475130	240597	2.03467e+06	1.20741e+06	222351
4-ethylphenylsulfonic acid	C8 H10 O4 S	20.34	-0.00066	-3.27	202.03	202.029	1.324	1	3.45342e+07	2	0				5	9	8	DDA for preferred ion	5.31559e+06	4.86145e+06	5.63388e+06	3.30558e+06	6.78146e+06	4.09492e+06	5.93181e+06	2.62059e+06	5.32352e+06	3.36334e+06	3.78998e+06	2.57381e+06	5.58659e+06	3.88712e+06	6.12606e+06	2.18613e+06	5.9111e+06	3.78191e+06	6.81987e+06	5.37027e+06	5.08047e+06	4.22324e+06	6.41161e+06	4.88745e+06	6.02667e+06	2.73332e+06	8.3285e+06	4.19208e+06	5.11866e+06	3.94342e+06	8.15239e+06
3-Isopropenylpentanedioic acid	C8 H12 O4	45.45	-0.00083	-4.8	172.074	172.073	9.219	0.277	3.44099e+07	6	0				5	31	24	DDA for preferred ion	2.5099e+06	1.79189e+06	2.00453e+06	1.28743e+06	8.89331e+06	9.77966e+06	3.28578e+06	1.32383e+06	4.89397e+06	9.93424e+06	1.93326e+06	857025	1.44117e+06	1.11368e+06	3.34887e+06	88835.5	2.8053e+06	1.45068e+06	7.33077e+06	2.99926e+06	5.6137e+06	4.49894e+06	3.03508e+06	1.6539e+06	9.65746e+06	1.94483e+06	1.53933e+07	3.74719e+06	4.50824e+06	2.86817e+06	4.03198e+06
4-ACETAMIDOBUTYRIC ACID	C6 H11 N O3	28.13	-0.00106	-7.34	145.074	145.073	4.186	0.191	3.43411e+07	17	0				4	19	2	DDA for preferred ion	2.82614e+06	1.04255e+06	2.27855e+06	916616	5.64235e+06	2.08243e+06	2.91128e+06	434576	1.62946e+06	58489.3	1.65477e+06	1.3357e+06	1.73049e+06	824498	3.41693e+06	2.2585e+06	101087	1.37497e+06	2.28382e+06	2.19006e+06	2.97846e+06	4.86072e+06	2.49212e+06	1.61109e+06	2.63487e+06	1.51546e+06	1.27783e+07	1.89951e+06	654697	1.83226e+06	7.94394e+06
3-Methylglutaric acid	C6 H10 O4	30.3	-0.00101	-6.92	146.058	146.057	9.824	0.22	3.35358e+07	23	4	96.4	84.6		5	17	10	DDA for preferred ion	2.25887e+06	2.02792e+06	2.44463e+06	1.89542e+06	5.95871e+06	3.71557e+06	2.57299e+06	1.38732e+06	5.06645e+06	3.64666e+06	1.36374e+06	999073	2.46544e+06	2.29882e+06	4.03007e+06	1.52535e+06	3.458e+06	2.83327e+06	3.66724e+06	3.38453e+06	3.30753e+06	2.47476e+06	2.24111e+06	1.42585e+06	3.99138e+06	3.03873e+06	3.84435e+06	3.19942e+06	2.81102e+06	2.11437e+06	4.63195e+06
(3,4-Dihydroxyphenyl)(hydroxy)acetonitrile	C8 H7 N O3	10	-0.00092	-5.55	165.043	165.042	1.968	0.163	3.33027e+07	9	6			67.9	5	14	14	DDA for preferred ion	1.72133e+06	2.91084e+06	1.63064e+06	838310	5.88485e+06	3.37583e+06	1.65913e+06	804040	6.33079e+06	3.91378e+06	2.76347e+06	2.67673e+06	2.42862e+06	1.0212e+06	4.67523e+06	1.15151e+06	2.1917e+06	1.02101e+06	8.74554e+06	3.28391e+06	7.50481e+06	7.27558e+06	5.41844e+06	1.46577e+06	6.19101e+06	3.41538e+06	7.96739e+06	2.51348e+06	2.38914e+06	1.47481e+06	5.9927e+06
Isovalerylglutamic acid	C10 H17 N O5	62.96	-0.00033	-1.42	231.111	231.11	8.16	1	3.31453e+07	2	0				5	12	8	DDA for preferred ion	4.15252e+06	2.87156e+06	3.13573e+06	1.55565e+06	4.98733e+06	1.95998e+06	4.13662e+06	1.54129e+06	7.2954e+06	3.34862e+06	1.35838e+06	1.92211e+06	3.59345e+06	1.99344e+06	5.30095e+06	164732	3.86146e+06	1.64686e+06	5.51152e+06	4.66117e+06	3.46218e+06	3.05226e+06	2.92501e+06	1.26887e+06	6.90569e+06	3.01944e+06	4.77834e+06	3.82959e+06	3.15502e+06	1.78875e+06	4.43681e+06
Suberic acid	C8 H14 O4	35	-0.00084	-4.82	174.089	174.088	8.864	0.267	3.18354e+07	8	1	89.4	60.3		5	8	7	DDA for preferred ion	1.53571e+07	1.70969e+07	7.85808e+06	3.64673e+06	6.70835e+06	3.64757e+06	2.57529e+07	1.3904e+07	1.13905e+07	7.8079e+06	2.08515e+06	1.35929e+06	2.62131e+07	1.59494e+07	2.31362e+07	6.11239e+06	7.815e+06	4.19435e+06	1.44513e+07	9.17487e+06	8.84709e+06	6.0799e+06	1.57015e+07	8.63201e+06	2.06844e+07	8.32092e+06	9.28226e+06	4.74205e+06	5.11659e+06	2.42289e+06	7.80267e+06
4-Ethyl-2,6-dihydroxyphenyl hydrogen sulfate	C8 H10 O6 S	17.02	-0.00031	-1.33	234.02	234.019	1.28	0.124	3.17023e+07	1	0				5	27	24	DDA for preferred ion	1.19745e+07	9.82243e+06	9.69554e+06	5.84404e+06	5.23379e+06	3.85853e+06	3.28984e+07	1.07801e+07	1.78647e+07	8.74854e+06	3.71571e+06	3.27495e+06	1.62034e+07	6.40369e+06	1.8806e+07	6.88252e+06	6.51922e+06	3.68782e+06	1.79672e+07	1.14501e+07	9.49364e+06	4.63572e+06	1.50106e+07	1.12966e+07	1.67132e+07	7.4755e+06	6.67202e+06	4.89556e+06	6.3956e+06	6.63659e+06	7.31092e+06
Paracetamol	C8 H9 N O2	13.04	-0.00101	-6.71	151.063	151.062	1.623	1	3.10092e+07	21	2	98.6	9.9		5	5	5	DDA for preferred ion	546974	511536	1.02756e+06	574810	3.09446e+07	1.67074e+07	373493	199739	1.14301e+06	678276	378894	345934	367147	267533	531254	159702	891944	571070	494015	324322	576501	557722	414699	310195	823408	431422	941752	748050	1.0478e+06	799247	1.09371e+06
Adipic acid	C6 H10 O4	44.44	-0.00102	-6.97	146.058	146.057	10.39	0.22	3.09599e+07	23	4	98.3	93.6		5	13	13	DDA for preferred ion	6.22234e+06	4.10146e+06	4.20394e+06	2.6996e+06	8.05595e+06	6.04052e+06	3.50891e+06	1.37421e+06	5.14935e+06	2.76171e+06	3.68188e+06	2.45341e+06	3.04702e+06	2.13161e+06	8.96848e+06	2.42258e+06	1.18283e+07	3.96998e+06	5.53777e+06	3.4753e+06	1.84122e+07	8.22944e+06	3.99139e+06	2.54306e+06	7.54666e+06	3.77732e+06	5.58477e+06	3.13198e+06	7.21426e+06	4.87312e+06	1.18258e+07
D-Xylonolactone	C5 H8 O5	31.25	-0.00097	-6.53	148.037	148.036	2.131	1	3.08008e+07	21	0				5	7	7	DDA for preferred ion	9.17932e+06	7.77923e+06	8.74285e+06	5.98703e+06	1.19443e+07	7.17573e+06	5.33208e+06	3.27728e+06	7.26813e+06	1.04621e+07	4.61098e+06	4.89891e+06	5.2209e+06	4.65082e+06	9.30069e+06	4.42695e+06	9.11934e+06	3.96292e+06	1.44556e+07	1.15056e+07	1.33813e+07	8.95376e+06	8.47788e+06	4.20986e+06	1.34138e+07	7.77725e+06	1.49826e+07	1.17569e+07	1.10164e+07	6.41958e+06	1.74245e+07
(2S)-2,3-Dihydroxypropyl pentadecanoate	C18 H36 O4	16	3e-05	0.08	316.261	316.261	1.477	1	2.92078e+07	11	0				5	17	17	DDA for preferred ion	3.01965e+07	2.45014e+07	1.21438e+07	8.13973e+06	1.04532e+07	1.04369e+07	1.43159e+07	1.07663e+07	2.69521e+07	2.5125e+07	1.33554e+07	1.03176e+07	1.29963e+07	1.23652e+07	5.4043e+06	3.08727e+06	9.9952e+06	5.37939e+06	1.6027e+07	1.0717e+07	1.62957e+07	2.30738e+07	2.58261e+07	2.27434e+07	1.41919e+07	1.3377e+07	2.29475e+07	9.17803e+06	1.19309e+07	6.48133e+06	1.519e+07
Hexanoylglycine	C8 H15 N O3	14.29	-0.00082	-4.77	173.105	173.104	2.525	0.237	2.88936e+07	8	2	70.9	27.6		5	4	2	DDA for preferred ion	3.9161e+06	4.07512e+06	239263	2.0677e+06	1.07681e+07	5.86836e+06	196751	1.85809e+06	5.36365e+06	2.71303e+06	1.53854e+06	1.0781e+06	2.25995e+06	1.42081e+06	5.46788e+06	1.25535e+06	1.08041e+06	3.11453e+06	7.95872e+06	4.72478e+06	6.15944e+06	4.98075e+06	405328	1.85769e+06	5.74067e+06	4.1539e+06	9.57639e+06	7.9419e+06	3.10868e+06	417942	5.31196e+06
L-(+)-Tartaric acid	C4 H6 O6	11.11	-0.00073	-4.88	150.016	150.016	1.277	1	2.81212e+07	4	2	95.2	9.8		5	28	20	DDA for preferred ion	4.6626e+06	1.1566e+07	2.34489e+06	4.74737e+06	2.00624e+06	3.91043e+06	4.07341e+06	3.04071e+06	1.89806e+06	4.24885e+06	7.1361e+06	1.0908e+07	2.84422e+06	6.8243e+06	3.11315e+06	3.49852e+06	2.22016e+06	4.36449e+06	2.05602e+06	4.82905e+06	6.64844e+06	1.33866e+07	3.94054e+06	6.99069e+06	3.02404e+06	4.81655e+06	1.39323e+06	5.23445e+06	1.36232e+06	4.24139e+06	6.7006e+06
4-Sulfobenzoic acid	C7 H6 O5 S	20.34	-0.00059	-2.94	201.994	201.993	1.31	1	2.80017e+07	1	0				5	19	3	DDA for preferred ion	3.29483e+06	3.34901e+06	2.40742e+06	2.09948e+06	1.35602e+06	906363	1.79227e+06	828884	4.32589e+06	3.45273e+06	6.69368e+06	4.88916e+06	1.13889e+07	8.10438e+06	7.26236e+06	4.17664e+06	3.39637e+06	2.3131e+06	1.259e+07	9.60049e+06	4.20549e+06	3.61068e+06	2.77775e+06	2.66456e+06	3.15387e+06	1.9192e+06	3.81995e+06	2.70923e+06	2.38749e+06	2.18885e+06	5.46367e+06
2-Methylbenzoic acid	C8 H8 O2	45.45	-0.00111	-8.17	136.052	136.051	1.39	0.144	2.77328e+07	26	7	71.7	8.6	67.7	4	18	14	DDA for preferred ion	2.62443e+06	2.91215e+06	4.07451e+06	4.11778e+06	4.002e+06	2.83474e+06	4.83802e+06	2.73705e+06	5.34996e+06	3.23078e+06	1.94268e+06	1.57776e+06	3.86821e+06	3.23667e+06	2.32048e+06	1.34067e+06	4.66911e+06	2.8576e+06	3.22709e+06	1.95914e+06	2.32185e+06	4.08122e+06	3.08867e+06	2.50698e+06	5.73744e+06	2.6975e+06	3.28737e+06	3.55302e+06	7.21473e+06	3.28173e+06	1.96037e+06
Myristic acid	C14 H28 O2	13.83	-0.00041	-1.78	228.209	228.209	1.663	1	2.74385e+07	14	2	69	8.4		5	20	15	DDA for preferred ion	1.42784e+07	1.40353e+07	7.98203e+06	7.80648e+06	1.22831e+07	6.14515e+06	1.32909e+07	699489	2.85414e+07	1.92041e+07	1.30334e+07	1.03238e+07	1.33892e+07	9.25786e+06	9.23883e+06	264532	8.13189e+06	7.4604e+06	1.33957e+07	1.13464e+07	1.95734e+07	1.82919e+07	1.98438e+07	1.31399e+07	1.33507e+07	7.85727e+06	7.54787e+06	9.37727e+06	1.63805e+07	1.00802e+07	1.09231e+07
Dodecanedioic acid	C12 H22 O4	31.43	-0.00031	-1.34	230.152	230.151	2.473	1	2.73886e+07	5	0				5	7	6	DDA for preferred ion	5.41388e+06	4.97157e+06	6.12969e+06	4.05091e+06	1.38129e+07	6.78071e+06	5.32241e+06	1.94415e+06	6.83941e+06	4.35742e+06	3.15305e+06	2.27259e+06	3.20317e+06	1.86585e+06	6.16521e+06	1.05381e+06	7.32366e+06	3.67922e+06	8.20056e+06	5.86197e+06	7.13617e+06	5.63306e+06	7.80144e+06	3.58074e+06	6.93979e+06	3.53743e+06	9.7341e+06	6.90926e+06	5.72103e+06	5.04218e+06	4.39542e+06
6-Methylindole	C9 H9 N	16.67	-0.00111	-8.44	131.073	131.072	2.405	1	2.73783e+07	5	1	98.9	9.9		5	10	9	DDA for preferred ion	9.31395e+06	8.22417e+06	1.99949e+06	160847	2.10085e+07	1.14312e+07	290201	3.22598e+06	1.31024e+07	9.73195e+06	3.90223e+06	3.08147e+06	6.31903e+06	3.7664e+06	5.88302e+06	1.61e+06	267728	4.2275e+06	7.81992e+06	5.53425e+06	8.93978e+06	6.79617e+06	262382	167539	5.74308e+06	3.19276e+06	2.74547e+07	2.1325e+07	275189	190222	1.42517e+06
Acetylhistamine	C7 H11 N3 O	9.52	-0.00097	-6.34	153.09	153.089	2.327	1	2.71458e+07	2	0				5	5	2	DDA for preferred ion	1.59322e+07	1.41329e+07	1.46483e+07	8.66306e+06	1.37696e+07	7.85552e+06	1.22561e+07	5.58304e+06	2.45492e+07	1.682e+07	9.94964e+06	6.79551e+06	5.82635e+06	4.1311e+06	1.14624e+07	8.64029e+06	1.23742e+07	7.13809e+06	1.22795e+07	8.88886e+06	1.18682e+07	1.00553e+07	1.42032e+07	7.72381e+06	1.84709e+07	1.05397e+07	2.58843e+07	1.90985e+07	1.56299e+07	1.00371e+07	1.39959e+07
N-Undecanoylglycine	C13 H25 N O3	15.38	-0.00021	-0.87	243.183	243.183	1.288	1	2.65919e+07	1	0				5	17	11	DDA for preferred ion	2.54336e+06	2.35198e+06	2.09623e+06	1.40837e+06	1.36418e+06	720552	5.83989e+06	2.90482e+06	2.68855e+06	1.75172e+06	5.45228e+06	3.89758e+06	1.11527e+07	7.4972e+06	3.69e+06	1.07072e+06	2.74498e+07	1.21011e+07	7.59089e+06	5.47915e+06	4.83881e+06	3.80978e+06	8.83892e+06	5.0373e+06	2.78204e+06	1.58513e+06	3.93747e+06	2.50749e+06	2.09411e+06	1.51712e+06	3.89428e+06
3-Hydroxysebacic acid	C10 H18 O5	51.06	-0.00044	-1.99	218.115	218.115	9.028	1	2.46614e+07	3	0				5	5	3	DDA for preferred ion	1.25242e+06	1.1001e+06	816093	425606	1.89147e+06	894589	1.75993e+06	553290	2.1114e+06	1.36893e+06	593464	392320	1.26937e+06	588093	1.6298e+06	638861	1.01721e+06	367012	2.03284e+06	1.40941e+06	2.17002e+06	1.82833e+06	2.37673e+06	1.3017e+06	1.99603e+06	883532	2.02031e+06	955827	1.14641e+06	753602	1.96791e+06
Acrylic acid	C3 H4 O2	25	-0.00136	-18.85	72.0211	72.0198	2.559	1	2.43841e+07	0	1	91.1	9.6		5	45	34	DDA for preferred ion	4.82594e+06	4.1582e+06	2.74674e+06	1.61228e+06	3.73762e+06	2.07665e+06	1.3954e+07	4.9438e+06	3.00832e+06	1.8131e+06	2.66602e+06	2.35471e+06	2.95962e+07	1.81336e+07	5.07875e+06	2.01216e+06	6.6558e+06	2.33089e+06	2.4781e+06	1.32612e+06	7.26806e+06	5.9962e+06	7.555e+06	3.91491e+06	4.64102e+06	2.3059e+06	2.32387e+06	1.56675e+06	1.95352e+06	836435	3.72866e+06
N-Phenylacetylglutamine	C13 H16 N2 O4	48.72	6e-05	0.24	264.111	264.111	3.533	1	2.43266e+07	4	1	88.9	39.1		5	16	16	DDA for preferred ion	3.36294e+06	2.49392e+06	1.2614e+06	1.04639e+06	6.35709e+06	3.36178e+06	188742	2.09826e+06	166533	1.77571e+06	839736	822249	8.8273e+06	6.67739e+06	4.5335e+06	322264	8.84726e+06	3.96103e+06	2.05432e+06	1.51578e+06	3.82383e+06	3.52402e+06	3.06005e+06	1.82788e+06	6.24333e+06	3.21779e+06	2.58325e+06	2.1799e+06	1.93369e+06	1.5017e+06	1.00546e+07
3-Hydroxybenzoic acid	C7 H6 O3	15.38	-0.00106	-7.65	138.032	138.031	5.176	1	2.3862e+07	11	0				5	9	9	DDA for preferred ion	9.42911e+06	3.77526e+06	4.54485e+06	2.18273e+06	5.67057e+06	2.04823e+06	5.89197e+06	1.68995e+06	6.31479e+06	2.64164e+06	2.09491e+06	1.95148e+06	4.65281e+06	2.55276e+06	6.36608e+06	538575	7.42034e+06	1.87019e+06	7.22297e+06	4.30117e+06	4.98337e+06	2.79806e+06	3.76588e+06	2.01113e+06	7.75955e+06	3.11039e+06	4.97004e+06	6.23356e+06	4.68617e+06	2.09697e+06	8.25381e+06
3-Methylsuberic acid	C9 H16 O4	37.23	-0.00066	-3.5	188.105	188.104	2.38	1	2.369e+07	11	0				5	9	9	DDA for preferred ion	7.26187e+06	6.61666e+06	7.65912e+06	3.28791e+06	1.39684e+07	4.83494e+06	4.83452e+06	1.86916e+06	5.50003e+06	3.65337e+06	3.7221e+06	2.08173e+06	4.09696e+06	2.30209e+06	1.00495e+07	2.69336e+06	9.99445e+06	5.86406e+06	3.59345e+06	2.20113e+06	8.85165e+06	6.44536e+06	3.63495e+06	1.71684e+06	1.05862e+07	3.94509e+06	6.28893e+06	4.76328e+06	3.40842e+06	1.67692e+06	3.18426e+06
Tauropine	C5 H11 N O5 S	14.81	-0.00065	-3.32	197.036	197.035	3.219	1	2.35287e+07	2	0				5	19	9	DDA for preferred ion	5.41333e+06	6.02393e+06	5.50828e+06	3.9438e+06	5.05415e+06	3.21336e+06	8.62404e+06	4.64475e+06	1.07917e+07	6.04721e+06	4.33985e+06	4.10369e+06	5.47645e+06	3.73092e+06	4.21755e+06	2.88255e+06	5.62325e+06	4.34266e+06	3.61319e+06	2.35584e+06	6.9387e+06	3.72383e+06	4.25327e+06	3.02749e+06	5.73649e+06	3.72944e+06	5.15891e+06	5.3751e+06	8.22764e+06	4.08761e+06	1.39141e+07
(15Z)-9,12,13-Trihydroxy-15-octadecenoic acid	C18 H34 O5	66.67	7e-05	0.22	330.241	330.241	2.257	1	2.25976e+07	7	1	65.1	46.6		5	11	7	DDA for preferred ion	6.59278e+06	6.10183e+06	7.55686e+06	3.39844e+06	8.32319e+06	3.33833e+06	1.20518e+07	4.68892e+06	3.5846e+06	2.12719e+06	2.53566e+06	2.05975e+06	1.18868e+07	7.05484e+06	8.75886e+06	2.91228e+06	1.75811e+07	6.9996e+06	3.63878e+06	2.35794e+06	9.77287e+06	7.50863e+06	5.76935e+06	2.58738e+06	7.19568e+06	2.99108e+06	1.10851e+06	426271	3.7341e+06	1.91283e+06	2.14906e+06
Oxalosuccinic acid	C6 H6 O7	38.46	-0.00072	-3.78	190.011	190.011	2.259	1	2.13768e+07	1	0				5	14	12	DDA for preferred ion	2.61194e+06	1.75712e+06	2.88128e+06	935452	2.77557e+06	1.1278e+06	1.57977e+06	484447	2.55549e+06	2.11388e+06	942137	929610	1.49908e+06	987322	3.81192e+06	1.53312e+06	1.15699e+07	3.3144e+06	1.54097e+06	831130	2.55491e+06	1.5394e+06	2.27061e+06	679665	4.62927e+06	1.59542e+06	3.57776e+06	2.29495e+06	2.96554e+06	1.21837e+06	6.63046e+06
2,7-Dihydroxy-2H-1,4-benzoxazin-3(4H)-one	C8 H7 N O4	13.33	-0.00076	-4.22	181.038	181.037	1.931	1	2.04435e+07	3	0				5	4	4	DDA for preferred ion	4.70398e+06	3.65983e+06	8.20196e+06	3.94224e+06	1.0457e+07	4.55709e+06	8.4026e+06	2.2645e+06	6.83665e+06	3.82714e+06	4.57672e+06	3.61207e+06	4.81999e+06	2.95184e+06	8.16819e+06	4.18796e+06	1.05639e+07	4.61487e+06	5.85125e+06	4.16922e+06	6.66895e+06	4.94282e+06	8.62306e+06	3.55454e+06	6.91973e+06	3.41297e+06	8.057e+06	5.25608e+06	7.62866e+06	4.10857e+06	1.02973e+07
(2Z)-2-Nonenoic acid	C9 H16 O2	10	-0.00094	-6	156.115	156.114	1.817	1	2.03089e+07	32	0				5	17	15	DDA for preferred ion	1.04557e+07	6.85368e+06	9.56148e+06	4.56199e+06	1.0537e+07	2.92926e+06	1.16765e+07	2.81868e+06	6.33795e+06	4.16093e+06	8.2752e+06	7.38282e+06	1.02496e+07	4.59637e+06	1.00038e+07	2.53374e+06	1.12448e+07	3.5699e+06	7.98766e+06	5.51785e+06	1.1154e+07	6.86162e+06	9.65588e+06	3.51489e+06	9.51347e+06	3.63007e+06	7.90057e+06	4.07042e+06	6.63895e+06	4.18638e+06	8.92593e+06
Valyl-4-hydroxyproline	C10 H18 N2 O4	11.11	-0.00027	-1.17	230.127	230.126	5.551	1	1.93731e+07	2	0				5	21	14	DDA for preferred ion	6.41835e+06	5.44324e+06	1.04776e+07	4.54879e+06	1.13343e+07	3.58535e+06	1.02972e+07	3.19311e+06	9.82449e+06	5.00556e+06	4.61244e+06	2.54528e+06	1.74764e+07	9.03457e+06	7.58232e+06	55447.9	1.43668e+07	8.76821e+06	8.33763e+06	4.68914e+06	8.59772e+06	6.65272e+06	8.10848e+06	1.86845e+06	9.32211e+06	2.91265e+06	1.15888e+07	7.01877e+06	1.07603e+07	4.13628e+06	1.10773e+07
6-Acetamido-2-oxohexanoic acid	C8 H13 N O4	15.79	-0.00073	-3.93	187.084	187.084	3.48	1	1.86562e+07	5	0				5	11	10	DDA for preferred ion	320395	3.74627e+06	3.28955e+06	1.91234e+06	3.56211e+06	2.80323e+06	717462	2.17246e+06	493141	3.40768e+06	2.81653e+06	2.35029e+06	9.94693e+06	5.25012e+06	5.44309e+06	1.40207e+06	8.03739e+06	3.90874e+06	4.09912e+06	2.70991e+06	4.44339e+06	3.44858e+06	3.13951e+06	1.60949e+06	3.40885e+06	1.80764e+06	5.50435e+06	4.64651e+06	4.07492e+06	2.60114e+06	1.77612e+07
4-Methylphenol	C7 H8 O	11.11	-0.00133	-12.35	108.058	108.056	1.94	0.101	1.80574e+07	0	1	99.6	10		5	11	8	DDA for preferred ion	2.3441e+06	1.35661e+06	2.47012e+06	931707	5.32676e+06	1.76287e+06	3.88569e+06	869083	4.61008e+06	1.88066e+06	1.08621e+06	918608	2.37759e+06	1.15846e+06	3.22369e+06	1.25542e+06	2.88021e+06	1.27839e+06	2.93885e+06	1.90185e+06	2.24697e+06	1.50935e+06	4.77335e+06	1.38393e+06	5.10384e+06	1.92517e+06	4.93369e+06	2.30892e+06	2.31434e+06	1.34269e+06	4.74945e+06
(±)13-HODE	C18 H32 O3	25.93	7e-05	0.25	296.235	296.235	1.799	1	1.7446e+07	14	10	92.4	48.1		5	28	26	DDA for preferred ion	1.04375e+06	877016	2.92193e+06	746026	2.17067e+06	463825	3.54312e+06	104768	1.90607e+06	527304	518531	385613	2.44589e+06	930178	1.42126e+06	52077	2.15845e+06	494593	1.6691e+06	977406	2.11218e+06	1.50926e+06	2.68348e+06	636973	1.37136e+06	289426	700443	259669	2.25155e+06	961762	2.48624e+06
asn-val	C9 H17 N3 O4	21.95	-0.0003	-1.28	231.122	231.122	6.827	1	1.73118e+07	2	0				5	13	5	DDA for preferred ion	1.74071e+06	1.47554e+06	2.44143e+06	1.78669e+06	1.0309e+06	666203	4.34156e+06	2.14897e+06	3.93338e+06	2.90408e+06	1.57272e+06	1.37932e+06	1.17652e+07	9.32096e+06	2.02785e+06	51684.9	7.03573e+06	3.87009e+06	2.34847e+06	1.9716e+06	1.73382e+06	1.59985e+06	1.10578e+06	623215	1.52063e+06	951637	4.70264e+06	3.70902e+06	2.69613e+06	1.73837e+06	1.20379e+07
1-Thio-beta-D-glucopyranose	C6 H12 O5 S	15.63	-0.00062	-3.18	196.041	196.04	1.806	1	1.72853e+07	1	0				5	15	13	DDA for preferred ion	4.49987e+06	3.15916e+06	2.80373e+06	959942	3.24835e+06	1.15817e+06	6.27842e+06	1.3177e+06	3.34657e+06	1.44193e+06	1.58534e+06	977390	2.37364e+06	1.2097e+06	8.51098e+06	2.24431e+06	2.42989e+06	797577	2.25013e+06	1.43867e+06	2.35276e+06	1.34739e+06	3.09252e+06	1.23613e+06	5.69006e+06	1.72419e+06	2.10094e+06	1.24696e+06	2.80309e+06	1.24751e+06	3.58818e+06
2-Hydroxybenzyl alcohol	C7 H8 O2	11.76	-0.00118	-9.48	124.052	124.051	2.519	1	1.72833e+07	16	2	60.3	8	61.4	5	7	7	DDA for preferred ion	6.67073e+06	6.09643e+06	6.7479e+06	3.65983e+06	1.73068e+07	8.30333e+06	5.29429e+06	1.37311e+06	3.90074e+06	2.66829e+06	1.35139e+06	953383	1.13788e+06	703300	2.51054e+06	325418	7.92505e+06	4.11393e+06	1.57793e+06	1.16192e+06	2.39801e+06	1.82427e+06	5.60464e+06	2.57124e+06	1.04635e+07	4.64653e+06	6.53093e+06	4.70991e+06	4.57643e+06	3.4185e+06	5.40029e+06
Acetylarginine	C8 H16 N4 O3	47.62	-0.0004	-1.85	216.122	216.122	8.64	1	1.6011e+07	2	1	87	76.4		5	4	4	DDA for preferred ion	1.07603e+06	957909	1.02348e+06	417950	489378	148398	605997	193914	915860	433462	3.96567e+06	1.75597e+06	4.54188e+06	2.80369e+06	1.07465e+06	87364.6	1.62015e+06	623084	878770	619513	827061	702274	544171	181516	498213	191281	1.41652e+06	799122	837965	344496	1.56836e+07
hexahydro-2-oxo-1h-thieno(3,4-d)imidazole-4-pentanoic acid	C10 H16 N2 O3 S	10.34	-0.00023	-0.96	244.088	244.088	1.782	1	1.52044e+07	2	0				5	37	31	DDA for preferred ion	121594	2.14561e+07	111145	78740.8	366647	97963.3	85059.6	39400.4	172171	44096	105376	91987.6	158451	70397.8	174297	65476	221746	46800.5	196812	103327	146348	170011	274751	72268.8	257516	42339.2	153340	126953	104658	57274	492284
Phenol	C6 H6 O	14.29	-0.00174	-18.5	94.0419	94.0401	1.372	1	1.4903e+07	0	1	98.1	9.9		5	6	5	DDA for preferred ion	494597	367240	676197	436175	1.31077e+07	4.95622e+06	8.30071e+06	3.54156e+06	1.15625e+07	8.76757e+06	4.88599e+06	3.17075e+06	7.38323e+06	5.2244e+06	588474	254031	496222	282803	7.07512e+06	6.05233e+06	7.26671e+06	7.87302e+06	375030	252953	1.30729e+06	762013	1.11523e+07	7.26977e+06	2.60698e+06	2.02102e+06	1.42258e+07
1-Methyl-3,6-(1H,2H)-pyridazinedione	C5 H6 N2 O2	14.29	-0.00118	-9.36	126.043	126.042	2.332	0.118	1.459e+07	3	1	89.6	39.5		5	11	10	DDA for preferred ion	1.90376e+06	1.29919e+06	1.76971e+06	729155	2.6095e+06	1.00333e+06	1.28944e+07	6.13271e+06	4.38991e+06	2.66531e+06	895271	1.03432e+06	1.6206e+06	1.10542e+06	1.35309e+06	765310	1.11322e+07	4.21272e+06	3.34281e+06	1.68958e+06	1.78662e+06	1.37529e+06	1.48913e+07	8.84718e+06	1.92225e+06	955904	5.00416e+06	3.86119e+06	1.57388e+06	1.09188e+06	2.40147e+06
9-Hydroxy-10-undecenoic acid	C11 H20 O3	40	-0.00056	-2.81	200.141	200.141	1.937	1	1.37255e+07	3	0				5	21	8	DDA for preferred ion	5.18675e+06	2.62574e+06	3.07756e+06	1.2916e+06	2.80097e+06	1.09891e+06	1.03662e+07	2.24396e+06	4.80927e+06	3.13005e+06	1.03133e+06	593713	2.96846e+06	1.26701e+06	8.11051e+06	2.46859e+06	2.52058e+06	648379	5.75036e+06	2.73277e+06	3.21625e+06	2.76038e+06	7.63992e+06	2.97413e+06	7.4336e+06	3.54975e+06	3.78145e+06	2.26551e+06	2.73282e+06	1.13797e+06	1.25702e+06
4-Ethyl-2,6-dihydroxyphenyl hydrogen sulfate	C8 H10 O6 S	15.07	-0.00038	-1.61	234.02	234.019	1.916	0.124	1.37073e+07	1	0				5	14	14	DDA for preferred ion	1.98079e+06	1.25676e+06	1.2164e+06	633014	4.59296e+06	712182	1.16308e+06	179682	2.15575e+06	1.23957e+06	488793	249076	1.34257e+06	786758	1.87401e+06	540996	2.27896e+06	842194	1.54705e+06	961151	2.08512e+06	1.27541e+06	2.37091e+06	723266	3.15687e+06	1.15378e+06	3.07155e+06	1.26267e+06	1.00756e+06	674823	1.85485e+06
2-deoxy-2-fluoro-?-D-galactose	C6 H11 F O5	21.57	0.00111	6.12	182.059	182.06	2.086	1	1.30492e+07	3	0				5	9	8	DDA for preferred ion	2.37892e+06	2.00203e+06	3.13018e+06	1.15463e+06	4.67399e+06	2.23514e+06	4.21327e+06	1.32462e+06	4.23914e+06	2.11203e+06	1.68649e+06	1.62193e+06	1.61247e+06	811778	3.9197e+06	1.23043e+06	2.70943e+06	980973	2.83189e+06	1.87044e+06	4.39747e+06	3.18261e+06	2.32216e+06	1.0817e+06	4.41202e+06	1.94287e+06	4.59081e+06	2.17228e+06	3.37255e+06	2.07864e+06	4.93637e+06
1-(3-Furyl)-1,4-pentanediol	C9 H14 O3	17.24	-0.00085	-5	170.094	170.093	2.353	0.083	1.27533e+07	3	0				5	23	17	DDA for preferred ion	4.31521e+06	2.9876e+06	5.27758e+06	2.76278e+06	1.30721e+07	5.86612e+06	1.43808e+06	344962	6.66892e+06	3.44956e+06	2.02266e+06	1.9119e+06	1.26517e+06	694358	2.15252e+06	1.91113e+06	4.09352e+06	536008	3.90453e+06	2.28143e+06	1.01333e+07	9.05475e+06	4.37887e+06	1.51047e+06	1.18051e+07	2.96898e+06	687531	3.78104e+06	4.14148e+06	1.3439e+06	2.26879e+06
10-oxocapric acid	C10 H18 O3	33.33	-0.00061	-3.28	186.126	186.125	1.943	0.209	1.26583e+07	21	0				5	17	15	DDA for preferred ion	3.35862e+06	2.64245e+06	4.29713e+06	2.01969e+06	3.92493e+06	485350	5.29584e+06	1.38626e+06	3.4783e+06	1.94434e+06	752502	1.04761e+06	2.61472e+06	1.1687e+06	3.43568e+06	873698	5.41765e+06	2.51796e+06	4.06698e+06	2.14358e+06	2.32649e+06	2.44828e+06	4.20587e+06	2.09781e+06	2.84722e+06	583483	677896	927452	3.60469e+06	2.06527e+06	1.7258e+06
N-8-Nonenoylglycine	C11 H19 N O3	12.5	-0.0006	-2.82	213.136	213.136	2.512	1	1.2455e+07	8	0				4	7	1	DDA for preferred ion	247122	223317	230947	133850	331405	179433	214157	108099	307549	194558	161808	138433	162658	103458	340331	211326	249535	135140	355190	167555	218587	195643	314277	134016	318697	180710	333148	202302	261264	167165	291682
2,2-Bis(hydroxymethyl)propionic acid	C5 H10 O4	37.5	-0.0011	-8.21	134.058	134.057	6.683	1	1.24129e+07	18	0				5	20	5	DDA for preferred ion	667298	208360	164815	317325	394770	327085	674414	140073	1.06982e+06	180492	103008	327039	961715	343076	385791	15355.7	762222	180532	375181	160273	262630	116847	221747	72637.6	506568	290029	902403	223878	289037	327575	1.09103e+07
alpha-ketoadipic acid	C6 H8 O5	22.95	-0.00103	-6.42	160.037	160.036	2.302	1	1.19088e+07	11	0				5	2	1	DDA for preferred ion	3.00336e+06	2.4305e+06	2.63026e+06	1.87058e+06	3.32994e+06	1.96469e+06	5.05526e+06	2.59245e+06	3.48263e+06	2.82297e+06	2.29715e+06	2.08423e+06	3.59441e+06	2.46618e+06	2.63514e+06	938168	3.04775e+06	1.80464e+06	2.42195e+06	1.84153e+06	3.19257e+06	2.25736e+06	4.96071e+06	3.36107e+06	3.53117e+06	1.45344e+06	3.73339e+06	3.91983e+06	2.6435e+06	1.62073e+06	5.22061e+06
6-Deoxy-3-O-methyl-beta-D-galactopyranose	C7 H14 O5	54.29	-0.00077	-4.3	178.084	178.083	6.562	1	1.1852e+07	5	0				5	16	15	DDA for preferred ion	1.62789e+06	1.44778e+06	1.84181e+06	1.162e+06	2.93831e+06	1.27091e+06	1.87482e+06	943632	3.47412e+06	2.1583e+06	1.09416e+06	984888	1.8344e+06	1.06938e+06	1.57899e+06	31698.9	2.57984e+06	1.1669e+06	2.15231e+06	1.62785e+06	2.22478e+06	1.89829e+06	1.70753e+06	1.24105e+06	2.66728e+06	1.28173e+06	3.97196e+06	2.82627e+06	2.04108e+06	1.72073e+06	7.33931e+06
tyramine sulfate	C8 H11 N O4 S	22.22	-0.0004	-1.84	217.041	217.04	2.201	1	1.14026e+07	1	0				5	33	31	DDA for preferred ion	5.78169e+06	5.56782e+06	8.15248e+06	2.93369e+06	8.92103e+06	191746	8.53171e+06	2.59521e+06	1.1866e+07	5.3971e+06	3.53826e+06	2.99388e+06	6.82562e+06	2.48734e+06	7.14839e+06	1.36206e+06	8.14956e+06	3.34766e+06	1.27082e+07	7.41694e+06	9.10454e+06	8.93579e+06	5.02766e+06	2.96143e+06	6.53298e+06	2.71725e+06	7.94262e+06	2.70865e+06	6.15058e+06	2.82933e+06	239541
Indole-3-carboxilic acid-O-sulphate	C9 H7 N O5 S	10.53	-0.00015	-0.61	241.004	241.004	1.842	1	1.06842e+07	1	0				5	10	10	DDA for preferred ion	1.98739e+06	1.3911e+06	1.52798e+06	494842	2.71137e+06	688784	1.55844e+06	352663	960220	419785	1.06526e+06	679654	1.98341e+06	818558	1.49191e+06	258868	2.72199e+06	759404	1.55214e+06	1.03228e+06	1.34624e+06	762299	1.46319e+06	329911	1.58766e+06	580820	789315	488102	1.76221e+06	751388	1.2019e+06
3-oxopalmitic acid	C16 H30 O3	34.38	0.0001	0.36	270.219	270.22	1.807	1	9.89171e+06	5	0				5	42	34	DDA for preferred ion	4.91311e+06	4.18146e+06	6.62998e+06	2.67093e+06	7.33796e+06	4.29628e+06	6.48968e+06	2.31121e+06	7.664e+06	2.89864e+06	2.07679e+06	1.63706e+06	1.80419e+06	975161	1.88846e+06	747489	2.51922e+06	840091	2.32754e+06	1.42369e+06	5.71423e+06	3.46998e+06	8.84474e+06	4.27914e+06	7.82721e+06	2.48789e+06	6.48581e+06	2.70547e+06	7.23905e+06	4.69619e+06	1.67612e+06
(±)9-HpODE	C18 H32 O4	31.11	0.0003	0.97	312.23	312.23	1.839	1	9.74956e+06	18	2	86.5	58.4		5	14	10	DDA for preferred ion	2.16186e+06	1.59619e+06	1.77594e+06	924277	2.18284e+06	725968	5.33996e+06	1.44697e+06	1.30935e+06	784659	521226	408627	4.19078e+06	1.551e+06	2.03717e+06	541651	4.37235e+06	1.57275e+06	872979	554089	2.2752e+06	1.52651e+06	2.36438e+06	1.00754e+06	1.74968e+06	618181	816571	411020	1.40225e+06	669381	994986
licodione	C15 H12 O5	20.69	0.00011	0.42	272.068	272.069	1.398	1	8.94329e+06	51	3			65.2	5	7	7	DDA for preferred ion	358977	318200	879255	533815	530396	281834	3.60134e+06	1.86836e+06	538028	306831	343812	261915	8.94072e+06	8.00734e+06	8.07753e+06	3.67298e+06	3.24645e+06	1.70202e+06	328917	155984	642706	531572	1.36266e+06	633932	509163	177766	478367	317310	197277	144293	358077
RG1300000	C18 H34 O3	14.29	0.00022	0.73	298.251	298.251	1.791	1	8.33816e+06	14	0				5	9	7	DDA for preferred ion	5.30592e+06	3.53869e+06	6.6032e+06	2.91777e+06	5.74348e+06	846303	5.2055e+06	1.24932e+06	6.86363e+06	1.9862e+06	2.2377e+06	975914	4.28756e+06	1.62315e+06	3.48741e+06	436556	3.77466e+06	1.59991e+06	2.39815e+06	1.70234e+06	4.30345e+06	3.9717e+06	8.68843e+06	2.67272e+06	5.9601e+06	2.15942e+06	5.6455e+06	2.48538e+06	4.03568e+06	1.9152e+06	2.72582e+06
NP-021797	C12 H22 O3	20.59	-0.0005	-2.34	214.157	214.156	1.85	1	6.82171e+06	2	1	66.4	26.7		5	15	11	DDA for preferred ion	1.12653e+06	902760	1.62484e+06	750738	4.34905e+06	1.86401e+06	2.09618e+06	775368	4.04534e+06	2.62399e+06	556425	607070	1.09358e+06	515239	1.08228e+06	383114	1.10164e+06	480516	510091	345598	1.57562e+06	1.07519e+06	3.09862e+06	1.22082e+06	3.43607e+06	1.75673e+06	5.36239e+06	3.82873e+06	2.68747e+06	1.67673e+06	312631
13(S)-HOTrE	C18 H30 O3	20.37	0.00034	1.14	294.219	294.22	1.792	1	6.34623e+06	31	4	86.1	58.2		5	41	35	DDA for preferred ion	287428	214936	790519	217496	695803	48436.8	1.54731e+06	386230	599824	169884	85276.3	59387.2	953462	444814	463065	76615.9	973525	421105	467531	326731	399211	242028	815758	182180	294680	44133.3	158535	111808	736615	235040	855791
Gly-His	C8 H12 N4 O3	14.29	-0.00047	-2.23	212.091	212.09	2.091	1	5.72535e+06	6	0				3	3	2	DDA for preferred ion	135061	114368	432612	202389	444656	203533	511417	196151	669182	316373	346584	269124	3.61874e+06	3.14524e+06	480559	131357	2.92895e+06	852015	1.50742e+06	782593	392749	212438	588237	264442	495464	196803	1.34761e+06	908841	524096	383456	5.04785e+06
16-Hydroxyhexadecanoic acid	C16 H32 O3	33.33	0.00017	0.61	272.235	272.235	1.826	1	4.4359e+06	12	1	97.2	9.9		5	9	4	DDA for preferred ion	3.04536e+06	2.50078e+06	4.01408e+06	2.23899e+06	3.95463e+06	1.43975e+06	3.40903e+06	1.38243e+06	3.54082e+06	2.31867e+06	1.14669e+06	1.0476e+06	1.00154e+06	534833	1.11188e+06	315427	1.3192e+06	603102	1.30343e+06	881761	2.94064e+06	2.23542e+06	4.21358e+06	1.9193e+06	4.1204e+06	1.80126e+06	3.64272e+06	2.26695e+06	3.78364e+06	2.32438e+06	1.05959e+06
his-asp	C10 H14 N4 O5	13.33	-0.00116	-4.29	270.096	270.095	6.639	1	1.26221e+06	4	0				5	17	5	DDA for preferred ion	239421	248947	226659	175853	130358	3946.08	304982	4023.61	277086	254206	215402	4246	147924	129612	199308	138769	134508	4162.08	113940	6174.39	496124	397349	142444	95371.8	339601	262010	219829	228242	161530	143871	6400.28
[truncated: 67 more columns]

## Sheet: Cortex_HILICneg_MS2Filtered
Name	Formula	FISh Coverage	Annot. DeltaMass [Da]	Annot. DeltaMass [ppm]	Annotation MW	Calc. MW	RT [min]	RT Tolerance [min]	Area (Max.)	# ChemSpider Results	# mzCloud Results	mzCloud Best Match	mzCloud Best Match Confidence	mzCloud Best Sim. Match	# Usable QC	RSD QC Areas [%]	RSD Corr. QC Areas [%]	MS2	Norm. Area: 20220118_Cowley3_Cortex_2_23-402_HILICneg.raw (F951)	Norm. Area: 20220118_Cowley3_Cortex_2_23-402_HILICneg_rep.raw (F952)	Norm. Area: 20220118_Cowley3_Cortex_3_25-405_HILICneg.raw (F953)	Norm. Area: 20220118_Cowley3_Cortex_3_25-405_HILICneg_rep.raw (F954)	Norm. Area: 20220118_Cowley3_Cortex_5_29-413_HILICneg.raw (F957)	Norm. Area: 20220118_Cowley3_Cortex_5_29-413_HILICneg_rep.raw (F958)	Norm. Area: 20220118_Cowley3_Cortex_10_27-406_HILICneg.raw (F967)	Norm. Area: 20220118_Cowley3_Cortex_10_27-406_HILICneg_rep.raw (F968)	Norm. Area: 20220118_Cowley3_Cortex_13_21-391_HILICneg.raw (F973)	Norm. Area: 20220118_Cowley3_Cortex_13_21-391_HILICneg_rep.raw (F974)	Norm. Area: 20220118_Cowley3_Cortex_7_17-434_HILICneg.raw (F961)	Norm. Area: 20220118_Cowley3_Cortex_7_17-434_HILICneg_rep.raw (F962)	Norm. Area: 20220118_Cowley3_Cortex_8_19-463_HILICneg.raw (F963)	Norm. Area: 20220118_Cowley3_Cortex_8_19-463_HILICneg_rep.raw (F964)	Norm. Area: 20220118_Cowley3_Cortex_9_15-429_HILICneg.raw (F965)	Norm. Area: 20220118_Cowley3_Cortex_9_15-429_HILICneg_rep.raw (F966)	Norm. Area: 20220118_Cowley3_Cortex_12_11-417_HILICneg.raw (F971)	Norm. Area: 20220118_Cowley3_Cortex_12_11-417_HILICneg_rep.raw (F972)	Norm. Area: 20220118_Cowley3_Cortex_15_13-421_HILICneg.raw (F977)	Norm. Area: 20220118_Cowley3_Cortex_15_13-421_HILICneg_rep.raw (F978)	Norm. Area: 20220118_Cowley3_Cortex_1_1-466_HILICneg.raw (F949)	Norm. Area: 20220118_Cowley3_Cortex_1_1-466_HILICneg_rep.raw (F950)	Norm. Area: 20220118_Cowley3_Cortex_4_3-467_HILICneg.raw (F955)	Norm. Area: 20220118_Cowley3_Cortex_4_3-467_HILICneg_rep.raw (F956)	Norm. Area: 20220118_Cowley3_Cortex_6_5-468_HILICneg.raw (F959)	Norm. Area: 20220118_Cowley3_Cortex_6_5-468_HILICneg_rep.raw (F960)	Norm. Area: 20220118_Cowley3_Cortex_11_9-470_HILICneg.raw (F969)	Norm. Area: 20220118_Cowley3_Cortex_11_9-470_HILICneg_rep.raw (F970)	Norm. Area: 20220118_Cowley3_Cortex_14_7-469_HILICneg.raw (F975)	Norm. Area: 20220118_Cowley3_Cortex_14_7-469_HILICneg_rep.raw (F976)	Norm. Area: 20220118_Cowley3_Cortex_QC-Pool_HILICneg_10uL_1.raw (F979)
Trifluoroacetic acid	C2 H F3 O2	13.64	-0.00113	-9.93	113.993	113.992	1.665	0.152	3.96888e+10	1	0				4	22	21	DDA for preferred ion	2.6173e+10	2.09311e+10	2.14064e+10	2.65422e+10	2.87605e+10	2.26906e+10	3.00703e+10	2.66781e+10	2.58295e+10	2.06459e+10	3.3683e+10	2.83566e+10	3.95311e+10	2.56376e+10	1.97604e+10	2.20342e+10	2.61878e+10	2.13079e+10	3.12603e+10	2.08277e+10	2.6388e+10	2.03756e+10	3.0937e+10	2.10061e+10	2.72323e+10	2.05229e+10	2.49223e+10	3.45254e+09	3.29116e+10	3.26588e+10	8.71755e+09
Taurine	C2 H7 N O3 S	27.69	-0.001	-7.96	125.015	125.014	6.251	1	1.24967e+10	1	6	81.9	9.1		4	1	1	DDA for preferred ion	1.09809e+10	9.85786e+09	1.24348e+10	9.29124e+09	9.2024e+09	8.92103e+09	8.12681e+09	8.496e+09	9.02121e+09	7.11684e+09	1.044e+10	9.94131e+09	1.068e+10	8.98863e+09	1.07982e+10	8.01829e+09	8.38897e+09	6.98154e+09	1.12752e+10	8.40713e+09	1.14032e+10	8.99286e+09	1.14022e+10	9.0291e+09	1.06285e+10	8.84919e+09	8.19298e+09	7.19407e+08	1.11675e+10	1.07437e+10	2.55899e+09
DL-Lactic Acid	C3 H6 O3	44.19	-0.0013	-14.44	90.0317	90.0304	4.584	0.146	7.9353e+09	0	12	100	10		4	5	5	DDA for preferred ion	5.38006e+09	5.32571e+09	6.00596e+09	4.21843e+09	6.85139e+09	4.64543e+09	7.95842e+09	5.61203e+09	5.92478e+09	4.82839e+09	5.1216e+09	4.54391e+09	4.2329e+09	3.37038e+09	5.24601e+09	3.72806e+09	7.77199e+09	5.90187e+09	4.59368e+09	3.64463e+09	4.3801e+09	3.77292e+09	5.17858e+09	4.69107e+09	4.64162e+09	3.61032e+09	7.22742e+09	1.51746e+08	4.88514e+09	3.82475e+09	3.34188e+09
hexahydro-2-oxo-1h-thieno(3,4-d)imidazole-4-pentanoic acid	C10 H16 N2 O3 S	9.62	-4e-05	-0.18	244.088	244.088	1.849	0.072	3.15075e+09	2	0				4	15	5	DDA for preferred ion	5.85703e+06	585985	3.46975e+07	1.19545e+07	2.64926e+06	4.78935e+07	1.09228e+06	789389	859125	793120	1.04331e+07	5.62805e+06	9.44142e+06	2.23636e+07	3.53454e+06	1.03733e+07	8.52333e+06	2.63275e+06	9.57118e+06	7.83053e+06	1.26088e+07	4.97746e+06	4.88789e+07	7.20152e+06	934461	1.38014e+07	7.27525e+06	3.8762e+06	1.37623e+07	4.63086e+06	2.70737e+09
Hexose	C6 H12 O6	82.35	-0.00048	-2.65	180.063	180.063	5.338	0.133	3.10087e+09	100	0				4	15	14	DDA for preferred ion	1.6179e+09	1.79864e+09	1.77288e+09	1.20006e+09	2.37628e+09	1.5777e+09	1.95565e+09	1.92315e+09	2.8447e+09	1.92833e+09	1.89142e+09	1.96277e+09	2.51277e+09	2.0959e+09	1.89388e+09	1.16691e+09	2.18691e+09	1.95885e+09	1.20609e+09	1.44282e+09	2.74825e+09	1.81703e+09	2.65362e+09	1.81477e+09	2.52188e+09	1.82072e+09	2.97927e+09	1.28356e+08	2.85687e+09	3.16457e+09	3.478e+08
D-(−)-Erythrose	C4 H8 O4	36.84	-0.00111	-9.24	120.042	120.041	4.903	0.173	2.941e+09	12	0				4	16	4	DDA for preferred ion	1.70286e+09	1.48171e+09	2.14329e+09	1.523e+09	1.63935e+09	1.36403e+09	1.83087e+09	1.83105e+09	2.14906e+09	1.91632e+09	1.77205e+09	1.66863e+09	2.30548e+09	2.06428e+09	1.90397e+09	1.4776e+09	1.96763e+09	1.6591e+09	1.98613e+09	1.42118e+09	1.7092e+09	1.38674e+09	1.83544e+09	1.84209e+09	2.83502e+09	1.85082e+09	2.63323e+09	1.1641e+08	2.56264e+09	2.04994e+09	7.69311e+08
Arachidonic acid	C20 H32 O2	55	0.00027	0.9	304.24	304.24	1.42	1	2.60959e+09	33	6	81.8	55.4	68.5	4	12	4	DDA for preferred ion	2.32534e+09	2.29184e+09	2.0994e+09	1.93779e+09	2.03523e+09	1.8559e+09	2.18336e+09	2.02487e+09	2.82795e+09	2.5094e+09	1.56026e+09	1.52476e+09	1.08768e+09	1.03659e+09	1.81757e+09	1.58467e+09	2.58762e+09	2.3162e+09	2.05267e+09	1.70097e+09	1.45601e+09	1.30305e+09	1.72126e+09	1.49356e+09	1.76393e+09	1.56362e+09	1.96983e+09	1.78253e+08	1.70689e+09	1.80191e+09	2.19884e+09
4-Oxoproline	C5 H7 N O3	11.11	-0.00112	-8.66	129.043	129.041	6.118	0.124	2.37435e+09	11	1	99.4	10		4	5	3	DDA for preferred ion	1.63004e+09	1.41121e+09	1.47433e+09	1.1783e+09	1.44258e+09	1.10933e+09	1.63233e+09	1.16688e+09	1.18567e+09	9.11214e+08	1.65656e+09	1.49726e+09	1.49349e+09	1.12149e+09	1.72351e+09	1.2581e+09	1.6489e+09	1.28048e+09	1.39204e+09	1.14041e+09	1.65707e+09	1.25343e+09	1.71479e+09	1.34129e+09	1.63372e+09	1.21447e+09	2.32313e+09	8.63757e+07	1.33669e+09	1.27255e+09	5.14133e+08
Pentadecanoic acid	C15 H30 O2	14.29	-0.00017	-0.69	242.225	242.224	1.43	1	2.14491e+09	15	4	94.9	9.7		4	12	4	DDA for preferred ion	1.90929e+09	1.87515e+09	6.01886e+07	1.60934e+09	1.73803e+09	5.10407e+07	1.80348e+09	1.69495e+09	2.33425e+09	2.07334e+09	1.30887e+09	1.26847e+09	9.32647e+08	9.00262e+08	1.4917e+09	1.30566e+09	2.13527e+09	1.91495e+09	1.72578e+09	1.43754e+09	1.23589e+09	1.11628e+09	1.44557e+09	5.33402e+07	1.48507e+09	1.30767e+09	1.65898e+09	1.50551e+08	1.509e+09	1.51516e+09	1.81319e+09
D-(−)-Erythrose	C4 H8 O4	33.33	-0.00115	-9.55	120.042	120.041	4.596	0.173	1.98733e+09	12	0				4	14	14	DDA for preferred ion	1.97904e+09	1.55429e+09	1.8869e+09	1.77425e+09	1.61949e+09	1.26021e+09	1.72489e+09	1.53705e+09	1.86854e+09	1.30552e+09	1.36864e+09	1.34131e+09	1.99168e+09	1.6359e+09	1.68651e+09	1.39648e+09	1.752e+09	1.4454e+09	1.509e+09	1.27007e+09	1.10135e+09	8.53821e+08	1.57547e+09	1.32797e+09	1.80914e+09	1.50353e+09	1.46541e+09	1.54223e+06	1.19147e+09	1.35384e+09	6.59776e+08
DL-Lactic Acid	C3 H6 O3	36	-0.00032	-3.51	90.0317	90.0314	5.338	0.142	1.86122e+09	13	31			84.9	4	29	27	DDA for other ion	8.85706e+08	9.78304e+08	9.97811e+08	6.55827e+08	1.30217e+09	8.43733e+08	9.49855e+08	1.04427e+09	1.80049e+09	1.215e+09	1.02325e+09	1.04664e+09	1.66534e+09	1.38056e+09	1.17654e+09	6.92956e+08	1.40332e+09	9.79925e+08	9.01286e+08	8.72814e+08	1.7393e+09	1.00288e+09	1.34271e+09	1.05468e+09	1.41992e+09	1.16623e+09	1.78814e+09	9.84475e+07	1.61712e+09	1.97291e+09	1.42785e+08
4-Acetamidobenzoic acid	C9 H9 N O3	20	-0.00071	-3.95	179.058	179.058	2.936	1	1.64617e+09	9	4	90.7	9.5		4	6	4	DDA for preferred ion	6.27917e+08	5.66037e+08	1.07278e+09	9.83876e+08	3.63571e+08	2.9851e+08	1.0257e+09	7.93203e+08	1.1081e+08	7.76976e+07	1.63425e+09	1.25448e+09	1.26097e+08	9.17079e+07	2.37138e+08	1.56775e+08	8.65345e+08	6.33632e+08	2.84925e+08	2.15027e+08	1.67337e+08	1.33644e+08	1.1021e+08	9.06553e+07	1.76937e+08	1.35156e+08	2.59108e+08	8.5601e+06	1.71942e+08	1.75739e+08	4.6824e+08
DL-Lactic Acid	C3 H6 O3	62.5	-0.0013	-14.43	90.0317	90.0304	4.941	0.146	1.628e+09	0	6	99.9	10		4	14	14	DDA for preferred ion	2.94243e+08	8.57883e+08	7.02593e+08	8.47818e+08	1.16145e+09	1.38938e+09	7.26307e+08	1.56358e+09	1.15313e+09	8.29267e+08	7.01222e+08	9.82902e+08	1.32681e+09	7.05542e+08	8.11019e+08	5.74338e+08	9.82029e+08	7.78519e+08	1.47446e+09	5.08915e+08	1.03373e+09	2.69748e+08	1.43176e+09	3.76537e+08	1.17445e+09	7.36319e+08	1.66699e+09	1.68342e+08	8.05342e+08	3.69664e+08	2.89171e+08
DL-β-Leucine	C6 H13 N O2	22.22	-0.00107	-8.17	131.095	131.094	4.499	0.139	1.4918e+09	18	2	99.1	10		4	10	6	DDA for preferred ion	1.23616e+09	1.04276e+09	1.17776e+09	1.08517e+09	1.25295e+09	1.17227e+09	1.21604e+09	1.05804e+09	1.46975e+09	1.19581e+09	1.20368e+09	1.08624e+09	1.04095e+09	9.91791e+08	1.17098e+09	8.12672e+08	1.04223e+09	8.57132e+08	1.07452e+09	8.53754e+08	1.01728e+09	9.07318e+08	1.22118e+09	9.68177e+08	1.45997e+09	1.02976e+09	1.39068e+09	8.00064e+07	1.2641e+09	1.17433e+09	8.4907e+08
Hexose	C6 H12 O6	42.86	-0.00057	-3.15	180.063	180.063	4.945	0.133	1.45102e+09	100	11			72.7	4	7	6	DDA for preferred ion	8.43124e+08	6.46031e+08	6.27503e+08	5.9041e+08	9.10691e+08	6.9556e+08	8.76968e+08	7.16359e+08	1.20595e+09	1.00782e+09	8.07097e+08	7.37606e+08	1.06773e+09	8.86025e+08	7.76289e+08	5.42381e+08	7.80919e+08	7.23966e+08	8.47215e+08	5.81974e+08	1.20151e+09	9.12205e+08	1.1206e+09	1.07536e+09	1.43326e+09	8.02012e+08	1.40281e+09	6.21837e+07	1.27743e+09	9.78372e+08	1.56319e+08
DL-Lactic Acid	C3 H6 O3	42.11	-0.00027	-3.05	90.0317	90.0314	4.945	0.142	1.30453e+09	13	0				4	8	6	DDA for other ion	7.29228e+08	5.65814e+08	5.31388e+08	5.18354e+08	7.83131e+08	6.02763e+08	7.54544e+08	6.16289e+08	1.01834e+09	8.23085e+08	6.78599e+08	6.24235e+08	8.96934e+08	7.35689e+08	6.59802e+08	4.77022e+08	6.43301e+08	6.25023e+08	7.36818e+08	4.97325e+08	1.00071e+09	7.70658e+08	9.37068e+08	9.55051e+08	1.28917e+09	6.8991e+08	1.14736e+09	5.238e+07	1.08583e+09	8.05763e+08	1.3941e+08
5-Aminovaleric acid	C5 H11 N O2	12.5	-0.00115	-9.79	117.079	117.078	5.542	0.125	1.30084e+09	14	1	83.1	9.2		4	6	5	DDA for preferred ion	1.22665e+09	9.28744e+08	1.1434e+09	9.00862e+08	1.24043e+09	9.81232e+08	1.15325e+09	9.97144e+08	1.21998e+09	1.03622e+09	1.12693e+09	1.05518e+09	1.0606e+09	8.22382e+08	1.03041e+09	7.35619e+08	1.14855e+09	7.53683e+08	1.05037e+09	7.48166e+08	1.01011e+09	7.30556e+08	1.05362e+09	8.82591e+08	1.29407e+09	1.01969e+09	1.31227e+09	5.32839e+07	1.05203e+09	1.02401e+09	4.68524e+08
Uracil	C4 H4 N2 O2	20	-0.00111	-9.9	112.027	112.026	1.912	0.092	1.2353e+09	3	4	100	10		4	3	3	DDA for preferred ion	1.23127e+09	1.11307e+09	1.10885e+09	9.81495e+08	1.00253e+09	8.03906e+08	1.16078e+09	1.11593e+09	9.1514e+08	7.51151e+08	7.56642e+08	7.10894e+08	5.29791e+08	4.46962e+08	7.53221e+08	6.30637e+08	1.21014e+09	1.01544e+09	7.09363e+08	5.98385e+08	4.26549e+08	3.65518e+08	5.62025e+08	4.87841e+08	7.25889e+08	6.04396e+08	6.18025e+08	3.96478e+07	4.73309e+08	4.65374e+08	8.27139e+08
erythrose	C4 H8 O4	25	-0.00114	-9.52	120.042	120.041	5.79	1	1.13888e+09	12	0				4	18	6	DDA for preferred ion	4.82646e+08	4.43081e+08	2.25201e+08	1.2342e+08	7.32381e+08	4.58573e+08	2.59698e+08	1.17137e+09	3.73427e+08	2.78348e+08	2.69322e+08	1.51452e+08	1.53957e+08	1.15824e+08	5.34437e+08	2.4558e+08	4.04498e+08	2.07604e+08	4.03483e+08	3.80743e+08	2.20198e+08	1.25259e+08	4.2353e+08	4.17412e+08	3.60414e+08	3.17158e+08	3.93661e+08	1.16438e+07	9.96661e+08	5.34671e+08	6.21039e+08
DL-Lactic Acid	C3 H6 O3	54.55	-0.0013	-14.47	90.0317	90.0304	5.33	0.146	1.1119e+09	0	2	93.1	9.7		4	43	17	DDA for preferred ion	1.60365e+08	1.17118e+09	1.1742e+09	5.88293e+08	1.42016e+09	6.51467e+08	7.97852e+08	6.75946e+08	8.64745e+08	4.79185e+08	7.18096e+08	6.93687e+08	4.02758e+08	4.57723e+08	5.43845e+08	6.66688e+08	7.19222e+08	5.22539e+08	2.50162e+08	4.08761e+08	1.29765e+09	7.494e+08	1.44435e+09	1.06809e+09	1.03115e+09	6.51397e+08	5.96911e+08	5.79565e+07	6.8014e+08	6.08126e+08	1.16107e+08
D-PANTOTHENIC ACID	C9 H17 N O5	53.13	-0.00022	-0.98	219.111	219.11	5.142	0.107	1.04331e+09	4	2			65.9	4	4	2	DDA for preferred ion	1.01294e+09	9.21453e+08	5.04149e+08	3.86026e+08	7.04305e+08	5.04779e+08	6.36691e+08	5.50103e+08	8.19393e+08	6.09507e+08	6.51217e+08	5.66714e+08	5.92534e+08	4.81748e+08	7.12711e+08	5.01085e+08	7.00732e+08	5.40374e+08	6.09605e+08	4.72868e+08	7.17693e+08	5.19254e+08	8.01341e+08	6.11051e+08	9.16429e+08	6.27605e+08	8.31193e+08	2.14312e+07	8.4317e+08	8.40337e+08	3.1091e+08
DL-Glutamic acid	C5 H9 N O4	53.33	-0.00098	-6.68	147.053	147.052	10.049	0.116	1.00078e+09	16	0				4	6	6	DDA for preferred ion	6.90854e+08	6.37417e+08	8.28871e+08	5.99838e+08	6.08419e+08	4.29275e+08	5.09521e+08	4.93393e+08	5.44077e+08	4.45979e+08	3.82658e+08	3.42786e+08	3.60566e+08	3.49564e+08	4.255e+08	3.50077e+08	8.23176e+08	6.2771e+08	6.17017e+08	5.43637e+08	9.32329e+08	7.45353e+08	6.6572e+08	5.51465e+08	5.24976e+08	3.89758e+08	1.0048e+09	7.81398e+07	5.69964e+08	5.90578e+08	3.2855e+07
DL-β-Leucine	C6 H13 N O2	20	-0.00086	-6.58	131.095	131.094	4.888	0.139	9.25224e+08	18	3	99	10		4	20	8	DDA for preferred ion	6.24681e+08	5.33631e+08	5.43062e+08	4.29112e+08	5.66703e+08	4.40137e+08	6.53122e+08	6.14613e+08	4.99213e+08	4.0234e+08	4.57812e+08	3.94197e+08	2.94129e+08	2.92616e+08	5.51067e+08	4.30897e+08	5.72421e+08	5.04756e+08	4.14773e+08	3.85845e+08	4.74565e+08	4.386e+08	8.12255e+08	4.78435e+08	8.35247e+08	6.71661e+08	6.15492e+08	3.67348e+07	5.77438e+08	6.13061e+08	6.52671e+08
DL-β-Leucine	C6 H13 N O2	60	-0.00106	-8.08	131.095	131.094	4.188	0.139	9.11267e+08	18	1	99	10		4	16	15	DDA for preferred ion	5.30906e+08	5.21289e+08	9.37484e+08	8.12512e+08	7.18085e+08	7.86547e+08	6.2585e+08	4.67923e+08	8.54276e+08	8.38862e+08	4.46715e+08	4.62687e+08	4.74681e+08	3.11698e+08	4.28734e+08	6.99268e+08	4.43074e+08	7.222e+08	7.04515e+08	6.72979e+08	8.20103e+08	9.53235e+08	5.24919e+08	6.4359e+08	5.99496e+08	8.76227e+08	5.00561e+08	1.26421e+08	4.31548e+08	3.83759e+08	6.42844e+08
THREONIC ACID, L-	C4 H8 O5	60	-0.00102	-7.51	136.037	136.036	6.678	1	9.0097e+08	4	0				4	24	9	DDA for preferred ion	4.24561e+08	1.51394e+08	1.98516e+08	9.34992e+07	2.83738e+08	1.10221e+08	1.08315e+08	8.28057e+07	3.97318e+08	2.28489e+08	1.20026e+08	8.39204e+07	2.13088e+08	7.28811e+07	2.14754e+08	7.92709e+07	2.23879e+08	1.96625e+08	3.04745e+08	3.72323e+08	6.75399e+08	2.56687e+08	6.0174e+08	2.70918e+08	8.63342e+08	7.28225e+08	8.06319e+08	1.31589e+06	5.80943e+08	4.35233e+08	1.19412e+06
Linoleic Acid	C18 H32 O2	14.29	0.00021	0.76	280.24	280.24	1.439	0.147	8.92124e+08	15	4	96	9.8		4	9	8	DDA for preferred ion	7.02834e+08	6.68285e+08	5.96219e+08	5.69488e+08	6.19695e+08	4.7344e+08	5.77911e+08	5.42055e+08	6.99702e+08	6.01491e+08	4.01053e+08	3.80895e+08	3.70375e+08	2.98138e+08	3.78153e+08	3.32069e+08	5.6657e+08	5.1717e+08	5.23421e+08	4.59708e+08	7.80136e+08	6.77296e+08	8.70729e+08	7.60722e+08	6.93105e+08	5.8891e+08	7.57307e+08	6.81017e+07	5.74506e+08	5.76502e+08	5.63472e+08
DL-β-Leucine	C6 H13 N O2	23.81	-0.00105	-8	131.095	131.094	4.302	0.139	8.91078e+08	18	2	99	10		4	17	15	DDA for preferred ion	2.1443e+08	1.7357e+07	3.01738e+07	7.85817e+08	2.60614e+08	6.31169e+08	1.95018e+08	1.87941e+08	3.13704e+08	8.0866e+08	1.47339e+08	1.62233e+07	2.29562e+08	2.22167e+08	2.32814e+08	6.74575e+08	2.43803e+08	5.56203e+08	4.67164e+08	6.49406e+08	7.87047e+08	9.37312e+08	1.74179e+08	6.14819e+08	2.40624e+08	8.41771e+08	1.68675e+08	1.26013e+08	1.87996e+08	2.21633e+08	6.22676e+08
L-Phenylalanine	C9 H11 N O2	28.57	-0.0008	-4.83	165.079	165.078	3.769	1	8.77545e+08	17	1	98.8	95.2		4	11	5	DDA for preferred ion	6.75454e+08	6.04317e+08	5.67553e+08	4.6347e+08	6.43903e+08	5.1473e+08	6.83075e+08	6.53364e+08	6.5128e+08	5.68561e+08	6.64361e+08	6.06907e+08	5.79222e+08	5.30721e+08	5.77821e+08	4.45762e+08	5.93452e+08	4.96366e+08	4.93775e+08	4.10978e+08	5.48269e+08	4.94504e+08	6.76717e+08	6.08998e+08	8.57617e+08	6.65829e+08	8.81098e+08	2.6846e+07	6.68711e+08	6.78531e+08	4.14237e+08
DL-TYROSINE	C9 H11 N O3	28.57	-0.00071	-3.9	181.074	181.073	5.481	1	8.71429e+08	19	0				4	3	3	DDA for preferred ion	6.96842e+08	5.71208e+08	5.88156e+08	4.66896e+08	6.62846e+08	5.09166e+08	5.45407e+08	5.47187e+08	6.87825e+08	5.01405e+08	4.81087e+08	4.83128e+08	4.63182e+08	3.72365e+08	5.3006e+08	3.75615e+08	5.68388e+08	4.62427e+08	5.0659e+08	4.01292e+08	6.3788e+08	5.31218e+08	8.1489e+08	5.86886e+08	8.67508e+08	6.22676e+08	7.50396e+08	3.41023e+07	6.77191e+08	6.22567e+08	1.47182e+08
D-(−)-Erythrose	C4 H8 O4	52.63	-0.00116	-9.64	120.042	120.041	5.34	0.173	8.31161e+08	12	0				4	20	18	DDA for preferred ion	4.36321e+08	9.02608e+08	4.61205e+08	6.0515e+08	3.9173e+08	3.11981e+08	7.18176e+08	3.85655e+08	4.90467e+08	3.99704e+08	4.27688e+08	3.45873e+08	5.28125e+08	4.53479e+08	4.56451e+08	3.87754e+08	4.27202e+08	4.41241e+08	3.55474e+08	4.08976e+08	5.63009e+08	3.59906e+08	7.4701e+08	4.53576e+08	6.3448e+08	4.37944e+08	5.45396e+08	4.65475e+07	4.91743e+08	4.58218e+08	8.65378e+07
4-Oxoproline	C5 H7 N O3	20	-0.00118	-9.13	129.043	129.041	5.08	0.124	7.77114e+08	11	1	99.7	10		4	8	2	DDA for preferred ion	6.3579e+08	5.7017e+08	5.38685e+08	4.27291e+08	4.77854e+08	3.83957e+08	6.28422e+08	5.18431e+08	5.33972e+08	4.18208e+08	6.09238e+08	5.86228e+08	6.82564e+08	5.88435e+08	7.78596e+08	5.39219e+08	5.13496e+08	4.1193e+08	6.56585e+08	5.62541e+08	4.65788e+08	3.35738e+08	4.93497e+08	4.2649e+08	4.78494e+08	3.42862e+08	4.61703e+08	2.07814e+07	5.08497e+08	4.46214e+08	1.59216e+08
4-Dodecylbenzenesulfonic acid	C18 H30 O3 S	31.25	0.00023	0.7	326.192	326.192	1.357	1	7.57555e+08	2	2	99.7	10		4	13	4	DDA for preferred ion	8.85056e+07	8.0962e+07	1.0386e+08	9.05118e+07	1.51107e+08	1.2731e+08	1.24969e+08	1.32381e+08	8.31014e+08	6.69351e+08	1.45771e+08	1.35112e+08	1.61885e+08	1.40011e+08	1.41321e+08	1.24416e+08	4.98703e+08	4.12936e+08	3.61032e+08	3.06946e+08	1.93075e+08	1.55224e+08	2.12675e+08	1.74272e+08	1.83882e+08	1.48533e+08	2.80968e+08	1.25641e+07	1.3126e+08	1.27505e+08	3.22309e+08
Oleic Acid	C18 H34 O2	14.29	0.00031	1.11	282.256	282.256	1.432	0.141	6.93563e+08	12	4	99.9	10		4	18	10	DDA for preferred ion	6.06171e+08	5.77182e+08	5.53338e+08	5.16974e+08	5.27312e+08	4.97315e+08	5.20375e+08	5.18087e+08	7.44228e+08	6.61799e+08	4.01177e+08	3.89278e+08	3.4005e+08	3.43191e+08	4.08895e+08	3.7104e+08	7.09255e+08	6.61079e+08	6.71024e+08	5.78657e+08	5.29194e+08	4.65504e+08	6.1665e+08	5.31922e+08	5.95801e+08	5.15347e+08	7.37752e+08	7.38123e+07	5.72646e+08	5.89716e+08	5.08287e+08
D-(-)-Glutamine	C5 H10 N2 O3	64.86	-0.00098	-6.72	146.069	146.068	8.074	1	6.77944e+08	9	2	71.8	8.6		4	4	4	DDA for preferred ion	5.26169e+08	4.55465e+08	3.58955e+08	2.9683e+08	4.19579e+08	2.85719e+08	4.12356e+08	3.71448e+08	3.01281e+08	2.35596e+08	2.87574e+08	2.64525e+08	2.81998e+08	2.44111e+08	4.3054e+08	2.79882e+08	4.78682e+08	3.68783e+08	3.87978e+08	2.90388e+08	6.64224e+08	5.42645e+08	5.51774e+08	4.09483e+08	4.66799e+08	3.16227e+08	5.87022e+08	3.09758e+07	5.19613e+08	5.08668e+08	3.64053e+07
3-(METHYLNITROSAMINO)PROPIONITRILE	C4 H7 N3 O	16.67	-0.00112	-9.91	113.059	113.058	2.654	1	6.75757e+08	2	0				4	1	1	DDA for preferred ion	3.43568e+08	3.25519e+08	3.64567e+08	2.784e+08	4.53837e+08	3.48176e+08	2.74761e+08	2.42872e+08	3.7979e+08	2.77023e+08	2.85583e+08	2.39007e+08	3.08081e+08	2.51905e+08	2.87288e+08	2.11057e+08	3.78863e+08	3.16997e+08	2.41643e+08	1.71768e+08	4.98956e+08	3.89841e+08	4.07999e+08	3.15619e+08	5.58433e+08	4.16033e+08	6.77483e+08	3.18838e+07	3.77951e+08	3.52319e+08	4.08386e+08
Hexose	C6 H12 O6	64	-0.00034	-1.88	180.063	180.063	7.584	0.111	6.64479e+08	103	0				4	6	5	DDA for preferred ion	6.36665e+08	5.59426e+08	6.89248e+08	5.69886e+08	5.80304e+08	4.50598e+08	5.83515e+08	5.25787e+08	5.41189e+08	5.07725e+08	5.05977e+08	4.58619e+08	5.21347e+08	4.1137e+08	5.04481e+08	3.97783e+08	5.80946e+08	4.82158e+08	5.26866e+08	4.07052e+08	6.70653e+08	5.34166e+08	4.97853e+08	4.32187e+08	5.41964e+08	3.92563e+08	6.25542e+08	4.67011e+07	4.01617e+08	3.99531e+08	6.48714e+07
Timonacic	C4 H7 N O2 S	14.29	-0.00101	-7.61	133.02	133.019	4.24	1	6.62679e+08	1	0				4	8	2	DDA for preferred ion	3.0945e+08	2.92819e+08	3.54687e+08	3.21136e+08	3.67591e+08	3.04441e+08	3.80204e+08	3.35383e+08	3.20437e+08	2.77472e+08	7.43101e+07	6.56518e+07	1.44488e+08	1.27139e+08	1.12154e+08	7.82513e+07	1.39598e+08	1.21789e+08	1.43391e+08	1.0992e+08	2.29702e+08	1.59863e+08	2.96917e+08	2.58816e+08	3.41374e+08	2.74489e+08	3.98042e+08	6.71514e+06	7.05265e+08	6.25937e+08	2.22822e+08
D-Xylonic acid	C5 H10 O6	10	-0.0004	-2.43	166.048	166.047	1.278	1	6.39898e+08	8	0				4	14	9	DDA for preferred ion	6.85202e+07	2.11678e+08	5.1489e+07	1.54218e+08	4.45747e+07	1.18777e+08	3.62261e+07	1.35753e+08	4.33924e+07	1.06558e+08	3.3573e+07	1.98599e+08	3.28157e+07	1.25122e+08	3.31657e+07	9.5715e+07	4.33067e+07	1.30157e+08	3.24502e+07	1.1463e+08	9.11491e+07	2.12953e+08	4.83354e+07	1.38611e+08	8.97703e+07	1.98377e+08	3.91841e+07	8.77702e+06	5.24013e+07	1.23023e+08	5.18749e+08
L-(+)-Tartaric acid	C4 H6 O6	66.67	-0.00091	-6.04	150.016	150.016	14.274	1	6.10821e+08	4	4	95	87.8		4	35	10	DDA for preferred ion	4.43826e+06	3.99053e+06	1.4348e+08	1.60502e+08	5.6542e+07	3.47296e+07	9.20612e+07	7.94021e+07	1.54133e+08	1.55964e+08	2.1736e+07	3.25051e+07	1.71876e+07	1.03541e+07	9.45483e+06	7.87608e+06	1.95905e+07	1.23345e+07	3.38005e+07	2.18732e+07	419416	4.74732e+06	709396	6.00913e+06	9.59656e+07	5.98599e+07	5.18383e+08	3.47188e+07	5.23001e+07	3.58373e+07	1.70453e+06
Uric acid	C5 H4 N4 O3	10	-0.00067	-3.96	168.028	168.028	5.636	1	5.91066e+08	2	1	82.5	9.1		4	8	5	DDA for preferred ion	4.73705e+08	4.54692e+08	6.24381e+08	5.60867e+08	5.50404e+08	4.2715e+08	4.90338e+08	4.54957e+08	3.84021e+08	3.24123e+08	3.69171e+08	3.4994e+08	3.00891e+08	2.65649e+08	3.34482e+08	2.55852e+08	4.83602e+08	3.63879e+08	3.66352e+08	3.28082e+08	5.6866e+08	4.67812e+08	4.66733e+08	3.8483e+08	3.60728e+08	2.82754e+08	4.19658e+08	2.42014e+07	3.2092e+08	3.22969e+08	4.31582e+07
1,5-anhydroglucitol	C6 H12 O5	63.64	-0.00029	-1.78	164.068	164.068	3.362	1	5.81094e+08	48	0				4	1	1	DDA for preferred ion	4.03076e+08	3.61672e+08	3.14631e+08	2.25289e+08	4.21026e+08	3.40688e+08	2.57737e+08	2.3155e+08	4.23043e+08	3.46727e+08	5.10647e+08	4.69365e+08	5.80906e+08	5.63172e+08	4.27773e+08	3.20734e+08	3.56711e+08	3.13657e+08	4.32448e+08	3.27849e+08	4.70131e+08	3.61279e+08	4.49469e+08	3.47091e+08	5.2189e+08	3.9057e+08	4.98506e+08	2.20673e+07	5.49144e+08	5.30098e+08	3.28495e+08
Guanosine	C10 H13 N5 O5	16.67	0.00029	1.01	283.092	283.092	3.717	1	5.71863e+08	6	0				4	13	11	DDA for preferred ion	5.06818e+08	3.99028e+08	5.99876e+08	4.16248e+08	5.37128e+08	3.53957e+08	3.98561e+08	4.68985e+08	4.63e+08	3.79143e+08	4.24871e+08	4.97951e+08	4.43447e+08	3.672e+08	4.97067e+08	3.85772e+08	3.14732e+08	2.45612e+08	3.79197e+08	3.22393e+08	5.98165e+08	4.13572e+08	6.11709e+08	5.02931e+08	5.00428e+08	4.06659e+08	4.56963e+08	1.49499e+07	5.25446e+08	5.28065e+08	1.77061e+08
L-(-)-methionine	C5 H11 N O2 S	28.57	-0.00095	-6.34	149.051	149.05	4.827	1	5.35806e+08	7	0				4	8	7	DDA for preferred ion	3.01369e+08	2.60196e+08	3.41131e+08	2.64234e+08	3.46536e+08	2.61333e+08	4.93947e+08	4.19351e+08	5.5065e+08	3.9435e+08	3.20379e+08	3.00632e+08	2.4156e+08	2.03715e+08	3.25977e+08	2.07955e+08	2.19977e+08	1.80423e+08	2.77328e+08	2.33339e+08	2.30282e+08	1.72659e+08	2.94473e+08	2.41985e+08	4.39376e+08	2.87013e+08	4.25386e+08	1.99586e+07	3.09604e+08	2.92145e+08	1.44377e+08
Methylmalonic acid	C4 H6 O4	25	-0.00113	-9.55	118.027	118.025	10.148	1	5.35636e+08	8	1	87.8	9.4		4	4	4	DDA for preferred ion	2.74886e+08	2.54273e+08	2.72904e+08	2.04107e+08	2.29941e+08	2.06661e+08	1.78294e+08	1.84055e+08	3.40943e+08	3.04949e+08	1.81223e+08	1.63664e+08	2.06861e+08	1.62967e+08	2.15047e+08	1.55987e+08	3.3978e+08	2.32616e+08	2.9631e+08	2.22981e+08	4.76008e+08	2.96318e+08	2.32534e+08	1.97982e+08	2.68199e+08	1.84473e+08	5.36782e+08	5.3582e+07	2.33369e+08	2.32846e+08	3.08243e+07
Dodecyl sulfate	C12 H26 O4 S	33.33	0.0001	0.38	266.155	266.155	1.366	1	4.98838e+08	1	2	99.5	10		4	10	3	DDA for preferred ion	4.92035e+07	4.97397e+07	9.42604e+07	7.87687e+07	2.35972e+08	2.08295e+08	9.6687e+07	8.9942e+07	1.73443e+08	1.38363e+08	1.04079e+08	1.06788e+08	1.9253e+08	1.71898e+08	1.84888e+08	1.42463e+08	5.29196e+08	4.54915e+08	2.19826e+08	1.37896e+08	1.42582e+08	1.09304e+08	1.1163e+08	1.12408e+08	1.04269e+08	8.07835e+07	4.0071e+08	1.23295e+07	3.70303e+08	3.52269e+08	1.80401e+08
Butabarbital	C10 H16 N2 O3	11.76	-0.00032	-1.5	212.116	212.116	1.416	1	4.84525e+08	3	1	93	9.7		4	12	7	DDA for preferred ion	2.14644e+08	1.92453e+08	2.09355e+08	1.85471e+08	3.29229e+08	2.75332e+08	1.80359e+08	1.59018e+08	1.24809e+06	1.59495e+06	3.1064e+08	2.89524e+08	4.8135e+08	4.20064e+08	3.16954e+08	2.4842e+08	2.30361e+08	1.94103e+08	2.15864e+08	1.74996e+08	2.70603e+08	2.30174e+08	3.27231e+08	2.65119e+08	3.68692e+08	2.68781e+08	4.83525e+08	3.28824e+07	4.15742e+08	4.12943e+08	3.79101e+08
Ethyl sulfate	C2 H6 O4 S	22.22	-0.00108	-8.58	125.999	125.998	3.356	1	4.25858e+08	3	0				4	3	1	DDA for preferred ion	2.13504e+08	1.83953e+08	2.81989e+08	2.12274e+08	2.59775e+08	2.08163e+08	1.57688e+08	1.35915e+08	2.60742e+08	1.99891e+08	2.70831e+08	2.40773e+08	3.85914e+08	2.45227e+08	2.41133e+08	2.05668e+08	2.91772e+08	2.18941e+08	2.75836e+08	2.30893e+08	3.12188e+08	2.39457e+08	2.9648e+08	2.40864e+08	3.9315e+08	2.65973e+08	2.5627e+08	1.20507e+07	4.36978e+08	4.02971e+08	2.0194e+08
N-Methyl-<scp>D</scp>-aspartic acid	C5 H9 N O4	31.03	-0.00098	-6.66	147.053	147.052	9.505	0.116	3.80894e+08	16	1			64.6	4	25	22	DDA for preferred ion	2.90514e+08	2.66279e+08	2.10929e+08	1.49488e+08	3.59885e+08	2.95239e+08	1.29423e+08	1.02248e+08	1.6045e+08	1.45041e+08	1.00753e+08	8.17436e+07	1.09502e+08	1.17376e+08	1.66359e+08	1.12692e+08	5.4208e+07	3.82001e+07	1.98986e+08	1.64624e+08	4.33113e+08	3.21047e+08	2.45091e+08	2.12154e+08	2.83945e+08	2.56322e+08	3.30587e+08	2.23483e+07	2.09747e+08	1.93219e+08	5.9835e+06
Pyruvic acid	C3 H4 O3	16.67	-0.00127	-14.42	88.016	88.0148	2.875	0.161	3.80465e+08	0	2	97.4	9.9		4	3	3	DDA for preferred ion	3.59567e+08	2.96641e+08	3.28575e+08	2.71273e+08	3.82024e+08	3.31309e+08	2.36243e+08	1.90991e+08	2.13092e+08	1.65764e+08	2.16654e+08	1.87591e+08	1.84002e+08	1.21377e+08	1.93142e+08	1.38606e+08	1.39676e+08	1.16768e+08	1.80474e+08	1.35213e+08	2.9642e+08	2.26726e+08	2.76403e+08	2.00477e+08	2.05477e+08	1.67062e+08	1.6441e+08	5.95457e+06	1.83594e+08	1.88294e+08	1.09243e+08
Isophthalic acid	C8 H6 O4	18.18	-0.00082	-4.94	166.027	166.026	4.773	1	3.57823e+08	7	2	99.7	10		4	8	8	DDA for preferred ion	6.46323e+06	5.86183e+06	1.44059e+08	1.32234e+08	7.96167e+06	6.16802e+06	2.12962e+07	2.6751e+07	1.42192e+07	1.03585e+07	5.04629e+06	7.9297e+06	1.51652e+07	1.16306e+07	1.40424e+08	1.0779e+08	3.59605e+08	2.79004e+08	3.43353e+08	2.55706e+08	1.81238e+07	1.75551e+07	3.11516e+06	4.46658e+06	4.40021e+06	3.52227e+06	9.05051e+06	599442	4.4364e+06	4.53938e+06	4.14187e+06
6-[(1R,2S)-1,2-Dihydroxypropyl]-3,4-dihydro-2,4-pteridinediol	C9 H12 N4 O4	18.18	-0.00142	-5.9	240.086	240.084	4.938	1	3.38588e+08	1	0				4	29	14	DDA for preferred ion	1.63398e+08	1.4326e+08	1.28865e+08	9.97672e+07	2.32817e+08	1.50696e+08	2.15372e+08	1.81407e+08	3.36795e+08	2.73544e+08	2.15055e+08	1.89438e+08	2.32945e+08	1.91388e+08	1.75915e+08	1.53634e+08	1.88846e+08	2.30135e+08	2.23497e+08	1.49654e+08	2.3518e+08	1.39231e+08	2.35914e+08	2.27494e+08	3.17764e+08	1.9713e+08	3.21477e+08	1.0096e+07	3.65993e+08	2.62769e+08	4.62869e+07
4-phenolsulfonic acid	C6 H6 O4 S	45.45	-0.00076	-4.37	173.999	173.998	1.429	1	3.38536e+08	2	0				4	5	5	DDA for preferred ion	1.3845e+08	1.27884e+08	2.16575e+07	2.26027e+07	1.41449e+07	1.5376e+07	4.26425e+07	4.60979e+07	2.45604e+07	2.7346e+07	3.05979e+07	3.1724e+07	5.48574e+07	5.16605e+07	6.63851e+07	6.26807e+07	3.27834e+07	3.35961e+07	1.37727e+07	9.6087e+06	1.81316e+08	1.57818e+08	2.76799e+08	2.39116e+08	3.2828e+08	2.90581e+08	3.40774e+08	8.99717e+06	1.4669e+08	1.76216e+08	1.27646e+08
L-(+)-Aspartic acid	C4 H7 N O4	55.56	-0.00102	-7.68	133.038	133.036	9.981	1	3.25632e+08	4	0				3	29	17	DDA for preferred ion	2.35021e+08	4.13298e+08	4.1965e+08	1.85889e+08	3.35462e+08	1.81317e+08	2.23423e+08	2.54666e+08	2.64017e+08	2.92773e+08	1.59126e+08	1.68295e+08	1.22902e+08	9.3621e+07	2.11133e+08	7.55075e+07	2.1182e+08	1.83805e+08	1.16699e+08	1.35081e+08	2.90143e+08	2.18506e+08	2.47436e+08	3.20568e+08	1.31038e+08	1.82197e+08	2.80069e+08	2.72116e+07	1.19094e+08	1.22269e+08	70629.7
1-Chlorobenzotriazole	C6 H4 Cl N3	10	-0.0007	-4.59	153.009	153.009	3.337	1	3.24335e+08	3	2	82.3	9.1		4	13	9	DDA for preferred ion	1.03737e+08	1.25826e+08	1.0336e+08	1.39216e+08	1.20364e+08	1.63237e+08	8.82842e+07	1.6725e+08	8.52785e+07	1.15191e+08	2.0717e+08	2.98095e+08	2.13465e+08	2.63676e+08	1.36729e+08	1.79631e+08	1.18653e+08	1.38459e+08	1.70349e+08	2.23728e+08	6.99075e+07	7.76185e+07	1.09221e+08	1.46082e+08	1.62349e+08	1.49167e+08	1.09689e+08	8.96817e+06	1.95958e+08	2.19324e+08	2.85888e+08
N-Sulfanyl-L-asparagine	C4 H8 N2 O3 S	11.11	-0.00084	-5.12	164.026	164.025	2.521	1	3.10974e+08	1	0				4	2	1	DDA for preferred ion	2.01451e+08	1.79327e+08	3.02246e+08	2.38402e+08	2.1883e+08	1.63466e+08	2.55568e+08	2.22585e+08	2.60196e+08	2.36353e+08	1.16708e+08	1.12651e+08	1.6558e+08	1.513e+08	1.37507e+08	1.01221e+08	1.91525e+08	1.44317e+08	1.52471e+08	1.23688e+08	1.48247e+08	1.36545e+08	1.86203e+08	1.51569e+08	2.89289e+08	2.18794e+08	2.74549e+08	3.37251e+06	3.15543e+08	2.96554e+08	4.20422e+07
Indole-3-acetic acid	C10 H9 N O2	16.67	0.00262	14.97	175.063	175.066	2.402	1	2.99211e+08	0	1	93.3	9.7		4	10	1	DDA for preferred ion	6.75399e+07	5.88735e+07	9.01521e+07	7.0912e+07	9.15168e+07	7.00053e+07	1.0922e+08	1.04044e+08	6.70934e+07	5.37166e+07	2.74897e+08	2.51957e+08	2.97277e+08	2.55014e+08	2.37404e+08	1.74457e+08	1.88179e+08	1.38153e+08	1.77335e+08	1.35407e+08	4.89252e+07	3.50158e+07	7.19396e+07	5.8662e+07	9.30118e+07	6.66704e+07	7.52366e+07	1.01725e+06	6.40868e+07	6.43293e+07	1.20543e+08
1762789	C6 H11 N O3	44.44	-0.00093	-6.39	145.074	145.073	3.783	0.14	2.9852e+08	17	0				4	10	6	DDA for preferred ion	2.63648e+08	2.79521e+08	7.95037e+07	5.89733e+07	1.7993e+08	1.24743e+08	1.01337e+08	9.83859e+07	9.77864e+07	7.33709e+07	8.55414e+07	7.96856e+07	1.28044e+08	8.55583e+07	1.62921e+08	1.16296e+08	2.6012e+08	1.97799e+08	1.32709e+08	8.97377e+07	1.40567e+08	1.16368e+08	1.35301e+08	1.21341e+08	1.51721e+08	1.24682e+08	8.95801e+07	864546	1.3302e+08	1.36991e+08	1.40638e+08
DL-Tryptophan	C11 H12 N2 O2	35.56	-0.00044	-2.14	204.09	204.089	4.288	1	2.96933e+08	12	4	89.7	79.6		4	9	4	DDA for preferred ion	1.8498e+08	2.03251e+08	2.26189e+08	2.45216e+08	2.22587e+08	2.43301e+08	2.18485e+08	2.08762e+08	3.11439e+08	3.04629e+08	2.10845e+08	2.04779e+08	1.86013e+08	2.21552e+08	2.0836e+08	2.18713e+08	2.25998e+08	2.37447e+08	2.14733e+08	2.12849e+08	2.73573e+08	2.31523e+08	2.35937e+08	2.48823e+08	2.26151e+08	2.35247e+08	2.26009e+08	2.1786e+07	2.11186e+08	2.20044e+08	1.94549e+08
L-Iditol	C6 H14 O6	71.43	-0.00073	-3.99	182.079	182.078	5.089	1	2.70892e+08	11	2	78.2	53.1		4	11	10	DDA for preferred ion	1.23876e+08	1.11503e+08	1.18989e+08	9.7879e+07	9.66377e+07	7.37076e+07	2.28664e+08	1.95486e+08	2.19062e+08	1.76069e+08	8.43753e+07	6.93265e+07	6.71491e+07	5.32991e+07	7.96068e+07	5.57659e+07	9.75356e+07	7.72384e+07	1.01704e+08	5.91659e+07	1.03829e+08	7.28479e+07	9.97079e+07	8.47909e+07	1.2918e+08	8.85371e+07	2.73308e+08	1.0222e+07	9.90289e+07	9.94109e+07	3.12104e+07
1,5-Anhydro-D-fructose	C6 H10 O5	23.08	-0.00087	-5.36	162.053	162.052	5.284	1	2.70541e+08	36	0				4	14	12	DDA for preferred ion	1.51789e+08	1.11945e+08	1.29402e+08	1.65523e+07	1.8497e+08	1.22347e+08	9.06639e+07	1.24231e+08	2.56135e+08	1.72305e+08	1.38915e+08	1.16246e+08	2.23045e+08	1.70707e+08	1.50565e+08	1.02469e+08	1.55608e+08	9.71851e+07	1.20855e+08	1.10871e+08	1.74649e+08	1.69153e+08	1.93185e+08	1.64348e+08	2.39505e+08	1.31667e+08	2.45689e+08	1.2317e+07	2.08802e+08	2.26063e+08	2.9196e+07
Monobutyl phthalate	C12 H14 O4	41.18	-0.00024	-1.09	222.089	222.089	1.918	1	2.56983e+08	24	1	93.3	85.1		4	6	2	DDA for preferred ion	1.00451e+08	8.3529e+07	2.46577e+08	1.93502e+08	2.26792e+08	1.8583e+08	5.25813e+07	4.75899e+07	8.80764e+07	6.92129e+07	1.62499e+07	1.42582e+07	2.47116e+07	2.07722e+07	7.07601e+07	5.3778e+07	7.46975e+07	5.58767e+07	4.21544e+07	3.18293e+07	6.99997e+07	6.16453e+07	4.44637e+07	3.66653e+07	8.51902e+07	5.95718e+07	1.264e+06	8.27376e+06	1.19496e+08	1.15163e+08	1.20711e+07
AC-THR-OH	C6 H11 N O4	37.5	-0.00087	-5.39	161.069	161.068	5.078	0.12	2.50103e+08	16	2			60.6	4	17	4	DDA for preferred ion	1.86914e+08	1.70865e+08	1.55851e+08	1.24846e+08	1.51721e+08	1.1446e+08	1.98189e+08	1.6672e+08	1.66987e+08	1.39991e+08	1.93116e+08	1.8047e+08	2.23855e+08	1.87391e+08	2.51054e+08	1.69519e+08	1.78713e+08	1.43547e+08	2.17346e+08	1.75691e+08	1.4068e+08	1.12782e+08	1.58619e+08	1.30296e+08	1.5665e+08	1.1302e+08	1.60254e+08	6.75834e+06	1.59306e+08	1.56535e+08	5.11692e+07
N-Undecanoylglycine	C13 H25 N O3	13.79	-2e-05	-0.08	243.183	243.183	1.953	0.096	2.43518e+08	1	0				4	6	0	DDA for preferred ion	8.47164e+07	7.61937e+07	2.31408e+08	1.98334e+08	1.10553e+08	8.5432e+07	1.08098e+08	9.41291e+07	6.764e+07	5.34275e+07	1.38512e+07	1.28353e+07	2.23682e+07	1.90419e+07	2.29714e+07	1.74097e+07	4.88683e+07	4.37139e+07	3.37097e+07	2.5898e+07	2.03891e+08	1.68463e+08	1.60275e+08	1.34206e+08	1.06328e+08	8.50347e+07	3.76708e+07	4.22746e+06	1.28745e+08	1.24942e+08	8.47712e+07
240I539PWQ	C5 H14 N O6 P	18.18	-0.00033	-1.55	215.056	215.056	9.364	1	2.31862e+08	4	0				4	3	3	DDA for preferred ion	1.61015e+08	1.34512e+08	1.62865e+08	1.34697e+08	1.09651e+08	8.34222e+07	1.0529e+08	8.21761e+07	1.32796e+08	1.14793e+08	1.11294e+08	9.99764e+07	1.13872e+08	9.79185e+07	1.0379e+08	8.4107e+07	1.13549e+08	9.5793e+07	1.46242e+08	1.09499e+08	2.03859e+08	1.59614e+08	1.65458e+08	1.3008e+08	1.27235e+08	1.01065e+08	2.31118e+08	1.50611e+07	1.12279e+08	1.27668e+08	9.80815e+06
Creatine	C4 H9 N3 O2	33.33	-0.00106	-8.09	131.069	131.068	7.383	1	2.30402e+08	2	1	85.5	9.3		4	1	1	DDA for preferred ion	5.55508e+07	5.81019e+07	6.23627e+07	5.88963e+07	6.31064e+07	6.09445e+07	5.26053e+07	4.92517e+07	6.66219e+07	6.20404e+07	2.19607e+08	2.30215e+08	2.07295e+08	1.9959e+08	6.76942e+07	6.09035e+07	1.18468e+08	1.15821e+08	6.29799e+07	5.98421e+07	9.75761e+07	8.86185e+07	8.27555e+07	7.65227e+07	6.56549e+07	6.03191e+07	5.93671e+07	6.11088e+06	4.9571e+07	4.85704e+07	2.8309e+07
Acrylic acid	C3 H4 O2	33.33	-0.00087	-12.12	72.0211	72.0203	5.34	0.14	2.25983e+08	6	1	98.7	9.9		4	10	6	DDA for preferred ion	1.02046e+08	1.02534e+08	8.26298e+07	7.78138e+07	1.24775e+08	9.9727e+07	1.2731e+08	1.01223e+08	2.0988e+08	1.51024e+08	1.20985e+08	9.27215e+07	1.48837e+08	1.46693e+08	1.1744e+08	9.3435e+07	1.40954e+08	1.01453e+08	1.29096e+08	1.01486e+08	1.69578e+08	1.23013e+08	1.44368e+08	1.25192e+08	1.6524e+08	1.0945e+08	2.36586e+08	1.21521e+07	1.94187e+08	2.06112e+08	2.16288e+07
ISOXYL	C10 H17 N3 O2	10	-0.00034	-1.59	211.132	211.132	1.851	0.094	2.21105e+08	1	0				4	2	2	DDA for preferred ion	7.07831e+07	4.98104e+06	6.0015e+07	73639.5	6.4842e+07	699483	2.33893e+07	757477	64155.5	58386.1	7.16854e+07	825782	9.07615e+07	5.12793e+06	5.03819e+07	886003	69437.9	433513	939345	5.27492e+06	2.0714e+06	65478.6	1.31481e+06	568483	1.93587e+08	589083	628666	248340	8.83515e+06	1.1394e+06	2.19642e+08
Phenylacetylglycine	C10 H11 N O3	24	-0.00057	-2.96	193.074	193.073	2.803	1	2.113e+08	15	2	62.7	8.1		4	8	5	DDA for preferred ion	1.41958e+08	1.30793e+08	1.76248e+08	1.44393e+08	1.09266e+08	7.90476e+07	3.37869e+07	2.71502e+07	5.6443e+07	4.51318e+07	8.44055e+07	7.07665e+07	8.17127e+07	6.97044e+07	3.69994e+07	2.91419e+07	3.43874e+07	2.45545e+07	9.66367e+07	8.36846e+07	7.11345e+07	5.61325e+07	2.0248e+08	1.4863e+08	1.3109e+08	1.02894e+08	1.84763e+08	6.34046e+06	6.68997e+07	6.36963e+07	9.85676e+07
3-Hydroxyvaleric acid	C5 H10 O3	38.46	-0.00113	-9.54	118.063	118.062	3.263	1	2.07476e+08	18	0				4	19	10	DDA for preferred ion	1.00489e+08	7.65341e+07	6.81016e+07	4.70621e+07	6.72356e+07	5.42455e+07	5.51933e+07	5.59862e+07	4.99427e+07	4.2898e+07	5.34639e+07	7.74041e+07	8.88372e+07	7.64144e+07	6.60653e+07	6.10622e+07	6.2943e+07	6.25322e+07	7.03588e+07	5.45728e+07	9.4256e+07	6.36931e+07	6.33471e+07	8.97336e+07	1.06391e+08	5.80391e+07	1.91118e+08	3.28109e+06	9.345e+07	9.8786e+07	7.35998e+07
Mesaconic acid	C5 H6 O4	17.74	-0.00107	-8.19	130.027	130.026	3.028	1	1.92539e+08	11	0				4	17	17	DDA for preferred ion	1.65474e+08	1.89077e+08	4.45254e+07	8.2277e+07	8.51948e+07	6.72007e+07	9.07229e+07	8.95417e+07	9.38756e+07	9.73522e+07	3.11697e+07	2.69475e+07	2.5527e+07	5.25305e+07	8.36876e+07	6.29135e+07	7.32604e+07	5.8539e+07	5.81823e+07	1.4803e+07	1.94009e+08	1.08857e+08	1.98379e+08	1.52267e+08	1.67155e+08	8.19464e+07	8.58299e+07	1.24985e+06	1.0478e+08	1.00495e+08	1.61955e+06
Adenine	C5 H5 N5	11.11	-0.00087	-6.43	135.054	135.054	2.219	0.088	1.89124e+08	6	1	94.7	9.7		4	5	4	DDA for preferred ion	1.56137e+08	1.42907e+08	1.07398e+08	8.95247e+07	1.24574e+08	1.00806e+08	1.46863e+08	1.24948e+08	1.05481e+08	8.47814e+07	1.84306e+08	1.66444e+08	1.88672e+08	1.65419e+08	1.72215e+08	1.49571e+08	9.56932e+07	7.74406e+07	1.88106e+08	1.4604e+08	1.22758e+08	1.0465e+08	1.53266e+08	1.29345e+08	1.61723e+08	1.29688e+08	6.36229e+07	5.18779e+06	1.61941e+08	1.63938e+08	1.31689e+08
Homoserine	C4 H9 N O3	57.14	-0.00114	-9.53	119.058	119.057	7.327	0.14	1.82683e+08	16	0				4	13	8	DDA for preferred ion	1.57223e+08	1.49431e+08	2.00389e+08	1.42725e+08	1.14441e+08	1.00266e+08	1.76642e+08	1.58404e+08	1.34186e+08	1.09593e+08	7.13066e+07	6.994e+07	8.05636e+07	7.46422e+07	1.20611e+08	9.33829e+07	1.36903e+08	1.24828e+08	1.37349e+08	1.19144e+08	1.60214e+08	1.30428e+08	1.28225e+08	1.2259e+08	1.45244e+08	1.07059e+08	1.47936e+08	1.11131e+07	1.08767e+08	9.40498e+07	6.26688e+06
N-Undecanoylglycine	C13 H25 N O3	13.73	-0.0001	-0.41	243.183	243.183	1.307	0.096	1.71945e+08	1	0				4	16	10	DDA for preferred ion	5.7643e+07	5.32598e+07	1.55321e+08	1.30393e+08	6.24982e+07	5.27326e+07	9.31002e+07	8.28592e+07	6.32625e+07	5.18375e+07	8.02931e+06	7.36917e+06	2.09813e+07	2.42155e+07	6.08213e+06	5.72217e+06	1.81781e+07	1.59947e+07	5.88546e+07	4.60699e+07	1.36389e+08	1.033e+08	6.5593e+07	5.4793e+07	6.08639e+07	4.97031e+07	5.62972e+07	6.19112e+06	6.62392e+07	6.7348e+07	6.52314e+07
4-Hydroxy-2-oxoheptanedioic acid	C7 H10 O6	46.67	-0.00062	-3.25	190.048	190.047	4.653	1	1.63701e+08	8	0				4	31	12	DDA for preferred ion	9.08085e+07	7.74241e+07	8.45473e+07	5.68814e+07	1.31448e+08	9.23671e+07	9.64007e+07	8.56741e+07	1.22227e+08	7.47117e+07	1.56652e+08	1.36642e+08	1.29981e+08	1.08474e+08	9.90537e+07	5.37524e+07	1.05747e+08	7.08695e+07	1.02483e+08	6.30578e+07	1.07605e+08	6.8333e+07	1.04005e+08	7.36486e+07	1.22629e+08	7.35796e+07	1.47164e+08	1.18827e+07	1.77019e+08	1.7802e+08	4.25454e+07
4-Hydroxy-L-threonine	C4 H9 N O4	23.08	-0.001	-7.38	135.053	135.052	3.328	1	1.59843e+08	4	0				4	14	9	DDA for preferred ion	3.08097e+06	2.43162e+06	9.14711e+06	7.01721e+06	7.52725e+06	5.84179e+06	7.16186e+06	6.29588e+06	2.00299e+06	1.13509e+06	3.08211e+07	2.8551e+07	2.10624e+07	1.80956e+07	1.70571e+07	1.31466e+07	8.35665e+06	6.48693e+06	9.46099e+06	1.44601e+08	7.79038e+06	5.83331e+06	7.33892e+06	5.26785e+06	6.4898e+06	4.35919e+06	7.7325e+06	7.77555e+06	6.48926e+06	7.49244e+06	1.40101e+07
Methyl bisulfate	C H4 O4 S	20	-0.0011	-9.81	111.983	111.982	2.01	1	1.59521e+08	2	0				4	4	4	DDA for preferred ion	2.43253e+07	2.17535e+07	4.11582e+06	3.60409e+06	6.6763e+06	5.01898e+06	6.712e+06	6.03855e+06	4.20567e+07	3.1647e+07	2.44737e+07	2.35628e+07	8.41574e+07	7.39538e+07	3.98306e+07	3.04702e+07	1.5729e+08	1.28324e+08	8.57138e+07	6.35506e+07	1.2633e+08	1.05398e+08	1.61692e+07	1.39617e+07	8.6089e+06	7.33108e+06	2.0328e+07	1.59186e+06	5.66854e+06	5.15417e+06	4.83318e+07
N-(2-Cyanoethyl)-L-glutamine	C8 H13 N3 O3	10.53	0.00137	6.88	199.096	199.097	4.104	1	1.58353e+08	2	0				4	23	22	DDA for preferred ion	1.09265e+08	9.19522e+07	1.0643e+08	8.0941e+07	9.16406e+07	6.65483e+07	8.84267e+07	7.35639e+07	7.23773e+07	6.47922e+07	6.56614e+07	5.60796e+07	4.6361e+07	3.65172e+07	8.71208e+07	7.14059e+07	9.24942e+07	7.02082e+07	5.57728e+07	5.25769e+07	7.68234e+07	9.42045e+07	9.91188e+07	7.6114e+07	1.0353e+08	7.43886e+07	8.82875e+07	1.84856e+06	7.41176e+07	7.3146e+07	1.34645e+08
3298883	C10 H11 N O4	44.44	-0.00032	-1.55	209.069	209.068	4.248	1	1.57593e+08	6	0				4	24	17	DDA for preferred ion	4.08503e+07	4.4324e+07	1.37443e+08	8.67636e+07	7.92631e+07	6.04153e+07	2.57409e+07	2.34805e+07	2.79021e+07	1.37249e+07	7.54237e+07	7.38365e+07	4.77636e+07	4.40197e+07	2.29333e+07	2.05033e+07	3.29439e+07	2.03061e+07	4.5788e+07	2.66129e+07	4.54699e+07	1.74628e+07	7.33156e+07	4.55788e+07	1.02819e+08	5.84089e+07	9.88042e+07	103859	3.83625e+07	4.08794e+07	2.85731e+07
Palmitoleic acid	C16 H30 O2	13.04	5e-05	0.19	254.225	254.225	1.447	1	1.5028e+08	16	6	95.1	9.8		4	23	17	DDA for preferred ion	8.41354e+07	7.58584e+07	7.9182e+07	7.57412e+07	5.98179e+07	4.93086e+07	5.44208e+07	5.0315e+07	7.21413e+07	5.99631e+07	5.05353e+07	4.76539e+07	3.3783e+07	3.56601e+07	5.56055e+07	5.05905e+07	9.40081e+07	8.50297e+07	9.13501e+07	8.04831e+07	9.76737e+07	8.70368e+07	1.31792e+08	1.10792e+08	1.45463e+08	1.22724e+08	1.54849e+08	1.31292e+07	1.54777e+08	1.58124e+08	1.02165e+08
D-Glucono-delta-lactone	C6 H10 O6	28.57	-0.00072	-4.05	178.048	178.047	1.784	0.104	1.43351e+08	39	0				4	4	3	DDA for preferred ion	8.18576e+07	6.31242e+07	5.46178e+07	4.50947e+07	6.83848e+07	6.57904e+07	7.00272e+07	5.41417e+07	4.71538e+07	4.00738e+07	6.69406e+07	6.02966e+07	9.63741e+07	8.00856e+07	8.06847e+07	5.88288e+07	6.49371e+07	5.40688e+07	4.77648e+07	4.30033e+07	6.09953e+07	5.40266e+07	8.52772e+07	6.98373e+07	1.0846e+08	9.71236e+07	7.57922e+07	6.34374e+06	8.91783e+07	9.68759e+07	1.33467e+08
Acrylic acid	C3 H4 O2	25	-0.00088	-12.17	72.0211	72.0203	4.944	0.14	1.41211e+08	6	1	98.4	9.9		4	5	4	DDA for preferred ion	7.93542e+07	6.50658e+07	9.91052e+07	5.47812e+07	8.94702e+07	5.96915e+07	7.47397e+07	7.00154e+07	1.19328e+08	9.85812e+07	7.91012e+07	9.07909e+07	9.86317e+07	8.8787e+07	8.90115e+07	5.25119e+07	1.02675e+08	7.33501e+07	8.022e+07	6.88531e+07	1.20445e+08	8.90905e+07	1.17531e+08	8.84475e+07	9.95481e+07	1.03696e+08	1.42905e+08	6.83634e+06	1.13806e+08	1.05281e+08	1.60131e+07
Benzoic acid	C7 H6 O2	50	-0.0011	-9.01	122.037	122.036	2.528	1	1.40118e+08	7	2	99.6	10		4	2	1	DDA for preferred ion	1.03841e+08	9.02013e+07	1.30514e+08	1.0455e+08	1.13292e+08	9.07995e+07	1.23118e+08	1.10251e+08	1.2571e+08	1.02151e+08	1.33061e+08	1.23471e+08	1.22795e+08	1.09387e+08	1.03165e+08	7.85546e+07	1.14363e+08	9.03011e+07	1.16838e+08	9.39101e+07	1.17291e+08	8.81934e+07	1.19604e+08	9.14341e+07	1.1523e+08	8.23642e+07	1.39149e+08	3.17983e+06	1.14648e+08	1.15503e+08	9.57967e+07
Myristyl sulfate	C14 H30 O4 S	22.22	7e-05	0.23	294.186	294.187	1.351	1	1.37823e+08	1	2	99.1	10		4	5	3	DDA for preferred ion	1.28894e+07	1.17972e+07	3.35798e+07	2.24111e+07	4.63647e+07	4.13072e+07	3.00203e+07	2.57287e+07	2.53911e+07	3.44394e+07	3.41201e+07	2.76064e+07	4.98996e+07	3.44168e+07	3.12242e+07	2.98645e+07	9.76815e+07	7.3566e+07	4.78438e+07	4.88786e+07	4.96921e+07	4.12605e+07	3.7133e+07	2.38132e+07	2.96824e+07	2.25113e+07	1.41216e+08	5.23805e+06	7.19257e+07	6.38829e+07	4.12403e+07
stilben-4-ol	C14 H12 O	16.67	-0.00073	-3.71	196.089	196.088	2.031	1	1.31793e+08	2	0				4	9	7	DDA for preferred ion	9.83243e+07	8.92496e+07	9.0285e+07	7.19606e+07	1.06024e+08	8.39835e+07	8.71655e+07	8.39143e+07	8.12585e+07	6.13543e+07	1.01533e+08	1.03487e+08	9.87842e+07	8.7514e+07	9.36596e+07	6.97755e+07	1.01297e+08	8.47871e+07	8.36263e+07	5.78265e+07	7.27058e+07	5.8175e+07	1.02191e+08	8.6459e+07	9.38977e+07	7.22907e+07	1.1862e+08	4.19955e+06	9.57312e+07	1.00532e+08	1.23059e+08
Indoxyl sulfate	C8 H7 N O4 S	18.18	-0.0004	-1.86	213.01	213.009	1.771	1	1.2997e+08	1	0				4	6	5	DDA for preferred ion	2.3723e+07	1.94927e+07	2.70774e+07	3.30982e+07	2.10945e+07	528077	9.68165e+06	654090	1.16228e+07	412793	1.71492e+07	1.1799e+07	1.50737e+07	6.70883e+06	4.34464e+06	3.06726e+06	1.8073e+06	428578	1.01833e+07	456776	2.5485e+07	2.57427e+07	3.9167e+07	1.57528e+06	5.843e+07	4.82438e+07	2.87215e+07	516921	2.23479e+07	2.01291e+07	1.21674e+08
L-(-)-Asparagine	C4 H8 N2 O3	55.88	-0.00101	-7.68	132.053	132.052	8.149	0.128	1.17894e+08	8	0				3	12	11	DDA for preferred ion	9.1e+07	7.17339e+07	1.02309e+08	4.97176e+07	8.15386e+07	5.81226e+07	8.25434e+07	7.64829e+07	9.97606e+07	7.75249e+07	5.05938e+07	4.827e+07	5.09754e+07	4.17031e+07	6.21229e+07	5.34072e+07	7.00761e+07	6.42689e+07	8.37562e+07	7.4628e+07	1.10977e+08	8.09945e+07	8.61704e+07	6.82495e+07	9.15147e+07	6.44716e+07	1.16781e+08	6.40625e+06	6.97159e+07	7.43643e+07	1.28549e+06
Imidazolelactate	C6 H8 N2 O3	33.33	-0.00087	-5.58	156.053	156.053	4.229	0.068	1.15694e+08	7	0				4	11	8	DDA for preferred ion	6.66414e+07	6.94433e+07	8.61033e+07	1.06709e+08	7.3964e+07	8.36672e+07	7.18877e+07	7.67685e+07	8.98358e+07	1.05244e+08	1.69749e+07	1.69166e+07	3.16745e+07	3.45176e+07	2.8828e+07	3.86271e+07	3.04262e+07	4.30739e+07	4.43089e+07	5.48065e+07	8.22386e+07	7.02931e+07	6.72961e+07	8.43366e+07	6.16093e+07	8.00037e+07	7.56222e+07	156131	1.22846e+08	1.242e+08	7.86006e+07
Adrenic acid	C22 H36 O2	62.5	0.00043	1.3	332.272	332.272	1.397	1	1.14272e+08	8	3	85.9	9.3		4	6	5	DDA for preferred ion	1.03974e+08	1.00541e+08	8.36008e+07	7.45772e+07	7.76331e+07	7.30005e+07	8.95647e+07	8.2514e+07	1.06993e+08	9.14695e+07	6.67758e+07	6.09875e+07	3.70124e+07	3.04663e+07	5.28176e+07	5.43369e+07	1.12434e+08	9.98307e+07	6.67254e+07	5.44355e+07	6.66811e+07	5.67963e+07	6.28778e+07	5.63694e+07	6.33864e+07	5.45341e+07	6.57959e+07	6.61486e+06	4.52504e+07	4.86142e+07	6.36987e+07
Imidazolelactic acid	C6 H8 N2 O3	20	-0.00087	-5.61	156.053	156.053	4.159	0.068	1.13615e+08	7	0				4	11	8	DDA for preferred ion	1.19198e+07	1.09604e+07	1.45259e+07	1.06709e+08	1.21168e+07	8.36672e+07	1.24629e+07	9.89183e+06	8.98358e+07	1.05244e+08	3.40749e+06	2.3867e+06	3.53687e+06	2.31153e+06	2.78944e+06	3.86271e+07	5.33225e+06	4.30739e+07	4.35015e+06	5.48065e+07	8.22386e+07	7.02931e+07	1.40766e+07	8.43366e+07	1.13054e+07	8.00037e+07	5.18745e+07	262918	2.19816e+07	2.21405e+07	7.86006e+07
Nonanoic acid	C9 H18 O2	100	-0.00087	-5.51	158.131	158.13	1.84	0.094	1.13266e+08	25	1	100	10		4	2	1	DDA for preferred ion	248423	6.36744e+06	3.88866e+06	3.75665e+06	3.22518e+06	4.08067e+06	3.826e+06	2.87822e+06	3.48149e+06	3.52632e+06	309563	2.73745e+06	281941	2.35693e+06	624311	2.30639e+06	1.86752e+06	1.7497e+06	6.3361e+06	3.18754e+06	283007	4.15214e+06	4.2246e+06	3.08888e+06	3.09553e+06	3.59517e+06	2.32591e+06	1.587e+06	3.9038e+06	756521	1.11085e+08
DL-Lactic Acid	C3 H6 O3	30.77	-0.00027	-3.03	90.0317	90.0314	4.579	0.142	1.11542e+08	13	1			60.6	4	4	4	DDA for other ion	1.05484e+08	8.42559e+07	7.62456e+07	7.28881e+07	9.00015e+07	7.3643e+07	9.94187e+07	8.85022e+07	9.93069e+07	7.13645e+07	7.50505e+07	7.47936e+07	9.57344e+07	8.12351e+07	8.36948e+07	6.50783e+07	1.11783e+08	8.75174e+07	7.54688e+07	6.19938e+07	6.24326e+07	8.58906e+07	8.38308e+07	7.86318e+07	8.42051e+07	6.94861e+07	7.95914e+07	3.50434e+06	6.21229e+07	6.27965e+07	3.55855e+07
glycerol 1,2-cyclic phosphate	C3 H7 O5 P	9.52	-0.00089	-5.81	154.003	154.002	5.946	1	1.03759e+08	3	4			72.2	4	6	4	DDA for preferred ion	7.18484e+07	6.45685e+07	7.9543e+07	6.6609e+07	6.6413e+07	3.50464e+07	6.42691e+07	6.54477e+07	1.00582e+08	7.85803e+07	6.01623e+07	5.42507e+07	5.0573e+07	4.59621e+07	7.973e+07	5.97117e+07	5.73024e+07	4.54175e+07	5.20079e+07	4.01525e+07	9.34704e+07	7.13882e+07	8.56599e+07	6.74529e+07	9.02462e+07	6.9676e+07	7.70838e+07	3.03915e+06	7.96863e+07	7.91218e+07	1.8305e+07
Nonanoic acid	C9 H18 O2	33.33	-0.00089	-5.64	158.131	158.13	1.301	0.155	9.85635e+07	25	1	91	9.5		4	25	25	DDA for preferred ion	4.38137e+07	4.07354e+07	6.6943e+07	9.71348e+07	4.09299e+07	4.09439e+07	6.09516e+07	3.4792e+07	2.42046e+07	2.7263e+07	3.51624e+06	6.86228e+06	1.69048e+07	1.26735e+07	5.82841e+06	3.82454e+06	8.64449e+06	7.4027e+06	2.06792e+07	2.86453e+07	1.02238e+08	7.14895e+07	3.27263e+07	3.52958e+07	3.92101e+07	3.54221e+07	4.02553e+07	4.45437e+06	4.23067e+07	1.09251e+07	3.37904e+07
Acrylic acid	C3 H4 O2	20	-0.00117	-16.18	72.0211	72.02	2.404	1	9.68488e+07	0	1	81.7	9.1		4	3	3	DDA for preferred ion	8.35075e+07	7.4054e+07	7.87164e+07	6.19281e+07	4.9975e+07	3.64622e+07	4.42041e+07	3.78967e+07	4.43594e+07	3.47316e+07	1.72876e+07	8.67535e+06	1.69992e+07	2.15895e+07	2.38782e+07	1.4038e+07	2.14032e+07	1.992e+07	2.01362e+07	1.54159e+07	7.85619e+07	5.74922e+07	9.53483e+07	7.05964e+07	8.97907e+07	6.50261e+07	3.70829e+07	383765	3.93321e+07	3.71082e+07	1.01259e+07
Xylenesulfonate	C8 H10 O3 S	27.27	-0.00065	-3.5	186.035	186.034	1.768	1	9.31903e+07	0	2	98.3	70.4		4	5	5	DDA for preferred ion	1.63498e+07	1.1307e+07	2.09897e+07	1.4187e+07	6.23171e+06	3.87087e+06	2.54624e+06	2.2059e+06	8.38857e+07	6.08189e+07	2.16684e+06	1.75587e+06	5.21154e+06	3.83752e+06	5.18363e+06	3.81098e+06	3.3995e+06	3.40593e+06	1.02858e+07	7.53823e+06	6.27036e+06	4.50031e+06	1.60459e+07	1.18532e+07	4.82875e+06	3.06607e+06	9.44662e+07	4.96848e+06	5.77043e+06	6.05033e+06	4.25208e+07
Indole-2-carboxylic acid	C9 H7 N O2	25	0.00255	15.82	161.048	161.05	2.687	1	9.1331e+07	5	1	69.7	8.5		4	15	9	DDA for preferred ion	2.7709e+07	2.56977e+07	2.07008e+07	1.62607e+07	2.04545e+07	1.70388e+07	3.11637e+07	2.66837e+07	2.21918e+07	1.86096e+07	6.0899e+07	6.3431e+07	9.06131e+07	8.06988e+07	8.66588e+07	6.90575e+07	5.90843e+07	4.52081e+07	5.06286e+07	4.40721e+07	2.33329e+07	1.69867e+07	2.46147e+07	2.06753e+07	2.9162e+07	2.00771e+07	3.31232e+07	1.34609e+06	1.91097e+07	1.79879e+07	2.06837e+07
4-Hydroxy-2-oxoglutaric acid	C5 H6 O6	54.55	-0.00048	-2.95	162.016	162.016	2.988	0.106	9.11122e+07	10	0				4	28	6	DDA for preferred ion	3.99933e+07	3.54011e+07	3.54199e+07	2.81134e+07	3.70005e+07	2.30134e+07	3.25858e+07	2.93103e+07	2.82552e+07	2.36944e+07	3.48082e+07	3.25208e+07	4.49885e+07	3.54857e+07	3.95287e+07	3.08448e+07	5.89665e+07	4.27769e+07	4.87461e+07	3.59292e+07	3.63918e+07	2.86526e+07	4.88821e+07	3.92202e+07	8.52531e+07	5.78743e+07	4.59098e+07	1.31997e+06	6.13159e+07	6.23535e+07	5.85944e+06
Cholesterol sulfate	C27 H46 O4 S	42.86	-0.00021	-0.45	466.312	466.311	1.301	1	8.95311e+07	2	0				4	13	5	DDA for preferred ion	8.01241e+07	7.74459e+07	6.85094e+07	5.05033e+07	5.42748e+07	4.48423e+07	4.00623e+07	3.43234e+07	4.4112e+07	3.8911e+07	3.5386e+07	3.06753e+07	3.31986e+07	2.84217e+07	4.07431e+07	3.11225e+07	2.19134e+07	2.0761e+07	2.06558e+07	3.10701e+07	6.84209e+07	5.5558e+07	7.43169e+07	5.14423e+07	8.32364e+07	6.32532e+07	2.44627e+07	3.23037e+06	5.83034e+07	7.43221e+07	3.80392e+07
Pregabalin	C8 H17 N O2	14.29	-0.00078	-4.87	159.126	159.125	5.981	1	8.92998e+07	2	0				4	7	1	DDA for preferred ion	7.05336e+07	6.28739e+07	6.82087e+07	5.61486e+07	8.51651e+07	6.71549e+07	7.23393e+07	6.57731e+07	8.07631e+07	6.3327e+07	8.83816e+07	8.57323e+07	6.76401e+07	5.79404e+07	7.66967e+07	5.4115e+07	6.89656e+07	5.66123e+07	5.40156e+07	4.48066e+07	4.24755e+07	3.27193e+07	6.47061e+07	5.2789e+07	5.45454e+07	4.20262e+07	4.77109e+07	2.3041e+06	5.69411e+07	5.71606e+07	5.54778e+07
Succinic acid	C4 H6 O4	38.46	-0.00116	-9.83	118.027	118.025	2.415	0.122	8.66397e+07	8	0				4	26	26	DDA for preferred ion	7.14678e+07	6.42039e+07	6.76704e+07	5.29954e+07	4.37611e+07	3.10873e+07	3.92168e+07	3.33965e+07	4.03925e+07	3.13001e+07	7.97157e+06	8.35222e+06	1.42496e+07	1.3797e+07	1.87058e+07	1.25202e+07	1.42551e+07	1.16495e+07	1.14579e+07	9.29503e+06	6.72707e+07	5.02855e+07	8.31295e+07	6.18474e+07	7.95652e+07	5.75684e+07	3.34053e+07	315062	3.62158e+07	3.40434e+07	2.10463e+06
HEPES	C8 H18 N2 O4 S	30	-0.00015	-0.61	238.099	238.099	7.241	1	8.62479e+07	1	0				4	10	6	DDA for preferred ion	8.03769e+07	7.25562e+07	1.03018e+06	492732	300741	551715	1.18841e+06	677862	1.00965e+06	1.44401e+06	8.23755e+06	7.88481e+06	5.96161e+06	4.94173e+06	1.22822e+07	9.00981e+06	1.71207e+07	1.3786e+07	1.10229e+07	8.9238e+06	335918	974642	125848	545714	1.32843e+06	283542	541069	79575.8	316699	1.06627e+06	6.72832e+06
N-Acetylalanine	C5 H9 N O3	47.5	-0.00105	-8.04	131.058	131.057	7.172	1	8.60734e+07	20	8	82.6	35		4	19	7	DDA for preferred ion	7.5726e+07	6.33242e+07	4.71626e+07	3.67174e+07	3.67602e+07	3.23966e+07	5.73204e+07	4.74443e+07	4.60138e+07	3.67016e+07	1.96896e+07	1.71807e+07	1.77006e+07	1.35207e+07	2.9105e+07	2.09434e+07	2.87053e+07	2.26601e+07	3.51707e+07	2.67021e+07	9.58575e+07	7.65858e+07	6.575e+07	5.47752e+07	6.2083e+07	4.55354e+07	7.89036e+07	5.27489e+06	5.22769e+07	5.1601e+07	4.31683e+06
9-Oxononanoic acid	C9 H16 O3	41.38	-0.00073	-4.26	172.11	172.109	2.072	0.124	8.58377e+07	10	19			71.1	4	10	7	DDA for preferred ion	6.20576e+07	5.39731e+07	2.0585e+07	1.2764e+07	3.66721e+07	2.91882e+07	1.85254e+07	1.97724e+07	1.70684e+07	1.75459e+07	1.49737e+07	1.28174e+07	1.80146e+07	1.18655e+07	1.64485e+07	9.22871e+06	1.88097e+07	1.59961e+07	2.05761e+07	1.56948e+07	8.04194e+07	5.27121e+07	2.86146e+07	2.50008e+07	4.47021e+07	3.93409e+07	7.36585e+07	2.68791e+06	5.48138e+07	5.35e+07	3.64786e+07
N-acetyl-9-O-acetylneuraminic acid	C13 H21 N O10	29.17	0.00041	1.17	351.117	351.117	5.897	0.133	8.46437e+07	9	0				2	44	0	DDA for preferred ion	1.30799e+07	1.34959e+07	2.30837e+07	1.48971e+07	9.26487e+06	5.73366e+06	1.17147e+07	9.56861e+06	1.48847e+07	8.99347e+06	8.82137e+06	7.81337e+06	1.39119e+07	8.63644e+06	8.82535e+06	3.50036e+06	1.40882e+07	8.07118e+06	1.16008e+07	4.11737e+06	2.17242e+07	1.18025e+07	1.50643e+07	1.13121e+07	1.32256e+07	4.07059e+06	4.1323e+07	24203	6.45448e+06	7.70221e+06	1.23649e+06
Ovothiol A	C7 H11 N3 O2 S	16.67	-0.00197	-9.79	201.057	201.055	3.797	1	8.30693e+07	1	0				4	4	1	DDA for preferred ion	6.30224e+07	4.97962e+07	5.00132e+07	4.00176e+07	6.44413e+07	3.501e+07	6.06134e+07	5.73913e+07	5.94027e+07	4.94666e+07	6.6401e+07	5.41497e+07	5.32151e+07	4.69698e+07	5.27909e+07	3.74998e+07	5.28383e+07	4.39736e+07	4.26218e+07	3.36112e+07	4.73283e+07	3.39806e+07	6.20168e+07	4.8337e+07	8.22297e+07	4.72075e+07	4.79049e+07	3.41742e+06	6.1384e+07	5.77122e+07	3.25744e+07
Benzoic acid	C7 H6 O2	10	-0.0011	-8.98	122.037	122.036	4.775	1	8.20038e+07	7	2	85.5	9.3		4	19	15	DDA for preferred ion	1.17888e+06	877973	4.36543e+07	2.99114e+07	1.4242e+06	1.08224e+06	4.61064e+06	4.40582e+06	2.01854e+06	2.10575e+06	1.17864e+06	1.02037e+06	3.32001e+06	2.05563e+06	3.22971e+07	1.94487e+07	7.60643e+07	5.29084e+07	6.01486e+07	4.85969e+07	4.61062e+06	3.93008e+06	488998	734263	639899	366361	810323	36684.8	608382	797273	559661
DL-Lysine	C6 H14 N2 O2	12.5	-0.00093	-6.37	146.106	146.105	12.781	1	8.0728e+07	10	0				4	23	10	DDA for preferred ion	4.52188e+07	2.73683e+07	6.67864e+07	2.73168e+07	3.0451e+07	3.01256e+07	5.28609e+07	4.62944e+07	3.47627e+07	2.79233e+07	4.5264e+07	3.73839e+07	4.42678e+07	3.46451e+07	3.56331e+07	2.76317e+07	4.90172e+07	4.56874e+07	3.88248e+07	2.70705e+07	5.9608e+07	3.69188e+07	4.93057e+07	3.86454e+07	3.50279e+07	2.30416e+07	7.26417e+07	1.66398e+06	1.44046e+07	2.16177e+07	1.86298e+06
(5R)-5-[(1R)-1,2-Dihydroxyethyl]-4-hydroxy-2-oxo-2,5-dihydro-3-furanyl hydrogen sulfate	C6 H8 O9 S	10.53	9e-05	0.34	255.989	255.989	1.997	1	7.88362e+07	3	1			65.4	4	7	7	DDA for preferred ion	4.13328e+07	3.63495e+07	3.92792e+07	3.14103e+07	4.50402e+07	2.73991e+07	1.88138e+07	1.32728e+07	4.35447e+07	2.92759e+07	1.78222e+07	1.2423e+07	2.32139e+07	2.53214e+07	2.34999e+07	1.60026e+07	4.07745e+07	3.67076e+07	2.58064e+07	3.33655e+07	7.51696e+07	5.54069e+07	5.05244e+07	3.53142e+07	4.45606e+07	4.88661e+07	7.92174e+07	2.40562e+07	3.52825e+07	3.98154e+07	1.77169e+07
Succinic acid	C4 H6 O4	27.66	-0.00115	-9.74	118.027	118.025	3.006	0.122	7.85653e+07	8	0				4	3	2	DDA for preferred ion	5.49011e+07	4.5297e+07	3.94949e+07	3.22741e+07	4.47104e+07	3.28014e+07	4.83326e+07	3.94449e+07	4.87971e+07	4.2417e+07	2.07799e+07	3.40705e+07	4.50864e+07	3.74309e+07	3.99347e+07	2.87745e+07	3.8741e+07	3.29502e+07	4.25911e+07	3.26563e+07	6.3349e+07	4.72613e+07	5.13865e+07	4.07352e+07	7.8176e+07	5.53551e+07	2.94942e+07	1.52165e+06	4.96702e+07	4.71168e+07	2.45785e+07
D-(−)-Erythrose	C4 H8 O4	25	0.00012	1.01	120.042	120.042	5.329	0.102	7.64247e+07	13	0				4	18	5	DDA for other ion	3.46108e+07	2.82265e+07	2.65395e+07	2.49595e+07	4.83941e+07	4.1268e+07	4.90155e+07	4.56092e+07	6.05705e+07	6.5834e+07	4.33815e+07	4.03703e+07	7.49645e+07	6.88892e+07	5.6155e+07	4.47384e+07	5.5065e+07	4.27213e+07	3.68858e+07	2.88722e+07	5.6197e+07	4.03043e+07	6.39901e+07	6.06317e+07	7.32787e+07	7.02593e+07	7.10289e+07	6.06247e+06	6.84518e+07	6.33256e+07	1.26417e+07
Guanidinoethyl Sulfonate	C3 H9 N3 O3 S	40	-0.0008	-4.79	167.036	167.036	5.883	1	7.6392e+07	2	0				4	3	3	DDA for preferred ion	4.18148e+07	3.59594e+07	4.76242e+07	3.7763e+07	6.14306e+07	4.44946e+07	3.63384e+07	3.09029e+07	4.335e+07	3.40081e+07	2.17392e+07	2.0725e+07	4.52958e+07	3.50279e+07	4.34332e+07	3.12151e+07	3.46026e+07	2.75569e+07	5.74984e+07	4.22958e+07	7.16945e+07	5.30914e+07	7.31175e+07	5.97953e+07	7.37251e+07	5.44657e+07	6.38412e+07	2.35206e+06	7.56788e+07	7.12708e+07	1.48238e+07
2,3,4,5-Tetrahydroxypentanal	C5 H10 O5	55.56	-0.0006	-3.97	150.053	150.052	2.806	0.142	7.31877e+07	57	0				4	8	1	DDA for preferred ion	4.65222e+07	3.90712e+07	3.95229e+07	2.83167e+07	4.2438e+07	3.32946e+07	5.35998e+07	4.78734e+07	7.44752e+07	6.19807e+07	2.50127e+07	2.71285e+07	3.08904e+07	4.43251e+07	5.15399e+07	3.66648e+07	7.68038e+07	6.40713e+07	2.63884e+07	2.07597e+07	2.88151e+07	2.09256e+07	4.05328e+07	2.78911e+07	4.40622e+07	3.2019e+07	4.95141e+07	1.4425e+06	4.30639e+07	4.11593e+07	2.39004e+07
D-(−)-Erythrose	C4 H8 O4	38.46	0.00014	1.13	120.042	120.042	4.956	0.102	7.12365e+07	12	0				4	16	11	DDA for other ion	3.51779e+07	2.25936e+07	2.64416e+07	2.10661e+07	2.75308e+07	1.86037e+07	3.81267e+07	3.61361e+07	3.30902e+07	3.45017e+07	2.86533e+07	2.82624e+07	3.97161e+07	6.18975e+07	2.96347e+07	1.20149e+07	3.86823e+07	3.08817e+07	2.8034e+07	2.0329e+07	4.35396e+07	3.86003e+07	3.36662e+07	4.35506e+07	5.19427e+07	4.25569e+07	7.56972e+07	5.91011e+06	6.08748e+07	3.77042e+07	8.70137e+06
N-Acetylnorvaline	C7 H13 N O3	22.09	-0.00088	-5.54	159.09	159.089	3.006	1	6.96972e+07	18	0				4	4	2	DDA for preferred ion	6.24308e+07	5.66212e+07	2.0575e+07	1.75491e+07	5.05488e+07	3.80864e+07	2.41708e+07	2.12353e+07	2.35041e+07	1.88096e+07	2.24032e+07	2.17043e+07	2.43425e+07	2.03044e+07	3.26834e+07	2.45262e+07	5.9221e+07	4.67124e+07	2.849e+07	2.22452e+07	5.30309e+07	4.07889e+07	5.34687e+07	4.12516e+07	6.91974e+07	4.84421e+07	4.45262e+07	1.51333e+06	5.06312e+07	5.07987e+07	5.56808e+07
4,5-dioxovaleric acid	C5 H6 O4	29.03	-0.00104	-8.02	130.027	130.026	4.314	1	6.91487e+07	11	0				4	7	7	DDA for preferred ion	3.57456e+07	4.59314e+07	6.80699e+07	4.16568e+07	3.0478e+07	3.23468e+07	2.94471e+07	2.8246e+07	2.38413e+07	2.04234e+07	2.46998e+07	1.88047e+07	3.31763e+07	2.38444e+07	2.61986e+07	2.29159e+07	2.3696e+07	2.19743e+07	2.45279e+07	1.56103e+07	4.90498e+07	3.87322e+07	4.35161e+07	4.88472e+07	3.66579e+07	3.87875e+07	3.5945e+07	409117	4.55258e+07	3.13527e+07	4.62178e+06
Benserazide	C10 H15 N3 O5	10	0.00018	0.7	257.101	257.101	3.17	1	6.75307e+07	7	0				4	7	3	DDA for preferred ion	5.94667e+07	5.11871e+07	3.11164e+07	2.26967e+07	4.82787e+07	3.60449e+07	3.7475e+07	3.32735e+07	3.96186e+07	3.16674e+07	4.97234e+07	4.45769e+07	6.30642e+07	5.01506e+07	4.61514e+07	3.51869e+07	4.40876e+07	3.78263e+07	5.15617e+07	3.92002e+07	6.37332e+07	4.81204e+07	5.82139e+07	4.35913e+07	6.22298e+07	4.66184e+07	5.36671e+07	2.5657e+06	6.36714e+07	6.35563e+07	4.36299e+07
Levulinic acid	C5 H8 O3	27.08	-0.00113	-9.78	116.047	116.046	3.611	1	6.69346e+07	15	2	66.4	26.7		4	4	4	DDA for preferred ion	6.7385e+07	6.26764e+07	1.43019e+07	1.23632e+07	3.84999e+07	3.17787e+07	1.64577e+07	1.51332e+07	1.41121e+07	1.27483e+07	1.32573e+07	1.19721e+07	1.48655e+07	1.37826e+07	1.62925e+07	1.35971e+07	1.82072e+07	1.66196e+07	2.17932e+07	1.84399e+07	4.24952e+07	3.42341e+07	4.1608e+07	3.57479e+07	4.80655e+07	3.73358e+07	5.1883e+07	2.58862e+06	4.43413e+07	4.57243e+07	3.19169e+07
Capryloylglycine	C10 H19 N O3	20	-0.00043	-2.12	201.136	201.136	2.244	1	6.66714e+07	5	0				4	2	2	DDA for preferred ion	4.26967e+06	3.37458e+06	6.57094e+07	5.34368e+07	2.56307e+06	2.04448e+06	5.61296e+07	6.54178e+07	2.81635e+06	2.40323e+06	2.04923e+06	2.17965e+06	2.99556e+06	2.56483e+06	2.72231e+06	1.87348e+06	6.26653e+06	5.42245e+06	1.45686e+06	1.47683e+06	1.55252e+06	737404	1.51354e+06	1.38619e+06	2.49467e+06	1.97605e+06	414112	94521.5	3.30231e+06	1.50073e+06	9.30191e+06
6-Oxohexanoic acid	C6 H10 O3	28.57	-0.00105	-8.1	130.063	130.062	1.958	1	6.29461e+07	25	0				4	3	3	DDA for preferred ion	2.51318e+07	2.19683e+07	2.45993e+07	2.19015e+07	3.82949e+07	3.12026e+07	2.81443e+07	2.51583e+07	2.11259e+07	1.64928e+07	3.46994e+07	3.36715e+07	3.83377e+07	3.11599e+07	2.78573e+07	2.10495e+07	1.89982e+07	1.54637e+07	2.35274e+07	1.89476e+07	3.43901e+07	2.88479e+07	3.82068e+07	3.16015e+07	4.54747e+07	3.3046e+07	5.27522e+07	2.13473e+06	4.76429e+07	4.93937e+07	5.94969e+07
3-Methylhistidine	C7 H11 N3 O2	40	-0.00078	-4.62	169.085	169.084	8.607	1	6.10464e+07	8	3	81.2	9.1		4	22	21	DDA for preferred ion	2.33107e+07	3.03021e+07	1.54154e+07	1.26261e+07	2.50883e+07	1.34753e+07	3.79401e+07	2.65011e+07	2.896e+07	2.35196e+07	2.13951e+07	1.68369e+07	4.45828e+07	3.27004e+07	3.19897e+07	2.28261e+07	2.59302e+07	1.96808e+07	2.26138e+07	1.86916e+07	2.88086e+07	2.40302e+07	2.55497e+07	1.84888e+07	3.00721e+07	1.88e+07	6.33023e+07	1.06083e+06	2.73727e+07	2.4774e+07	1.72914e+06
Urocanic acid	C6 H6 N2 O2	16.67	-0.00096	-6.98	138.043	138.042	3.193	1	6.07057e+07	8	1	99.1	82.2		4	9	3	DDA for preferred ion	6.33037e+06	5.58725e+06	1.27003e+07	1.10302e+07	2.63784e+06	2.14375e+06	1.28078e+07	1.16634e+07	8.19829e+06	6.3885e+06	8.00741e+06	7.0835e+06	6.03789e+07	5.65009e+07	8.22304e+06	6.20422e+06	1.71367e+07	1.49579e+07	7.27447e+06	6.01137e+06	1.05613e+07	8.67362e+06	1.00962e+07	8.16752e+06	9.026e+06	6.7032e+06	7.46172e+06	1.61078e+06	6.27056e+06	6.04965e+06	1.23731e+07
4-(Hydroxymethyl)benzenesulfonic acid	C7 H8 O4 S	30.77	-0.00067	-3.59	188.014	188.014	1.417	1	5.96734e+07	3	0				4	4	3	DDA for preferred ion	8.39697e+06	9.20751e+06	2.94762e+07	3.76775e+07	1.54427e+07	1.47572e+07	1.24055e+07	1.15461e+07	5.87613e+07	5.72846e+07	2.18851e+07	1.97405e+07	8.79943e+06	9.25054e+06	4.85057e+06	4.62267e+06	4.48679e+06	3.64967e+06	4.97478e+07	4.404e+07	9.87744e+06	8.43673e+06	7.32541e+06	5.97709e+06	1.09178e+07	9.74604e+06	9.30603e+06	216518	5.71851e+06	6.18152e+06	1.94923e+07
4-Hydroxy-L-threonine	C4 H9 N O4	28.57	-0.00112	-8.26	135.053	135.052	5.874	1	5.95071e+07	4	0				4	5	5	DDA for preferred ion	4.36536e+07	3.28122e+07	2.86654e+07	2.36884e+07	4.36115e+07	3.42573e+07	3.094e+07	2.90909e+07	2.69728e+07	2.55743e+07	2.76283e+07	2.97404e+07	2.28479e+07	1.98312e+07	3.83172e+07	2.6612e+07	5.87073e+07	4.42719e+07	3.09388e+07	2.15775e+07	4.44572e+07	3.258e+07	3.87061e+07	2.86047e+07	3.15398e+07	2.45626e+07	4.05278e+07	1.72626e+06	2.86443e+07	2.51193e+07	1.31151e+07
Pyruvic acid	C3 H4 O3	14.29	-0.00127	-14.47	88.016	88.0148	2.027	0.161	5.86606e+07	0	4	96.7	9.8	66.1	4	29	8	DDA for preferred ion	2.21392e+07	2.64453e+07	3.26861e+07	2.83033e+07	2.48881e+07	3.08561e+07	3.81849e+07	4.50838e+07	3.00697e+07	3.26771e+07	2.52634e+07	2.36614e+07	2.99908e+07	2.35039e+07	2.67428e+07	2.17122e+07	2.2658e+07	2.34548e+07	2.26297e+07	2.02281e+07	1.74297e+07	1.40533e+07	2.50574e+07	2.31621e+07	3.04717e+07	2.89092e+07	9.51328e+06	955629	2.80355e+07	2.77269e+07	4.44754e+07
sulfoacetaldehyde	C2 H4 O4 S	33.33	-0.00106	-8.55	123.983	123.982	2.48	1	5.53092e+07	1	0				4	24	17	DDA for preferred ion	3.32803e+07	3.31081e+07	3.18305e+07	3.12029e+07	2.37359e+07	2.77488e+07	2.54328e+07	2.78522e+07	5.67038e+07	4.97595e+07	2.48051e+07	2.58974e+07	3.73352e+07	3.68989e+07	4.09554e+07	3.42121e+07	4.74024e+07	4.75769e+07	6.54194e+07	6.56497e+07	3.85098e+07	2.47844e+07	3.61504e+07	3.13785e+07	4.64887e+07	3.82002e+07	5.19318e+07	1.17962e+06	4.42472e+07	4.76021e+07	1.68723e+07
his-asp	C10 H14 N4 O5	11.76	-0.00108	-3.98	270.096	270.095	4.53	0.117	5.42265e+07	4	0				4	15	14	DDA for preferred ion	3.05083e+07	3.18896e+07	2.00193e+07	1.37039e+07	2.2562e+07	2.66851e+07	2.36555e+07	1.95544e+07	2.28002e+07	3.94151e+07	1.80234e+07	1.54191e+07	3.67384e+07	4.21006e+07	1.69877e+07	2.56686e+07	4.55355e+07	5.23714e+07	1.45273e+07	1.99637e+07	4.47992e+07	4.33799e+07	1.96125e+07	3.69086e+07	2.00319e+07	2.77219e+07	1.69142e+07	3.21949e+06	1.64025e+07	1.29486e+07	3.02155e+06
N-Acetyldemethylphosphinothricin tripeptide	C12 H22 N3 O7 P	20	-0.00262	-7.46	351.12	351.117	6.078	0.133	5.3908e+07	1	0				4	31	25	DDA for preferred ion	3.19956e+07	2.64513e+07	5.13219e+07	6.19273e+07	4.34083e+07	2.68161e+07	4.4861e+07	4.40886e+07	3.06522e+07	3.10278e+07	4.38999e+07	3.82578e+07	4.94652e+07	4.20483e+07	3.42686e+07	2.99503e+07	2.76509e+07	3.10052e+07	1.59689e+07	3.03205e+07	4.59379e+07	3.12535e+07	4.53905e+07	3.49001e+07	4.74601e+07	3.68897e+07	1.26795e+07	1.84907e+06	3.61135e+07	3.65687e+07	7.61975e+06
?-Linolenic Acid	C18 H30 O2	18.18	6e-05	0.2	278.225	278.225	1.449	1	5.38222e+07	10	6	93.1	9.7		4	18	16	DDA for preferred ion	2.04401e+07	2.20359e+07	2.33348e+07	2.24127e+07	2.28556e+07	2.09192e+07	2.25111e+07	2.15174e+07	2.94171e+07	2.47938e+07	1.81922e+07	1.92708e+07	1.24569e+07	1.2869e+07	1.39968e+07	1.07929e+07	2.45036e+07	2.04655e+07	2.24292e+07	1.92808e+07	4.13784e+07	3.57917e+07	5.04414e+07	3.54737e+07	3.45731e+07	2.6816e+07	3.31465e+07	3.40097e+06	3.21596e+07	3.42633e+07	2.78991e+07
Aceturic acid	C4 H7 N O3	47.06	-0.00113	-9.68	117.043	117.041	5.881	1	5.35252e+07	6	0				4	5	5	DDA for preferred ion	3.99966e+07	2.95149e+07	2.16169e+07	1.74377e+07	4.01523e+07	3.17764e+07	2.79675e+07	2.53093e+07	2.37851e+07	2.24228e+07	2.25189e+07	2.5139e+07	1.66862e+07	1.41438e+07	3.25345e+07	2.25349e+07	5.28276e+07	4.0381e+07	2.49255e+07	1.66238e+07	3.50199e+07	2.51807e+07	3.27408e+07	2.36616e+07	2.76817e+07	2.11611e+07	3.35715e+07	1.08671e+06	2.60564e+07	2.2469e+07	1.30345e+07
Acrylic acid	C3 H4 O2	33.33	-0.00135	-18.81	72.0211	72.0198	4.859	1	5.31627e+07	0	1	98	9.9		4	23	19	DDA for preferred ion	2.22018e+07	1.84725e+07	3.91747e+07	1.57384e+07	2.42761e+07	1.85995e+07	2.73873e+07	2.57226e+07	7.07991e+06	3.69889e+07	2.45218e+07	3.54919e+07	3.38394e+07	5.27139e+06	2.68862e+07	1.872e+07	4.11388e+07	2.61855e+07	3.27286e+07	3.11133e+07	3.34618e+07	2.54866e+07	4.49758e+07	2.39635e+07	2.92842e+07	3.55221e+07	5.7801e+07	2.65219e+06	4.15253e+07	4.22266e+07	6.71268e+06
Dihomo-?-Linolenic Acid	C20 H34 O2	28.57	0.00029	0.94	306.256	306.256	1.415	1	5.26268e+07	16	3	95.7	9.8		4	16	8	DDA for preferred ion	4.28894e+07	4.04238e+07	3.43731e+07	2.92674e+07	4.50518e+07	4.16614e+07	5.06864e+07	5.02183e+07	4.52004e+07	3.78413e+07	3.70089e+07	2.71198e+07	2.29307e+07	2.18734e+07	2.59718e+07	2.20433e+07	2.45612e+07	2.54232e+07	4.52836e+07	4.22248e+07	3.15785e+07	3.15131e+07	4.60409e+07	3.56697e+07	4.48343e+07	3.51484e+07	5.67682e+07	5.29554e+06	4.65698e+07	4.50983e+07	3.90445e+07
Guanidineacetic acid	C3 H7 N3 O2	16.67	-0.00113	-9.62	117.054	117.053	7.617	1	5.21608e+07	3	2	70.5	8.5		4	35	35	DDA for preferred ion	3.34922e+07	3.90833e+07	2.01361e+07	1.62237e+07	3.35483e+07	2.58713e+07	2.60623e+07	4.10396e+07	3.0845e+07	2.52777e+07	2.14602e+07	1.98657e+07	2.40333e+07	3.14274e+07	2.77116e+07	2.26419e+07	3.58608e+07	2.95116e+07	3.79492e+07	2.8746e+07	4.85407e+07	3.70065e+07	5.02951e+07	3.80917e+07	3.98369e+07	2.80522e+07	3.44907e+07	9.10187e+06	3.40393e+07	4.7188e+07	1.25355e+07
Glycolic acid	C2 H4 O3	33.33	-0.00129	-16.94	76.016	76.0148	2.733	1	5.19459e+07	0	1	96.5	9.8		4	3	1	DDA for preferred ion	2.3422e+07	2.09538e+07	2.54791e+07	2.11752e+07	3.21985e+07	2.46235e+07	2.25766e+07	1.92016e+07	1.58316e+07	1.43641e+07	5.16703e+07	4.66039e+07	4.92908e+07	4.15335e+07	3.9676e+07	3.13414e+07	4.31614e+07	3.37036e+07	3.9663e+07	3.45567e+07	2.60238e+07	2.10808e+07	3.17669e+07	2.56119e+07	4.80755e+07	3.34632e+07	3.52165e+07	1.25013e+06	3.4861e+07	3.22781e+07	3.73997e+07
Carbocysteine	C5 H9 N O4 S	10.81	-0.00072	-4.04	179.025	179.025	3.277	1	5.18627e+07	2	0				4	7	3	DDA for preferred ion	3.31048e+07	2.93418e+07	3.81115e+07	4.95763e+07	2.95515e+07	3.53463e+07	4.08426e+07	4.16913e+07	2.37619e+07	2.05768e+07	3.7433e+07	4.69601e+07	2.38821e+07	2.86219e+07	2.90355e+07	2.34429e+07	3.35745e+07	2.96326e+07	1.74274e+07	2.75008e+07	4.509e+07	3.38521e+07	1.70064e+07	2.44249e+07	3.66344e+07	1.95161e+07	4.01717e+07	2.28925e+06	3.5915e+07	4.06345e+07	3.5747e+07
2-Hydroxy-4-oxopentanoic acid	C5 H8 O4	56.52	-0.00105	-7.99	132.042	132.041	5.552	0.109	5.18102e+07	19	0				4	10	10	DDA for preferred ion	1.06055e+06	840922	4.17565e+06	1.29259e+06	1.57741e+06	760273	2.63185e+06	2.66015e+06	1.07951e+06	1.85203e+06	2.14761e+06	2.33757e+06	3.25197e+06	1.51568e+06	1.09011e+06	1.03058e+06	1.00169e+06	2.4004e+06	729913	825540	4.6991e+06	3.19487e+06	1.31752e+06	2.72082e+06	5.11249e+06	3.5568e+06	7.03253e+06	23227.6	4.49135e+07	5.12023e+07	814588
N-[(2S)-2-Hydroxypropanoyl]glycine	C5 H9 N O4	53.85	-0.00096	-6.54	147.053	147.052	6.205	0.105	5.14546e+07	16	0				4	3	2	DDA for preferred ion	4.28206e+07	3.76148e+07	3.31437e+07	2.47512e+07	4.30801e+07	3.26543e+07	4.32419e+07	4.02529e+07	3.47581e+07	2.7797e+07	2.27712e+07	2.41842e+07	1.99432e+07	1.58501e+07	3.18507e+07	2.49248e+07	5.08018e+07	3.85186e+07	3.35885e+07	5.41587e+06	3.57912e+07	2.61598e+07	3.12325e+07	2.36069e+07	3.29755e+07	2.70887e+07	1.54054e+07	1.06245e+06	2.20709e+07	2.17101e+07	8.25323e+06
2-Naphthalenesulfonic acid	C10 H8 O3 S	22.22	-0.0004	-1.94	208.019	208.019	1.769	1	5.14462e+07	2	1	96.8	61.5		4	3	1	DDA for preferred ion	7.33494e+06	1.94e+06	4.082e+06	4.45019e+06	1.06666e+06	405576	6.4928e+06	5.7789e+06	5.26338e+07	3.42134e+07	1.9716e+06	1.80171e+06	3.42208e+06	2.14059e+06	5.14519e+06	2.66169e+06	1.342e+07	9.43267e+06	1.08397e+07	1.15197e+07	2.51597e+06	1.62192e+06	1.33677e+06	727933	5.87755e+06	3.81313e+06	3.52346e+06	161915	1.06682e+06	1.58572e+06	2.57807e+07
cis-5,8,11,14,17-Eicosapentaenoic acid	C20 H30 O2	16.67	-0.00058	-1.93	302.225	302.224	1.427	1	5.1306e+07	51	3	72.2	8.6		4	19	7	DDA for preferred ion	2.17632e+07	2.10582e+07	1.60764e+07	1.48161e+07	1.47037e+07	1.2712e+07	2.02105e+07	1.66302e+07	3.21264e+07	2.82493e+07	1.08432e+07	1.01754e+07	8.34307e+06	8.14295e+06	1.00306e+07	8.95734e+06	2.09155e+07	1.76329e+07	2.77141e+07	2.11548e+07	3.89995e+07	3.3456e+07	4.53592e+07	3.70579e+07	2.98388e+07	2.58345e+07	3.88923e+07	3.7035e+06	3.74542e+07	3.59976e+07	4.04829e+07
Nonanoic acid	C9 H18 O2	100	-0.00087	-5.53	158.131	158.13	1.727	0.094	4.9589e+07	25	1	100	10		4	23	22	DDA for preferred ion	4.18779e+07	3.4613e+06	4.31961e+07	4.04161e+07	4.18415e+07	3.83247e+06	4.45335e+06	3.38678e+07	3.93578e+07	3.06906e+07	2.63759e+07	2.63933e+07	2.99173e+07	2.69887e+07	1.05659e+06	3.02541e+06	2.90535e+07	2.51821e+07	7.97012e+06	2.94976e+06	1.64554e+06	3.78276e+07	4.29816e+07	3.49645e+07	3.89782e+07	3.02026e+06	3.92994e+06	1.44772e+06	3.91207e+07	3.91595e+07	4.79955e+07
Methylsuccinic acid	C5 H8 O4	45.45	-0.00107	-8.12	132.042	132.041	3.062	1	4.8524e+07	19	1	85.7	9.3		4	7	7	DDA for preferred ion	2.9392e+07	2.56664e+07	2.05318e+07	1.5475e+07	2.18747e+07	1.85126e+07	3.52717e+07	2.47779e+07	4.82017e+07	3.58109e+07	2.05647e+07	1.52827e+07	1.68199e+07	1.64369e+07	1.78654e+07	1.33476e+07	1.86426e+07	1.13355e+07	2.37733e+07	1.77786e+07	3.94369e+07	3.02174e+07	2.26638e+07	1.51206e+07	3.18768e+07	2.15991e+07	2.49567e+07	262989	2.05136e+07	2.37092e+07	2.28163e+07
Sulfosalicylic Acid	C7 H6 O6 S	21.28	-0.00034	-1.55	217.989	217.988	6.238	1	4.7087e+07	3	0				4	11	4	DDA for preferred ion	6.65103e+06	5.97301e+06	2.2238e+07	1.4994e+07	1.51375e+07	1.11765e+07	1.13203e+07	9.57846e+06	2.40895e+07	1.93349e+07	9.79488e+06	8.53533e+06	5.01218e+06	3.90771e+06	5.76557e+06	4.07881e+06	9.55712e+06	7.40198e+06	7.06354e+06	4.58314e+06	2.50773e+07	2.12017e+07	1.80411e+07	1.3319e+07	2.27772e+07	1.81165e+07	4.96464e+07	1.09348e+06	3.07147e+07	3.12756e+07	4.58404e+06
L-(-)-Threonine	C4 H9 N O3	30	-0.00084	-7.07	119.058	119.057	7.901	0.14	4.55558e+07	16	0				3	37	10	DDA for preferred ion	3.83247e+07	3.28321e+07	4.03963e+07	3.19331e+07	3.55487e+07	3.17733e+07	3.26762e+07	4.5432e+07	4.20222e+07	2.2608e+07	3.17968e+07	3.1259e+07	3.726e+07	2.99788e+07	2.86704e+07	2.84406e+07	4.4283e+07	3.30677e+07	4.9259e+07	5.09155e+07	2.37431e+07	2.70309e+07	3.81988e+07	2.56737e+07	2.88071e+07	3.05487e+07	4.00473e+07	832157	3.16473e+07	3.48152e+07	1.46538e+07
3D-3,5/4-trihydroxycyclohexane-1,2-dione	C6 H8 O5	16.22	-0.00086	-5.34	160.037	160.036	2.206	0.105	4.5078e+07	10	0				4	3	3	DDA for preferred ion	4.43195e+07	3.94303e+07	1.88771e+07	1.36487e+07	1.93255e+07	1.53394e+07	2.53746e+07	2.26442e+07	8.4988e+06	6.48066e+06	2.17377e+07	2.07498e+07	1.0496e+07	1.0659e+07	1.04823e+07	8.28382e+06	8.20065e+06	6.12067e+06	2.294e+07	1.87547e+07	1.0672e+07	8.87593e+06	1.23031e+07	1.08672e+07	1.0971e+07	8.34028e+06	8.50606e+06	487329	7.81094e+06	7.82551e+06	2.86148e+07
O-propenoyl-D-carnitine	C10 H17 N O4	10	-0.00034	-1.58	215.116	215.115	4.258	1	4.30903e+07	50	0				4	18	7	DDA for preferred ion	8.5487e+06	6.9856e+06	1.20737e+06	1.35494e+06	5.74065e+06	3.72093e+06	1.57437e+06	1.63511e+06	2.70716e+06	1.9803e+06	5.84901e+06	5.35889e+06	6.92451e+06	6.66947e+06	3.86037e+06	4.44589e+06	1.50157e+07	1.68437e+07	1.97589e+06	1.63589e+06	3.6724e+07	2.59905e+07	2.59455e+07	2.38201e+07	1.67183e+07	1.31269e+07	1.94663e+07	62159.2	1.60773e+07	1.5344e+07	1.05813e+07
6-Acetamido-2-oxohexanoic acid	C8 H13 N O4	10	-0.0006	-3.2	187.084	187.084	2.174	1	4.16793e+07	5	2			60.5	4	5	4	DDA for preferred ion	7.61063e+06	6.93952e+06	1.18124e+07	1.014e+07	2.32506e+07	1.94289e+07	1.14933e+07	1.02067e+07	6.06005e+06	8.35215e+06	3.51041e+07	1.70163e+07	4.17662e+07	1.07049e+07	9.4551e+06	7.68883e+06	9.81588e+06	7.07575e+06	1.08788e+07	1.75645e+07	7.1452e+06	1.11126e+07	1.03601e+07	8.90821e+06	1.31686e+07	9.55968e+06	2.17029e+07	363419	1.31943e+07	1.59694e+07	1.74028e+07
Sucrose	C12 H22 O11	47.37	0.00027	0.79	342.116	342.116	7.239	1	4.15984e+07	72	1	65.3	26.6		4	7	4	DDA for preferred ion	3.99279e+06	3.38671e+06	1.5524e+07	1.26278e+07	6.42012e+06	5.16616e+06	1.62259e+07	1.28923e+07	2.68376e+07	2.2149e+07	6.17013e+06	6.12829e+06	5.02425e+06	3.82999e+06	5.94738e+06	4.01596e+06	2.08004e+06	1.51865e+06	6.43746e+06	4.81092e+06	4.12492e+07	3.16412e+07	1.68536e+07	1.4503e+07	2.92424e+07	2.00075e+07	4.03183e+07	1.99076e+06	1.72376e+07	1.68617e+07	1.15389e+06
Uracil	C4 H4 N2 O2	20	-0.00112	-10.03	112.027	112.026	2.377	0.092	4.01345e+07	0	2	90.5	9.5		4	16	13	DDA for preferred ion	3.15189e+07	2.65922e+07	3.06486e+07	2.63064e+07	2.87542e+07	2.1882e+07	3.52428e+07	3.27568e+07	3.55326e+07	2.66157e+07	2.05744e+07	2.48654e+07	1.75037e+07	1.63115e+07	2.75584e+07	2.20448e+07	2.61677e+07	3.24429e+07	2.69689e+07	2.13011e+07	2.17324e+07	1.7368e+07	2.54393e+07	1.97691e+07	2.62513e+07	2.28776e+07	3.47966e+07	2.82259e+06	2.54101e+07	2.60049e+07	3.64026e+07
2-(Acetylamino)hexanoic acid	C8 H15 N O3	27.27	-0.00072	-4.18	173.105	173.104	2.914	1	3.94188e+07	8	1	98.9	9.9		4	5	3	DDA for preferred ion	3.09146e+07	2.43899e+07	2.60179e+07	1.88472e+07	3.82736e+07	2.76424e+07	3.23826e+07	2.89792e+07	3.19746e+07	2.73658e+07	1.9589e+07	1.63988e+07	1.69547e+07	1.40946e+07	2.25509e+07	1.74684e+07	2.79327e+07	2.04476e+07	1.98961e+07	1.50066e+07	1.94053e+07	1.43741e+07	2.31741e+07	1.86913e+07	3.07644e+07	2.01549e+07	2.905e+07	953145	2.33871e+07	2.27056e+07	2.8458e+07
Glycerophosphoglycerol	C6 H15 O8 P	22.22	0	0.01	246.05	246.05	7.824	1	3.90478e+07	1	0				4	8	2	DDA for preferred ion	2.51565e+07	2.21253e+07	2.1495e+07	1.81755e+07	1.4287e+07	1.15382e+07	1.32931e+07	1.2374e+07	2.54264e+07	2.25979e+07	1.20304e+07	1.15018e+07	1.24033e+07	1.09805e+07	1.72298e+07	1.32485e+07	1.62896e+07	1.3985e+07	2.34634e+07	1.86377e+07	3.59976e+07	2.79612e+07	2.25248e+07	1.95267e+07	2.08914e+07	1.60944e+07	3.82859e+07	3.06649e+06	2.35491e+07	2.25606e+07	2.0219e+06
1872050	C12 H23 N O3	15.87	-0.0003	-1.3	229.168	229.167	2.098	1	3.89373e+07	1	0				4	9	6	DDA for preferred ion	6.85782e+06	5.79918e+06	3.69774e+07	2.97905e+07	1.2745e+07	9.02869e+06	1.23902e+07	9.88556e+06	5.71791e+06	4.46655e+06	1.06993e+06	1.04601e+06	1.08567e+06	838208	2.34523e+06	1.74619e+06	3.88517e+06	3.60935e+06	1.13194e+06	932950	1.87191e+07	1.67681e+07	2.12162e+07	1.75716e+07	1.30141e+07	9.05445e+06	7.60496e+06	311910	1.6035e+07	1.55452e+07	9.97573e+06
α-Cyano-3-hydroxycinnamic acid	C10 H7 N O3	14.29	-0.00064	-3.39	189.043	189.042	2.624	0.102	3.88921e+07	6	2	99.3	10		4	11	11	DDA for preferred ion	1.03591e+07	9.01126e+06	1.20932e+07	9.74117e+06	1.46755e+07	1.13712e+07	6.5935e+06	6.3772e+06	8.64693e+06	7.13902e+06	1.21308e+07	1.05246e+07	1.03041e+07	7.76874e+06	4.64172e+06	4.09978e+06	1.50958e+07	1.33286e+07	4.12859e+06	3.31587e+06	3.99698e+07	3.22827e+07	2.3981e+07	1.91777e+07	1.61529e+07	1.25247e+07	2.12129e+07	891642	1.11565e+07	1.08616e+07	1.48815e+07
10-oxocapric acid	C10 H18 O3	45.45	-0.00061	-3.26	186.126	186.125	1.896	1	3.87545e+07	21	0				4	29	24	DDA for preferred ion	2.76644e+07	2.61843e+07	9.47868e+06	8.80111e+06	1.89427e+07	1.69141e+07	1.88538e+07	1.77242e+07	1.93812e+07	9.72203e+06	1.02541e+07	9.85299e+06	1.31696e+07	1.17429e+07	1.21431e+07	5.41916e+06	1.44257e+07	1.66641e+07	1.40023e+07	1.19985e+07	3.33687e+07	2.83409e+07	1.76252e+07	1.3901e+07	1.90407e+07	1.87072e+07	1.70237e+07	744336	4.06051e+07	4.09809e+07	2.08061e+07
L-Homocysteic acid	C4 H9 N O5 S	45.45	-0.00065	-3.56	183.02	183.019	3.79	0.16	3.72403e+07	1	0				4	23	2	DDA for preferred ion	1.52414e+07	1.77251e+07	9.76196e+06	1.00148e+07	1.39009e+07	1.55657e+07	1.03277e+07	1.13869e+07	3.20482e+07	3.43451e+07	1.6239e+07	1.65137e+07	2.85332e+07	2.85088e+07	3.38697e+07	3.31494e+07	2.92e+07	2.84357e+07	4.21492e+07	3.97705e+07	1.78331e+07	2.01097e+07	1.85427e+07	2.19169e+07	2.98026e+07	3.55426e+07	2.16796e+07	1.19441e+06	2.40841e+07	2.70393e+07	1.76215e+07
11(Z),14(Z)-Eicosadienoic acid	C20 H36 O2	11.76	0.00031	0.99	308.272	308.272	1.421	1	3.67529e+07	8	2	86	9.3		4	19	3	DDA for preferred ion	3.13841e+07	2.65472e+07	2.04226e+07	2.60894e+07	3.05232e+07	2.72647e+07	3.26896e+07	3.19148e+07	2.998e+07	2.90623e+07	1.85757e+07	1.89196e+07	1.49763e+07	1.27609e+07	1.65249e+07	1.48405e+07	3.04098e+07	2.91715e+07	2.37984e+07	2.63444e+07	1.89993e+07	2.07993e+07	2.45095e+07	1.78265e+07	2.60858e+07	2.17806e+07	2.99054e+07	3.10605e+06	1.89862e+07	2.21147e+07	1.86942e+07
N-Ethylglycine	C4 H9 N O2	10.53	-0.00109	-10.61	103.063	103.062	4.874	0.132	3.58611e+07	0	3	71.2	8.6		4	27	10	DDA for preferred ion	2.61358e+07	2.60979e+07	2.11897e+07	1.76021e+07	2.43528e+07	2.01386e+07	2.51441e+07	2.41328e+07	1.98989e+07	1.62786e+07	1.69245e+07	1.50048e+07	1.31657e+07	1.0693e+07	2.16221e+07	1.60949e+07	2.34179e+07	2.06919e+07	2.05261e+07	1.6188e+07	2.20267e+07	1.82354e+07	2.62776e+07	2.19778e+07	3.12813e+07	2.38743e+07	2.46391e+07	1.77517e+06	2.14285e+07	2.21802e+07	2.78103e+07
D-Xylulosonic acid	C5 H8 O6	35.71	-0.0008	-4.85	164.032	164.031	6.642	1	3.53465e+07	1	0				3	37	10	DDA for preferred ion	4.73233e+07	2.9259e+07	4.4693e+07	2.69643e+07	3.06712e+07	1.43891e+07	1.10586e+07	8.76696e+06	1.36801e+07	9.76867e+06	1.31072e+07	2.10282e+07	1.28112e+07	1.18607e+07	1.05898e+07	7.74044e+06	1.33564e+07	9.45694e+06	5.3497e+06	5.35242e+06	5.27128e+07	5.80515e+07	4.06634e+07	3.23376e+07	5.01417e+07	1.5546e+07	7.84093e+06	99703.9	9.04544e+06	7.18682e+06	245485
PHENYLBUTYRIC ACID	C10 H12 O2	37.5	-0.00082	-4.99	164.084	164.083	2.171	1	3.49265e+07	55	0				4	17	10	DDA for preferred ion	2.5741e+07	2.27471e+07	2.34129e+07	1.90356e+07	2.45335e+07	1.99129e+07	2.29594e+07	2.00969e+07	3.22649e+07	2.95787e+07	2.33285e+07	2.20711e+07	2.58295e+07	2.26657e+07	2.79872e+07	2.05239e+07	3.6235e+07	2.56774e+07	2.86716e+07	2.49057e+07	2.98537e+07	2.39039e+07	2.67631e+07	2.11267e+07	2.60905e+07	1.98324e+07	3.77563e+07	1.24792e+06	2.60371e+07	2.54476e+07	3.83306e+06
Threonylleucine	C10 H20 N2 O4	43.75	-0.00021	-0.92	232.142	232.142	5.186	1	3.42729e+07	6	1			66.3	4	17	5	DDA for preferred ion	1.46003e+07	1.15871e+07	1.94476e+07	1.47704e+07	1.49809e+07	9.25989e+06	1.32411e+07	1.40067e+07	2.9636e+07	1.86234e+07	2.83939e+07	3.36424e+07	2.92784e+07	1.80163e+07	3.35687e+07	2.54991e+07	3.46067e+07	2.2452e+07	2.78301e+07	2.50668e+07	2.54376e+07	1.61224e+07	2.43051e+07	1.79222e+07	1.88936e+07	1.51513e+07	2.11423e+07	540569	2.20482e+07	2.58803e+07	9.90307e+06
2,6-Dideoxy-3-O-methyl-L-arabino-hexopyranose	C7 H14 O4	36.36	-0.00059	-3.62	162.089	162.089	3.76	1	3.30484e+07	7	0				4	6	6	DDA for preferred ion	1.80457e+07	1.56329e+07	1.55234e+07	1.19979e+07	1.51934e+07	1.42994e+07	1.41781e+07	1.17244e+07	1.961e+07	1.54239e+07	2.76992e+07	2.26884e+07	2.66642e+07	2.10196e+07	1.89236e+07	8.0467e+06	1.91992e+07	1.40895e+07	1.76083e+07	1.45649e+07	1.47169e+07	1.02804e+07	1.98e+07	1.65246e+07	2.82505e+07	1.62513e+07	3.25395e+07	667757	2.54345e+07	2.58264e+07	2.01594e+07
2,3,4,5-Tetrahydroxypentanal	C5 H10 O5	35.71	-0.00089	-5.95	150.053	150.052	3	0.142	3.17533e+07	57	0				4	10	3	DDA for preferred ion	1.83058e+07	1.55072e+07	2.80635e+07	9.48593e+06	1.56585e+07	8.27125e+06	1.37459e+07	1.17841e+07	1.2792e+07	1.45275e+07	1.18558e+07	1.27503e+07	2.3173e+07	1.67484e+07	1.24387e+07	1.12475e+07	1.30557e+07	1.28414e+07	1.85822e+07	1.20644e+07	1.19772e+07	1.0561e+07	2.96713e+07	2.00877e+07	2.55858e+07	1.37217e+07	3.22135e+07	598732	1.60365e+07	1.53529e+07	6.40519e+06
N-Ethylglycine	C4 H9 N O2	11.11	-0.00119	-11.55	103.063	103.062	6.448	0.126	3.15831e+07	0	3	98.1	9.9		4	7	7	DDA for preferred ion	3.18587e+07	2.93678e+07	1.59969e+07	1.28956e+07	1.65085e+07	1.26326e+07	2.04538e+07	1.71971e+07	1.65162e+07	1.44257e+07	1.19018e+07	1.14474e+07	1.3003e+07	1.1866e+07	1.23568e+07	8.75217e+06	2.74613e+07	2.05461e+07	1.10266e+07	8.13335e+06	1.37139e+07	1.13645e+07	1.26184e+07	1.04244e+07	1.07474e+07	7.91614e+06	1.36146e+07	657827	1.44543e+07	1.35239e+07	4.4498e+06
D-Xylulosonic acid	C5 H8 O6	57.14	-0.00085	-5.21	164.032	164.031	4.393	1	3.15496e+07	1	0				4	11	1	DDA for preferred ion	1.90225e+07	1.27479e+07	7.9512e+06	3.62124e+06	8.08263e+06	5.21427e+06	6.99463e+06	4.765e+06	1.02254e+07	7.02298e+06	3.51571e+06	3.36706e+06	6.003e+06	4.81742e+06	5.42418e+06	2.6519e+06	2.40254e+07	7.84184e+06	1.03226e+07	5.79991e+06	5.43176e+06	5.59017e+06	1.60378e+07	8.99958e+06	3.0673e+07	7.84187e+06	1.04065e+07	109786	6.88562e+06	6.53046e+06	629306
Val-Leu	C11 H22 N2 O3	30.77	-0.00019	-0.81	230.163	230.163	3.584	0.14	3.14922e+07	5	0				4	34	21	DDA for preferred ion	2.88007e+07	2.81461e+07	1.73056e+07	2.33506e+07	7.38238e+06	1.04019e+07	1.66312e+07	4.35333e+06	7.5476e+06	2.0082e+07	1.59505e+07	1.58599e+07	1.52714e+07	1.24535e+07	8.43723e+06	1.06961e+07	1.04885e+07	2.6902e+07	3.85621e+06	1.01425e+07	2.7949e+07	3.13036e+07	5.47228e+06	3.00354e+07	9.05615e+06	3.20074e+07	1.46398e+06	586039	8.13133e+06	7.85198e+06	1.01915e+07
Val-Leu	C11 H22 N2 O3	38.46	-3e-05	-0.11	230.163	230.163	3.76	0.14	3.13721e+07	5	0				4	2	2	DDA for preferred ion	1.72368e+07	1.68961e+07	1.71902e+07	1.41114e+07	1.6751e+07	1.2032e+07	1.31454e+07	1.44847e+07	1.83501e+07	2.0953e+07	2.83076e+07	3.13874e+07	2.47395e+07	2.45255e+07	2.81066e+07	2.84345e+07	2.47566e+07	2.6319e+07	2.50434e+07	2.10413e+07	2.51701e+07	1.70041e+07	2.24327e+07	2.16642e+07	2.43649e+07	2.21847e+07	9.41259e+06	58498.3	1.64857e+07	1.53334e+07	2.44915e+07
DL-Arginine	C6 H14 N4 O2	22.86	-0.00072	-4.15	174.112	174.111	12.215	1	3.08462e+07	3	0				4	17	16	DDA for preferred ion	1.71867e+07	1.53819e+07	2.03562e+07	1.05932e+07	2.00113e+07	1.24824e+07	2.30467e+07	1.8286e+07	1.63747e+07	1.443e+07	2.57131e+07	2.3048e+07	2.49629e+07	2.12802e+07	1.87994e+07	1.26566e+07	2.31697e+07	1.79077e+07	2.66173e+07	1.6188e+07	3.34474e+07	2.59914e+07	2.70539e+07	2.16777e+07	1.77618e+07	1.32123e+07	2.95412e+07	1.01845e+06	1.71356e+07	1.761e+07	891130
5-Hydantoinpropionic acid	C6 H8 N2 O4	27.27	-0.00082	-4.78	172.048	172.048	5.629	1	3.04542e+07	5	0				4	6	4	DDA for preferred ion	2.02858e+06	1.70634e+06	1.20061e+07	9.9271e+06	3.81801e+06	2.95754e+06	5.26752e+06	4.35584e+06	2.18622e+07	1.65313e+07	6.36167e+06	5.8178e+06	1.65621e+06	1.34707e+06	5.1492e+06	3.78768e+06	3.11488e+07	2.22333e+07	3.46338e+06	3.42447e+06	1.78333e+06	1.22018e+06	959199	748649	845449	568648	1.22275e+06	85518.8	1.87361e+06	1.95005e+06	1.2011e+06
L-(+)-Aspartic acid	C4 H7 N O4	39.13	-0.00107	-8.05	133.038	133.036	5.444	1	2.98885e+07	4	0				4	7	7	DDA for preferred ion	1.584e+07	1.33924e+07	1.53135e+07	1.22343e+07	1.78625e+07	1.27506e+07	1.33812e+07	1.3155e+07	1.73293e+07	1.1694e+07	9.15932e+06	7.32968e+06	1.10265e+07	9.79312e+06	1.49522e+07	9.83058e+06	2.01449e+07	1.27803e+07	1.14955e+07	8.54074e+06	1.51996e+07	1.15753e+07	1.84606e+07	1.42886e+07	2.71144e+07	1.95429e+07	2.97217e+07	545827	2.5634e+07	2.63966e+07	3.69359e+06
3-Thiomorpholinecarboxylic acid	C5 H9 N O2 S	20	-0.00088	-6.02	147.035	147.035	3.256	1	2.97689e+07	1	0				4	34	0	DDA for preferred ion	1.50799e+07	1.63457e+07	2.31765e+07	1.90217e+07	1.74889e+07	1.36086e+07	2.44975e+07	2.00466e+07	2.68506e+07	2.12856e+07	2.04004e+07	2.02962e+07	1.94305e+07	1.81491e+07	2.68822e+07	1.51389e+07	2.53251e+07	2.04067e+07	1.74742e+07	1.2152e+07	1.17882e+07	8.47334e+06	1.13212e+07	9.66845e+06	1.53764e+07	1.04302e+07	2.78516e+07	943375	1.57145e+07	1.28235e+07	1.03431e+06
Pivagabine	C9 H17 N O3	21.43	-0.00062	-3.3	187.121	187.12	3.167	0.066	2.97679e+07	4	1			62.8	4	5	4	DDA for preferred ion	6.78568e+06	5.92667e+06	1.57107e+07	1.22685e+07	6.16987e+06	4.42138e+06	2.98674e+07	2.61479e+07	6.57572e+06	5.17528e+06	2.93432e+06	2.40338e+06	4.78815e+06	4.04409e+06	2.72001e+06	1.80718e+06	7.40705e+06	6.13001e+06	2.66144e+06	2.31367e+06	1.77975e+07	1.20688e+07	1.43082e+07	1.11335e+07	8.39903e+06	5.92883e+06	290285	158284	1.36523e+07	1.41018e+07	6.22549e+06
Leu-Leu	C12 H24 N2 O3	20	-7e-05	-0.27	244.179	244.179	2.854	1	2.9665e+07	6	0				4	10	10	DDA for preferred ion	1.5865e+07	1.43618e+07	1.56127e+07	1.29041e+07	1.42228e+07	1.01401e+07	1.15519e+07	1.01814e+07	1.4961e+07	1.25396e+07	2.97333e+07	2.42155e+07	2.17425e+07	1.87253e+07	2.85223e+07	2.29799e+07	2.19794e+07	1.70168e+07	2.12162e+07	1.59443e+07	2.16721e+07	1.69305e+07	2.05364e+07	1.53365e+07	1.76167e+07	1.27343e+07	1.37921e+07	356601	1.73197e+07	1.61424e+07	1.41399e+07
balenine	C10 H16 N4 O3	50	-4e-05	-0.15	240.122	240.122	10.505	1	2.93213e+07	5	0				4	12	4	DDA for preferred ion	5.33444e+06	5.22915e+06	4.61308e+06	4.00513e+06	2.72018e+07	2.01087e+07	9.1352e+06	7.42471e+06	8.45112e+06	7.05078e+06	8.73445e+06	7.59648e+06	5.25403e+06	4.88997e+06	7.67104e+06	5.95945e+06	1.29366e+07	1.0359e+07	6.76948e+06	4.75832e+06	1.34615e+07	1.15221e+07	1.04531e+07	7.99672e+06	1.16678e+07	8.28515e+06	2.23126e+07	1.0376e+06	8.45939e+06	7.73717e+06	593398
8-Hydroxyoctanoic acid	C8 H16 O3	35.71	-0.00087	-5.45	160.11	160.109	1.971	0.104	2.9098e+07	19	0				4	20	12	DDA for preferred ion	1.41411e+06	1.24524e+06	2.44021e+07	1.9465e+07	3.1658e+06	2.29502e+06	2.9632e+07	2.75243e+07	1.51103e+06	1.68314e+06	1.3671e+06	2.74795e+06	1.44159e+06	980696	1.26757e+06	709573	685810	1.00962e+06	341764	1.14962e+06	1.05787e+06	438761	428445	2.18375e+06	1.12584e+06	1.03154e+06	4.88878e+06	177860	1.88095e+06	1.54512e+06	5.057e+06
phe-ile	C15 H22 N2 O3	38.46	0.00023	0.83	278.163	278.163	2.597	0.085	2.89662e+07	4	0				4	14	7	DDA for preferred ion	1.35077e+07	1.12749e+07	1.10811e+07	8.8392e+06	1.08397e+07	8.25747e+06	9.43217e+06	8.11078e+06	1.80937e+07	1.34204e+07	2.35945e+07	2.08339e+07	1.8527e+07	1.70355e+07	2.90455e+07	2.15134e+07	2.04059e+07	1.61094e+07	2.12726e+07	1.72634e+07	1.59665e+07	1.22379e+07	1.86566e+07	1.40147e+07	1.59984e+07	1.16352e+07	1.41093e+07	388017	1.60658e+07	1.64952e+07	1.56957e+07
Deoxycholic acid	C24 H40 O4	30	0.00053	1.34	392.293	392.293	1.963	1	2.85528e+07	23	2	98.2	9.9		4	10	7	DDA for preferred ion	3.48667e+06	2.85137e+06	8.16234e+06	6.97879e+06	8.59469e+06	6.66563e+06	5.98216e+06	5.7255e+06	4.67609e+06	3.98311e+06	1.85323e+07	1.73875e+07	3.424e+06	2.91865e+06	2.49411e+06	2.11574e+06	3.64436e+06	2.93861e+06	1.74022e+06	1.56903e+06	1.6855e+07	1.58451e+07	2.72419e+07	2.53422e+07	2.15444e+07	1.85124e+07	4.60917e+06	1.16791e+06	1.11097e+07	1.1239e+07	8.07122e+06
pro-cys	C8 H14 N2 O3 S	25	-0.0003	-1.38	218.073	218.072	2.81	1	2.74962e+07	2	0				4	29	11	DDA for preferred ion	5.86055e+06	4.999e+06	5.7136e+06	5.04863e+06	5.74873e+06	4.19719e+06	8.93871e+06	8.65759e+06	6.68307e+06	5.27729e+06	2.25637e+07	1.87667e+07	2.69969e+07	2.1233e+07	1.83946e+07	1.28339e+07	1.6575e+07	1.06692e+07	1.84509e+07	1.53548e+07	4.60418e+06	3.55828e+06	6.02597e+06	4.412e+06	5.37013e+06	3.83793e+06	9.74299e+06	253459	5.60202e+06	5.55423e+06	8.43916e+06
L-Homocysteic acid	C4 H9 N O5 S	33.33	-0.00063	-3.46	183.02	183.02	4.121	0.16	2.6672e+07	1	0				4	18	12	DDA for preferred ion	1.62608e+07	1.06443e+07	7.75165e+06	3.57432e+06	1.67146e+07	5.834e+06	8.27505e+06	5.34393e+06	1.11608e+07	3.69139e+06	1.96228e+07	1.8019e+07	2.56284e+07	1.51031e+07	1.72923e+07	7.37974e+06	1.33231e+07	7.17547e+06	1.31677e+07	5.1364e+06	3.38467e+06	619300	1.5333e+07	5.03359e+06	2.75876e+07	8.57564e+06	9.21942e+06	23586	1.88881e+07	1.70852e+07	1.25381e+07
Succinic semialdehyde	C4 H6 O3	30.77	-0.0012	-11.8	102.032	102.03	2.466	0.109	2.62499e+07	0	2	83.4	9.2		4	7	7	DDA for preferred ion	2.17843e+07	2.11665e+07	1.79198e+07	1.60321e+07	2.61151e+07	1.89993e+07	2.26062e+07	1.89838e+07	1.90761e+07	1.61337e+07	1.58705e+07	1.27429e+07	1.40665e+07	1.33226e+07	1.14044e+07	7.60583e+06	1.78187e+07	1.50885e+07	1.05607e+07	8.00174e+06	1.32789e+07	9.85137e+06	1.9092e+07	1.41628e+07	1.56934e+07	1.08438e+07	1.8108e+07	108933	1.33681e+07	1.35848e+07	2.44012e+07
thr-pro	C9 H16 N2 O4	21.43	-0.0003	-1.4	216.111	216.111	5.885	1	2.61482e+07	4	0				4	11	8	DDA for preferred ion	1.95683e+06	1.75737e+06	1.63058e+06	1.28314e+06	2.5885e+06	1.90905e+06	2.89276e+06	2.81238e+06	2.2822e+06	2.22934e+06	1.77489e+06	1.61867e+06	2.43838e+06	1.84277e+06	1.68412e+06	1.32e+06	5.64799e+06	4.57951e+06	2.72386e+06	2.26686e+06	1.44387e+07	1.13108e+07	1.37854e+07	1.27729e+07	2.39443e+07	1.86301e+07	2.51793e+07	517144	8.81737e+06	8.19008e+06	5.15599e+06
2-Hydroxyhippuric acid	C9 H9 N O4	38.46	-0.00051	-2.62	195.053	195.053	4.323	1	2.61254e+07	14	1	61.1	26.2		4	12	4	DDA for preferred ion	7.10795e+06	5.06792e+06	8.40686e+06	5.94555e+06	1.15147e+07	7.47952e+06	5.92743e+06	4.51949e+06	5.63087e+06	3.386e+06	1.20703e+07	1.00742e+07	7.90705e+06	5.09719e+06	5.32765e+06	2.57448e+06	8.13526e+06	4.97419e+06	5.50818e+06	2.70215e+06	1.2448e+07	5.56944e+06	1.42797e+07	9.57999e+06	1.62364e+07	8.56443e+06	2.7762e+07	73859.7	1.65133e+07	1.49209e+07	3.39669e+06
Pivagabine	C9 H17 N O3	20	-0.00059	-3.13	187.121	187.12	3.111	0.066	2.6026e+07	4	2			70.7	4	5	4	DDA for preferred ion	6.78568e+06	5.92667e+06	320089	1.22685e+07	6.16987e+06	4.42138e+06	435886	2.61479e+07	6.57572e+06	5.17528e+06	188954	2.33936e+06	212356	4.04409e+06	251474	1.79817e+06	275045	6.13001e+06	186063	1.92456e+06	1.77975e+07	1.20688e+07	349574	1.11335e+07	262725	5.92883e+06	266360	347173	164324	1.41018e+07	6.22549e+06
4-ACETAMIDOBUTYRIC ACID	C6 H11 N O3	16.67	-0.00094	-6.5	145.074	145.073	4.034	0.14	2.59459e+07	17	0				4	8	6	DDA for preferred ion	2.48573e+07	8.29081e+06	7.92742e+06	1.35627e+06	1.89324e+07	9.68601e+06	1.68555e+07	7.57244e+06	6.66489e+06	1.16975e+06	9.35095e+06	5.6357e+06	1.46482e+06	4.59246e+06	1.69878e+07	5.39553e+06	2.65441e+07	9.47375e+06	7.01664e+06	4.89189e+06	4.78533e+06	2.02332e+06	1.18166e+07	4.13277e+06	9.52138e+06	1.89331e+06	2.03447e+07	56451.9	1.31514e+07	1.95894e+07	1.13162e+07
Valeric acid	C5 H10 O2	50	-0.00122	-11.98	102.068	102.067	3.518	1	2.5709e+07	0	1	89.6	9.5		4	5	1	DDA for preferred ion	1.01554e+07	8.81937e+06	1.02091e+07	9.22626e+06	1.69634e+07	1.28444e+07	1.68912e+07	1.50481e+07	1.32643e+07	1.07581e+07	2.55029e+07	2.23667e+07	1.68238e+07	1.62146e+07	1.26052e+07	9.76378e+06	1.22392e+07	9.56404e+06	1.28949e+07	1.03449e+07	7.70934e+06	6.03831e+06	1.12786e+07	8.51983e+06	1.09489e+07	7.3349e+06	1.04087e+07	314645	1.28444e+07	1.25386e+07	1.5383e+07
β-Muricholic acid	C24 H40 O5	15	0.00035	0.85	408.288	408.288	2.686	1	2.54781e+07	29	4	90.5	9.5		4	6	6	DDA for preferred ion	269065	191823	1.25853e+06	1.21113e+06	746391	560540	78707.3	67952.5	78519.7	62838.1	1.09405e+07	9.5089e+06	926444	712039	75113	61904.5	366869	243633	5.88894e+06	4.59849e+06	1.29259e+07	9.39759e+06	2.57611e+07	1.95551e+07	6.60815e+06	4.60362e+06	2.91157e+06	384084	8.04009e+06	7.5185e+06	1.48251e+06
Meso-erythritol	C4 H10 O4	45.45	-0.00082	-6.75	122.058	122.057	3.108	1	2.52229e+07	3	1	79.1	32.8		4	4	4	DDA for preferred ion	9.67742e+06	8.36761e+06	1.58887e+07	1.40618e+07	1.32419e+07	9.92981e+06	1.57698e+07	1.2685e+07	1.79495e+07	1.52506e+07	8.61421e+06	8.26196e+06	8.28175e+06	6.6323e+06	7.85048e+06	6.31322e+06	1.00153e+07	8.36249e+06	7.76859e+06	5.61609e+06	1.56658e+07	1.2775e+07	1.33523e+07	1.04883e+07	2.16334e+07	1.65199e+07	2.5384e+07	1.07633e+06	1.72857e+07	1.60723e+07	1.21826e+07
1766058	C6 H11 N O3	28.57	-0.00093	-6.42	145.074	145.073	5.603	1	2.49128e+07	17	0				4	2	1	DDA for preferred ion	1.87625e+07	1.51296e+07	1.04877e+07	7.53001e+06	1.98284e+07	1.27844e+07	9.08973e+06	8.85456e+06	1.10388e+07	8.21713e+06	5.71708e+06	4.93297e+06	8.44634e+06	6.47113e+06	8.38101e+06	5.51823e+06	1.25337e+07	9.36678e+06	9.52388e+06	6.57904e+06	2.10422e+07	1.40768e+07	2.22751e+07	1.50011e+07	2.48024e+07	1.65724e+07	1.91655e+07	285099	2.21225e+07	2.20423e+07	5.78607e+06
Ethanal tetramer	C8 H16 O4	10	-0.00085	-4.83	176.105	176.104	2.437	1	2.46882e+07	3	0				4	25	17	DDA for preferred ion	1.62637e+07	1.19349e+07	1.38364e+07	1.32775e+07	8.19156e+06	5.8675e+06	7.57694e+06	1.83819e+07	7.00056e+06	6.02549e+06	8.80288e+06	9.22365e+06	6.13508e+06	3.41817e+06	4.27794e+06	6.85391e+06	1.2122e+07	7.60674e+06	6.68113e+06	7.1588e+06	2.10294e+07	1.45122e+07	1.35092e+07	6.23403e+06	1.09352e+07	9.72754e+06	1.04605e+07	208070	2.06222e+07	1.1172e+07	1.67581e+07
2,2-Bis(hydroxymethyl)propionic acid	C5 H10 O4	26.32	-0.00111	-8.31	134.058	134.057	4.47	1	2.43939e+07	18	0				4	20	9	DDA for preferred ion	8.8879e+06	8.80065e+06	8.75194e+06	6.77125e+06	1.34344e+07	1.0649e+07	5.62154e+06	5.13254e+06	4.63684e+06	2.7558e+06	3.5894e+06	3.40679e+06	6.38689e+06	4.1995e+06	3.67978e+06	2.63625e+06	5.40514e+06	3.44297e+06	4.61952e+06	3.52118e+06	1.43523e+07	9.78278e+06	1.465e+07	1.18176e+07	2.55486e+07	1.62222e+07	1.53018e+07	73669.2	6.84638e+06	8.60672e+06	3.98799e+06
N-[(2S)-2-Hydroxypropanoyl]methionine	C8 H15 N O4 S	46.15	-0.00024	-1.1	221.072	221.072	4.351	1	2.43738e+07	1	0				4	15	4	DDA for preferred ion	2.92079e+06	1.87439e+06	2.65521e+06	1.71109e+06	3.58069e+06	2.33367e+06	2.53538e+06	2.30482e+06	3.83553e+06	2.92761e+06	2.82261e+06	2.47423e+06	2.27537e+06	1.97147e+06	2.29118e+06	1.73731e+06	2.02277e+06	1.81968e+06	1.97124e+06	1.41421e+06	2.99229e+06	2.09151e+06	3.82561e+06	2.77601e+06	2.34957e+07	1.64208e+07	1.86153e+07	130896	1.97454e+07	1.89335e+07	5.77237e+06
Ala-Thr	C7 H14 N2 O4	57.14	-0.00056	-2.94	190.095	190.095	8.605	1	2.42518e+07	10	0				4	13	12	DDA for preferred ion	1.38893e+07	1.1411e+07	1.2403e+07	1.01832e+07	1.00709e+07	7.28695e+06	1.03176e+07	9.70625e+06	1.14092e+07	1.34368e+07	1.47711e+07	1.24648e+07	1.38367e+07	1.14645e+07	1.92143e+07	1.37553e+07	1.59352e+07	1.48598e+07	1.94108e+07	1.75989e+07	2.30773e+07	1.70784e+07	1.82265e+07	1.40427e+07	1.3443e+07	1.07254e+07	1.25154e+07	622461	1.15384e+07	1.15776e+07	3.66222e+06
Ne-Acetyllysine	C8 H16 N2 O3	38.46	-0.0006	-3.17	188.116	188.115	9.171	1	2.41535e+07	12	0				4	4	3	DDA for preferred ion	1.42337e+07	1.19206e+07	1.45879e+07	1.11527e+07	1.29886e+07	9.34241e+06	1.44915e+07	1.25581e+07	1.5377e+07	1.19065e+07	1.0293e+07	9.4486e+06	1.51117e+07	1.2798e+07	1.26962e+07	8.89493e+06	1.45212e+07	1.19596e+07	1.64755e+07	1.226e+07	1.70673e+07	1.26043e+07	1.7183e+07	1.38408e+07	1.5466e+07	1.10369e+07	2.44749e+07	992697	1.39854e+07	1.38118e+07	1.50063e+06
D-(−)-Erythrose	C4 H8 O4	41.67	0.00011	0.92	120.042	120.042	4.589	0.102	2.40445e+07	12	0				4	28	28	DDA for other ion	9.8938e+06	1.14482e+07	1.17743e+07	1.14141e+07	1.05542e+07	7.70265e+06	1.77321e+07	9.75897e+06	1.29235e+07	1.26491e+07	1.35827e+07	1.10068e+07	2.40471e+07	1.00041e+07	1.47039e+07	1.36978e+07	2.1484e+07	1.39589e+07	9.35187e+06	1.04828e+07	1.05235e+07	1.4536e+07	1.1681e+07	1.45681e+07	1.46155e+07	1.07399e+07	1.65753e+07	926328	1.09839e+07	7.23837e+06	2.10102e+06
L-(-)-Asparagine	C4 H8 N2 O3	42.42	-0.001	-7.6	132.053	132.052	8.334	0.128	2.38919e+07	8	0				4	6	5	DDA for preferred ion	607818	7.95056e+06	569325	2.3404e+07	7.0578e+06	5.2677e+06	1.23672e+06	4.37351e+06	1.37176e+06	4.73007e+06	7.08046e+06	3.71629e+06	2.82741e+06	79060.5	8.22798e+06	1.58427e+06	4.43103e+06	4.3366e+06	4.81283e+06	4.10561e+06	1.37304e+07	6.73649e+06	5.35772e+06	1.36088e+06	6.43924e+06	89274.4	6.81935e+06	7.16926e+06	4.05322e+06	1.57007e+06	5.39118e+06
beta-D-Mannopyranose	C6 H12 O6	48.65	-0.00069	-3.85	180.063	180.063	2.204	1	2.37389e+07	100	0				4	11	5	DDA for preferred ion	1.00978e+07	9.1131e+06	1.06488e+07	8.96567e+06	1.02021e+07	8.36812e+06	1.14278e+07	9.94345e+06	7.49864e+06	6.87756e+06	8.73263e+06	8.28086e+06	1.52451e+07	1.3836e+07	1.25729e+07	1.05727e+07	8.45997e+06	7.23414e+06	9.47812e+06	7.50577e+06	1.01859e+07	8.24996e+06	1.22376e+07	1.04e+07	1.61717e+07	1.36535e+07	8.46679e+06	355929	1.27087e+07	1.21417e+07	2.12493e+07
2-Methyl-4-oxopentanedioic acid	C6 H8 O5	29.03	-0.00085	-5.34	160.037	160.036	2.393	0.105	2.36625e+07	10	0				4	17	2	DDA for preferred ion	2.05291e+07	1.73021e+07	1.41458e+07	1.34519e+07	1.12248e+07	8.40461e+06	1.9103e+07	1.75497e+07	5.59711e+06	5.99942e+06	1.38531e+07	1.33597e+07	8.37493e+06	5.78211e+06	5.40087e+06	4.80798e+06	5.34018e+06	5.27787e+06	1.41325e+07	1.2049e+07	4.28326e+06	3.61164e+06	5.86641e+06	4.72239e+06	6.93485e+06	5.27409e+06	1.0737e+07	51573.6	5.27165e+06	5.19807e+06	1.91383e+07
Ethylmalonic acid	C5 H8 O4	45.45	-0.00107	-8.12	132.042	132.041	4.413	0.109	2.32807e+07	19	0				4	48	46	DDA for preferred ion	1.74961e+07	1.45574e+07	1.76552e+07	1.32735e+07	1.07165e+07	7.43134e+06	8.89726e+06	8.28445e+06	1.21599e+07	9.95876e+06	4.6871e+06	4.18814e+06	5.6157e+06	4.26347e+06	5.53464e+06	3.41183e+06	8.49218e+06	7.54152e+06	9.17553e+06	6.63609e+06	2.52747e+07	1.96452e+07	1.12819e+07	9.12092e+06	1.37185e+07	1.13307e+07	1.92107e+07	335506	1.30236e+07	1.16803e+07	2.33349e+06
(2E)-3-[4-(Sulfooxy)phenyl]acrylic acid	C9 H8 O6 S	11.76	-9e-05	-0.37	244.004	244.004	5.001	1	2.28009e+07	5	6			61.7	4	18	7	DDA for preferred ion	870872	649670	1.53173e+06	1.13706e+06	294680	358994	1.29673e+06	1.19988e+06	2.19576e+06	1.43415e+06	2.18854e+06	1.99653e+06	463666	293926	763310	507279	201350	167857	762699	520750	2.91858e+06	1.76973e+06	1.66303e+06	700583	1.28137e+06	722547	2.06838e+07	580271	2.62587e+07	2.51414e+07	1.08636e+06
6-Hydroxycaproic acid	C6 H12 O3	28.57	-0.00101	-7.63	132.079	132.078	2.433	0.144	2.27488e+07	21	2	97.1	9.9		4	11	3	DDA for preferred ion	1.20674e+07	1.15688e+07	1.7768e+07	1.43555e+07	2.04692e+07	1.4283e+07	2.07528e+07	1.8611e+07	1.35622e+07	1.1812e+07	1.66369e+07	1.4435e+07	1.51772e+07	1.42815e+07	1.39502e+07	9.8935e+06	1.02766e+07	9.38611e+06	1.13072e+07	9.42549e+06	1.2658e+07	1.01564e+07	1.61229e+07	1.17126e+07	1.66876e+07	1.357e+07	2.15429e+07	325691	1.40084e+07	1.35442e+07	1.34074e+07
Fumaric acid	C4 H4 O4	11.11	-0.00112	-9.63	116.011	116.01	11.678	1	2.2558e+07	5	1	62	8.1		4	15	11	DDA for preferred ion	1.09873e+07	9.40451e+06	1.10605e+07	7.65311e+06	9.55666e+06	6.56328e+06	6.62503e+06	5.77373e+06	1.70505e+07	1.4794e+07	5.37618e+06	4.39168e+06	5.20648e+06	4.24773e+06	7.26842e+06	5.28372e+06	1.53069e+07	1.18586e+07	1.08041e+07	7.89143e+06	2.5025e+07	1.71763e+07	1.06203e+07	8.20902e+06	8.85737e+06	6.56731e+06	2.01638e+07	557020	8.87728e+06	7.75933e+06	148380
Valeric acid	C5 H10 O2	35	-0.00121	-11.86	102.068	102.067	2.234	0.128	2.21205e+07	0	2	90.9	9.5		4	6	5	DDA for preferred ion	1.62661e+07	1.34307e+07	1.37151e+07	1.13395e+07	1.7636e+07	1.16904e+07	1.47796e+07	1.30907e+07	1.28332e+07	9.81938e+06	1.54099e+07	1.49619e+07	1.60691e+07	1.3581e+07	1.51595e+07	9.47518e+06	1.39759e+07	9.15895e+06	1.4182e+07	1.12813e+07	1.48725e+07	1.25636e+07	1.59543e+07	1.19442e+07	1.80941e+07	1.05041e+07	2.2277e+07	515801	1.64232e+07	1.76084e+07	1.348e+07
D-Glucono-delta-lactone	C6 H10 O6	13.33	-0.00073	-4.09	178.048	178.047	1.955	0.104	2.20586e+07	39	0				4	12	10	DDA for preferred ion	267232	637486	876580	242865	7.98298e+06	4.92699e+06	322665	692666	760017	285334	1.2743e+07	520727	836993	4.59865e+06	906675	831433	623411	454057	5.35885e+06	695285	752631	227783	864604	504938	1.65209e+07	1.01097e+07	3.34329e+06	609055	848715	159708	1.73463e+07
Nicotinamide	C6 H6 N2 O	14.29	-0.0011	-9.05	122.048	122.047	1.825	1	2.18016e+07	6	0				4	6	5	DDA for preferred ion	1.42236e+07	1.25982e+07	1.37173e+07	1.38812e+07	1.3909e+07	1.19324e+07	2.04537e+07	1.76716e+07	1.20612e+07	1.37446e+07	1.35684e+07	1.44232e+07	1.32835e+07	1.01786e+07	1.34376e+07	1.09977e+07	2.1415e+07	1.85619e+07	8.61907e+06	7.08897e+06	9.90784e+06	8.87499e+06	1.28146e+07	1.13973e+07	1.31549e+07	1.1758e+07	7.77127e+06	833217	1.25036e+07	1.25823e+07	1.90751e+07
4-Hydroxyindole	C8 H7 N O	14.29	0.00236	17.75	133.053	133.055	2.367	1	2.1605e+07	1	2	90.7	9.5		4	14	12	DDA for preferred ion	430203	299102	330090	286466	349817	343766	352392	379266	351249	577079	1.18985e+07	9.93614e+06	262773	244210	323712	247248	2.26673e+07	1.07832e+07	301438	250530	264932	195171	305185	262665	333038	265237	291692	100605	323467	339747	2.6039e+06
Agrocybin	C8 H5 N O2	14.29	-0.00098	-6.67	147.032	147.031	1.448	1	2.15146e+07	3	0				4	3	3	DDA for preferred ion	7.92382e+06	7.27735e+06	9.98041e+06	7.89326e+06	6.84197e+06	6.33244e+06	1.03438e+07	1.10217e+07	1.04397e+07	8.92227e+06	6.92742e+06	7.22295e+06	7.7484e+06	7.03591e+06	8.02767e+06	6.70307e+06	6.73468e+06	6.10867e+06	9.09158e+06	8.71372e+06	9.04641e+06	7.41994e+06	1.92991e+07	1.60417e+07	2.02462e+07	1.86281e+07	2.13938e+07	1.9245e+06	1.4862e+07	1.3852e+07	1.38276e+07
MFCD00133175	C17 H32 O2	15.38	2e-05	0.09	268.24	268.24	1.438	1	2.13121e+07	7	0				4	30	10	DDA for preferred ion	1.35056e+07	1.21017e+07	1.205e+07	1.34533e+07	1.18999e+07	1.13861e+07	1.35179e+07	1.23521e+07	2.63622e+07	2.15647e+07	8.64956e+06	8.89367e+06	9.28687e+06	9.07268e+06	8.89753e+06	7.94195e+06	1.77471e+07	1.91098e+07	2.468e+07	2.16056e+07	1.64832e+07	1.52432e+07	1.65614e+07	1.29499e+07	1.52841e+07	1.39984e+07	2.31595e+07	1.52665e+06	1.74541e+07	1.97132e+07	7.55457e+06
Thiourocanic acid	C6 H6 N2 O2 S	10	-0.00079	-4.63	170.015	170.014	6.665	1	2.11543e+07	1	0				4	7	5	DDA for preferred ion	9.36118e+06	8.28109e+06	1.06154e+07	9.00667e+06	5.84436e+06	4.5325e+06	9.75017e+06	8.51155e+06	1.10494e+07	9.23541e+06	8.41157e+06	8.15982e+06	4.94386e+06	4.39544e+06	4.88246e+06	3.56338e+06	4.0762e+06	3.35733e+06	6.3524e+06	5.09066e+06	1.55313e+07	1.5269e+07	1.88791e+07	1.56427e+07	1.97923e+07	1.62995e+07	2.16519e+07	945779	1.1023e+07	1.04258e+07	4.90545e+06
NP-018661	C8 H16 O3	36.36	-0.00085	-5.31	160.11	160.109	2.161	0.104	2.08775e+07	19	2	91.8	9.6		4	14	11	DDA for preferred ion	1.90818e+07	1.68854e+07	1.06321e+07	8.29331e+06	9.14567e+06	7.04693e+06	1.43671e+07	1.27639e+07	6.67735e+06	7.23142e+06	3.91147e+06	4.94563e+06	5.17268e+06	4.90261e+06	5.05207e+06	3.82546e+06	8.00835e+06	8.2767e+06	5.05469e+06	4.21905e+06	1.90984e+07	1.42076e+07	1.09484e+07	7.83296e+06	1.58692e+07	1.18379e+07	1.64179e+07	603425	2.0411e+07	1.97996e+07	1.57583e+07
2-methoxyacetaminophen sulfate	C9 H11 N O6 S	18.75	0.00012	0.47	261.031	261.031	6.42	1	2.05751e+07	1	0				4	7	7	DDA for preferred ion	2.11637e+07	1.64785e+07	1.56963e+07	1.31048e+07	1.58235e+07	1.02711e+07	1.75755e+07	1.42787e+07	1.68053e+07	1.33652e+07	1.03345e+07	1.00776e+07	1.44711e+07	1.14825e+07	1.10347e+07	8.08636e+06	1.45362e+07	1.18245e+07	9.39137e+06	6.95228e+06	1.83845e+07	1.49591e+07	1.91485e+07	1.40552e+07	1.79657e+07	1.3451e+07	1.7159e+07	626834	1.78611e+07	1.73072e+07	1.84136e+06
D-(+)-Arabitol	C5 H12 O5	42.19	-0.00117	-7.7	152.068	152.067	3.965	1	2.01308e+07	8	3	67.4	55.9		4	8	8	DDA for preferred ion	1.7771e+07	1.65095e+07	1.83253e+07	1.54302e+07	1.4475e+07	1.15387e+07	1.63353e+07	1.39412e+07	1.7299e+07	1.4582e+07	7.88898e+06	7.38696e+06	7.91179e+06	6.38757e+06	1.07254e+07	8.19721e+06	2.04582e+07	1.54948e+07	8.64881e+06	7.46152e+06	1.13807e+07	7.7584e+06	1.29454e+07	9.87963e+06	1.45848e+07	1.17669e+07	1.40857e+07	2.63234e+06	1.18126e+07	1.02226e+07	7.22702e+06
phe-ile	C15 H22 N2 O3	47.06	0.00021	0.77	278.163	278.163	2.423	0.085	1.98899e+07	4	0				4	8	1	DDA for preferred ion	4.28441e+06	4.34451e+06	1.10795e+07	9.44285e+06	7.15335e+06	5.36442e+06	6.51798e+06	5.46201e+06	6.66254e+06	6.50732e+06	1.96398e+07	1.81548e+07	1.13892e+07	9.8595e+06	1.57162e+07	1.12192e+07	1.18163e+07	8.5674e+06	1.62474e+07	1.09974e+07	5.78613e+06	4.02407e+06	7.75047e+06	4.8333e+06	7.75936e+06	5.14737e+06	3.51598e+06	62211.3	9.03909e+06	8.33942e+06	1.2947e+07
S-Methyl-L-Cysteine-S-oxide	C4 H9 N O3 S	10	-0.00096	-6.37	151.03	151.029	2.247	1	1.97458e+07	2	0				4	6	6	DDA for preferred ion	1.09309e+07	1.0836e+07	1.10568e+07	1.87942e+07	1.05768e+07	9.67807e+06	1.17043e+07	1.38248e+07	1.53036e+07	1.22828e+07	1.61217e+07	1.3653e+07	1.97543e+07	1.73277e+07	1.91694e+07	1.28483e+07	1.51761e+07	1.13582e+07	1.58052e+07	1.28908e+07	1.5837e+07	1.29302e+07	1.09253e+07	1.03492e+07	1.60478e+07	1.46607e+07	3.69043e+06	273463	1.61914e+07	1.44038e+07	4.6848e+06
MFCD00025555	C9 H18 N2 O3	21.43	-0.0005	-2.45	202.132	202.131	5.231	0.067	1.89626e+07	6	0				4	20	19	DDA for preferred ion	8.1122e+06	6.38919e+06	7.37754e+06	5.77225e+06	8.26004e+06	6.18351e+06	7.66383e+06	3.73769e+06	1.03075e+07	6.98836e+06	1.85894e+07	1.87706e+07	1.28379e+07	1.13997e+07	1.74142e+07	1.40397e+07	1.09661e+07	1.12072e+07	1.61032e+07	9.6236e+06	1.16478e+07	9.72906e+06	1.23568e+07	8.31169e+06	1.49801e+07	6.35159e+06	4.17209e+06	352422	7.39714e+06	1.08492e+07	7.62165e+06
MFCD00025555	C9 H18 N2 O3	27.27	-0.00049	-2.41	202.132	202.131	5.171	0.067	1.89547e+07	6	0				4	26	25	DDA for preferred ion	8.33582e+06	7.28108e+06	7.56199e+06	5.9091e+06	8.62617e+06	3.72154e+06	7.45412e+06	4.85242e+06	1.38545e+06	6.81711e+06	1.86808e+07	1.88287e+07	1.2865e+07	1.14076e+07	1.18239e+06	1.40096e+07	1.0748e+07	1.09672e+07	1.56329e+07	9.32726e+06	1.19985e+07	1.00096e+07	158347	8.4871e+06	1.50952e+07	6.39164e+06	277471	247609	7.20433e+06	480387	7.87977e+06
pyroglutamine	C5 H8 N2 O2	11.11	-0.00105	-8.21	128.059	128.058	7.728	1	1.89485e+07	6	0				4	7	7	DDA for preferred ion	1.79711e+07	1.59171e+07	1.25176e+07	9.87844e+06	8.94994e+06	6.86356e+06	1.36949e+07	1.2464e+07	6.05869e+06	4.75801e+06	9.57018e+06	8.67611e+06	1.52401e+07	1.49415e+07	6.0362e+06	4.34944e+06	9.2799e+06	1.29148e+07	1.87536e+07	1.4011e+07	1.17738e+07	7.78692e+06	1.4262e+07	1.08922e+07	6.69424e+06	4.92945e+06	8.69117e+06	447723	1.64826e+07	1.6847e+07	1.40959e+06
DL-α-Aminocaprylic acid	C8 H17 N O2	21.88	-0.00091	-5.75	159.126	159.125	2.86	1	1.85882e+07	2	3	87.1	9.4		4	26	13	DDA for preferred ion	1.11121e+06	873981	1.53241e+07	1.1207e+07	718210	427198	1.90978e+07	1.82747e+07	983873	681695	5.21482e+06	478513	1.06533e+06	344073	571303	473691	1.1496e+06	715517	594677	602533	333805	370776	561382	529024	669817	504303	190615	38631.3	613872	689027	1.72811e+06
3-Hydroxyheptanoic acid	C7 H14 O3	28.57	-0.00086	-5.9	146.094	146.093	2.4	1	1.84371e+07	8	0				4	30	16	DDA for preferred ion	7.45542e+06	7.3929e+06	1.06046e+07	1.00102e+07	9.20243e+06	9.1168e+06	1.52027e+07	1.10106e+07	1.28734e+07	1.20122e+07	1.12346e+07	1.03076e+07	1.23404e+07	9.09838e+06	8.71309e+06	7.32227e+06	1.17311e+07	1.08304e+07	1.02574e+07	9.89767e+06	6.37336e+06	7.33121e+06	9.37389e+06	7.28005e+06	1.10434e+07	7.34671e+06	2.98005e+06	248658	1.39465e+07	1.87491e+07	1.43825e+07
Hexitol	C6 H14 O6	16.67	-0.00069	-3.79	182.079	182.078	3.1	1	1.79659e+07	11	65			73.7	4	5	4	DDA for preferred ion	6.84687e+06	5.94331e+06	1.1427e+07	1.03885e+07	9.58247e+06	6.93832e+06	1.18319e+07	9.10765e+06	1.32622e+07	1.07272e+07	6.18148e+06	5.87383e+06	5.86522e+06	4.87059e+06	5.60901e+06	4.4352e+06	7.20692e+06	6.06928e+06	4.86654e+06	4.03974e+06	1.11015e+07	9.13146e+06	9.47624e+06	7.48453e+06	1.55071e+07	1.18842e+07	1.81818e+07	738548	1.13245e+07	1.0581e+07	8.67151e+06
3-Hydroxydecanoic acid	C10 H20 O3	41.67	-0.00062	-3.28	188.141	188.141	2.043	1	1.79193e+07	16	2	94.5	9.7		4	25	17	DDA for preferred ion	8.91432e+06	1.44073e+07	7.6621e+06	6.3907e+06	9.22641e+06	8.43422e+06	8.8059e+06	8.03038e+06	8.7036e+06	7.31134e+06	5.85289e+06	4.81305e+06	5.12468e+06	5.54011e+06	5.30757e+06	4.11993e+06	1.08254e+07	8.61926e+06	7.85482e+06	2.68165e+06	1.51405e+07	1.18214e+07	1.00126e+07	8.58874e+06	1.23986e+07	1.37353e+07	9.22271e+06	368086	1.279e+07	1.27609e+07	6.64076e+06
(5R,6R)-2,6-Dihydroxy-5-(hydroxymethyl)-2-cyclohexen-1-one	C7 H10 O4	11.11	-0.00089	-5.62	158.058	158.057	4.146	1	1.79182e+07	7	0				4	32	10	DDA for preferred ion	1.16159e+06	1.75312e+06	1.49716e+06	1.39345e+06	1.17246e+06	1.01799e+06	1.21726e+06	605088	1.05903e+06	457553	239073	372974	728615	543314	502504	514672	449315	423637	603297	517521	2.06509e+06	1.428e+06	2.78706e+06	2.14128e+06	4.1923e+06	2.49271e+06	8.90617e+06	162576	1.43343e+07	8.07481e+06	1.24611e+06
7Z,10Z-Hexadecadienoic acid	C16 H28 O2	21.05	-0.00011	-0.43	252.209	252.209	1.456	1	1.78891e+07	12	0				3	25	12	DDA for preferred ion	1.20989e+07	1.20921e+07	8.74633e+06	9.30702e+06	9.27594e+06	9.66727e+06	8.29024e+06	7.12908e+06	1.21031e+07	9.72906e+06	5.46817e+06	7.24411e+06	5.31289e+06	5.37547e+06	6.29462e+06	5.94407e+06	1.09221e+07	1.01561e+07	1.011e+07	9.29773e+06	9.83901e+06	9.53598e+06	1.37397e+07	1.26119e+07	1.30082e+07	1.25618e+07	9.29596e+06	754606	1.09849e+07	1.18154e+07	1.35745e+07
Ferulic acid 4-sulfate	C10 H10 O7 S	50	0.00027	0.97	274.015	274.015	5.077	1	1.72496e+07	4	6			72.8	4	24	8	DDA for preferred ion	166171	226024	823802	512854	1.34823e+06	761279	1.40564e+06	1.14572e+06	4.46432e+06	3.05424e+06	1.8781e+06	1.71243e+06	929544	571455	748627	479156	232119	130411	1.00172e+06	683962	2.68066e+06	1.60388e+06	2.31966e+06	1.29355e+06	2.01975e+06	1.09808e+06	1.66993e+07	246007	2.10225e+07	1.95838e+07	657899
Ganciclovir	C9 H13 N5 O4	11.11	-0.00123	-4.81	255.097	255.096	7.898	1	1.65631e+07	5	0				4	21	8	DDA for preferred ion	1.7403e+07	1.27903e+07	1.57181e+07	1.43942e+07	1.10619e+07	6.83628e+06	1.04862e+07	1.34317e+07	1.25459e+07	1.04935e+07	1.02736e+07	9.44661e+06	1.11512e+07	6.25416e+06	1.14976e+07	6.19176e+06	1.15875e+07	9.09045e+06	1.02662e+07	8.16643e+06	1.77683e+07	1.24465e+07	1.06768e+07	9.1856e+06	1.02121e+07	7.49429e+06	1.50405e+07	92430.5	8.92146e+06	9.51886e+06	547940
16-Hydroxyhexadecanoic acid	C16 H32 O3	50	0.00029	1.07	272.235	272.235	1.763	1	1.62865e+07	12	1	98.2	9.9		4	12	11	DDA for preferred ion	2.06182e+06	3.89172e+06	5.45676e+06	2.08939e+06	3.67222e+06	2.81877e+06	3.73629e+06	2.83488e+06	798977	2.40288e+06	890401	1.2876e+06	2.706e+06	1.5169e+06	1.33201e+06	1.21504e+06	1.11741e+06	8.50552e+06	1.12366e+06	1.31818e+06	7.97729e+06	3.64184e+06	2.54034e+06	2.55227e+06	1.02551e+06	2.119e+06	1.44997e+07	141367	4.28235e+06	2.80913e+06	1.54328e+07
Hydroxycaproic acid	C6 H12 O3	70	-0.00098	-7.44	132.079	132.078	2.82	0.144	1.62058e+07	21	0				4	4	3	DDA for preferred ion	1.5875e+07	1.01851e+07	5.97602e+06	3.88546e+06	7.12213e+06	5.34608e+06	4.67811e+06	6.7836e+06	6.35407e+06	6.20198e+06	6.62725e+06	6.03481e+06	7.52118e+06	5.35892e+06	4.81644e+06	3.74383e+06	8.80063e+06	7.29632e+06	4.91224e+06	3.63367e+06	1.17704e+07	9.3297e+06	1.01294e+07	7.46541e+06	1.14632e+07	8.33996e+06	8.56572e+06	241115	1.36107e+07	1.28121e+07	8.2497e+06
Acetyl-L-methionine	C7 H13 N O3 S	40	-0.00058	-3.04	191.062	191.061	3.068	1	1.58831e+07	3	0				4	6	5	DDA for preferred ion	7.52296e+06	6.9909e+06	9.51359e+06	6.5912e+06	1.07197e+07	7.86819e+06	1.59508e+07	1.33295e+07	1.49377e+07	1.13188e+07	7.68744e+06	6.5153e+06	5.79942e+06	4.39679e+06	8.0418e+06	5.96246e+06	5.7003e+06	4.80714e+06	6.28164e+06	4.38406e+06	8.22118e+06	6.40935e+06	7.97216e+06	6.14642e+06	1.22994e+07	8.94136e+06	1.32972e+07	394538	8.89181e+06	8.45291e+06	9.51438e+06
lys-tyr	C15 H23 N3 O4	9.52	0.00034	1.11	309.169	309.169	2.374	1	1.56385e+07	4	0				4	4	4	DDA for preferred ion	1.44499e+06	1.26868e+06	2.45835e+06	1.99063e+06	6.61876e+06	5.18697e+06	2.65163e+06	2.67103e+06	382518	328655	3.33124e+06	3.58175e+06	4.5571e+06	3.9485e+06	4.05087e+06	3.3051e+06	2.48483e+06	1.74363e+06	4.15277e+06	2.79663e+06	3.02971e+06	1.96763e+06	3.42949e+06	2.3581e+06	4.8363e+06	3.67716e+06	8.38088e+06	190478	5.39205e+06	6.04589e+06	1.53553e+07
4-(1-Methyl-2-pyrrolidinyl)-3-oxobutanoic acid	C9 H15 N O3	21.43	-0.00068	-3.68	185.105	185.105	2.881	0.103	1.55355e+07	11	0				4	17	5	DDA for preferred ion	1.90092e+06	3.12547e+06	2.06524e+06	2.53146e+06	3.14935e+06	4.47738e+06	1.83821e+06	2.30237e+06	1.14683e+06	2.1409e+06	1.74776e+06	3.17065e+06	1.69675e+06	2.23608e+06	1.11745e+06	1.42437e+06	1.96259e+06	2.80246e+06	1.38372e+06	2.09483e+06	2.83458e+06	2.44592e+06	1.6912e+06	2.01209e+06	2.44619e+06	1.50091e+06	2.57264e+06	116022	1.36384e+06	2.64595e+06	1.26006e+07
N-Methyl-<scp>D</scp>-aspartic acid	C5 H9 N O4	25	-0.00094	-6.4	147.053	147.052	5.545	0.105	1.54844e+07	16	0				4	8	5	DDA for preferred ion	8.0544e+06	6.89409e+06	1.05767e+07	9.32911e+06	1.22748e+07	8.68107e+06	1.21339e+07	1.12649e+07	8.38823e+06	6.54807e+06	1.3101e+07	1.20626e+07	1.16673e+07	9.97337e+06	1.43662e+07	1.05082e+07	1.27984e+07	9.77595e+06	1.1405e+07	9.11961e+06	9.22495e+06	6.56115e+06	1.15419e+07	9.81982e+06	1.57428e+07	1.1574e+07	1.20469e+07	184338	1.07202e+07	1.20987e+07	5.08821e+06
NP-021797	C12 H22 O3	33.33	-0.00032	-1.47	214.157	214.157	1.851	1	1.54769e+07	2	1	62.4	26.4		4	12	8	DDA for preferred ion	4.68559e+06	4.9744e+06	5.46648e+06	4.23945e+06	4.75646e+06	2.85033e+06	3.88719e+06	3.78915e+06	4.31413e+06	3.24219e+06	3.41682e+06	2.97542e+06	3.49864e+06	2.63429e+06	3.36034e+06	2.39785e+06	4.42031e+06	3.29747e+06	2.81135e+06	2.0879e+06	5.4359e+06	4.15739e+06	6.06492e+06	4.34197e+06	5.78195e+06	3.70749e+06	710594	207476	4.10705e+06	5.06246e+06	1.39201e+07
Salicylic acid	C7 H6 O3	40	-0.001	-7.23	138.032	138.031	1.827	1	1.509e+07	11	4	98.8	9.9	60.4	4	14	13	DDA for preferred ion	2.23262e+06	1.87922e+06	3.94562e+06	3.3923e+06	3.61861e+06	2.75024e+06	3.60883e+06	3.26173e+06	3.55108e+06	2.46785e+06	2.41649e+06	1.84813e+06	2.70157e+06	2.09484e+06	1.62623e+06	1.4076e+06	1.93258e+06	1.52903e+06	2.52108e+06	1.94163e+06	9.03861e+06	7.62029e+06	9.67097e+06	6.56663e+06	1.24504e+07	9.96092e+06	3.12056e+06	616194	1.56276e+07	1.53454e+07	1.06023e+07
Oleic acid	C18 H34 O2	14.29	0.00032	1.13	282.256	282.256	1.98	0.141	1.50825e+07	12	4	99.6	10		3	12	11	DDA for preferred ion	1.42428e+07	1.16998e+07	9.10525e+06	7.7282e+06	1.47545e+07	7.4319e+06	8.2185e+06	6.87724e+06	4.92918e+06	6.34575e+06	9.33391e+06	1.00427e+07	6.70032e+06	6.07416e+06	6.64268e+06	7.57728e+06	9.7501e+06	7.67229e+06	1.0917e+07	6.53233e+06	1.14203e+07	1.06344e+07	1.18948e+07	9.57423e+06	1.24057e+07	1.1266e+07	5.88365e+06	994399	9.66265e+06	1.0355e+07	6.35263e+06
Ala-Tyr	C12 H16 N2 O4	36.59	-2e-05	-0.08	252.111	252.111	4.511	1	1.50614e+07	7	0				4	20	8	DDA for preferred ion	9.66139e+06	6.0972e+06	5.41471e+06	4.43515e+06	7.36068e+06	4.92376e+06	6.6169e+06	6.03382e+06	9.8205e+06	7.38567e+06	1.46428e+07	1.28351e+07	1.11874e+07	9.08735e+06	1.31726e+07	8.57403e+06	1.0306e+07	7.70509e+06	1.29814e+07	8.21849e+06	8.5625e+06	6.40101e+06	9.12704e+06	6.63883e+06	1.01062e+07	5.77992e+06	7.17626e+06	313170	1.16968e+07	9.44596e+06	4.89474e+06
Methylsuccinic acid	C5 H8 O4	21.05	-0.00088	-6.67	132.042	132.041	8.296	1	1.49835e+07	19	3	72.8	28.9		4	24	11	DDA for preferred ion	3.52432e+06	3.42453e+06	2.91868e+06	2.25835e+06	1.62632e+06	1.41254e+06	1.19455e+06	1.26559e+06	2.53652e+06	2.66e+06	794105	918318	3.17943e+06	2.83626e+06	1.42085e+06	1.12812e+06	2.38174e+06	2.05425e+06	4.04831e+06	3.28718e+06	1.05398e+07	9.1869e+06	3.22929e+06	2.82982e+06	7.20445e+06	5.41422e+06	1.69643e+07	1.23794e+06	5.74422e+06	4.9148e+06	209407
3-Oxooctanoic acid	C8 H14 O3	34.62	-0.00106	-6.71	158.094	158.093	2.393	0.185	1.48277e+07	18	0				4	41	25	DDA for preferred ion	3.12912e+06	939789	5.2241e+06	4.51289e+06	5.09539e+06	2.09708e+06	2.69232e+06	1.92401e+06	4.01569e+06	4.52696e+06	6.20922e+06	6.0472e+06	794210	2.07079e+06	2.61524e+06	3.85589e+06	1.18933e+07	8.32758e+06	2.65883e+06	3.5413e+06	1.03254e+06	1.07574e+07	3.16824e+06	2.50796e+06	5.04957e+06	1.39387e+07	6.39564e+06	104271	1.13494e+06	5.75227e+06	9.89627e+06
Isovalerylglutamic acid	C10 H17 N O5	55.17	-0.00023	-0.98	231.111	231.11	2.466	1	1.47944e+07	2	0				4	15	3	DDA for preferred ion	7.08389e+06	5.84097e+06	1.05239e+07	8.45897e+06	1.17948e+07	7.72009e+06	9.04971e+06	8.76971e+06	5.07628e+06	4.96706e+06	9.02366e+06	8.82575e+06	1.0581e+07	8.77917e+06	9.26984e+06	6.30747e+06	7.37626e+06	5.75414e+06	6.8945e+06	4.74574e+06	5.38487e+06	4.17272e+06	7.96872e+06	6.57181e+06	1.43471e+07	1.02409e+07	5.56545e+06	36554.4	7.23605e+06	7.26256e+06	1.27674e+07
2-Hydroxy-1,4-naphthoquinone	C10 H6 O3	18.18	-0.0007	-4.04	174.032	174.031	1.948	1	1.47776e+07	4	2	98.7	9.9		4	6	5	DDA for preferred ion	8.42834e+06	7.18412e+06	5.44098e+06	4.3237e+06	8.01507e+06	5.84976e+06	6.27536e+06	5.75252e+06	6.69847e+06	5.50132e+06	1.35947e+07	1.19707e+07	1.47914e+07	1.2536e+07	1.35089e+07	9.20965e+06	9.06653e+06	7.15387e+06	1.09551e+07	8.28127e+06	5.02918e+06	3.97587e+06	8.04719e+06	6.21748e+06	9.7495e+06	7.24174e+06	6.87699e+06	545215	6.4305e+06	6.3031e+06	1.10389e+07
Vitamin C	C6 H8 O6	17.65	-0.00072	-4.08	176.032	176.031	12.28	1	1.4737e+07	24	0				4	27	21	DDA for preferred ion	984735	407013	1.41891e+06	659817	326806	77446.3	89119.5	267553	408778	119994	304541	347974	130417	123967	190376	148286	735805	614352	130777	158506	1.76627e+06	384155	722159	797311	684230	648484	1.62432e+07	867394	284546	398711	334495
5-(L-Alanin-3-yl)-2-hydroxy-cis,cis-muconate 6-semialdehyde	C9 H11 N O6	13.1	-0.0003	-1.31	229.059	229.058	2.103	1	1.4655e+07	4	0				4	17	12	DDA for preferred ion	6.0328e+06	5.06098e+06	4.58081e+06	4.01735e+06	6.32172e+06	5.28582e+06	5.02461e+06	5.07177e+06	4.98066e+06	3.67333e+06	6.61058e+06	6.25504e+06	1.08271e+07	9.68116e+06	9.79325e+06	8.19422e+06	1.56295e+07	1.35259e+07	1.49166e+07	1.40455e+07	6.33608e+06	4.89307e+06	9.3739e+06	8.18982e+06	1.20978e+07	9.84224e+06	6.93398e+06	895719	1.07293e+07	1.0707e+07	1.27432e+07
8-Hydroxyoctanoic acid	C8 H16 O3	25	-0.00085	-5.32	160.11	160.109	2.716	0.104	1.44869e+07	19	0				4	2	2	DDA for preferred ion	1.0315e+07	8.74512e+06	8.61249e+06	4.98697e+06	6.28757e+06	6.53941e+06	6.52019e+06	6.41256e+06	5.15442e+06	4.71524e+06	4.40998e+06	4.20954e+06	5.46751e+06	4.3125e+06	2.74042e+06	3.82635e+06	5.71364e+06	2.99662e+06	3.47226e+06	3.18171e+06	1.43598e+07	1.06324e+07	9.19355e+06	6.87679e+06	1.01168e+07	7.51787e+06	5.31111e+06	358289	1.21996e+07	1.44864e+07	7.69738e+06
NS1800000	C8 H9 N O4	22.22	-0.00061	-3.36	183.053	183.053	1.852	1	1.44507e+07	5	0				4	14	10	DDA for preferred ion	1.68203e+06	1.483e+06	2.00404e+06	1.7184e+06	1.54791e+06	1.62308e+06	1.22018e+06	1.15225e+06	1.55245e+07	1.49255e+07	1.05786e+07	9.91662e+06	962363	1.15574e+06	5.30145e+06	4.83555e+06	1.15355e+07	9.87026e+06	5.23707e+06	4.63148e+06	3.06747e+06	3.01384e+06	3.63387e+06	2.82312e+06	2.8176e+06	2.62087e+06	3.58781e+06	551473	9.5827e+06	9.63152e+06	9.05951e+06
L-Carnosine	C9 H14 N4 O3	53.33	-0.0002	-0.88	226.107	226.106	10.791	1	1.42292e+07	8	0				3	8	8	DDA for preferred ion	2.55128e+06	2.31342e+06	1.92607e+06	1.39217e+06	1.14711e+07	8.04879e+06	2.70699e+06	2.40122e+06	2.14796e+06	1.67862e+06	4.25484e+06	4.19103e+06	1.99004e+06	1.48947e+06	2.5749e+06	1.92749e+06	3.66216e+06	2.87994e+06	2.45059e+06	2.02317e+06	1.149e+07	8.78222e+06	7.82525e+06	6.4239e+06	8.11946e+06	6.06263e+06	1.42211e+07	760474	4.35993e+06	4.3124e+06	26540.2
4129939	C5 H11 N O3 S	25	-0.00085	-5.12	165.046	165.045	8.06	1	1.41682e+07	6	0				4	7	3	DDA for preferred ion	5.92697e+06	6.97658e+06	1.01396e+07	7.93195e+06	6.94837e+06	4.9556e+06	9.9368e+06	8.58522e+06	1.47638e+07	1.14922e+07	5.34144e+06	5.03035e+06	5.49698e+06	4.6429e+06	5.70237e+06	3.91988e+06	7.27881e+06	6.31911e+06	9.04323e+06	7.60343e+06	8.1489e+06	6.2662e+06	6.58371e+06	5.24548e+06	1.25981e+07	9.62432e+06	1.21758e+07	533114	6.79877e+06	7.75521e+06	3.01322e+06
Ac-Ala-OH	C5 H9 N O3	18.18	-0.00107	-8.15	131.058	131.057	4.694	0.103	1.41258e+07	20	0				4	12	6	DDA for preferred ion	1.10118e+07	9.53194e+06	3.90662e+06	3.0725e+06	1.02592e+07	8.07882e+06	7.41228e+06	6.98864e+06	8.20096e+06	6.43181e+06	4.58617e+06	4.7625e+06	5.89672e+06	4.52418e+06	1.08774e+07	7.47561e+06	1.50587e+07	1.10903e+07	6.98878e+06	5.38162e+06	9.06216e+06	6.6885e+06	7.89635e+06	6.92351e+06	1.01785e+07	7.37522e+06	8.6177e+06	310192	1.10438e+07	1.04216e+07	6.24067e+06
4-Oxo-2-propylpentanoic acid	C8 H14 O3	17.39	-0.00088	-5.6	158.094	158.093	1.779	0.185	1.39839e+07	18	0				4	17	6	DDA for preferred ion	590644	822974	8.82842e+06	8.61566e+06	915293	344244	1.42477e+07	1.29904e+07	531817	358675	580903	498439	560789	565627	664253	369302	493262	576964	810429	872936	503347	347649	453147	590305	699466	696240	939204	73280.9	790827	587805	2.03763e+06
his-gln	C11 H17 N5 O4	33.33	-0.00104	-3.66	283.128	283.127	5.166	1	1.39719e+07	4	0				4	10	3	DDA for preferred ion	8.59371e+06	6.79621e+06	1.04924e+07	8.03508e+06	1.0758e+07	7.64801e+06	7.65943e+06	6.4799e+06	8.41965e+06	8.04585e+06	5.67451e+06	4.99407e+06	5.13821e+06	4.58939e+06	6.12933e+06	4.55371e+06	8.67824e+06	6.70669e+06	4.75216e+06	3.65861e+06	1.2618e+07	9.72641e+06	1.01246e+07	7.66457e+06	8.25825e+06	6.44729e+06	1.32984e+07	517397	9.6063e+06	8.74996e+06	7.43062e+06
Xanthosine	C10 H12 N4 O6	18.18	6e-05	0.22	284.076	284.076	5.54	1	1.3841e+07	2	1	65.9	8.3		4	12	9	DDA for preferred ion	1.20036e+07	1.02091e+07	1.4819e+07	1.1031e+07	9.0444e+06	6.61791e+06	1.0054e+07	8.39062e+06	1.16844e+07	8.85363e+06	8.30962e+06	7.83852e+06	6.89207e+06	5.76931e+06	7.03955e+06	4.07649e+06	1.15048e+07	8.89824e+06	8.2752e+06	5.35657e+06	8.58027e+06	6.2192e+06	7.6129e+06	5.64312e+06	5.60702e+06	4.13344e+06	9.03142e+06	154901	5.03242e+06	5.13238e+06	802194
1726832	C3 H7 N O5 S2	20	-0.00045	-2.22	200.977	200.976	6.411	1	1.37712e+07	1	0				4	15	3	DDA for preferred ion	2.71954e+06	2.69743e+06	5.09866e+06	3.84809e+06	3.63533e+06	3.28551e+06	4.03328e+06	3.75165e+06	2.75316e+06	2.55592e+06	5.43774e+06	5.21035e+06	6.02168e+06	5.54048e+06	6.42934e+06	4.83594e+06	1.25964e+07	8.24494e+06	5.30381e+06	4.96284e+06	7.55818e+06	6.68276e+06	4.98423e+06	6.79447e+06	4.80694e+06	4.67082e+06	4.54775e+06	246894	4.69662e+06	4.77343e+06	2.56204e+06
Orotic acid	C5 H4 N2 O4	23.08	-0.00098	-6.28	156.017	156.016	3.069	1	1.37248e+07	4	1	69.1	8.5		4	6	4	DDA for preferred ion	6.63005e+06	5.4983e+06	6.83296e+06	5.1239e+06	5.249e+06	7.43847e+06	5.63967e+06	5.98685e+06	1.05912e+07	1.4213e+07	5.40913e+06	4.31352e+06	5.00453e+06	8.58045e+06	6.05134e+06	6.61747e+06	5.58329e+06	5.31808e+06	1.06257e+07	5.72485e+06	9.13458e+06	8.26434e+06	7.48445e+06	9.72222e+06	1.24133e+07	1.04991e+07	7.30203e+06	882163	5.73423e+06	6.53991e+06	3.44052e+06
Adipic acid	C6 H10 O4	50	-0.00099	-6.8	146.058	146.057	4.285	1	1.36333e+07	23	1	67.9	47.3		4	19	14	DDA for preferred ion	4.08893e+06	4.71761e+06	6.14507e+06	9.21377e+06	7.77943e+06	4.82122e+06	7.34132e+06	6.68917e+06	4.424e+06	4.36524e+06	2.40547e+06	2.50337e+06	3.11191e+06	2.69258e+06	3.25147e+06	3.58946e+06	3.47142e+06	5.1232e+06	2.66286e+06	3.4355e+06	7.15993e+06	5.22644e+06	4.19019e+06	4.25493e+06	7.02034e+06	6.17837e+06	1.46451e+07	99536.8	5.53438e+06	6.05869e+06	5.55529e+06
3-methylthymine	C6 H8 N2 O2	16.67	-0.00079	-5.66	140.059	140.058	7.593	1	1.35685e+07	8	0				4	13	13	DDA for preferred ion	6.9931e+06	8.37375e+06	1.87678e+06	1.15121e+06	2.92343e+06	2.10593e+06	4.87677e+06	4.12304e+06	6.49265e+06	4.77215e+06	8.66746e+06	9.33675e+06	1.95357e+06	1.61828e+06	2.1611e+06	1.87536e+06	3.84349e+06	2.70753e+06	2.42403e+06	1.94853e+06	7.77579e+06	6.45881e+06	1.1926e+07	7.98837e+06	1.3505e+07	1.11186e+07	6.53968e+06	568274	5.50625e+06	4.77412e+06	2.62193e+06
β-D-Glucopyranuronic acid	C6 H10 O7	83.33	-0.0005	-2.57	194.043	194.042	8.838	1	1.35277e+07	26	1	73.5	60.5		4	23	22	DDA for preferred ion	6.99742e+06	6.46995e+06	7.86491e+06	7.75557e+06	5.39802e+06	3.81452e+06	7.00722e+06	6.23221e+06	8.22988e+06	6.61388e+06	3.49093e+06	3.27201e+06	3.0214e+06	2.62681e+06	5.08962e+06	3.6199e+06	9.42591e+06	7.70742e+06	3.88164e+06	3.48191e+06	9.28606e+06	7.46518e+06	7.13755e+06	4.86124e+06	5.98648e+06	6.4252e+06	1.30442e+07	653173	4.4838e+06	4.8432e+06	235222
Dichloroacetic acid	C2 H2 Cl2 O2	15.79	-0.00108	-8.45	127.943	127.942	2.023	1	1.34105e+07	1	0				4	2	1	DDA for preferred ion	9.43856e+06	8.93369e+06	9.48008e+06	7.76314e+06	1.16319e+07	9.63729e+06	7.95686e+06	7.14734e+06	9.24485e+06	7.66542e+06	1.03147e+07	9.50931e+06	9.07406e+06	6.92688e+06	8.51701e+06	6.55208e+06	7.59361e+06	6.72874e+06	8.39274e+06	6.66876e+06	1.12063e+07	9.2087e+06	1.32425e+07	9.7477e+06	1.19054e+07	9.29689e+06	9.57621e+06	754429	8.88863e+06	8.91995e+06	2.6949e+06
Ac-Ala-OH	C5 H9 N O3	46.15	-0.00107	-8.2	131.058	131.057	5.049	0.103	1.33289e+07	20	0				4	5	5	DDA for preferred ion	1.06768e+07	9.36578e+06	8.81292e+06	8.06211e+06	9.62868e+06	8.31405e+06	1.33182e+07	1.18152e+07	1.10533e+07	8.66664e+06	8.16368e+06	7.75868e+06	7.40059e+06	5.89617e+06	8.43877e+06	6.0181e+06	7.98159e+06	6.51956e+06	6.03238e+06	4.46509e+06	1.02949e+07	8.06874e+06	9.60132e+06	7.45096e+06	1.32325e+07	8.05449e+06	1.22609e+07	412920	9.55674e+06	8.6304e+06	7.29778e+06
3-Hydroxynonanoic acid	C9 H18 O3	27.78	-0.00079	-4.55	174.126	174.125	1.974	1	1.32875e+07	2	0				4	9	9	DDA for preferred ion	8.60115e+06	1.29671e+07	9.34102e+06	7.4725e+06	7.63539e+06	5.99185e+06	6.69454e+06	6.45627e+06	7.02685e+06	6.07121e+06	8.73365e+06	4.3262e+06	4.62705e+06	4.50907e+06	6.14857e+06	3.61654e+06	5.01522e+06	5.17309e+06	7.14678e+06	4.31355e+06	1.02378e+07	8.30562e+06	8.93552e+06	7.68305e+06	8.44302e+06	6.88972e+06	2.53836e+06	351537	8.29915e+06	8.77379e+06	6.60929e+06
3,4-Dimethylbenzoic acid	C9 H10 O2	12.5	-0.00089	-5.93	150.068	150.067	2.064	1	1.29736e+07	36	1	62.7	8.1		4	7	6	DDA for preferred ion	7.60625e+06	6.66532e+06	1.01746e+07	8.03997e+06	9.82241e+06	8.14599e+06	7.74763e+06	7.64011e+06	4.66051e+06	4.69933e+06	5.58502e+06	4.58962e+06	7.73149e+06	6.41212e+06	7.11139e+06	4.2854e+06	1.07313e+07	7.42844e+06	3.82675e+06	3.12021e+06	1.26184e+07	9.82658e+06	9.90489e+06	8.52646e+06	7.20807e+06	5.15239e+06	9.57531e+06	335834	7.18012e+06	7.20522e+06	7.47051e+06
D-Alanyl-D-alanine	C6 H12 N2 O3	22.22	-0.00086	-5.36	160.085	160.084	8.651	0.1	1.28847e+07	9	0				4	8	3	DDA for preferred ion	7.7907e+06	6.7812e+06	7.58632e+06	6.18066e+06	7.05105e+06	4.54914e+06	7.7862e+06	6.89687e+06	9.80952e+06	7.5817e+06	1.00548e+07	8.92562e+06	8.97326e+06	7.08023e+06	1.13663e+07	8.11174e+06	1.06741e+07	8.28678e+06	1.1334e+07	8.7031e+06	1.18949e+07	8.97301e+06	9.21637e+06	7.01815e+06	6.66716e+06	6.34303e+06	9.10335e+06	352876	8.66671e+06	6.34328e+06	2.67593e+06
Dyphylline	C10 H14 N4 O4	12.5	-0.00121	-4.76	254.101	254.1	4.848	1	1.28704e+07	1	0				4	12	12	DDA for preferred ion	221014	223882	164252	145687	270313	146494	183392	154238	170226	151170	196031	150748	180377	148764	192858	123718	260299	303670	144358	116592	478554	288138	364866	670247	426941	333916	1.28352e+07	693496	350308	286645	573557
2-Quinolinecarboxylic acid	C10 H7 N O2	11.11	-0.00073	-4.19	173.048	173.047	1.787	1	1.27213e+07	5	0				4	13	6	DDA for preferred ion	8.17486e+06	8.89943e+06	5.51831e+06	4.20454e+06	6.79463e+06	6.10332e+06	5.12198e+06	4.58539e+06	5.2189e+06	4.51217e+06	7.06821e+06	6.58527e+06	8.95066e+06	8.26891e+06	5.86819e+06	5.93045e+06	7.19043e+06	6.42769e+06	6.59615e+06	5.16914e+06	4.86368e+06	5.6868e+06	8.61452e+06	6.39935e+06	6.64351e+06	6.62073e+06	407299	381255	5.52472e+06	6.42696e+06	1.09124e+07
3-Isopropenylpentanedioic acid	C8 H12 O4	24.14	-0.00081	-4.68	172.074	172.073	4.26	1	1.26951e+07	6	0				4	22	17	DDA for preferred ion	5.82646e+06	3.72798e+06	9.49644e+06	7.21001e+06	1.38236e+07	6.41693e+06	7.3943e+06	6.68696e+06	7.66075e+06	6.60937e+06	9.42103e+06	4.74872e+06	5.36229e+06	2.00513e+06	5.0735e+06	3.21245e+06	8.2227e+06	3.97487e+06	3.848e+06	3.08262e+06	5.29753e+06	5.6387e+06	6.62833e+06	3.98024e+06	8.76464e+06	3.42513e+06	5.50007e+06	214061	6.21916e+06	5.03998e+06	5.05043e+06
Pivagabine	C9 H17 N O3	11.43	-0.00059	-3.14	187.121	187.12	2.145	0.108	1.26544e+07	4	0				4	15	10	DDA for preferred ion	5.10394e+06	4.72985e+06	4.0753e+06	3.20184e+06	5.3694e+06	4.28066e+06	3.30998e+06	2.77716e+06	1.38021e+07	1.14126e+07	5.37491e+06	5.21875e+06	4.80745e+06	5.59515e+06	4.24731e+06	3.38556e+06	6.80808e+06	5.18741e+06	1.36102e+07	9.3673e+06	8.11216e+06	7.40125e+06	6.35889e+06	5.57562e+06	7.69909e+06	6.3482e+06	7.58207e+06	525871	7.24033e+06	6.67598e+06	7.41543e+06
9(Z),11(E)-Conjugated linoleic acid	C18 H32 O2	25	0.0002	0.72	280.24	280.24	2.003	0.147	1.2634e+07	15	4	99.1	10		2	28	0	DDA for preferred ion	1.13566e+07	8.6707e+06	5.62359e+06	5.34945e+06	1.03865e+07	7.74763e+06	1.12767e+07	1.04151e+07	2.04227e+07	1.7793e+07	1.52418e+07	1.03449e+07	1.06864e+07	8.00174e+06	8.49294e+06	6.21707e+06	1.75258e+07	1.62501e+07	3.52901e+07	3.08646e+07	1.07599e+07	6.21502e+06	1.27844e+07	7.4931e+06	1.59301e+07	8.16844e+06	1.20599e+07	1.3427e+06	3.42688e+07	3.5355e+07	9.51866e+06
MFCD00025555	C9 H18 N2 O3	28.57	-0.00048	-2.35	202.132	202.131	6.019	0.067	1.2545e+07	6	0				4	5	1	DDA for preferred ion	8.3534e+06	7.79612e+06	8.83702e+06	8.52184e+06	6.09545e+06	5.35994e+06	6.31807e+06	6.18556e+06	9.90619e+06	9.02638e+06	1.24446e+07	1.23009e+07	9.91042e+06	9.24302e+06	1.00359e+07	9.51358e+06	9.93913e+06	9.9512e+06	9.10161e+06	8.27303e+06	1.08182e+07	9.72804e+06	8.92627e+06	8.81471e+06	8.36432e+06	7.25137e+06	325578	20166.7	7.82427e+06	7.88018e+06	8.06588e+06
tranexamic acid	C8 H15 N O2	11.11	-0.00089	-5.69	157.11	157.109	1.993	1	1.23946e+07	6	0				4	4	4	DDA for preferred ion	4.25444e+06	3.43153e+06	6.00024e+06	4.73214e+06	8.23023e+06	6.48784e+06	5.67705e+06	4.81276e+06	3.43551e+06	2.67199e+06	9.70178e+06	7.93659e+06	6.2152e+06	5.18094e+06	4.87298e+06	3.61501e+06	5.07547e+06	3.82882e+06	4.94108e+06	3.40751e+06	3.84192e+06	2.95807e+06	3.97452e+06	3.71845e+06	6.54175e+06	4.78974e+06	4.31953e+06	127180	5.88401e+06	5.95975e+06	1.22426e+07
MFCD00025555	C9 H18 N2 O3	26.67	-0.00042	-2.08	202.132	202.131	5.958	0.067	1.23717e+07	6	0				4	5	1	DDA for preferred ion	113005	7.79612e+06	81685.4	8.52184e+06	103373	5.34057e+06	217606	6.18556e+06	480310	9.02638e+06	185786	1.23009e+07	109741	9.24302e+06	63643.3	9.51358e+06	68354.2	9.9512e+06	75538.5	8.27303e+06	1.08182e+07	9.72804e+06	60367.7	8.81471e+06	69093	7.25137e+06	211829	225876	151222	75499.2	8.06588e+06
3-Methylcrotonylglycine	C7 H11 N O3	27.27	-0.00087	-5.52	157.074	157.073	3.152	1	1.23545e+07	6	0				4	8	6	DDA for preferred ion	7.64651e+06	1.03655e+07	3.84938e+06	3.4932e+06	5.70385e+06	7.88485e+06	6.12451e+06	5.39824e+06	7.50608e+06	5.46852e+06	3.5822e+06	3.2614e+06	5.58336e+06	4.63037e+06	7.64077e+06	5.38148e+06	1.28029e+07	1.03899e+07	6.00807e+06	4.95076e+06	1.04003e+07	6.19763e+06	9.29817e+06	7.67016e+06	1.10272e+07	7.14989e+06	7.74102e+06	361545	9.6754e+06	1.09985e+07	6.801e+06
3298883	C10 H11 N O4	20	-0.00039	-1.87	209.069	209.068	2.476	1	1.22986e+07	6	0				4	4	2	DDA for preferred ion	3.76431e+06	3.92473e+06	6.05754e+06	5.22282e+06	4.8801e+06	3.85555e+06	8.43481e+06	7.62056e+06	3.94829e+06	3.02842e+06	4.66739e+06	4.15377e+06	5.53676e+06	4.23895e+06	4.38628e+06	3.40807e+06	5.28924e+06	4.73909e+06	3.57245e+06	2.80586e+06	4.66082e+06	3.84545e+06	5.67889e+06	4.32672e+06	5.65373e+06	4.24491e+06	3.75146e+06	193635	4.75969e+06	4.44295e+06	1.17832e+07
Tauropine	C5 H11 N O5 S	33.33	-0.00059	-2.98	197.036	197.035	3.066	1	1.22673e+07	2	0				4	7	6	DDA for preferred ion	4.76744e+06	4.31369e+06	1.05947e+07	9.5667e+06	5.95176e+06	4.11011e+06	9.05141e+06	8.45343e+06	1.0731e+07	5.67136e+06	1.2192e+07	9.47694e+06	6.37769e+06	5.41736e+06	8.5958e+06	6.60766e+06	9.58954e+06	6.25003e+06	7.42536e+06	3.8752e+06	7.04474e+06	6.89902e+06	9.52118e+06	8.64641e+06	1.03709e+07	7.38887e+06	1.23658e+07	509667	4.08375e+06	1.00131e+07	9.38959e+06
Glycine	C2 H5 N O2	25	-0.00114	-15.21	75.032	75.0309	5.87	1	1.22288e+07	0	2	96.2	9.8		4	8	2	DDA for preferred ion	6.60757e+06	5.76487e+06	9.24163e+06	7.97686e+06	6.85194e+06	4.82837e+06	4.8382e+06	5.12933e+06	4.99128e+06	4.59924e+06	7.04732e+06	6.27928e+06	7.63732e+06	6.90318e+06	8.3314e+06	5.966e+06	1.02043e+07	7.39634e+06	7.58564e+06	6.21848e+06	1.33216e+07	1.02116e+07	8.98245e+06	7.22372e+06	6.08124e+06	5.42786e+06	9.89186e+06	559620	4.79677e+06	4.23147e+06	1.0007e+06
Valylvaline	C10 H20 N2 O3	41.86	-0.00035	-1.6	216.147	216.147	4.367	1	1.22246e+07	1	0				4	17	3	DDA for preferred ion	6.35481e+06	6.4976e+06	5.35291e+06	4.89123e+06	6.36165e+06	5.30491e+06	6.27931e+06	5.18119e+06	8.19449e+06	6.66937e+06	1.19023e+07	1.10759e+07	8.87405e+06	7.75464e+06	9.79529e+06	7.6219e+06	9.0539e+06	7.16372e+06	1.02913e+07	7.9135e+06	7.03873e+06	6.11777e+06	7.20448e+06	6.01492e+06	7.79309e+06	6.34395e+06	5.44814e+06	184457	8.11675e+06	8.29048e+06	8.46972e+06
N-(2-Amino-3-methylpentanoyl)glutamine	C11 H21 N3 O4	61.11	0.00017	0.67	259.153	259.153	6.589	1	1.21852e+07	9	0				4	11	2	DDA for preferred ion	6.5934e+06	7.99495e+06	5.1096e+06	4.23055e+06	6.59282e+06	4.4893e+06	6.84821e+06	5.19798e+06	8.96377e+06	7.42003e+06	1.00693e+07	9.09056e+06	9.42819e+06	7.32692e+06	1.22162e+07	7.99868e+06	9.34635e+06	8.87357e+06	9.37427e+06	7.6556e+06	8.65784e+06	7.94453e+06	7.31549e+06	7.97547e+06	7.55965e+06	6.17128e+06	5.60105e+06	231659	8.89613e+06	7.38737e+06	4.01199e+06
Aceglutamide	C7 H12 N2 O4	52	-0.00058	-3.1	188.08	188.079	6.716	1	1.21777e+07	3	0				4	25	16	DDA for preferred ion	1.02819e+07	1.22948e+07	8.32774e+06	9.68124e+06	9.68519e+06	1.22312e+07	9.68211e+06	1.18384e+07	4.35569e+06	4.76991e+06	3.88716e+06	4.44772e+06	3.47445e+06	4.88163e+06	7.44143e+06	8.32608e+06	1.09909e+07	1.05654e+07	4.56047e+06	4.88529e+06	1.28775e+07	1.46214e+07	7.6648e+06	1.00657e+07	5.91939e+06	6.58358e+06	7.83688e+06	490850	5.89797e+06	6.28825e+06	3.25328e+06
8-Hydroxyalanylclavam	C8 H12 N2 O5	17.14	-0.0005	-2.32	216.075	216.074	4.277	1	1.18604e+07	2	0				4	35	20	DDA for preferred ion	6.67228e+06	6.23508e+06	5.79539e+06	5.24139e+06	8.47909e+06	7.13256e+06	8.93998e+06	8.66526e+06	3.7468e+06	3.02995e+06	1.00438e+07	1.01455e+07	7.85378e+06	7.37999e+06	8.78387e+06	7.85038e+06	1.17441e+07	1.17037e+07	1.23526e+07	1.09575e+07	8.9504e+06	6.4432e+06	7.63282e+06	7.20317e+06	7.07919e+06	6.91831e+06	1.1023e+07	205598	1.49299e+07	1.52649e+07	1.10313e+06
2-Aminoadipic acid	C6 H11 N O4	43.75	-0.00085	-5.28	161.069	161.068	4.341	0.12	1.1776e+07	16	1	66.9	26.8		4	11	5	DDA for preferred ion	8.1436e+06	6.95832e+06	6.60681e+06	5.65761e+06	9.60579e+06	7.5191e+06	1.19132e+07	9.97049e+06	8.97714e+06	7.26539e+06	5.26429e+06	4.97045e+06	5.49838e+06	4.15824e+06	5.54741e+06	4.66498e+06	7.49803e+06	5.69545e+06	5.98733e+06	5.22314e+06	4.85395e+06	3.8523e+06	7.62496e+06	6.46193e+06	6.73865e+06	5.27019e+06	1.07684e+07	131793	6.81533e+06	6.47421e+06	7.72771e+06
3-[4-methyl-1-(2-methylpropanoyl)-3-oxocyclohexyl]butanoic acid	C15 H24 O4	18.52	0.0002	0.74	268.167	268.168	1.912	1	1.17606e+07	7	2	77.1	31.5	67.1	4	5	4	DDA for preferred ion	4.33176e+06	4.19449e+06	1.94713e+06	1.85053e+06	6.15014e+06	5.1865e+06	2.05998e+06	1.90105e+06	2.63741e+06	2.40565e+06	4.04843e+06	3.9011e+06	8.24094e+06	7.26315e+06	1.92213e+06	1.55761e+06	2.03639e+06	1.55736e+06	1.80598e+06	1.59879e+06	6.0226e+06	4.8609e+06	9.97665e+06	8.32052e+06	1.16731e+07	9.51747e+06	5.93725e+06	281774	7.30317e+06	7.43184e+06	5.86671e+06
N^5^-formyl-N^5^-hydroxy-L-ornithine	C6 H12 N2 O4	12.5	-0.00073	-4.12	176.08	176.079	9.363	1	1.163e+07	7	0				4	10	8	DDA for preferred ion	5.68013e+06	4.52817e+06	6.67699e+06	5.10143e+06	4.33758e+06	3.12525e+06	4.63743e+06	4.28177e+06	7.52384e+06	6.64239e+06	5.71255e+06	5.73781e+06	6.44164e+06	5.13653e+06	8.79739e+06	5.8831e+06	5.82719e+06	6.44167e+06	1.05163e+07	8.08697e+06	1.10569e+07	8.84525e+06	7.228e+06	5.75122e+06	5.4169e+06	4.07536e+06	4.6444e+06	149065	5.4889e+06	5.26612e+06	486836
Levulinic acid	C5 H8 O3	22.5	-0.00113	-9.75	116.047	116.046	2.197	1	1.1603e+07	15	0				4	8	2	DDA for preferred ion	3.69853e+06	2.74174e+06	3.64365e+06	3.52054e+06	5.17044e+06	4.55503e+06	4.5214e+06	3.95508e+06	3.07431e+06	2.46337e+06	3.48986e+06	3.95901e+06	4.61127e+06	4.0098e+06	1.96835e+06	1.77709e+06	1.79418e+06	1.36781e+06	1.71164e+06	1.64361e+06	4.22746e+06	4.12621e+06	5.43414e+06	5.06754e+06	3.66152e+06	3.33118e+06	4.12268e+06	147346	3.48967e+06	3.95384e+06	1.07185e+07
Acetylarginine	C8 H16 N4 O3	40	-0.00029	-1.36	216.122	216.122	8.497	1	1.1571e+07	2	1	86.1	75.4		4	4	2	DDA for preferred ion	7.04211e+06	6.05333e+06	5.64251e+06	4.53018e+06	7.85713e+06	6.12455e+06	3.88741e+06	3.48525e+06	5.05954e+06	3.53721e+06	6.62019e+06	5.90626e+06	8.16613e+06	6.46376e+06	6.89881e+06	5.22879e+06	6.70282e+06	5.42644e+06	7.4211e+06	6.10384e+06	1.07779e+07	7.07983e+06	1.0192e+07	9.16286e+06	8.93215e+06	7.13833e+06	1.13507e+07	411830	6.79431e+06	7.25938e+06	945079
N-Nonanoylglycine	C11 H21 N O3	15.38	-0.00035	-1.63	215.152	215.152	2.362	1	1.14529e+07	2	0				4	18	14	DDA for preferred ion	2.29332e+06	1.88156e+06	1.04245e+07	1.02224e+07	3.86567e+06	2.79555e+06	5.67917e+06	4.92442e+06	2.82736e+06	2.17331e+06	791109	883883	1.76033e+06	1.27472e+06	1.39042e+06	667658	2.21114e+06	2.02586e+06	1.99918e+06	1.55439e+06	7.96017e+06	5.23465e+06	7.2078e+06	3.80131e+06	4.20497e+06	3.34674e+06	5.68992e+06	135496	4.59118e+06	6.56656e+06	4.92665e+06
CAPSO	C9 H19 N O4 S	40	-9e-05	-0.38	237.103	237.103	1.86	1	1.14135e+07	0	1	88.8	39		4	16	4	DDA for preferred ion	2.24175e+06	2.43686e+06	5.79328e+06	5.06712e+06	1.03855e+07	9.33344e+06	1.75201e+06	1.77462e+06	3.06351e+06	2.5384e+06	835955	724650	1.32726e+06	1.28385e+06	2.6801e+06	2.34618e+06	1.45501e+06	1.34637e+06	1.85416e+06	1.72468e+06	3.57106e+06	3.11166e+06	2.51919e+06	2.22704e+06	5.19773e+06	4.77946e+06	189733	266211	5.01925e+06	4.6271e+06	3.80857e+06
Deferiprone	C7 H9 N O2	16.67	-0.00093	-6.66	139.063	139.062	3.036	1	1.07517e+07	5	0				4	5	3	DDA for preferred ion	7.1601e+06	6.67401e+06	5.82052e+06	4.56604e+06	7.51611e+06	5.00285e+06	4.69016e+06	4.08673e+06	4.58292e+06	3.71572e+06	7.92571e+06	7.66681e+06	5.56107e+06	5.01863e+06	4.6172e+06	3.39886e+06	1.10811e+07	8.10401e+06	5.19645e+06	3.91056e+06	4.55044e+06	3.21511e+06	5.61273e+06	4.18289e+06	6.60316e+06	4.40374e+06	5.94443e+06	57101.3	5.36843e+06	5.41055e+06	7.58205e+06
6-Deoxy-D-arabino-hexos-2-ulose	C6 H10 O5	55.56	-0.00088	-5.41	162.053	162.052	11.219	1	1.06788e+07	36	3			64.2	2	35	0	DDA for preferred ion	6.91082e+06	5.94286e+06	1.03274e+06	762697	1.61189e+06	1.0038e+06	520992	489656	1.17459e+06	1.19723e+06	331234	251074	447301	385380	1.13995e+06	846864	5.68789e+06	4.90435e+06	2.51619e+06	2.0135e+06	8.76541e+06	5.51832e+06	3.80046e+06	3.16111e+06	2.94364e+06	2.04249e+06	8.7627e+06	236036	4.78225e+06	4.69806e+06	54342.3
4-styrenesulfonic acid	C8 H8 O3 S	11.11	-0.00072	-3.94	184.019	184.019	1.362	1	1.03537e+07	1	0				4	16	12	DDA for preferred ion	1.12279e+06	1.03456e+06	1.0119e+06	904443	1.54679e+06	1.3158e+06	1.77442e+06	1.76817e+06	1.10737e+07	8.95744e+06	1.81675e+06	1.32238e+06	1.79607e+06	1.61826e+06	1.6141e+06	1.27504e+06	6.73951e+06	5.46997e+06	4.77865e+06	3.90202e+06	3.1501e+06	2.24152e+06	1.83206e+06	2.57732e+06	1.7925e+06	1.52028e+06	2.63706e+06	218554	1.92393e+06	1.86708e+06	4.46542e+06
2347	C8 H14 O2	16.67	-0.00094	-6.59	142.099	142.098	1.857	1	1.0349e+07	34	0				4	13	13	DDA for preferred ion	8.61949e+06	6.08877e+06	6.77168e+06	4.56538e+06	7.73114e+06	5.78724e+06	6.80956e+06	3.71868e+06	4.49852e+06	4.37011e+06	9.06608e+06	9.09032e+06	8.52683e+06	7.91683e+06	6.46236e+06	5.10658e+06	7.23125e+06	5.90959e+06	5.01532e+06	3.81748e+06	1.02078e+07	8.03729e+06	1.00888e+07	8.8527e+06	9.2222e+06	6.10936e+06	313681	234466	8.04155e+06	6.94928e+06	7.95561e+06
(±)11(12)-EET	C20 H32 O3	21.43	0.00011	0.34	320.235	320.235	1.572	1	1.03251e+07	47	1	66.1	26.7		4	10	9	DDA for preferred ion	8.30452e+06	9.95881e+06	6.28891e+06	6.00515e+06	6.74561e+06	6.33021e+06	7.42192e+06	7.70733e+06	8.61742e+06	7.33674e+06	2.49061e+06	2.91117e+06	1.85725e+06	2.35353e+06	3.17601e+06	2.96166e+06	8.16257e+06	7.5936e+06	5.73707e+06	5.76425e+06	3.28791e+06	2.21827e+06	4.63475e+06	3.39948e+06	3.96032e+06	3.18878e+06	7.1846e+06	471889	2.61609e+06	3.58139e+06	7.44012e+06
4-Oxoproline	C5 H7 N O3	50	-0.00105	-8.11	129.043	129.042	8.073	1	1.03228e+07	11	1	90.1	9.5		4	17	14	DDA for preferred ion	9.10488e+06	6.95764e+06	5.72605e+06	4.85879e+06	6.93858e+06	4.49777e+06	5.2944e+06	5.60916e+06	4.43698e+06	3.52978e+06	3.97447e+06	3.60989e+06	3.77367e+06	3.20965e+06	5.516e+06	3.79543e+06	6.36774e+06	5.91219e+06	5.11748e+06	4.07411e+06	1.16252e+07	8.7433e+06	9.62662e+06	6.44989e+06	6.49974e+06	4.17415e+06	7.78549e+06	216922	7.23403e+06	7.12745e+06	466019
(E)-Aconitic Acid	C6 H6 O6	20	-0.00075	-4.31	174.016	174.016	2.766	1	1.0224e+07	9	0				4	23	12	DDA for preferred ion	4.70606e+06	4.15504e+06	8.0584e+06	5.58606e+06	4.26782e+06	3.61227e+06	5.49117e+06	5.89311e+06	5.15628e+06	4.40856e+06	4.76001e+06	4.26658e+06	8.44267e+06	7.16849e+06	5.72243e+06	5.01659e+06	6.66487e+06	5.44463e+06	7.62957e+06	6.0191e+06	4.92429e+06	4.52426e+06	5.30937e+06	5.51494e+06	9.7504e+06	7.75589e+06	3.53788e+06	188304	7.16924e+06	6.69595e+06	3.33651e+06
Glycyl-L-leucine	C8 H16 N2 O3	44.44	-0.00061	-3.23	188.116	188.115	5.992	1	1.00341e+07	12	1	63	26.4		4	13	8	DDA for preferred ion	6.18314e+06	4.51315e+06	5.17594e+06	4.78099e+06	4.90698e+06	4.26777e+06	5.156e+06	5.13707e+06	7.55684e+06	6.9305e+06	9.74733e+06	9.526e+06	8.57502e+06	7.45145e+06	1.00574e+07	8.60093e+06	9.50921e+06	8.05501e+06	9.91474e+06	7.37554e+06	7.92614e+06	6.73873e+06	8.32746e+06	6.84003e+06	9.12955e+06	7.74074e+06	212664	13488.9	6.81657e+06	6.53764e+06	4.45329e+06
Aminohippuric acid	C9 H10 N2 O3	30.77	-0.00047	-2.44	194.069	194.069	3.235	1	1.00255e+07	2	0				4	5	1	DDA for preferred ion	3.77029e+06	3.28286e+06	8.45638e+06	8.58075e+06	8.27756e+06	7.42588e+06	9.52178e+06	7.26556e+06	2.69e+06	2.1289e+06	7.06357e+06	6.44134e+06	4.26647e+06	3.71275e+06	3.17192e+06	2.25009e+06	5.00525e+06	3.98605e+06	3.43153e+06	2.65778e+06	4.31192e+06	3.29002e+06	6.25496e+06	4.51351e+06	5.88308e+06	4.8808e+06	1.02852e+07	413685	5.50271e+06	5.28804e+06	5.35539e+06
4-Chlorophenol	C6 H5 Cl O	14.29	-0.00104	-8.12	128.003	128.002	1.388	1	9.8969e+06	3	1	98.5	9.9		4	20	15	DDA for preferred ion	7.32988e+06	7.89659e+06	6.32297e+06	5.87696e+06	7.96254e+06	6.32996e+06	8.61224e+06	6.47371e+06	1.08438e+07	7.80387e+06	7.52621e+06	6.47482e+06	7.72552e+06	6.90604e+06	9.21342e+06	6.73875e+06	8.51244e+06	7.63382e+06	8.5152e+06	7.87575e+06	6.42068e+06	6.61553e+06	7.25336e+06	7.90906e+06	5.67779e+06	7.3707e+06	7.11305e+06	578661	6.60191e+06	6.24477e+06	2.08525e+06
N-Acetylnorvaline	C7 H13 N O3	40	-0.00085	-5.33	159.09	159.089	5	1	9.84843e+06	18	0				4	10	6	DDA for preferred ion	2.37751e+06	1.9618e+06	1.05602e+06	744815	8.53053e+06	6.58365e+06	713240	546252	532371	840487	9.73368e+06	9.40909e+06	732456	728798	699159	447939	941360	904617	2.21831e+06	1.92787e+06	2.18188e+06	1.57436e+06	2.20026e+06	1.60524e+06	2.90304e+06	1.94457e+06	1.91602e+06	77129.6	2.31009e+06	1.87019e+06	1.98178e+06
5-Hydroxyvalproic acid	C8 H16 O3	45.16	-0.00086	-5.36	160.11	160.109	2.39	0.104	9.67366e+06	19	0				4	13	12	DDA for preferred ion	5.52039e+06	5.30547e+06	7.44343e+06	7.12007e+06	9.23266e+06	5.73905e+06	9.62169e+06	7.35805e+06	3.37039e+06	2.75416e+06	3.48166e+06	3.13643e+06	3.45889e+06	3.06923e+06	2.1917e+06	1.2461e+06	4.06452e+06	3.58341e+06	3.11471e+06	2.67299e+06	5.30259e+06	4.71392e+06	3.7853e+06	3.99783e+06	8.36182e+06	6.10835e+06	8.06266e+06	215486	8.59637e+06	7.006e+06	8.46916e+06
N-acetyl-LL-2,6-diaminopimelic acid	C9 H16 N2 O5	61.11	-0.00017	-0.74	232.106	232.106	6.774	1	9.65325e+06	10	0				4	15	13	DDA for preferred ion	4.3336e+06	5.00404e+06	2.91635e+06	4.23844e+06	2.50217e+06	4.46869e+06	1.96766e+06	2.89751e+06	2.66096e+06	4.00595e+06	1.40498e+06	2.23895e+06	2.76987e+06	3.59792e+06	2.72632e+06	4.25014e+06	2.35439e+06	3.41438e+06	3.76436e+06	4.65681e+06	5.3855e+06	1.04117e+07	3.19428e+06	5.08874e+06	3.12684e+06	5.49292e+06	5.02643e+06	718384	3.0826e+06	3.41692e+06	1.76665e+06
NP-002089	C15 H22 O3	14.29	0.00038	1.53	250.157	250.157	1.359	1	9.61899e+06	36	7	87.8	9.4		4	25	18	DDA for preferred ion	5.71669e+06	8.25147e+06	5.44118e+06	5.29602e+06	5.06432e+06	4.98354e+06	5.78527e+06	6.02245e+06	1.08252e+07	9.46474e+06	7.32168e+06	5.51275e+06	5.97537e+06	4.60282e+06	5.76467e+06	4.9745e+06	6.50906e+06	6.60432e+06	1.06485e+07	8.79239e+06	7.54018e+06	6.03366e+06	6.11306e+06	4.3679e+06	7.00845e+06	4.36957e+06	4.12523e+06	736367	6.44301e+06	7.32783e+06	4.16222e+06
ser-pro	C8 H14 N2 O4	11.76	-0.00044	-2.2	202.095	202.095	5.788	1	9.56727e+06	7	0				4	11	6	DDA for preferred ion	3.60281e+06	3.25177e+06	917117	1.09782e+06	3.0112e+06	2.06994e+06	2.44257e+06	2.43589e+06	1.64614e+06	1.55316e+06	2.08543e+06	2.01702e+06	2.93882e+06	2.62455e+06	2.07488e+06	1.57882e+06	2.78982e+06	1.92903e+06	2.10358e+06	1.51282e+06	1.05445e+07	8.30754e+06	7.06344e+06	5.26226e+06	6.01055e+06	4.39213e+06	5.78204e+06	62446.8	4.52339e+06	4.39321e+06	1.84337e+06
Azelaic acid	C9 H16 O4	44.44	-0.00064	-3.38	188.105	188.104	8.068	1	9.37383e+06	11	3	90.9	63.5	67.7	4	7	4	DDA for preferred ion	4.74148e+06	4.2667e+06	8.11015e+06	6.28357e+06	2.76955e+06	2.14623e+06	4.07646e+06	3.72827e+06	7.86222e+06	6.59973e+06	2.83425e+06	2.46278e+06	2.01099e+06	1.80383e+06	1.75984e+06	1.32863e+06	3.01108e+06	2.57518e+06	3.31277e+06	2.67941e+06	9.96308e+06	7.13411e+06	5.65055e+06	4.35912e+06	3.96846e+06	3.00677e+06	8.84722e+06	291119	4.29587e+06	4.05715e+06	359485
N1-Acetyl-5-methoxykynuramine	C12 H16 N2 O3	10	-0.00012	-0.53	236.116	236.116	3.751	1	9.34718e+06	7	0				4	15	14	DDA for preferred ion	3.144e+06	3.43761e+06	2.56118e+06	2.0742e+06	4.60289e+06	3.04442e+06	3.81488e+06	2.47904e+06	5.07747e+06	3.92485e+06	9.211e+06	6.11123e+06	5.84629e+06	4.71086e+06	9.36349e+06	4.77425e+06	6.91748e+06	4.55157e+06	8.37817e+06	5.21096e+06	4.03588e+06	3.22412e+06	5.80735e+06	3.90759e+06	5.27023e+06	3.03518e+06	2.13408e+06	25307.2	5.63065e+06	6.92368e+06	6.2167e+06
11-Aminoundecanoic acid	C11 H23 N O2	14.29	-0.00047	-2.36	201.173	201.172	3.521	1	9.20324e+06	1	0				4	9	2	DDA for preferred ion	3.75828e+06	3.35649e+06	4.12355e+06	3.245e+06	5.43574e+06	4.48383e+06	5.86373e+06	5.20856e+06	4.68003e+06	3.91222e+06	9.08318e+06	8.37709e+06	5.5111e+06	5.55588e+06	4.36257e+06	3.29748e+06	3.85689e+06	3.21065e+06	4.27863e+06	3.41078e+06	2.45828e+06	1.90881e+06	3.51986e+06	2.79763e+06	3.09455e+06	2.59751e+06	2.85341e+06	78734.3	4.09941e+06	4.17495e+06	5.40423e+06
.alpha.-Aminoadipic acid	C6 H11 N O4	71.43	-0.00086	-5.36	161.069	161.068	10.658	1	9.13185e+06	16	0				4	33	25	DDA for preferred ion	5.59664e+06	4.80346e+06	4.58301e+06	3.60848e+06	4.16808e+06	2.50084e+06	2.0908e+06	1.81668e+06	2.85994e+06	2.75704e+06	1.52176e+06	1.33639e+06	1.60014e+06	1.52245e+06	2.36744e+06	1.92166e+06	4.36551e+06	3.49452e+06	2.70296e+06	2.0532e+06	9.62607e+06	6.18106e+06	5.44167e+06	4.56772e+06	2.89655e+06	1.92609e+06	8.09796e+06	288000	3.46046e+06	3.42087e+06	64613.7
9-Oxononanoic acid	C9 H16 O3	58.33	-0.00072	-4.2	172.11	172.109	2.387	0.124	9.116e+06	10	3			61.1	4	12	4	DDA for preferred ion	4.1387e+06	4.33661e+06	5.43117e+06	3.76958e+06	6.91335e+06	5.93996e+06	6.08305e+06	6.07627e+06	4.51113e+06	3.64692e+06	4.31809e+06	4.51984e+06	4.59192e+06	3.83047e+06	2.54497e+06	2.65627e+06	4.83642e+06	3.83647e+06	3.08541e+06	2.38918e+06	3.55177e+06	5.11662e+06	3.78996e+06	2.88631e+06	6.64679e+06	5.97746e+06	1.90818e+06	967569	7.91324e+06	9.54921e+06	8.05936e+06
2360791	C9 H17 N O3	36.36	-0.00053	-2.83	187.121	187.12	2.208	0.108	9.09072e+06	4	0				4	15	10	DDA for preferred ion	4.16396e+06	4.10449e+06	3.70847e+06	2.52773e+06	3.75465e+06	3.52703e+06	2.97047e+06	2.59214e+06	295417	927370	4.41738e+06	3.81843e+06	4.80745e+06	3.93356e+06	2.99199e+06	2.63908e+06	4.88923e+06	3.36239e+06	249937	266723	8.11216e+06	6.46975e+06	6.35889e+06	5.57562e+06	7.69909e+06	5.96934e+06	7.58207e+06	452541	6.51735e+06	6.67598e+06	7.41543e+06
3,3-Dimethylglutaric acid	C7 H12 O4	25	-0.0009	-5.61	160.074	160.073	4.203	1	8.81936e+06	13	2	93.6	9.7		3	19	16	DDA for preferred ion	2.30837e+06	2.30898e+06	1.68865e+06	2.11734e+06	326337	319814	300254	1.31326e+06	763581	1.07688e+06	356892	414506	126215	473869	2.12575e+06	1.83539e+06	2.34978e+06	2.48759e+06	267911	1.03049e+06	9.68881e+06	8.65064e+06	2.41751e+06	2.79729e+06	3.73186e+06	3.35968e+06	3.19622e+06	149340	3.47588e+06	3.76599e+06	1.08188e+06
1-Methyl-3,6-(1H,2H)-pyridazinedione	C5 H6 N2 O2	18.18	-0.00102	-8.07	126.043	126.042	1.809	1	8.79132e+06	3	2	86.4	9.3	61.4	4	9	8	DDA for preferred ion	8.38412e+06	5.22778e+06	5.42978e+06	4.90565e+06	5.82638e+06	4.32092e+06	8.32616e+06	6.84746e+06	5.40427e+06	4.72822e+06	5.70993e+06	4.69783e+06	4.39371e+06	4.23622e+06	3.4214e+06	2.71223e+06	9.00275e+06	8.0689e+06	4.26001e+06	3.20345e+06	2.09472e+06	2.01241e+06	3.11661e+06	2.18274e+06	3.78238e+06	3.26721e+06	2.23168e+06	263402	2.0647e+06	2.11853e+06	6.76544e+06
Guanine	C5 H5 N5 O	17.39	-0.00092	-6.09	151.049	151.048	2.981	1	8.67458e+06	4	0				4	25	11	DDA for preferred ion	6.90022e+06	6.31116e+06	7.26065e+06	5.94928e+06	4.78135e+06	4.51426e+06	5.03856e+06	4.79314e+06	9.17167e+06	6.66575e+06	5.11745e+06	4.47715e+06	3.38327e+06	2.92719e+06	6.27537e+06	4.5552e+06	4.72617e+06	4.40701e+06	6.52365e+06	5.56612e+06	2.92605e+06	2.43365e+06	4.79301e+06	3.89922e+06	4.58787e+06	3.31867e+06	6.82207e+06	329357	8.05037e+06	8.03083e+06	3.6611e+06
N-methyl-2-oxoglutaramic acid	C6 H9 N O4	23.53	-0.00087	-5.47	159.053	159.052	2.484	1	8.50286e+06	5	0				4	5	4	DDA for preferred ion	6.15185e+06	4.76307e+06	8.35624e+06	7.47675e+06	7.74325e+06	5.47124e+06	7.66092e+06	7.16981e+06	5.56845e+06	4.12572e+06	3.38473e+06	2.32903e+06	5.88271e+06	4.73233e+06	7.50654e+06	5.96092e+06	1.35709e+06	1.11695e+06	3.43421e+06	2.63826e+06	4.24926e+06	3.19348e+06	5.72149e+06	4.49276e+06	5.2551e+06	4.42592e+06	8.10417e+06	224333	4.71684e+06	6.50798e+06	7.07309e+06
Isobutyric acid	C4 H8 O2	22.22	-0.00127	-14.41	88.0524	88.0512	4.409	1	8.44564e+06	0	2	73.7	8.7		4	6	1	DDA for preferred ion	4.68705e+06	4.81202e+06	5.37154e+06	4.50288e+06	2.72988e+06	2.25704e+06	3.2814e+06	2.95662e+06	4.60585e+06	4.56056e+06	1.19429e+06	1.35055e+06	1.63769e+06	1.15166e+06	1.85418e+06	920703	3.56739e+06	2.73463e+06	3.92418e+06	2.83832e+06	7.94084e+06	5.45372e+06	2.5223e+06	2.21003e+06	3.85117e+06	2.99605e+06	6.50432e+06	54163.3	4.61208e+06	4.41745e+06	683426
3-Methylcrotonylglycine	C7 H11 N O3	12.5	-0.00091	-5.81	157.074	157.073	5.164	1	8.26629e+06	6	0				4	11	6	DDA for preferred ion	366188	283044	395467	94929	387390	253758	396044	434435	2.76627e+06	1.96081e+06	1.66338e+06	1.56226e+06	687226	210395	1.00721e+06	1.20271e+06	2.36079e+06	1.89844e+06	881350	685961	768745	536572	587332	416542	1.00012e+06	586096	816328	22898.4	8.90258e+06	7.92277e+06	989505
D-Alanyl-D-alanine	C6 H12 N2 O3	11.76	-0.00088	-5.48	160.085	160.084	8.102	0.1	8.01767e+06	9	0				4	9	4	DDA for preferred ion	7.47659e+06	6.39762e+06	4.20109e+06	3.41223e+06	3.9318e+06	2.85222e+06	4.09125e+06	3.7849e+06	2.74091e+06	2.1517e+06	3.61737e+06	3.40136e+06	4.8594e+06	4.0238e+06	3.79765e+06	2.74773e+06	7.52386e+06	5.62925e+06	3.02775e+06	2.3485e+06	4.34136e+06	3.21675e+06	3.15966e+06	2.35384e+06	2.01364e+06	1.25242e+06	4.80897e+06	158115	3.4724e+06	3.3339e+06	838289
N-(Phenylacetyl)aspartic acid	C12 H13 N O5	17.65	4e-05	0.14	251.079	251.079	2.41	1	7.94076e+06	3	0				4	7	5	DDA for preferred ion	3.49966e+06	3.25535e+06	6.99154e+06	5.77927e+06	8.2414e+06	5.40915e+06	7.03496e+06	6.30856e+06	3.30526e+06	2.59891e+06	7.45898e+06	6.00059e+06	4.19691e+06	3.5717e+06	3.3127e+06	2.06195e+06	4.13098e+06	3.49049e+06	3.96042e+06	3.39262e+06	2.30437e+06	1.73531e+06	4.50611e+06	3.88907e+06	7.1419e+06	4.63611e+06	4.7255e+06	43189.8	6.95387e+06	7.11673e+06	4.92072e+06
Otonecine	C9 H15 N O3	16.67	-0.00072	-3.87	185.105	185.104	2.502	0.103	7.9398e+06	11	0				4	16	10	DDA for preferred ion	1.76011e+06	1.58129e+06	5.76586e+06	4.98694e+06	2.84831e+06	2.12193e+06	7.39079e+06	6.02577e+06	3.13184e+06	2.40468e+06	3.89025e+06	3.68522e+06	7.1931e+06	5.49052e+06	2.95189e+06	2.03961e+06	8.58598e+06	7.36803e+06	1.63202e+06	1.30941e+06	1.55169e+06	1.3472e+06	1.90417e+06	1.62876e+06	4.82331e+06	3.50322e+06	2.49723e+06	54085.3	2.17389e+06	2.24392e+06	4.14276e+06
L-gamma-Glutamyl-L-leucine	C11 H20 N2 O5	27.27	0.00017	0.66	260.137	260.137	5.583	1	7.89033e+06	7	0				4	6	5	DDA for preferred ion	5.78855e+06	4.88835e+06	5.62713e+06	4.75382e+06	8.02235e+06	5.62887e+06	5.46744e+06	4.83674e+06	4.04122e+06	2.87595e+06	3.68677e+06	2.91286e+06	3.84894e+06	2.96874e+06	4.22522e+06	2.51027e+06	3.06665e+06	2.61576e+06	4.88346e+06	4.00491e+06	3.86506e+06	3.06491e+06	5.06627e+06	3.3666e+06	5.17213e+06	2.9539e+06	4.51702e+06	37007.1	4.33645e+06	3.51235e+06	2.47144e+06
Adenine	C5 H5 N5	10	-0.00108	-8	135.054	135.053	1.889	0.088	7.85994e+06	6	1	95.5	9.8		4	10	7	DDA for preferred ion	8.17502e+06	7.98554e+06	6.46872e+06	5.64246e+06	6.76011e+06	5.74798e+06	7.00422e+06	7.40615e+06	6.17391e+06	5.43673e+06	6.63608e+06	7.40717e+06	6.97066e+06	6.27956e+06	7.27393e+06	6.9514e+06	7.52185e+06	6.24325e+06	6.63178e+06	6.04953e+06	5.44155e+06	5.0019e+06	7.2665e+06	6.70568e+06	6.55301e+06	5.80257e+06	435677	698407	5.67657e+06	6.20454e+06	6.13034e+06
3183	C6 H8 N2 O	10	-0.00112	-9.04	124.064	124.063	4.241	1	7.75141e+06	5	0				4	9	6	DDA for preferred ion	5.04774e+06	4.94693e+06	6.00548e+06	5.5433e+06	7.40734e+06	6.74392e+06	3.43608e+06	3.29408e+06	2.57052e+06	2.09305e+06	2.5722e+06	2.37449e+06	2.14192e+06	1.91089e+06	4.11306e+06	3.84426e+06	4.28723e+06	3.89922e+06	4.81873e+06	4.0516e+06	4.70778e+06	103347	4.82761e+06	4.07997e+06	5.15287e+06	4.55693e+06	3.59583e+06	12226.7	3.30057e+06	2.95255e+06	3.35065e+06
Taurochenodeoxycholic Acid (sodium salt)	C26 H45 N O6 S	22.22	0.00083	1.67	499.297	499.298	1.983	1	7.74374e+06	4	5	98.6	73.9		4	7	6	DDA for preferred ion	1.37895e+06	1.14947e+06	2.34412e+06	1.7784e+06	4.27948e+06	3.1415e+06	4.12036e+06	3.86709e+06	5.65948e+06	5.51265e+06	5.27625e+06	4.60451e+06	5.58993e+06	4.61453e+06	1.67202e+06	1.17711e+06	3.90161e+06	3.36099e+06	769309	567406	2.16221e+06	2.02015e+06	3.13955e+06	2.70312e+06	1.98526e+06	1.64892e+06	7.92194e+06	304367	1.39791e+06	1.64003e+06	3.48323e+06
N-Formylaspartate	C5 H7 N O5	27.27	-0.00071	-4.41	161.032	161.032	3.757	1	7.72465e+06	5	0				4	7	5	DDA for preferred ion	7.42566e+06	5.46935e+06	3.10052e+06	1.81469e+06	5.54383e+06	2.56931e+06	2.41924e+06	1.92739e+06	6.28308e+06	3.01415e+06	2.34908e+06	2.12829e+06	5.23079e+06	3.51793e+06	4.08252e+06	2.04997e+06	6.6548e+06	4.41749e+06	4.63665e+06	2.52818e+06	5.75739e+06	3.56699e+06	5.45941e+06	3.41121e+06	7.01849e+06	5.79726e+06	4.96218e+06	52810.1	3.32939e+06	3.8745e+06	770052
dacisteine	C7 H11 N O4 S	9.68	-0.00034	-1.68	205.041	205.041	4.292	1	7.65751e+06	2	0				3	41	17	DDA for preferred ion	6.60396e+06	5.7824e+06	1.57169e+06	1.79837e+06	2.53823e+06	1.69805e+06	1.85239e+06	2.42944e+06	6.83236e+06	5.72522e+06	843329	661505	4.46204e+06	4.16997e+06	4.17557e+06	3.29139e+06	2.03605e+06	1.68107e+06	2.69038e+06	1.89878e+06	3.19231e+06	2.40879e+06	4.76749e+06	4.03168e+06	6.02995e+06	3.79196e+06	2.31397e+06	41152.1	3.31927e+06	2.12875e+06	291138
N-Ethylglycine	C4 H9 N O2	33.33	-0.00122	-11.84	103.063	103.062	10.046	1	7.62064e+06	0	3	98.4	9.9		4	22	4	DDA for preferred ion	6.62819e+06	5.12599e+06	6.12092e+06	4.70834e+06	3.89137e+06	3.03671e+06	3.50868e+06	2.94191e+06	3.2884e+06	2.76263e+06	2.38643e+06	1.87539e+06	2.41875e+06	1.97908e+06	2.96932e+06	2.00727e+06	4.67675e+06	3.79064e+06	3.82894e+06	2.7714e+06	8.31095e+06	6.11465e+06	4.92353e+06	4.20013e+06	3.21365e+06	2.4106e+06	6.8429e+06	392108	3.63099e+06	3.34219e+06	161646
Glutaric acid	C5 H8 O4	50	-0.00102	-7.76	132.042	132.041	11.119	1	7.58022e+06	19	3	95.9	59.4		4	10	7	DDA for preferred ion	3.03445e+06	3.03393e+06	1.76743e+06	1.93202e+06	1.66475e+06	1.61715e+06	1.21183e+06	1.46052e+06	1.96214e+06	2.22955e+06	1.31508e+06	1.58652e+06	1.21037e+06	1.21864e+06	1.8565e+06	1.65623e+06	3.11192e+06	3.18136e+06	2.72378e+06	2.66555e+06	7.08454e+06	5.35837e+06	2.76293e+06	2.44287e+06	3.11195e+06	2.39891e+06	4.70786e+06	401328	2.79097e+06	3.49529e+06	243379
acetyltaurine	C4 H9 N O4 S	33.33	-0.00109	-6.5	167.025	167.024	7.808	1	7.52521e+06	2	0				4	18	5	DDA for preferred ion	3.59989e+06	2.85138e+06	3.90755e+06	3.13272e+06	3.16447e+06	2.11127e+06	2.87059e+06	2.23747e+06	4.41394e+06	3.72333e+06	1.8751e+06	2.02081e+06	2.79937e+06	2.38222e+06	2.51738e+06	1.84939e+06	3.33385e+06	1.75943e+06	3.00737e+06	2.45009e+06	7.8581e+06	5.74479e+06	4.77675e+06	3.51605e+06	3.97813e+06	3.21406e+06	6.90113e+06	348496	4.78545e+06	4.32254e+06	1.03732e+06
(2S,4S)-4-Amino-2-hydroxy-2-methylpentanedioic acid	C6 H11 N O5	47.37	-0.0007	-3.94	177.064	177.063	5.548	1	7.39732e+06	2	0				4	5	0	DDA for preferred ion	6.66899e+06	5.23641e+06	4.33821e+06	3.93138e+06	6.68196e+06	4.61108e+06	7.3546e+06	5.5128e+06	5.55182e+06	4.38325e+06	3.3092e+06	2.72325e+06	3.73591e+06	2.0088e+06	4.79881e+06	2.50104e+06	6.2002e+06	4.5725e+06	3.23193e+06	3.21719e+06	4.2319e+06	3.02331e+06	4.72229e+06	3.3709e+06	4.94319e+06	3.07226e+06	4.83947e+06	77282.3	3.69088e+06	3.76988e+06	1.07715e+06
CYS-ASP	C7 H12 N2 O5 S	15	-0.00024	-1.02	236.047	236.046	4.322	1	7.37547e+06	2	0				4	18	3	DDA for preferred ion	4.58436e+06	3.64828e+06	4.5902e+06	3.60018e+06	4.32925e+06	3.59352e+06	4.52506e+06	4.28621e+06	3.88461e+06	2.59898e+06	5.3552e+06	5.03758e+06	3.4692e+06	2.84406e+06	5.41971e+06	3.39112e+06	8.26334e+06	5.91479e+06	4.36351e+06	2.42694e+06	4.2261e+06	2.27416e+06	4.59252e+06	3.2755e+06	5.86662e+06	4.00969e+06	6.8653e+06	132473	5.13247e+06	5.15416e+06	2.65346e+06
N-Acetylornithine	C7 H14 N2 O3	41.67	-0.00072	-4.14	174.1	174.1	7.728	1	7.22992e+06	9	1	82.2	9.1		4	6	5	DDA for preferred ion	352272	435049	379620	269932	364432	369394	723248	593677	788715	560443	271170	294436	515124	366383	393481	265529	2.08959e+06	1.05542e+06	614935	597565	4.71732e+06	3.65522e+06	4.1138e+06	3.43181e+06	7.17049e+06	5.547e+06	6.09093e+06	401276	2.40467e+06	2.20693e+06	262820
Pivagabine	C9 H17 N O3	20	-0.00064	-3.43	187.121	187.12	2.453	0.108	7.05384e+06	4	0				4	2	2	DDA for preferred ion	2.77517e+06	2.00221e+06	5.22993e+06	4.9537e+06	4.36958e+06	3.00562e+06	5.41706e+06	5.11451e+06	2.62014e+06	2.41537e+06	5.18174e+06	4.58889e+06	6.21768e+06	5.41479e+06	3.77061e+06	3.20991e+06	7.08278e+06	5.79624e+06	2.4687e+06	1.8804e+06	2.69551e+06	2.48074e+06	3.27008e+06	2.2955e+06	5.48709e+06	4.58583e+06	3.45026e+06	195593	2.90949e+06	3.39837e+06	5.75542e+06
N-Acetyl-beta-alanyl-D-histidine	C11 H16 N4 O4	44.44	0.00024	0.89	268.117	268.117	7.772	1	7.02427e+06	6	0				4	8	2	DDA for preferred ion	2.55513e+06	2.18422e+06	1.35658e+06	1.08654e+06	1.6728e+06	1.40847e+06	823353	689907	2.16423e+06	1.95277e+06	928630	917070	1.03216e+06	979156	1.44366e+06	1.01156e+06	1.51575e+06	1.2845e+06	1.99939e+06	1.54834e+06	4.99797e+06	4.10278e+06	3.74251e+06	3.04178e+06	2.79157e+06	2.27624e+06	7.32811e+06	479983	3.82234e+06	3.58435e+06	899976
N-Tridecanoylglycine	C15 H29 N O3	27.27	0.00014	0.5	271.215	271.215	1.848	1	6.99059e+06	1	0				4	10	7	DDA for preferred ion	1.96198e+06	1.81076e+06	5.85787e+06	4.97824e+06	2.40526e+06	1.89114e+06	2.751e+06	2.50027e+06	2.20326e+06	2.08039e+06	265919	197926	569809	583689	442725	400558	1.1169e+06	991916	731925	685568	6.50517e+06	5.81086e+06	3.84982e+06	3.04992e+06	2.52514e+06	2.07632e+06	827496	45696	3.03662e+06	3.27103e+06	2.87957e+06
Val-Met	C10 H20 N2 O3 S	53.33	-8e-05	-0.33	248.119	248.119	4.22	1	6.97049e+06	2	0				4	13	12	DDA for preferred ion	2.85913e+06	3.4185e+06	2.57401e+06	2.95517e+06	2.57721e+06	2.67809e+06	2.80517e+06	3.11471e+06	5.41669e+06	4.16817e+06	4.74995e+06	5.27234e+06	3.9786e+06	4.69316e+06	5.49899e+06	5.42968e+06	4.92058e+06	5.17016e+06	6.26291e+06	6.17563e+06	5.82596e+06	4.04981e+06	4.44017e+06	5.06941e+06	3.89531e+06	4.74557e+06	1.94027e+06	155802	4.43017e+06	4.1961e+06	6.53559e+06
Hexadecanedioic acid	C16 H30 O4	23.08	3e-05	0.12	286.214	286.214	2.427	1	6.93926e+06	4	2	92.3	9.6		3	15	5	DDA for preferred ion	3.2088e+06	2.85993e+06	2.93893e+06	2.46658e+06	2.22817e+06	2.0427e+06	3.36134e+06	2.68808e+06	2.97183e+06	2.1353e+06	2.4777e+06	1.99569e+06	1.10016e+06	811629	2.00138e+06	1.43985e+06	7.82991e+06	6.46119e+06	2.64602e+06	1.73467e+06	1.57794e+06	1.21166e+06	1.91709e+06	1.63543e+06	2.64e+06	1.73211e+06	1.05663e+06	63791.5	2.42182e+06	2.70019e+06	894507
Urocanic acid	C6 H6 N2 O2	33.33	-0.00103	-7.45	138.043	138.042	6.797	1	6.73325e+06	8	1	99.7	88.9		4	10	1	DDA for preferred ion	2.10244e+06	2.56043e+06	3.1195e+06	3.93768e+06	1.88616e+06	3.22108e+06	2.78984e+06	3.29342e+06	2.6668e+06	3.15685e+06	3.99395e+06	4.23094e+06	2.72269e+06	3.84648e+06	1.5629e+06	2.33619e+06	5.04344e+06	6.31711e+06	2.08766e+06	2.50721e+06	5.50045e+06	6.6947e+06	4.14189e+06	5.57984e+06	3.23534e+06	4.6053e+06	3.4604e+06	560830	3.09016e+06	3.06026e+06	1.3811e+06
Valylglutamine	C10 H19 N3 O4	21.43	-5e-05	-0.18	245.138	245.138	8.078	1	6.63488e+06	8	0				4	10	9	DDA for preferred ion	6.30305e+06	5.40709e+06	4.38372e+06	3.50054e+06	4.36086e+06	3.59854e+06	4.73692e+06	4.23525e+06	4.57816e+06	3.8796e+06	2.96255e+06	2.63074e+06	4.24005e+06	3.45124e+06	4.45494e+06	2.74721e+06	3.0068e+06	2.53893e+06	4.10935e+06	3.0774e+06	4.93573e+06	3.38819e+06	4.2112e+06	3.26518e+06	4.3049e+06	2.98927e+06	5.7824e+06	277503	5.52871e+06	5.13803e+06	1.2063e+06
13,14-Dihydro-15-keto Prostaglandin J2	C20 H30 O4	25	-18.0102	-53888.1	334.214	316.204	2.039	1	6.56435e+06	38	16	93.2	9.7		4	16	2	DDA for preferred ion	504703	370611	2.66627e+06	2.35623e+06	1.07751e+06	771307	4.05025e+06	3.6538e+06	7.39933e+06	6.15196e+06	3.38307e+06	2.82094e+06	4.50013e+06	3.71977e+06	2.16439e+06	1.63097e+06	4.08078e+06	3.69684e+06	618198	536872	401904	315357	289132	131668	755307	517350	146762	185539	748289	750564	2.58015e+06
.	C14 H28 O2	9.52	-0.00034	-1.49	228.209	228.209	2.086	0.139	6.49066e+06	14	0				4	15	15	DDA for preferred ion	6.05606e+06	5.29737e+06	3.27112e+06	3.32953e+06	6.40849e+06	3.77772e+06	2.3151e+06	2.48089e+06	2.77797e+06	2.24643e+06	5.84056e+06	4.80091e+06	3.13941e+06	2.43689e+06	3.15306e+06	2.16722e+06	4.58021e+06	3.37508e+06	3.47554e+06	2.88079e+06	2.7635e+06	1.47961e+06	2.99838e+06	2.4275e+06	3.83462e+06	2.8898e+06	1.49495e+06	554181	3.61402e+06	3.61859e+06	2.64481e+06
4129939	C5 H11 N O3 S	10	-0.00063	-3.8	165.046	165.045	2.019	1	6.48845e+06	6	0				4	12	5	DDA for preferred ion	3.2158e+06	2.86229e+06	5.48178e+06	4.77216e+06	3.57602e+06	2.94813e+06	4.35006e+06	4.20988e+06	3.75436e+06	3.04019e+06	6.33304e+06	6.26237e+06	6.53705e+06	5.86456e+06	6.06131e+06	5.16429e+06	4.96064e+06	3.89844e+06	5.08875e+06	4.0988e+06	4.41075e+06	3.5786e+06	3.27081e+06	2.76063e+06	5.28922e+06	4.11514e+06	1.24347e+06	36471.5	3.98541e+06	3.84599e+06	1.09794e+06
MFCD00041500	C16 H22 O4	10	0.00016	0.58	278.152	278.152	1.975	1	6.46156e+06	15	1			60.8	4	31	17	DDA for preferred ion	2.49273e+06	2.55378e+06	372592	491349	186962	866717	578541	174114	1.45284e+06	1.49887e+06	1.69403e+06	1.20361e+06	786427	780611	361994	569581	332935	232297	325268	538584	3.62675e+06	3.08532e+06	4.10045e+06	3.58368e+06	6.05137e+06	5.63386e+06	1.36309e+06	122946	6.73459e+06	6.94719e+06	2.55034e+06
P-Gal	C12 H16 O6	35.29	0.00037	1.43	256.095	256.095	2.225	1	6.40262e+06	6	0				4	4	4	DDA for preferred ion	3.92303e+06	4.30796e+06	4.69842e+06	3.76927e+06	4.9427e+06	4.46321e+06	3.83624e+06	3.43119e+06	2.36985e+06	2.43227e+06	3.76922e+06	3.72878e+06	4.86811e+06	4.59332e+06	4.19749e+06	3.48855e+06	2.84995e+06	2.07266e+06	4.10663e+06	3.21971e+06	4.90265e+06	4.16968e+06	5.15703e+06	5.27502e+06	5.80596e+06	4.89897e+06	2.14258e+06	54272.2	4.88312e+06	4.50049e+06	5.85414e+06
N-Ethylglycine	C4 H9 N O2	11.11	-0.0012	-11.68	103.063	103.062	5.644	0.126	6.37186e+06	0	3	80.6	9		4	4	1	DDA for preferred ion	3.73451e+06	3.41521e+06	2.04476e+06	1.5643e+06	2.04631e+06	1.50498e+06	3.51897e+06	2.73743e+06	3.76901e+06	3.27232e+06	2.59508e+06	2.82955e+06	3.33981e+06	3.01524e+06	2.47047e+06	1.43054e+06	6.53376e+06	4.94136e+06	1.5045e+06	1.76851e+06	3.95551e+06	2.60478e+06	2.73154e+06	2.00844e+06	2.55989e+06	1.88603e+06	3.37448e+06	74153.5	2.18729e+06	2.41124e+06	1.6102e+06
Zalcitabine	C9 H13 N3 O3	10	-0.00035	-1.65	211.096	211.095	6.7	1	6.30436e+06	1	0				4	8	6	DDA for preferred ion	3.39693e+06	3.11319e+06	1.51439e+06	1.43301e+06	2.54523e+06	2.46508e+06	3.99827e+06	3.56671e+06	3.12446e+06	2.60498e+06	3.52244e+06	3.27317e+06	6.28064e+06	4.9589e+06	3.72418e+06	3.08565e+06	3.00643e+06	2.56301e+06	2.60533e+06	2.08939e+06	3.03111e+06	2.65671e+06	2.47497e+06	2.31728e+06	3.27849e+06	2.67195e+06	5.0898e+06	217812	2.69785e+06	2.59486e+06	2.48912e+06
lys-leu	C12 H25 N3 O3	23.53	0.00023	0.87	259.19	259.19	9.47	1	6.20101e+06	4	0				4	28	23	DDA for preferred ion	2.16193e+06	2.0696e+06	2.54064e+06	1.97092e+06	2.1588e+06	1.38434e+06	2.14036e+06	1.96408e+06	4.27559e+06	4.02484e+06	4.65149e+06	5.47755e+06	5.42508e+06	4.2414e+06	5.19401e+06	5.00509e+06	6.78758e+06	5.25462e+06	4.48782e+06	3.44432e+06	4.04695e+06	3.21225e+06	3.12614e+06	2.62155e+06	2.92278e+06	1.55536e+06	2.12944e+06	113260	3.37123e+06	2.0696e+06	390590
10-oxo-8-decenoic acid	C10 H16 O3	26.32	-0.00065	-3.52	184.11	184.109	2.248	1	6.18342e+06	14	0				4	40	17	DDA for preferred ion	733817	2.74075e+06	2.01195e+06	929299	1.60095e+06	648894	1.09666e+06	1.69249e+06	1.28991e+06	615649	305854	663258	1.17262e+06	568196	1.28719e+06	1.09025e+06	830513	2.11428e+06	679376	755879	5.67159e+06	5.49536e+06	2.76722e+06	2.62444e+06	4.76624e+06	5.43552e+06	4.71779e+06	119341	4.4714e+06	4.71183e+06	4.20824e+06
2-amino-3-oxoadipic acid	C6 H9 N O5	30	-0.00076	-4.32	175.048	175.047	3.742	1	6.12388e+06	6	0				4	7	6	DDA for preferred ion	3.03852e+06	2.83838e+06	3.98078e+06	3.61507e+06	5.05658e+06	4.24434e+06	5.75318e+06	5.66375e+06	2.59254e+06	2.29003e+06	6.15703e+06	5.87688e+06	4.90742e+06	3.9704e+06	5.26969e+06	3.83548e+06	5.76715e+06	4.98068e+06	5.66577e+06	4.72105e+06	3.94659e+06	3.07596e+06	3.76709e+06	3.11668e+06	4.52239e+06	3.368e+06	3.35796e+06	130471	4.65876e+06	4.94354e+06	872521
1-deoxy-D-altro-heptulose 7-phosphate	C7 H15 O9 P	57.14	0.00039	1.43	274.045	274.046	9.277	1	6.04925e+06	2	0				4	10	10	DDA for preferred ion	2.63675e+06	2.53749e+06	2.65566e+06	2.21584e+06	2.01914e+06	1.54569e+06	1.72858e+06	1.57816e+06	2.86427e+06	2.85906e+06	4.11245e+06	3.808e+06	5.39422e+06	5.19231e+06	4.69677e+06	3.50768e+06	6.04272e+06	5.28654e+06	5.29246e+06	4.24612e+06	3.1786e+06	2.42315e+06	2.26498e+06	1.98576e+06	1.78527e+06	1.27401e+06	3.70691e+06	213048	1.96483e+06	1.87107e+06	149293
N-[(3E)-3-Heptenoyl]glycine	C9 H15 N O3	42.86	-0.00065	-3.5	185.105	185.105	5.217	1	5.98492e+06	11	1			73.1	4	4	3	DDA for preferred ion	1.09083e+06	921418	2.312e+06	1.84045e+06	2.10619e+06	1.72006e+06	2.58848e+06	2.2389e+06	633388	534067	1.56998e+06	1.27079e+06	1.47165e+06	1.15916e+06	1.40584e+06	976950	325322	281825	880055	674352	3.98437e+06	2.99094e+06	5.25118e+06	4.5572e+06	5.93374e+06	4.35603e+06	4.48559e+06	238816	5.64295e+06	5.0089e+06	2.33466e+06
(5-Benzyl-3,6-dioxo-2-piperazinyl)acetic acid	C13 H14 N2 O4	22.22	0.00021	0.81	262.095	262.096	4.243	1	5.77574e+06	1	1			62.9	4	23	10	DDA for preferred ion	2.0291e+06	1.54217e+06	3.08974e+06	2.13655e+06	3.68601e+06	2.99811e+06	3.25917e+06	2.84561e+06	6.76741e+06	4.20152e+06	2.21245e+06	2.1695e+06	1.66761e+06	1.44087e+06	2.84785e+06	2.0047e+06	3.37709e+06	2.94944e+06	2.94688e+06	1.86025e+06	2.45915e+06	1.38512e+06	1.91867e+06	1.22012e+06	3.13451e+06	2.2317e+06	3.36031e+06	18169.6	4.0067e+06	3.91784e+06	1.57887e+06
val-phe	C14 H20 N2 O3	46.15	0.00023	0.86	264.147	264.148	2.897	1	5.74707e+06	7	0				4	13	11	DDA for preferred ion	2.52951e+06	2.21387e+06	2.19438e+06	1.72641e+06	2.40062e+06	1.664e+06	2.37184e+06	2.14392e+06	2.71352e+06	2.1038e+06	5.0859e+06	4.70523e+06	4.78764e+06	3.894e+06	5.75562e+06	5.02145e+06	4.32946e+06	2.65697e+06	4.5654e+06	3.43414e+06	3.2348e+06	2.46109e+06	3.38418e+06	2.57101e+06	3.81362e+06	2.63607e+06	2.18047e+06	24301.9	2.91398e+06	2.86584e+06	1.94317e+06
(2,4-Dihydroxyphenyl)(oxo)acetic acid	C8 H6 O5	17.65	-0.00074	-4.08	182.022	182.021	5.848	1	5.45892e+06	7	0				4	25	11	DDA for preferred ion	1.10406e+06	964065	2.08404e+06	1.63963e+06	666109	521726	712643	596767	858993	771847	76465.2	62849	379018	331102	400160	333206	550435	451044	248890	220573	7.07416e+06	5.34118e+06	1.48603e+06	1.19583e+06	1.305e+06	972419	1.21785e+06	17279	720103	693337	91608.8
Dodecanedioic acid	C12 H22 O4	27.27	-9e-05	-0.38	230.152	230.152	4.049	1	5.40206e+06	5	1	72.4	8.6		4	9	7	DDA for preferred ion	3.89141e+06	3.11038e+06	5.05641e+06	3.26448e+06	2.43043e+06	1.54675e+06	2.95044e+06	2.6732e+06	3.79183e+06	2.37783e+06	2.33813e+06	2.24506e+06	1.90825e+06	1.26282e+06	2.38375e+06	1.4884e+06	5.34551e+06	3.73589e+06	2.39595e+06	1.47201e+06	4.45533e+06	2.92127e+06	4.85625e+06	3.33505e+06	5.28855e+06	2.99113e+06	5.58274e+06	19751.5	4.19598e+06	3.45569e+06	621894
Cytosine	C4 H5 N3 O	16.67	-0.00138	-12.45	111.043	111.042	3.528	1	5.35493e+06	0	2	88.4	9.4		4	5	4	DDA for preferred ion	5.21498e+06	5.05735e+06	4.55236e+06	4.20298e+06	4.46908e+06	3.67067e+06	4.15609e+06	3.85475e+06	3.83223e+06	3.10825e+06	3.83393e+06	3.5242e+06	3.4159e+06	3.23971e+06	4.19384e+06	3.33995e+06	5.44587e+06	4.59218e+06	3.21783e+06	2.60011e+06	3.60026e+06	2.91429e+06	4.24554e+06	3.31092e+06	4.67495e+06	3.8641e+06	3.94486e+06	208886	4.36664e+06	4.40312e+06	2.9844e+06
1780537	C11 H20 O4	36	-0.00022	-1.02	216.136	216.136	5.338	1	5.26909e+06	3	0				4	3	2	DDA for preferred ion	2.97949e+06	2.34263e+06	5.3596e+06	3.80051e+06	2.06041e+06	1.72084e+06	2.24589e+06	2.50469e+06	4.49173e+06	3.54712e+06	532936	542283	1.19967e+06	1.29593e+06	1.16274e+06	640111	2.04333e+06	1.39204e+06	2.01585e+06	1.29936e+06	4.7205e+06	3.4014e+06	3.42393e+06	2.57825e+06	1.47795e+06	1.95858e+06	4.59758e+06	145034	1.93344e+06	3.65995e+06	477002
N-Acetyl-L-glutamic acid	C7 H11 N O5	73.33	-0.00055	-2.92	189.064	189.063	10.758	1	5.13656e+06	7	0				4	9	9	DDA for preferred ion	1.15516e+06	1.25132e+06	1.45656e+06	1.40733e+06	1.28032e+06	1.02594e+06	643082	669233	1.13065e+06	1.36041e+06	492341	511671	488150	502523	719824	558392	1.82487e+06	1.61322e+06	1.28815e+06	1.01282e+06	2.48108e+06	1.59727e+06	1.10484e+06	985585	966719	596964	5.11464e+06	97346.7	1.3554e+06	1.43255e+06	89582.3
afegostat	C6 H13 N O3	14.29	-0.00104	-7.06	147.09	147.089	5.145	1	5.11279e+06	10	0				4	8	8	DDA for preferred ion	5.15793e+06	3.75958e+06	2.57404e+06	1.98585e+06	3.52216e+06	2.73297e+06	3.13e+06	2.90879e+06	4.16858e+06	3.31521e+06	3.14996e+06	2.82004e+06	3.25286e+06	2.58905e+06	3.54237e+06	2.8321e+06	3.63616e+06	2.81179e+06	2.89255e+06	2.11816e+06	4.24203e+06	3.03507e+06	4.80307e+06	3.4749e+06	4.85021e+06	3.59978e+06	4.41303e+06	133064	4.65678e+06	4.23521e+06	1.54619e+06
Gln-Gln	C10 H18 N4 O5	11.11	-0.00011	-0.41	274.128	274.128	2.034	1	5.03949e+06	6	0				4	5	4	DDA for preferred ion	510220	509152	308639	253374	442827	176619	470419	414257	156300	128474	211599	192960	1.09384e+06	1.014e+06	1.08199e+06	637652	426669	437461	289182	155360	1.01785e+06	649726	722635	499454	962234	910684	360126	85495.2	525986	656343	4.92013e+06
3-Methoxy-4-hydroxyphenylethyleneglycol sulfate	C9 H12 O7 S	33.33	6e-05	0.22	264.03	264.03	2.086	1	5.01546e+06	2	0				4	5	2	DDA for preferred ion	3.45806e+06	2.85122e+06	4.78587e+06	3.95117e+06	4.50583e+06	3.26304e+06	2.57659e+06	2.40652e+06	3.59847e+06	3.46395e+06	2.98643e+06	2.8222e+06	3.00276e+06	2.56732e+06	2.41889e+06	1.62407e+06	4.46844e+06	3.6086e+06	1.80892e+06	1.53182e+06	3.27438e+06	2.5247e+06	2.9926e+06	2.48337e+06	4.54014e+06	3.35022e+06	4.49796e+06	245246	3.75325e+06	3.67914e+06	4.7363e+06
1-guanidino-1-deoxy-scyllo-inositol	C7 H15 N3 O5	9.52	-0.00053	-2.38	221.101	221.101	4.847	1	4.81134e+06	2	0				4	23	3	DDA for preferred ion	2.12342e+06	1.93761e+06	1.21264e+06	542851	687797	566615	1.12067e+06	760924	4.3092e+06	2.76502e+06	1.29942e+06	1.38138e+06	2.83153e+06	2.5012e+06	4.83679e+06	3.29439e+06	4.7342e+06	3.46774e+06	3.98087e+06	2.81731e+06	1.09252e+06	721081	2.20596e+06	1.71034e+06	2.94006e+06	1.99213e+06	379171	41785.7	640605	592812	959989
Tyr-Phe	C18 H20 N2 O4	56.67	0.00026	0.79	328.142	328.143	2.759	1	4.71007e+06	3	0				4	12	7	DDA for preferred ion	1.73553e+06	1.69061e+06	1.75279e+06	1.40825e+06	1.66649e+06	1.22149e+06	1.49148e+06	1.31016e+06	2.30176e+06	1.85565e+06	3.93045e+06	3.73384e+06	3.44055e+06	3.13246e+06	4.72053e+06	3.56726e+06	3.29244e+06	2.86625e+06	4.03955e+06	2.87357e+06	2.33172e+06	1.71784e+06	2.28279e+06	1.74076e+06	1.68896e+06	1.34189e+06	1.05559e+06	17691.6	1.73127e+06	1.52735e+06	2.16176e+06
Mesalamine	C7 H7 N O3	12.5	-0.0009	-5.86	153.043	153.042	2.823	1	4.52767e+06	15	3	88.6	9.4		4	2	2	DDA for preferred ion	2.08282e+06	2.11075e+06	996178	772765	2.4974e+06	1.85932e+06	1.24891e+06	1.05769e+06	1.15327e+06	885726	1.99541e+06	1.76913e+06	3.06881e+06	2.35151e+06	1.5942e+06	1.27431e+06	3.73553e+06	2.93322e+06	2.7063e+06	2.36734e+06	1.15201e+06	799258	2.08671e+06	1.64971e+06	3.06183e+06	2.12356e+06	2.00025e+06	109462	1.90007e+06	1.7244e+06	4.34499e+06
Ser-Ser	C6 H12 N2 O5	60	-0.00063	-3.3	192.075	192.074	9.1	1	4.46195e+06	1	0				2	4	0	DDA for preferred ion	1.31921e+06	1.08568e+06	1.8264e+06	1.45673e+06	895763	668058	1.48235e+06	1.32944e+06	2.61961e+06	2.51213e+06	1.07833e+06	977004	1.20983e+06	931746	1.40837e+06	1.09525e+06	1.86673e+06	1.57567e+06	2.29886e+06	1.71757e+06	4.34625e+06	3.52762e+06	1.78809e+06	1.15058e+06	1.50814e+06	1.14752e+06	1.9037e+06	63181.4	1.18875e+06	1.31437e+06	33378.9
MFCD01074888	C4 H4 O5	27.27	-0.00102	-7.76	132.006	132.005	2.549	1	4.43072e+06	4	0				4	6	6	DDA for preferred ion	1.96903e+06	1.92713e+06	1.25668e+06	1.11075e+06	1.84054e+06	1.40634e+06	1.18894e+06	1.16154e+06	3.20485e+06	2.6378e+06	1.53268e+06	1.37603e+06	4.43292e+06	3.82184e+06	4.34746e+06	3.19838e+06	4.36335e+06	3.97326e+06	3.87125e+06	3.49329e+06	1.05166e+06	811150	1.67651e+06	1.49322e+06	3.30593e+06	2.63291e+06	1.76473e+06	38906.8	1.4422e+06	1.51776e+06	1.37299e+06
Gly-Leu	C8 H16 N2 O3	20	-0.00064	-3.38	188.116	188.115	7.295	1	4.33088e+06	12	0				4	4	3	DDA for preferred ion	3.40589e+06	3.0823e+06	3.30424e+06	2.86564e+06	2.71151e+06	2.7802e+06	2.71231e+06	2.76543e+06	3.90221e+06	3.54395e+06	1.99921e+06	1.81788e+06	2.02354e+06	2.35676e+06	2.45988e+06	1.92959e+06	2.70527e+06	2.36048e+06	2.4922e+06	2.40721e+06	4.19985e+06	3.74909e+06	3.95343e+06	3.3473e+06	3.73073e+06	3.25403e+06	2.76591e+06	292969	2.70437e+06	2.96971e+06	575080
Isoleucylasparagine	C10 H19 N3 O4	57.14	2e-05	0.1	245.138	245.138	6.703	1	4.29426e+06	8	0				4	12	2	DDA for preferred ion	2.33476e+06	2.19484e+06	2.38858e+06	2.27314e+06	1.96915e+06	1.61155e+06	1.78345e+06	1.69539e+06	3.21193e+06	2.55086e+06	3.86483e+06	3.56748e+06	2.84607e+06	2.53992e+06	3.83534e+06	2.9185e+06	3.41777e+06	2.82449e+06	3.3587e+06	2.53557e+06	2.91744e+06	2.2695e+06	2.97846e+06	2.35985e+06	4.1749e+06	3.06357e+06	3.16296e+06	18150.4	3.33064e+06	3.29525e+06	635691
AC-THR-OH	C6 H11 N O4	31.91	-0.00085	-5.31	161.069	161.068	2.22	1	4.26496e+06	16	0				4	4	4	DDA for preferred ion	1.49682e+06	1.38218e+06	1.87455e+06	1.58546e+06	1.89987e+06	1.69007e+06	1.95173e+06	1.81419e+06	1.50653e+06	1.35536e+06	1.76591e+06	1.75641e+06	1.67112e+06	1.47292e+06	1.70863e+06	1.25931e+06	1.6755e+06	1.42444e+06	1.56869e+06	1.41689e+06	1.00148e+06	965395	1.82151e+06	1.50551e+06	2.09624e+06	2.09345e+06	1.979e+06	74348.2	2.26803e+06	2.57411e+06	4.03222e+06
Tauropine	C5 H11 N O5 S	20.83	-0.00052	-2.63	197.036	197.035	4.254	1	4.24235e+06	2	0				4	16	5	DDA for preferred ion	2.07163e+06	1.96739e+06	2.68726e+06	1.91038e+06	2.93183e+06	2.39042e+06	1.64301e+06	1.43635e+06	3.03961e+06	2.26327e+06	1.96653e+06	1.68669e+06	3.46657e+06	3.94242e+06	4.0799e+06	2.90347e+06	3.73626e+06	3.6151e+06	4.89163e+06	2.9707e+06	2.64662e+06	1.14407e+06	2.19278e+06	1.76229e+06	2.75498e+06	2.2793e+06	2.73056e+06	14419.3	4.15286e+06	3.60418e+06	1.79005e+06
Propylparaben	C10 H12 O3	17.65	-0.00069	-3.86	180.079	180.078	2.147	1	4.22568e+06	38	3			72.6	4	7	5	DDA for preferred ion	164444	166317	125454	70968.6	91476.4	75901.3	187981	74957	103170	65347.9	599795	526455	312730	325575	155804	127150	111602	71152.1	452526	374790	841279	651172	1.06921e+06	699593	3.36593e+06	2.45666e+06	3.87058e+06	212507	4.38017e+06	4.1265e+06	3.55569e+06
2-amino-2,3,7-trideoxy-D-lyxo-hept-6-ulosonic acid	C7 H13 N O5	50	-0.00062	-3.23	191.079	191.079	4.75	1	4.15045e+06	5	0				4	7	2	DDA for preferred ion	2.15554e+06	2.04631e+06	1.8854e+06	1.76881e+06	2.18524e+06	1.90711e+06	4.18466e+06	3.80232e+06	2.84839e+06	2.34932e+06	1.08681e+06	964956	1.17307e+06	1.054e+06	1.25048e+06	921725	1.94677e+06	1.54752e+06	1.62959e+06	1.04717e+06	1.54981e+06	1.13592e+06	1.45546e+06	1.35514e+06	1.49884e+06	1.1065e+06	2.40805e+06	71785.9	1.74269e+06	1.66827e+06	825097
N-(3-carboxypropanoyl)-N-hydroxyputrescine	C8 H16 N2 O4	25	-0.00049	-2.4	204.111	204.111	7.218	1	4.12321e+06	11	0				4	2	1	DDA for preferred ion	2.01973e+06	1.79561e+06	2.08148e+06	1.66503e+06	1.53357e+06	1.28859e+06	1.58262e+06	1.2997e+06	2.71565e+06	2.43403e+06	2.59907e+06	2.71055e+06	2.43542e+06	2.37223e+06	2.89309e+06	2.33673e+06	2.83252e+06	2.29255e+06	2.86082e+06	2.45959e+06	4.03786e+06	3.24909e+06	2.79113e+06	2.37638e+06	2.93403e+06	2.29341e+06	1.79729e+06	202733	2.12321e+06	2.09739e+06	640498
met-ile	C11 H22 N2 O3 S	26.67	0.00037	1.4	262.135	262.135	2.966	1	3.96966e+06	4	0				4	11	7	DDA for preferred ion	1.32154e+06	1.06685e+06	2.24818e+06	1.21813e+06	1.16856e+06	741629	1.3583e+06	2.01328e+06	2.06599e+06	1.31327e+06	3.01685e+06	2.75805e+06	2.42198e+06	2.13164e+06	3.97684e+06	2.43347e+06	3.25273e+06	2.52967e+06	2.64866e+06	2.5026e+06	2.37051e+06	1.67277e+06	2.00395e+06	2.6157e+06	1.89405e+06	1.47796e+06	1.66438e+06	28236	1.60104e+06	1.60874e+06	1.02117e+06
DL-Mevalonic acid	C6 H12 O4	46.67	-0.00093	-6.27	148.074	148.073	4.246	1	3.63925e+06	28	0				4	11	8	DDA for preferred ion	965593	1.05321e+06	2.17488e+06	3.43173e+06	1.22798e+06	1.38602e+06	1.53979e+06	1.52845e+06	2.1137e+06	3.05792e+06	691800	680549	819795	834925	1.23097e+06	1.74033e+06	2.8561e+06	3.71504e+06	1.05578e+06	1.62769e+06	3.14982e+06	617239	1.52598e+06	1.59272e+06	1.52813e+06	2.31378e+06	1.59546e+06	60130.7	1.44978e+06	1.13959e+06	3.04832e+06
3-Fluorobenzaldehyde	C7 H5 F O	16.67	0.00094	7.59	124.032	124.033	2.231	1	3.62962e+06	1	0				4	7	5	DDA for preferred ion	1.35434e+06	1.21242e+06	3.50344e+06	2.96652e+06	1.59967e+06	1.46849e+06	2.51814e+06	2.49235e+06	114703	101552	2.77455e+06	2.40035e+06	432773	365037	657752	453555	2.20917e+06	1.59631e+06	863991	754722	123113	98621.4	122688	112125	123909	128159	125056	21726.7	113745	116471	1.14683e+06
3748	C13 H24 O3	12.9	-0.00058	-2.53	228.173	228.172	1.86	1	3.51674e+06	4	0				4	12	7	DDA for preferred ion	2.18209e+06	1.69512e+06	1.59475e+06	1.97654e+06	1.676e+06	1.42143e+06	1.69199e+06	1.94421e+06	2.58179e+06	2.03933e+06	1.72028e+06	1.66302e+06	1.65258e+06	1.55426e+06	1.40993e+06	1.24201e+06	1.82697e+06	1.76263e+06	1.98254e+06	1.77289e+06	1.93456e+06	2.14033e+06	3.10844e+06	1.76166e+06	1.97612e+06	1.90013e+06	311891	50780.2	2.36556e+06	2.64604e+06	3.18692e+06
[truncated: 41 more columns]

## Sheet: OM_HILICnegative_MS2Filtered
Name	Formula	FISh Coverage	Annot. DeltaMass [Da]	Annot. DeltaMass [ppm]	Annotation MW	Calc. MW	RT [min]	RT Tolerance [min]	Area (Max.)	# ChemSpider Results	# mzCloud Results	mzCloud Best Match	mzCloud Best Match Confidence	mzCloud Best Sim. Match	# Usable QC	RSD QC Areas [%]	RSD Corr. QC Areas [%]	MS2	Norm. Area: 20220119_Cowley3_OM_2_30-413_HILICneg.raw (F913)	Norm. Area: 20220119_Cowley3_OM_2_30-413_HILICneg_rep.raw (F914)	Norm. Area: 20220119_Cowley3_OM_10_26-405_HILICneg.raw (F929)	Norm. Area: 20220119_Cowley3_OM_10_26-405_HILICneg_rep.raw (F930)	Norm. Area: 20220119_Cowley3_OM_13_24-402_HILICneg.raw (F935)	Norm. Area: 20220119_Cowley3_OM_13_24-402_HILICneg_rep.raw (F936)	Norm. Area: 20220119_Cowley3_OM_14_28-406_HILICneg.raw (F937)	Norm. Area: 20220119_Cowley3_OM_14_28-406_HILICneg_rep.raw (F938)	Norm. Area: 20220119_Cowley3_OM_15_22-391_HILICneg.raw (F939)	Norm. Area: 20220119_Cowley3_OM_15_22-391_HILICneg_rep.raw (F940)	Norm. Area: 20220119_Cowley3_OM_4_20-463_HILICneg.raw (F917)	Norm. Area: 20220119_Cowley3_OM_4_20-463_HILICneg_rep.raw (F918)	Norm. Area: 20220119_Cowley3_OM_5_14-421_HILICneg.raw (F919)	Norm. Area: 20220119_Cowley3_OM_5_14-421_HILICneg_rep.raw (F920)	Norm. Area: 20220119_Cowley3_OM_7_12-417_HILICneg.raw (F923)	Norm. Area: 20220119_Cowley3_OM_7_12-417_HILICneg_rep.raw (F924)	Norm. Area: 20220119_Cowley3_OM_11_16-429_HILICneg.raw (F931)	Norm. Area: 20220119_Cowley3_OM_11_16-429_HILICneg_rep.raw (F932)	Norm. Area: 20220119_Cowley3_OM_12_18-434_HILICneg.raw (F933)	Norm. Area: 20220119_Cowley3_OM_12_18-434_HILICneg_rep.raw (F934)	Norm. Area: 20220119_Cowley3_OM_1_10-470_HILICneg.raw (F911)	Norm. Area: 20220119_Cowley3_OM_1_10-470_HILICneg_rep.raw (F912)	Norm. Area: 20220119_Cowley3_OM_3_4-467_HILICneg.raw (F915)	Norm. Area: 20220119_Cowley3_OM_3_4-467_HILICneg_rep.raw (F916)	Norm. Area: 20220119_Cowley3_OM_6_2-466_HILICneg.raw (F921)	Norm. Area: 20220119_Cowley3_OM_6_2-466_HILICneg_rep.raw (F922)	Norm. Area: 20220119_Cowley3_OM_8_8-469_HILICneg.raw (F925)	Norm. Area: 20220119_Cowley3_OM_8_8-469_HILICneg_rep.raw (F926)	Norm. Area: 20220119_Cowley3_OM_9_6-468_HILICneg.raw (F927)	Norm. Area: 20220119_Cowley3_OM_9_6-468_HILICneg_rep.raw (F928)	Norm. Area: 20220119_Cowley3_Blank_HILICneg_1.raw (F907)
Trifluoroacetic acid	C2 H F3 O2	10.71	-0.00111	-9.71	113.993	113.992	1.616	1	4.09606e+10	1	0				4	11	8	DDA for preferred ion	2.00236e+10	1.74075e+10	2.89675e+10	2.37984e+10	2.44665e+10	2.26591e+10	2.09063e+10	2.5311e+10	3.08889e+10	2.94715e+10	1.65978e+10	1.95175e+10	3.8951e+10	2.13336e+10	3.0751e+10	2.13967e+10	2.89161e+10	2.02575e+10	2.52248e+10	2.59161e+10	2.15575e+10	1.79121e+10	3.55181e+10	2.07395e+10	2.44256e+10	1.6757e+10	3.60943e+10	2.31649e+10	1.70485e+10	1.78785e+10	2.03194e+07
DL-Lactic Acid	C3 H6 O3	61.29	-0.0013	-14.42	90.0317	90.0304	4.592	0.143	2.23121e+10	0	12	100	10		4	5	4	DDA for preferred ion	1.4774e+10	1.08896e+10	1.99193e+10	1.56136e+10	1.22263e+10	1.02658e+10	1.32283e+10	1.10356e+10	2.19069e+10	1.80269e+10	1.39987e+10	1.08525e+10	1.14455e+10	9.8845e+09	1.61568e+10	1.04506e+10	1.58859e+10	9.25581e+09	1.01633e+10	1.05097e+10	1.64755e+10	1.38077e+10	1.46991e+10	1.22391e+10	1.1746e+10	7.31911e+09	1.4275e+10	1.36296e+10	1.1214e+10	9.04357e+09	2.32574e+06
Taurine	C2 H7 N O3 S	31.03	-0.00096	-7.69	125.015	125.014	6.195	1	1.27444e+10	1	3	81.4	9.1		4	11	11	DDA for preferred ion	8.8725e+09	6.37696e+09	8.05808e+09	7.47425e+09	8.38486e+09	7.55761e+09	8.69398e+09	8.99252e+09	8.85809e+09	7.83371e+09	1.07855e+10	8.75194e+09	1.07807e+10	1.13339e+10	1.27202e+10	9.85075e+09	1.00925e+10	7.97683e+09	9.81309e+09	1.22142e+10	1.20492e+10	9.46301e+09	1.03832e+10	1.10565e+10	1.08992e+10	8.52949e+09	1.20516e+10	9.42438e+09	1.06813e+10	8.65871e+09	7.59692e+06
Hexose	C6 H12 O6	72.73	-0.00029	-1.61	180.063	180.063	7.579	1	4.16441e+09	103	0				4	3	3	DDA for preferred ion	4.14025e+09	3.3631e+09	2.94797e+09	2.47444e+09	3.08291e+09	2.78948e+09	2.01781e+09	1.82851e+09	2.7628e+09	2.37485e+09	3.00391e+09	2.50522e+09	2.23331e+09	2.00565e+09	1.72661e+09	1.37389e+09	2.4185e+09	1.50869e+09	1.58435e+09	1.58393e+09	1.77994e+09	1.65389e+09	2.14326e+09	1.85959e+09	1.49068e+09	9.36591e+08	1.80608e+09	1.55044e+09	3.19498e+09	2.80525e+09	1.98228e+06
DL-Lactic Acid	C3 H6 O3	48.39	-0.0013	-14.45	90.0317	90.0304	4.926	0.143	3.607e+09	0	10	100	10		4	32	31	DDA for preferred ion	1.10274e+09	2.64195e+09	1.12909e+09	3.57544e+09	1.92658e+09	4.68974e+08	1.07819e+09	1.2485e+09	3.09367e+09	3.11768e+09	1.1469e+09	1.54693e+09	1.36315e+09	8.65432e+08	3.07352e+09	2.50815e+09	1.28891e+09	1.09362e+09	1.38869e+09	1.11386e+09	1.53386e+09	1.41743e+09	1.88018e+09	1.96104e+09	2.65586e+09	1.18276e+09	2.8344e+09	2.46239e+09	1.79146e+09	1.73161e+09	36518.8
4-Oxoproline	C5 H7 N O3	11.76	-0.00105	-8.17	129.043	129.042	6.062	1	3.30945e+09	11	2	99.7	10		4	3	2	DDA for preferred ion	9.33194e+08	6.91938e+08	8.74331e+08	7.22117e+08	9.42613e+08	9.60815e+08	1.30583e+09	1.07501e+09	1.24152e+09	9.98248e+08	1.00551e+09	8.13699e+08	1.35091e+09	1.14665e+09	1.47881e+09	1.36405e+09	1.60678e+09	1.02957e+09	2.19592e+09	2.14709e+09	2.55033e+09	2.22004e+09	1.44544e+09	1.16635e+09	3.32644e+09	1.30879e+09	1.6662e+09	1.46974e+09	1.14248e+09	1.10319e+09	1.40415e+06
DL-Lactic Acid	C3 H6 O3	50	-0.00128	-14.26	90.0317	90.0304	5.125	0.143	3.0465e+09	0	2	99.9	10		3	44	8	DDA for preferred ion	1.26736e+08	8.91696e+08	8.37265e+08	8.074e+08	1.64156e+09	1.6852e+08	9.3992e+08	6.62072e+08	1.6132e+09	2.01291e+09	5.306e+08	5.66839e+08	2.89154e+08	2.22185e+08	2.32989e+09	2.11643e+08	6.73326e+08	4.14375e+08	1.17529e+09	5.59275e+08	2.01424e+08	4.26631e+08	3.40394e+08	5.37617e+08	1.44091e+09	1.92892e+08	4.34418e+08	3.02447e+08	2.33062e+08	5.31269e+08	120574
Xanthine	C5 H4 N4 O2	9.52	-0.00089	-5.87	152.033	152.033	2.373	1	2.86304e+09	3	2	88.8	9.4		4	3	1	DDA for preferred ion	1.34055e+09	1.11024e+09	2.87246e+09	2.54103e+09	1.16276e+09	1.09964e+09	2.24699e+09	1.95034e+09	1.92733e+09	1.66083e+09	1.23276e+09	1.11033e+09	1.37985e+09	1.28178e+09	1.68891e+09	1.32792e+09	1.30515e+09	9.49971e+08	1.23262e+09	1.24961e+09	1.03569e+09	9.27378e+08	1.31717e+09	1.15767e+09	1.20371e+09	7.9832e+08	1.43824e+09	1.27513e+09	9.98308e+08	8.79908e+08	1.83781e+06
Isophthalic acid	C8 H6 O4	30.77	-0.0008	-4.81	166.027	166.026	4.704	0.098	2.10798e+09	7	4	99.8	10		4	26	14	DDA for preferred ion	2.05993e+07	1.44355e+07	5.48891e+06	5.62166e+06	1.8109e+09	1.33466e+09	6.66591e+07	7.52055e+07	1.24114e+07	1.10393e+07	2.44353e+08	1.67911e+08	3.48763e+07	2.77696e+07	3.18249e+08	2.60947e+08	1.39217e+08	7.05258e+07	3.00812e+08	3.36494e+08	6.33439e+06	6.686e+06	2.93738e+06	2.81752e+06	1.3411e+07	9.89505e+06	3.44705e+08	3.34474e+08	3.31934e+08	2.71379e+08	1.96277e+06
DL-Lactic Acid	C3 H6 O3	80	-0.0013	-14.41	90.0317	90.0304	5.234	0.143	1.77568e+09	0	2	99.8	10		4	31	26	DDA for preferred ion	4.01729e+08	3.2368e+08	9.50988e+08	3.25643e+08	6.60334e+08	2.46452e+08	6.92792e+08	4.24421e+08	2.10196e+08	1.00984e+09	5.50401e+08	4.50656e+08	5.05233e+08	3.79342e+08	1.17891e+09	2.60791e+08	1.65691e+09	3.14342e+08	4.9866e+08	3.87618e+08	1.08973e+09	1.30794e+09	6.51035e+08	3.40973e+08	1.21035e+09	2.27346e+08	1.01992e+09	6.88341e+08	3.12567e+08	2.33817e+08	1.59795e+06
4-Acetamidobenzoic acid	C9 H9 N O3	20	-0.00066	-3.66	179.058	179.058	2.879	1	1.7277e+09	9	6	89.2	39.2	63.2	4	3	1	DDA for preferred ion	2.05264e+08	1.50326e+08	1.7328e+09	1.14372e+09	3.12695e+08	2.74867e+08	7.15831e+08	6.7026e+08	1.25855e+08	9.41168e+07	8.44894e+07	6.32279e+07	1.98283e+08	1.90174e+08	5.8558e+08	4.06162e+08	2.41193e+08	1.54859e+08	1.29393e+09	1.27081e+09	4.20676e+08	3.48699e+08	1.0076e+08	7.37115e+07	2.37364e+08	1.24923e+08	1.53929e+08	1.40948e+08	8.09002e+07	6.54455e+07	75066
Arachidonic acid	C20 H32 O2	38.71	0.00037	1.2	304.24	304.241	1.377	0.133	1.61467e+09	33	4	94.2	74.6		4	8	1	DDA for preferred ion	7.44768e+08	6.89091e+08	1.09153e+09	9.74445e+08	8.13245e+08	7.48194e+08	1.2974e+09	1.22538e+09	1.74153e+09	1.62739e+09	6.82441e+08	5.99229e+08	9.48665e+08	8.71827e+08	1.51686e+09	1.34322e+09	1.0184e+09	8.6704e+08	1.07396e+09	1.07991e+09	1.40256e+09	1.30903e+09	8.7155e+08	1.0946e+09	1.4356e+09	1.12104e+09	1.49508e+09	1.29777e+09	7.17147e+08	6.72509e+08	497383
3-acetamidopropanal	C5 H9 N O2	17.14	-0.00114	-9.94	115.063	115.062	5.726	0.113	1.61335e+09	8	0				4	6	6	DDA for preferred ion	1.12567e+09	8.27072e+08	1.6161e+09	1.45156e+09	7.21409e+08	6.62713e+08	1.33874e+09	1.15246e+09	1.38117e+09	1.18443e+09	5.46715e+08	4.31283e+08	1.01938e+09	8.65753e+08	4.22801e+08	3.34069e+08	1.29467e+09	7.45854e+08	7.36354e+08	7.53484e+08	1.27618e+09	1.04426e+09	9.60163e+08	7.60415e+08	7.61025e+08	4.74993e+08	8.85514e+08	7.84175e+08	7.84369e+08	6.2549e+08	259912
4-Oxoproline	C5 H7 N O3	16.67	-0.0011	-8.52	129.043	129.041	5.027	1	1.58334e+09	11	1	99.4	10		4	10	3	DDA for preferred ion	5.55186e+08	4.17646e+08	8.56755e+08	7.39575e+08	9.45471e+08	8.03028e+08	1.14428e+09	1.01903e+09	7.44804e+08	6.81958e+08	9.86299e+08	8.29082e+08	1.35231e+09	1.28084e+09	1.56005e+09	1.16315e+09	1.31025e+09	8.042e+08	1.5879e+09	1.45404e+09	1.1304e+09	1.04709e+09	1.19398e+09	1.03886e+09	1.50218e+09	9.66993e+08	1.12923e+09	1.06368e+09	1.02384e+09	8.59505e+08	123435
D-PANTOTHENIC ACID	C9 H17 N O5	52.63	-0.00015	-0.69	219.111	219.111	5.092	1	1.1032e+09	4	1			67.9	4	6	2	DDA for preferred ion	1.92075e+08	1.51873e+08	3.44413e+08	2.9518e+08	4.09896e+08	3.07533e+08	4.01675e+08	3.5994e+08	5.06379e+08	4.28745e+08	2.69996e+08	2.2671e+08	4.42259e+08	4.38912e+08	5.87086e+08	4.70034e+08	3.98306e+08	2.5342e+08	8.60921e+08	8.67288e+08	1.0407e+09	8.86095e+08	6.57752e+08	5.77924e+08	9.88209e+08	6.39922e+08	5.88937e+08	5.4672e+08	4.27365e+08	3.73348e+08	135099
Hexose	C6 H12 O6	63.64	-0.00039	-2.16	180.063	180.063	5.299	0.115	1.08899e+09	100	0				4	14	6	DDA for preferred ion	7.42222e+07	8.80482e+07	9.64099e+07	6.95896e+07	1.1847e+08	1.02989e+08	2.60329e+08	2.23873e+08	2.63747e+08	1.66187e+08	2.72641e+08	2.07299e+08	2.22843e+08	1.6883e+08	3.59489e+08	3.01628e+08	1.09675e+08	7.73068e+07	2.33383e+08	2.31268e+08	8.07747e+08	8.34933e+08	3.85684e+08	3.45449e+08	1.12331e+09	5.65467e+08	5.4205e+08	4.04774e+08	2.02925e+08	1.63761e+08	1.32533e+06
D-(-)-Glutamine	C5 H10 N2 O3	69.7	-0.00094	-6.45	146.069	146.068	8.026	1	1.03693e+09	9	2	65.1	8.3		4	4	4	DDA for preferred ion	7.78716e+08	6.29123e+08	5.54274e+08	4.62384e+08	6.27868e+08	6.0927e+08	4.57022e+08	3.97807e+08	6.1292e+08	4.96856e+08	5.13587e+08	4.17144e+08	3.71466e+08	3.53146e+08	4.86724e+08	3.69002e+08	4.78198e+08	2.75168e+08	4.89128e+08	4.77665e+08	8.33467e+08	7.9739e+08	6.15034e+08	5.40055e+08	1.03585e+09	6.67119e+08	6.32363e+08	5.48339e+08	8.47536e+08	7.61582e+08	1.6987e+06
5-Aminovaleric acid	C5 H11 N O2	10	-0.00113	-9.62	117.079	117.078	5.5	0.124	9.70669e+08	14	1	68.9	8.4		4	4	4	DDA for preferred ion	5.04074e+08	3.66849e+08	6.06912e+08	5.17362e+08	4.22358e+08	3.76208e+08	6.10373e+08	5.37421e+08	8.15089e+08	6.20911e+08	5.16643e+08	3.98703e+08	5.58644e+08	4.95494e+08	6.07998e+08	4.38447e+08	5.2747e+08	4.49334e+08	6.95866e+08	7.13739e+08	9.79398e+08	7.71712e+08	6.82016e+08	5.49054e+08	8.71217e+08	5.35952e+08	7.94801e+08	7.15766e+08	5.06384e+08	4.20572e+08	327281
3-(METHYLNITROSAMINO)PROPIONITRILE	C4 H7 N3 O	10	-0.00109	-9.67	113.059	113.058	2.613	1	8.16749e+08	2	0				4	5	1	DDA for preferred ion	2.55292e+08	2.13141e+08	3.72504e+08	3.23551e+08	1.7373e+08	1.69488e+08	2.66669e+08	2.20568e+08	3.62261e+08	2.96713e+08	2.50794e+08	2.01384e+08	1.88799e+08	1.71564e+08	2.94494e+08	2.13717e+08	3.0086e+08	2.02703e+08	2.39271e+08	2.1906e+08	7.79541e+08	6.65106e+08	4.01645e+08	3.28211e+08	6.01566e+08	3.9064e+08	3.51243e+08	3.00869e+08	2.88469e+08	2.40242e+08	16989.8
Timonacic	C4 H7 N O2 S	10	-0.00099	-7.41	133.02	133.019	4.172	1	8.08874e+08	1	0				4	3	3	DDA for preferred ion	1.39292e+08	1.15248e+08	2.31137e+08	1.9855e+08	3.32873e+08	2.70619e+08	3.89585e+08	3.6757e+08	2.91164e+08	2.60137e+08	1.41408e+08	1.18224e+08	2.94129e+08	2.73052e+08	4.0103e+08	3.16629e+08	2.62903e+08	1.98142e+08	4.61814e+08	4.67805e+08	6.02205e+08	5.24528e+08	5.03069e+08	4.41247e+08	8.10978e+08	6.3916e+08	5.8624e+08	5.18766e+08	1.8381e+08	1.73601e+08	123359
N-Methyl-<scp>D</scp>-aspartic acid	C5 H9 N O4	40	-0.00093	-6.35	147.053	147.052	9.996	0.11	7.9024e+08	16	0				4	8	2	DDA for preferred ion	6.03979e+08	4.69014e+08	2.5919e+08	2.16818e+08	4.96173e+08	4.94499e+08	2.72143e+08	2.71122e+08	2.82326e+08	2.4965e+08	2.72678e+08	2.14848e+08	2.8457e+08	2.65556e+08	2.89503e+08	2.42381e+08	2.15737e+08	1.45051e+08	2.87218e+08	2.72042e+08	3.88396e+08	3.14945e+08	2.8736e+08	2.88621e+08	5.37918e+08	3.64642e+08	3.1381e+08	2.73776e+08	5.25434e+08	4.41244e+08	5.00904e+06
DL-β-Leucine	C6 H13 N O2	40	-0.00102	-7.75	131.095	131.094	4.17	0.133	7.76043e+08	18	1	98.9	9.9		4	6	5	DDA for preferred ion	4.31028e+08	5.00693e+08	3.10633e+08	2.75318e+08	4.1741e+08	4.25929e+08	2.47517e+08	1.96922e+08	5.60259e+08	6.29755e+08	1.48998e+08	2.06179e+08	1.81786e+08	2.37877e+08	3.19056e+08	3.83901e+08	1.72434e+08	2.49836e+08	2.40848e+08	2.50095e+08	6.51597e+08	8.10381e+08	2.27091e+08	2.93966e+08	4.77149e+08	5.79289e+08	5.36831e+08	4.62584e+08	5.43997e+08	5.85555e+08	759446
D-(−)-Erythrose	C4 H8 O4	35.71	-0.00111	-9.28	120.042	120.041	4.6	1	7.25868e+08	12	0				4	13	12	DDA for preferred ion	7.22219e+07	5.61294e+07	2.39944e+08	1.88059e+08	1.09009e+08	1.02589e+08	6.88174e+08	5.70041e+08	2.59125e+08	1.93973e+08	2.12908e+08	1.8576e+08	2.47959e+08	2.13069e+08	3.84547e+08	3.4357e+08	2.41967e+08	2.07548e+08	4.38676e+08	3.53982e+08	3.06746e+08	3.51931e+08	2.3004e+08	2.29157e+08	3.49699e+08	2.2841e+08	2.22764e+08	2.01265e+08	2.19714e+08	2.08124e+08	2.19874e+07
DL-β-Leucine	C6 H13 N O2	22.22	-0.00102	-7.79	131.095	131.094	4.457	0.133	7.1831e+08	18	4	99	10		4	4	4	DDA for preferred ion	3.28957e+08	2.4123e+08	4.26345e+08	3.70702e+08	2.95805e+08	2.77981e+08	4.23803e+08	4.08707e+08	6.07061e+08	4.98083e+08	3.62245e+08	2.83981e+08	3.63755e+08	3.13262e+08	4.89329e+08	3.45734e+08	3.46312e+08	2.26658e+08	4.40651e+08	4.56501e+08	7.18844e+08	6.59904e+08	5.58266e+08	3.97168e+08	6.99979e+08	4.23619e+08	5.75583e+08	5.37898e+08	3.26863e+08	3.20426e+08	235861
Uracil	C4 H4 N2 O2	11.11	-0.00106	-9.44	112.027	112.026	1.866	0.089	6.81288e+08	3	2	99.5	10		4	4	0	DDA for preferred ion	3.249e+08	2.86204e+08	6.02288e+08	5.41353e+08	3.94557e+08	3.70098e+08	6.61509e+08	5.99667e+08	5.59485e+08	5.04307e+08	2.6259e+08	2.40262e+08	4.42783e+08	3.8241e+08	5.24062e+08	4.18098e+08	4.48729e+08	3.27021e+08	3.93918e+08	4.04509e+08	3.66778e+08	3.39712e+08	3.37878e+08	3.0284e+08	3.54091e+08	2.54584e+08	3.22236e+08	2.90839e+08	2.6341e+08	2.34447e+08	645742
N-Methylglutamate	C6 H11 N O4	38.71	-0.00082	-5.1	161.069	161.068	5.023	0.113	5.77638e+08	16	0				4	2	0	DDA for preferred ion	2.05e+08	1.54323e+08	3.1104e+08	2.56547e+08	3.17774e+08	2.69929e+08	3.94809e+08	3.51407e+08	2.72454e+08	2.31403e+08	3.5315e+08	2.96463e+08	5.21796e+08	4.61254e+08	5.75978e+08	4.22617e+08	4.86003e+08	3.03289e+08	4.91052e+08	4.82335e+08	4.14177e+08	3.81172e+08	4.60807e+08	3.87717e+08	5.21254e+08	3.39755e+08	4.02956e+08	3.54669e+08	3.66354e+08	3.07723e+08	126732
L-Phenylalanine	C9 H11 N O2	62.5	-0.00071	-4.28	165.079	165.078	3.731	1	5.5973e+08	17	2	99.8	95.5		4	6	2	DDA for preferred ion	1.49034e+08	1.23861e+08	2.50375e+08	2.19238e+08	1.87553e+08	1.69092e+08	2.96112e+08	2.57153e+08	3.69069e+08	3.24791e+08	1.96219e+08	1.64584e+08	2.16859e+08	1.95788e+08	2.97978e+08	2.40256e+08	2.24698e+08	1.7201e+08	3.04628e+08	2.94548e+08	5.28901e+08	4.62785e+08	2.98504e+08	2.71742e+08	3.75989e+08	2.61339e+08	4.31021e+08	3.72443e+08	2.07114e+08	1.90188e+08	252771
THREONIC ACID, L-	C4 H8 O5	56.25	-0.00098	-7.19	136.037	136.036	6.645	1	5.43071e+08	4	0				4	16	14	DDA for preferred ion	7.53875e+07	4.59845e+07	6.34345e+07	3.38641e+07	3.08893e+08	2.36932e+08	1.59291e+08	1.90398e+08	7.33832e+07	9.21159e+07	1.07327e+08	4.86695e+07	1.11199e+08	5.13723e+07	2.01793e+08	8.23582e+07	5.54104e+07	3.67917e+07	3.11729e+08	2.00167e+08	5.46919e+08	5.10349e+08	2.04954e+08	1.47641e+08	5.52398e+08	3.79734e+08	1.31579e+08	2.31982e+08	5.16348e+08	4.52421e+08	146249
L-Tyrosine	C9 H11 N O3	33.33	-0.00065	-3.59	181.074	181.073	5.42	1	4.98855e+08	19	2	88.2	77.8		4	6	6	DDA for preferred ion	1.90955e+08	1.55172e+08	2.45682e+08	1.97717e+08	1.71044e+08	1.36066e+08	2.60191e+08	2.18608e+08	3.56152e+08	2.94508e+08	1.89137e+08	1.36551e+08	2.31934e+08	1.95304e+08	2.50909e+08	1.57841e+08	2.31206e+08	1.34009e+08	2.33569e+08	2.28383e+08	5.07456e+08	4.50283e+08	3.81595e+08	2.91624e+08	4.07396e+08	2.64332e+08	3.87699e+08	3.36643e+08	2.69695e+08	2.391e+08	212579
Linoleic Acid	C18 H32 O2	30	0.00028	1.01	280.24	280.241	1.392	0.126	4.50991e+08	15	4	91.4	9.6		4	8	1	DDA for preferred ion	1.31841e+08	1.17107e+08	1.63218e+08	1.82197e+08	1.61892e+08	1.53672e+08	3.09462e+08	2.35202e+08	3.49405e+08	3.20027e+08	1.52801e+08	1.35431e+08	1.66964e+08	1.58922e+08	1.89982e+08	1.64276e+08	1.75872e+08	1.49529e+08	1.74237e+08	1.78437e+08	3.34093e+08	3.22214e+08	3.10349e+08	3.36778e+08	4.4226e+08	3.56755e+08	3.37975e+08	3.10426e+08	2.19396e+08	2.05719e+08	876513
L-Histidine	C6 H9 N3 O2	40	-0.00086	-5.56	155.069	155.069	8.128	0.164	4.45183e+08	6	1	96.8	94.2		3	27	18	DDA for preferred ion	1.0414e+08	6.6985e+07	1.63666e+08	1.06053e+08	4.57934e+08	1.79659e+08	3.88697e+08	3.16991e+08	3.60852e+08	1.65952e+08	1.13155e+08	9.39304e+07	1.37788e+08	1.31433e+08	2.23482e+08	1.39534e+08	1.46941e+08	1.22683e+08	5.43948e+08	5.24474e+08	3.39261e+08	1.62776e+08	2.44061e+08	2.94109e+08	4.61398e+08	1.42343e+08	3.94109e+08	2.16929e+08	2.85913e+08	1.14332e+08	30511.4
Benzoic acid	C7 H6 O2	11.11	-0.00107	-8.78	122.037	122.036	2.464	1	3.97973e+08	7	2	97.9	9.9		4	5	1	DDA for preferred ion	1.27207e+08	1.18785e+08	1.65393e+08	1.52098e+08	9.70413e+07	9.14566e+07	1.31337e+08	1.17569e+08	1.13163e+08	1.01408e+08	1.22332e+08	1.05418e+08	1.11239e+08	1.07528e+08	1.04743e+08	8.01483e+07	1.17167e+08	9.02355e+07	1.05662e+08	1.10685e+08	1.32958e+08	1.2199e+08	1.4035e+08	1.19059e+08	1.14998e+08	8.19303e+07	1.12921e+08	1.02949e+08	1.42865e+08	1.26943e+08	4.32439e+07
Benzoic acid	C7 H6 O2	33.33	-0.00109	-8.95	122.037	122.036	4.705	0.105	3.84268e+08	7	2	99.2	10		4	20	5	DDA for preferred ion	4.04446e+06	3.10232e+06	1.03815e+06	1.19029e+06	3.38557e+08	2.56399e+08	1.17206e+07	1.23268e+07	1.96773e+06	2.26201e+06	4.05603e+07	2.79944e+07	6.39727e+06	6.87518e+06	6.08852e+07	4.622e+07	2.82285e+07	1.46517e+07	5.79256e+07	6.79736e+07	1.2397e+06	737762	811175	495443	2.40147e+06	1.9801e+06	7.12537e+07	6.55517e+07	6.75686e+07	5.75034e+07	321257
Imidazole-4-acetaldehyde	C5 H6 N2 O	50	-0.00085	-7.75	110.048	110.047	4.166	1	3.78628e+08	4	15			63	4	11	3	DDA for preferred ion	1.42041e+08	1.05855e+08	1.93943e+08	1.97803e+08	2.55916e+08	2.3965e+08	2.73155e+08	2.50101e+08	2.25407e+08	2.03144e+08	1.83876e+08	1.81204e+08	2.87223e+08	2.6827e+08	3.05402e+08	2.70087e+08	3.10238e+08	2.68258e+08	3.28874e+08	3.37515e+08	3.40106e+08	3.05347e+08	2.52928e+08	2.89479e+08	3.40797e+08	2.42819e+08	3.10309e+08	2.95141e+08	2.66534e+08	1.99059e+08	131911
Imidazolelactic acid	C6 H8 N2 O3	36.36	-0.00084	-5.38	156.053	156.053	4.159	1	3.75027e+08	7	0				4	11	3	DDA for preferred ion	1.40668e+08	1.04381e+08	1.91862e+08	1.96031e+08	2.53637e+08	2.37252e+08	2.70674e+08	2.48146e+08	2.2336e+08	2.01189e+08	1.82131e+08	1.79673e+08	2.84666e+08	2.65607e+08	3.02415e+08	2.67654e+08	3.06933e+08	2.66118e+08	3.25735e+08	3.34802e+08	3.36776e+08	3.02591e+08	2.50481e+08	2.86926e+08	3.37877e+08	2.40798e+08	4.00807e+07	2.92204e+08	2.64267e+08	1.97371e+08	76832.1
Methylmalonic acid	C4 H6 O4	42.86	-0.00108	-9.19	118.027	118.026	10.074	1	3.70452e+08	8	1	94.1	9.7		4	17	8	DDA for preferred ion	2.47524e+08	1.96073e+08	7.09794e+07	5.40265e+07	2.33743e+08	2.39128e+08	7.01435e+07	6.75472e+07	7.91446e+07	6.98819e+07	7.82619e+07	7.55161e+07	9.10542e+07	8.66646e+07	1.11175e+08	8.86447e+07	7.68312e+07	4.87568e+07	9.80923e+07	8.30827e+07	1.61755e+08	1.53787e+08	9.03483e+07	9.01876e+07	2.58159e+08	1.55672e+08	1.04974e+08	1.00395e+08	2.21412e+08	1.94271e+08	2.51208e+07
Oleic Acid	C18 H34 O2	12.5	0.0004	1.42	282.256	282.256	1.387	0.128	3.45955e+08	12	4	99.9	10		4	8	3	DDA for preferred ion	1.4235e+08	1.28513e+08	2.15501e+08	1.99564e+08	1.74089e+08	1.60825e+08	2.78703e+08	2.11823e+08	3.05356e+08	2.81927e+08	1.52463e+08	1.33974e+08	1.95036e+08	1.87591e+08	2.18702e+08	1.8794e+08	2.26274e+08	6.12862e+07	2.02784e+08	2.072e+08	3.12214e+08	2.85193e+08	2.66624e+08	2.55043e+08	3.3949e+08	2.7118e+08	3.13524e+08	2.84656e+08	2.33354e+08	2.18593e+08	5.96845e+06
Ethyl sulfate	C2 H6 O4 S	22.22	-0.00105	-8.3	125.999	125.998	3.317	1	3.45338e+08	3	0				4	4	1	DDA for preferred ion	1.06465e+08	7.85769e+07	1.80083e+08	1.40697e+08	6.36936e+07	6.94204e+07	9.72855e+07	8.20056e+07	1.51439e+08	1.21699e+08	1.35359e+08	1.42177e+08	1.51528e+08	1.28306e+08	2.00899e+08	1.37008e+08	1.49389e+08	1.16568e+08	1.14731e+08	1.02625e+08	3.31592e+08	2.51688e+08	1.28302e+08	1.30588e+08	1.99224e+08	1.48893e+08	1.87133e+08	1.60469e+08	8.20047e+07	6.47484e+07	21941
Hexose	C6 H12 O6	63.64	-0.00051	-2.85	180.063	180.063	4.914	0.115	3.41085e+08	100	0				4	10	9	DDA for preferred ion	2.16662e+07	1.74996e+07	1.84167e+07	1.4037e+07	3.84539e+07	3.90953e+07	7.68631e+07	6.98275e+07	6.21337e+07	5.33728e+07	5.55851e+07	4.91875e+07	4.25592e+07	3.49873e+07	8.18146e+07	9.31936e+07	2.39372e+07	1.70548e+07	7.29143e+07	7.03322e+07	2.9011e+08	3.29029e+08	8.25879e+07	8.45997e+07	3.14023e+08	1.75404e+08	1.66736e+08	1.27679e+08	6.03588e+07	6.20225e+07	496906
DL-Alanine	C3 H7 N O2	16.67	-0.00125	-14	89.0477	89.0464	7.236	0.103	3.31336e+08	0	4	99.6	10		4	1	0	DDA for preferred ion	2.37233e+08	2.12158e+08	2.10216e+08	2.18444e+08	1.95074e+08	1.79274e+08	1.73987e+08	1.78638e+08	2.14247e+08	2.21574e+08	1.27647e+08	1.24224e+08	2.2108e+08	2.40276e+08	1.54614e+08	1.37297e+08	1.84947e+08	1.78209e+08	2.12131e+08	2.18624e+08	3.33198e+08	3.17448e+08	2.06421e+08	1.9673e+08	2.73421e+08	2.47405e+08	2.43984e+08	2.47884e+08	2.47223e+08	2.16643e+08	291582
240I539PWQ	C5 H14 N O6 P	22.22	-0.00028	-1.3	215.056	215.056	9.33	1	3.3076e+08	4	0				4	2	1	DDA for preferred ion	3.18532e+08	2.41117e+08	1.83447e+08	1.60605e+08	2.35725e+08	2.14549e+08	1.4831e+08	1.32914e+08	1.67399e+08	1.41174e+08	2.11954e+08	1.71569e+08	1.74939e+08	1.52355e+08	1.4308e+08	1.04193e+08	1.69481e+08	1.08186e+08	1.50455e+08	1.44902e+08	1.86903e+08	1.73811e+08	1.87192e+08	1.70113e+08	2.06492e+08	1.32602e+08	1.66743e+08	1.52595e+08	2.43906e+08	2.22715e+08	746559
L-Histidine	C6 H9 N3 O2	37.5	-0.00081	-5.24	155.069	155.069	8.341	0.164	3.25075e+08	6	1	99.6	97.1		4	35	20	DDA for preferred ion	3.12228e+07	3.03802e+07	1.66015e+08	1.01655e+08	2.5889e+08	1.29132e+08	4.86801e+07	1.13375e+07	858084	1.18144e+08	6.82071e+07	8.50591e+07	4.70604e+06	9.43414e+07	1.86973e+08	7.30828e+07	7.17394e+07	1.77271e+08	1.84235e+08	1.26039e+08	1.13076e+08	1.15321e+08	2.96935e+07	2.66489e+08	5.225e+07	1.13664e+08	5.55979e+07	4.56777e+07	5.04293e+07	1.30949e+08	38157.6
Phenylacetylglycine	C10 H11 N O3	23.81	-0.00054	-2.78	193.074	193.073	2.752	1	3.20941e+08	15	1	63.1	8.2		4	13	12	DDA for preferred ion	6.26519e+07	5.02134e+07	2.23697e+08	1.9074e+08	1.01413e+08	8.87424e+07	6.25809e+07	5.72796e+07	7.88547e+07	6.70882e+07	8.35022e+07	7.63604e+07	1.41206e+08	1.33555e+08	5.01524e+07	4.97575e+07	6.45326e+07	5.53332e+07	1.17396e+08	1.08382e+08	2.35453e+08	2.33642e+08	3.06702e+08	2.81074e+08	1.548e+08	1.15054e+08	9.94169e+07	8.43412e+07	9.99272e+07	9.40923e+07	660900
DL-Lactic Acid	C3 H6 O3	38.1	-0.00013	-1.4	90.0317	90.0316	4.922	0.111	3.18606e+08	13	0				4	9	8	DDA for other ion	1.95107e+07	1.45727e+07	1.61547e+07	1.25415e+07	3.65845e+07	3.57193e+07	6.70425e+07	6.31815e+07	5.12853e+07	4.80334e+07	5.26752e+07	4.39215e+07	3.95765e+07	3.14608e+07	7.23123e+07	8.59859e+07	2.03905e+07	1.39997e+07	6.76356e+07	6.46174e+07	2.55896e+08	3.05091e+08	7.2664e+07	7.49173e+07	2.85791e+08	1.51761e+08	1.65376e+08	1.15106e+08	5.39174e+07	5.83142e+07	347505
THREONIC ACID, L-	C4 H8 O5	76.92	-0.00095	-7.01	136.037	136.036	7.886	0.142	2.9901e+08	4	0				4	24	9	DDA for preferred ion	1.76624e+08	3.43169e+07	1.67997e+08	9.14813e+07	1.83368e+08	1.46785e+08	1.1761e+08	1.04743e+08	1.20617e+08	7.68842e+07	8.10013e+07	8.59893e+07	8.29271e+07	1.00844e+08	1.43432e+08	1.21936e+08	1.07587e+08	8.98236e+07	1.82464e+08	1.76695e+08	1.2765e+08	1.9054e+08	1.19437e+08	1.42233e+08	2.65059e+08	2.15529e+08	1.09788e+08	1.4104e+08	1.956e+08	3.03641e+08	188547
L-(-)-methionine	C5 H11 N O2 S	30.77	-0.0009	-6.02	149.051	149.05	4.78	1	2.88865e+08	7	0				4	3	3	DDA for preferred ion	9.53284e+07	7.17798e+07	1.55149e+08	1.61003e+08	8.49238e+07	8.65379e+07	2.26988e+08	2.15245e+08	2.75984e+08	2.41939e+08	9.63267e+07	8.47699e+07	1.45758e+08	1.24102e+08	1.1301e+08	8.57106e+07	1.32812e+08	9.40217e+07	2.32375e+08	2.30095e+08	2.90604e+08	2.58887e+08	1.39142e+08	1.3312e+08	1.6145e+08	1.00131e+08	2.15624e+08	1.66714e+08	1.37885e+08	1.16326e+08	43354.4
4-Dodecylbenzenesulfonic acid	C18 H30 O3 S	16.67	0.00032	0.98	326.192	326.192	1.308	1	2.851e+08	2	3	99.6	10		4	4	3	DDA for preferred ion	6.17188e+07	5.41641e+07	8.32265e+07	7.28275e+07	8.55573e+07	7.2136e+07	6.35665e+07	6.21459e+07	1.15961e+08	1.00181e+08	1.60234e+08	1.13495e+08	1.25516e+08	1.1719e+08	1.51091e+08	1.14953e+08	1.88685e+08	1.24802e+08	2.08926e+08	2.25813e+08	2.28205e+08	2.01734e+08	1.1102e+08	9.63029e+07	1.48831e+08	1.00669e+08	2.84434e+08	2.43956e+08	1.29236e+08	1.13042e+08	1.17357e+06
4-Undecylbenzenesulfonic acid	C17 H28 O3 S	14.29	0.00041	1.3	312.176	312.176	1.317	1	2.73373e+08	1	0				4	8	7	DDA for preferred ion	6.53918e+07	5.31408e+07	8.75862e+07	7.72378e+07	7.82754e+07	6.74198e+07	7.38077e+07	6.57725e+07	1.11731e+08	9.95658e+07	1.51725e+08	1.47558e+08	1.38911e+08	1.17064e+08	1.25084e+08	9.31309e+07	1.97822e+08	1.28054e+08	1.99261e+08	1.98913e+08	2.06505e+08	1.84251e+08	1.3433e+08	1.27577e+08	1.75697e+08	1.16259e+08	2.72622e+08	2.295e+08	1.40239e+08	1.25442e+08	880464
Hexose	C6 H12 O6	70	-0.00071	-3.92	180.063	180.063	4.232	1	2.69967e+08	100	0				4	18	3	DDA for preferred ion	1.45588e+08	1.11663e+08	1.70842e+08	1.38405e+08	9.95589e+07	9.30385e+07	9.22916e+07	7.77193e+07	1.61647e+08	1.48425e+08	1.21834e+08	2.02517e+06	3.05574e+06	1.03367e+08	2.79665e+06	2.30001e+06	1.37238e+08	8.24341e+07	7.25701e+07	7.22322e+07	1.61881e+08	3.26522e+08	6.66668e+06	5.84904e+06	2.28261e+08	1.08634e+08	1.00106e+08	4.36699e+06	8.02939e+07	9.06602e+07	61753.1
L-(-)-Threonine	C4 H9 N O3	37.5	-0.00111	-9.29	119.058	119.057	7.284	0.128	2.62948e+08	16	0				4	1	1	DDA for preferred ion	1.42898e+08	1.23966e+08	1.6143e+08	1.56123e+08	1.58618e+08	1.52187e+08	1.50853e+08	1.52182e+08	1.58153e+08	1.53419e+08	8.25232e+07	6.61933e+07	1.35307e+08	1.30218e+08	1.32178e+08	1.2443e+08	1.30163e+08	1.21666e+08	1.37202e+08	1.38589e+08	1.98889e+08	1.91859e+08	1.27575e+08	1.24968e+08	2.62327e+08	2.0431e+08	1.59882e+08	1.60127e+08	2.06468e+08	1.87659e+08	191374
Butobarbital	C10 H16 N2 O3	13.33	-0.00026	-1.21	212.116	212.116	1.379	0.146	2.55717e+08	3	0				4	6	2	DDA for preferred ion	8.93432e+07	7.38474e+07	1.28445e+08	1.14245e+08	6.78067e+07	6.43103e+07	1.04128e+08	9.45172e+07	2.70153e+06	3.2993e+06	2.3082e+08	2.01708e+08	1.07617e+08	9.61413e+07	1.33406e+08	1.00877e+08	1.7411e+08	1.27336e+08	1.46023e+08	1.48482e+08	2.42262e+08	2.16455e+08	1.75305e+08	1.58469e+08	2.13903e+08	1.4452e+08	1.71362e+08	1.54146e+08	1.03059e+08	9.08892e+07	857118
Pyruvic acid	C3 H4 O3	15.38	-0.00125	-14.19	88.016	88.0148	2.819	0.157	2.33383e+08	0	2	93.8	9.7		4	8	7	DDA for preferred ion	3.28628e+07	1.74013e+07	3.34968e+07	2.82017e+07	6.23196e+07	5.55111e+07	6.11839e+07	5.42828e+07	2.79586e+07	2.07933e+07	4.44913e+07	3.89995e+07	1.14326e+08	9.94913e+07	7.46782e+07	5.50378e+07	9.66379e+07	5.66441e+07	1.48586e+08	1.54838e+08	1.58005e+08	1.56961e+08	1.11409e+08	1.06387e+08	2.02681e+08	1.2518e+08	1.02116e+08	9.26493e+07	5.2473e+07	4.25846e+07	484514
DL-Tryptophan	C11 H12 N2 O2	40	-0.0004	-1.97	204.09	204.089	4.228	1	2.31269e+08	12	4	95.9	91.1		4	4	4	DDA for preferred ion	1.18662e+08	1.08984e+08	1.09195e+08	1.18697e+08	1.03648e+08	6.52679e+07	8.72042e+07	8.88438e+07	1.82026e+08	1.9852e+08	9.89741e+07	1.01942e+08	8.25108e+07	9.45971e+07	1.14571e+08	1.24586e+08	8.69462e+07	1.17469e+08	1.13932e+08	1.09654e+08	2.2765e+08	2.33643e+08	1.30231e+08	1.34915e+08	1.51088e+08	1.45103e+08	1.44401e+08	1.50636e+08	1.33423e+08	1.18803e+08	374891
1,5-anhydroglucitol	C6 H12 O5	52.94	-0.00021	-1.28	164.068	164.068	3.327	1	2.31044e+08	48	2			61.3	4	1	1	DDA for preferred ion	8.38672e+07	6.66294e+07	1.26858e+08	1.07651e+08	8.30399e+07	8.21965e+07	9.2078e+07	8.1125e+07	1.81807e+08	1.52735e+08	1.69304e+08	1.53726e+08	1.17964e+08	1.0521e+08	1.57845e+08	1.33301e+08	1.2212e+08	8.12072e+07	1.53309e+08	1.50176e+08	1.83076e+08	1.59426e+08	1.43212e+08	1.25913e+08	2.31738e+08	1.593e+08	1.94789e+08	1.60743e+08	1.00389e+08	9.30624e+07	246256
L-Iditol	C6 H14 O6	62.5	-0.00058	-3.2	182.079	182.078	5.062	1	2.21482e+08	11	2	76.5	51.9		4	10	10	DDA for preferred ion	7.9488e+07	7.2174e+07	2.21746e+08	1.89678e+08	1.05537e+08	1.03237e+08	9.61285e+07	8.65739e+07	1.09548e+08	7.84224e+07	1.09212e+08	9.34286e+07	9.27623e+07	7.73648e+07	5.67572e+07	2.24995e+07	1.01632e+08	7.13318e+07	4.4284e+07	4.8015e+07	1.91361e+08	1.66946e+08	9.46353e+07	7.22073e+07	6.7016e+07	3.66138e+07	7.25773e+07	5.72111e+07	9.03354e+07	8.29126e+07	158762
THREONIC ACID, L-	C4 H8 O5	76.92	-0.00095	-7.01	136.037	136.036	8.042	0.142	2.13229e+08	4	0				4	12	10	DDA for preferred ion	1.98964e+08	1.70485e+08	1.65184e+08	7.12169e+07	1.01876e+08	7.38309e+07	7.74697e+07	6.58724e+07	6.78835e+07	7.27227e+07	1.04385e+08	6.35805e+07	1.00172e+08	8.50418e+07	1.1887e+08	1.04892e+08	7.07502e+07	6.59012e+07	8.75861e+07	1.25637e+08	1.3043e+08	1.14481e+08	9.10997e+07	8.71412e+07	1.37719e+08	1.78383e+08	8.2946e+07	1.06197e+08	1.41778e+08	9.38302e+07	274509
4-phenolsulfonic acid	C6 H6 O4 S	26.67	-0.00074	-4.24	173.999	173.998	1.394	1	2.12039e+08	2	0				4	7	5	DDA for preferred ion	5.42697e+06	5.02912e+06	1.38602e+07	1.26738e+07	5.37767e+07	5.4253e+07	3.9585e+07	4.08897e+07	2.3582e+07	2.45762e+07	4.12818e+07	3.76962e+07	3.86704e+06	3.57664e+06	1.92824e+07	1.93432e+07	6.59891e+07	6.01954e+07	2.02896e+07	2.02042e+07	2.01046e+08	1.98978e+08	1.84523e+08	2.01223e+08	1.87131e+08	1.77408e+08	1.12624e+08	1.05324e+08	1.39327e+08	1.29198e+08	139012
Dodecyl sulfate	C12 H26 O4 S	37.5	0.00019	0.71	266.155	266.155	1.308	1	2.06703e+08	1	2	99.4	86.9		4	9	6	DDA for preferred ion	3.72545e+07	3.47587e+07	6.93689e+07	6.26067e+07	6.70397e+07	5.30603e+07	6.49952e+07	5.35715e+07	8.6696e+07	7.46416e+07	1.97329e+08	1.79943e+08	1.44425e+08	1.18988e+08	1.74907e+08	1.76933e+08	2.01203e+08	1.4434e+08	1.81462e+08	1.88838e+08	1.12388e+08	1.0144e+08	6.49683e+07	5.7609e+07	1.53098e+08	9.45024e+07	1.5393e+08	1.32518e+08	1.59083e+08	1.52113e+08	2.08792e+06
DL-Lactic Acid	C3 H6 O3	25	-0.00032	-3.59	90.0317	90.0314	4.588	0.111	1.96351e+08	13	0				4	16	4	DDA for other ion	1.50819e+08	1.1531e+08	1.80351e+08	1.47057e+08	1.06701e+08	9.83754e+07	1.03952e+08	8.67946e+07	1.72383e+08	1.57369e+08	1.27035e+08	1.05173e+08	1.21324e+08	1.08626e+08	1.33546e+08	1.01571e+08	1.48128e+08	8.74957e+07	7.99571e+07	7.96672e+07	1.75422e+08	1.48088e+08	1.29123e+08	1.09815e+08	1.23712e+08	8.72938e+07	1.08038e+08	1.12562e+08	8.59094e+07	9.45745e+07	194716
4-Hydroxy-2-oxoheptanedioic acid	C7 H10 O6	50	-0.00056	-2.96	190.048	190.047	4.637	1	1.93991e+08	8	0				4	15	6	DDA for preferred ion	9.64337e+07	8.24466e+07	1.21344e+08	1.09329e+08	2.54299e+07	1.89165e+07	8.72161e+07	7.93854e+07	1.05558e+08	1.11075e+08	9.91314e+07	9.53225e+07	1.06271e+08	9.81636e+07	7.93461e+07	6.4404e+07	1.11409e+08	8.22328e+07	9.96574e+07	9.8528e+07	1.65676e+08	1.70523e+08	1.1685e+08	1.0659e+08	1.64373e+08	1.02288e+08	9.76938e+07	1.01139e+08	8.48866e+07	7.67857e+07	11463.6
pro-cys	C8 H14 N2 O3 S	13.33	-0.00023	-1.03	218.073	218.072	2.76	1	1.83743e+08	2	0				4	2	1	DDA for preferred ion	1.92648e+07	1.59919e+07	2.71196e+07	2.50841e+07	2.08852e+07	1.81047e+07	3.39409e+07	2.68105e+07	3.03924e+07	2.83319e+07	1.81424e+08	1.47244e+08	1.38358e+08	1.17567e+08	1.07955e+08	8.31138e+07	1.51313e+08	1.07302e+08	9.26992e+07	9.51004e+07	3.54774e+07	2.94017e+07	3.54158e+07	2.77927e+07	2.65514e+07	1.60992e+07	2.68894e+07	2.41444e+07	2.18723e+07	1.77636e+07	54030.7
DL-Lysine	C6 H14 N2 O2	33.33	-0.00089	-6.11	146.106	146.105	12.749	1	1.72265e+08	10	0				4	5	4	DDA for preferred ion	7.31155e+07	5.56473e+07	4.77967e+07	3.57786e+07	4.74626e+07	4.18574e+07	7.61273e+07	7.1497e+07	3.23386e+07	2.59708e+07	7.53037e+07	6.34971e+07	8.71819e+07	8.32569e+07	7.45479e+07	6.28122e+07	6.9629e+07	4.205e+07	1.68136e+08	1.40247e+08	8.01747e+07	7.70642e+07	6.64253e+07	6.21874e+07	1.35693e+08	7.38844e+07	6.585e+07	5.562e+07	8.79246e+07	6.91567e+07	145671
Hydrochlorothiazide	C7 H8 Cl N3 O4 S2	24	0.00029	0.99	296.964	296.965	1.419	1	1.62999e+08	1	1	97.6	97.1		4	9	4	DDA for preferred ion	328605	303914	462810	438324	327729	308881	421471	383013	363517	592263	722784	578919	1.5484e+08	1.47759e+08	500258	400523	666620	522782	502556	727644	2.98538e+06	3.69819e+06	1.92931e+06	2.08595e+06	7.91403e+06	7.07282e+06	993860	712656	426219	365162	183848
N-Undecanoylglycine	C13 H25 N O3	17.65	5e-05	0.23	243.183	243.184	1.902	0.094	1.55745e+08	1	0				4	3	2	DDA for preferred ion	1.51819e+08	1.23024e+08	1.95755e+07	1.63967e+07	1.20771e+08	1.08393e+08	1.16752e+08	1.06365e+08	6.8601e+07	5.85624e+07	1.05893e+07	9.11062e+06	3.78566e+07	3.2414e+07	4.49662e+07	3.46996e+07	3.84449e+07	2.51757e+07	3.12839e+07	3.04171e+07	1.26356e+08	1.11439e+08	1.28663e+08	1.10759e+08	3.37646e+07	2.22118e+07	2.45546e+07	2.12872e+07	2.51495e+07	2.23849e+07	1.33807e+06
L-Iditol	C6 H14 O6	82.61	-0.00235	-12.9	182.079	182.077	5.053	1	1.54664e+08	0	2	79.9	54.1		4	4	4	DDA for preferred ion	5.74408e+07	5.12021e+07	1.54321e+08	1.30525e+08	8.47148e+07	7.55143e+07	6.1832e+07	5.29638e+07	8.23473e+07	6.03598e+07	6.04086e+07	4.96539e+07	6.1465e+07	5.32467e+07	4.21131e+07	1.6747e+07	6.53221e+07	3.95939e+07	2.84216e+07	3.40574e+07	1.448e+08	1.2968e+08	6.78558e+07	5.38398e+07	4.95471e+07	3.06333e+07	4.54769e+07	4.04589e+07	7.06535e+07	6.26304e+07	92605
QV1MVO1R	C10 H11 N O4	16.67	0	0	209.069	209.069	4.176	1	1.53961e+08	6	0				4	15	14	DDA for preferred ion	7.3382e+07	5.59251e+07	1.54836e+08	1.14298e+08	5.8377e+07	4.14683e+07	7.07394e+07	7.32094e+07	4.63985e+07	6.42388e+07	6.21463e+07	9.64788e+07	7.94688e+07	1.03865e+08	7.17918e+07	6.14678e+07	7.8726e+07	7.30759e+07	1.14157e+08	1.10439e+08	1.05914e+08	6.72866e+07	1.14532e+08	1.0942e+08	9.70135e+07	4.15436e+07	6.21345e+07	5.62478e+07	7.61553e+07	4.60477e+07	1.33182e+07
stilben-4-ol	C14 H12 O	12.5	-0.0007	-3.57	196.089	196.088	1.978	1	1.46237e+08	2	0				4	12	8	DDA for preferred ion	7.5936e+07	6.08143e+07	1.12616e+08	9.53043e+07	7.54725e+07	7.08775e+07	1.17363e+08	1.0702e+08	1.06831e+08	9.55229e+07	1.3659e+08	1.14413e+08	1.26594e+08	1.0672e+08	1.25199e+08	9.42621e+07	1.30487e+08	9.00001e+07	1.28415e+08	1.2238e+08	1.1191e+08	8.8455e+07	1.17208e+08	9.88397e+07	1.23477e+08	8.33438e+07	1.18239e+08	9.90518e+07	6.73944e+07	6.40517e+07	27873.5
L-(+)-Tartaric acid	C4 H6 O6	57.14	-0.00084	-5.59	150.016	150.016	14.105	1	1.44113e+08	4	4	94.4	75.2		4	18	8	DDA for preferred ion	4.25511e+07	2.68092e+07	3.70633e+07	2.62385e+07	1.50651e+07	1.38985e+07	3.77885e+07	3.39784e+07	2.80328e+07	2.64195e+07	8.40364e+06	9.71511e+06	1.14536e+07	1.24642e+07	1.581e+07	8.75774e+06	9.10196e+06	5.62806e+06	1.64252e+07	1.51622e+07	7.6873e+07	7.82351e+07	2.92289e+07	2.45143e+07	1.06964e+08	4.96537e+07	2.74163e+07	2.56354e+07	1.43591e+08	1.23666e+08	1.47814e+06
Methyl bisulfate	C H4 O4 S	25	-0.0011	-9.81	111.983	111.982	1.961	1	1.41406e+08	2	0				4	9	8	DDA for preferred ion	4.46163e+06	3.64524e+06	2.88082e+07	2.52354e+07	7.74619e+06	6.32065e+06	7.8023e+07	7.45873e+07	1.62918e+07	1.39477e+07	1.45749e+08	1.25597e+08	4.23309e+07	3.79448e+07	2.77017e+07	2.25234e+07	6.37084e+07	4.73655e+07	5.36349e+07	5.55849e+07	1.66666e+07	1.4904e+07	6.94672e+06	6.35855e+06	7.74916e+07	5.72422e+07	8.30521e+06	7.42299e+06	1.23409e+08	1.00573e+08	91398.6
Phenanthrene	C14 H10	14.29	-0.0007	-3.91	178.078	178.078	1.98	0.106	1.4077e+08	3	0				4	13	8	DDA for preferred ion	7.26713e+07	5.80075e+07	1.08003e+08	9.11036e+07	7.20386e+07	6.73249e+07	1.12666e+08	1.02868e+08	1.01797e+08	9.11996e+07	1.31615e+08	1.10053e+08	1.21421e+08	1.0255e+08	1.20706e+08	9.02587e+07	1.25137e+08	8.57682e+07	1.24844e+08	1.17574e+08	1.07606e+08	8.58438e+07	1.12501e+08	9.46771e+07	1.18704e+08	7.96814e+07	1.13559e+08	9.53793e+07	6.44158e+07	6.0942e+07	14390.9
his-asp	C10 H14 N4 O5	14.81	-0.001	-3.7	270.096	270.095	5.291	0.105	1.37513e+08	4	0				4	29	29	DDA for preferred ion	1.79057e+07	1.54871e+07	1.0119e+07	8.90336e+06	1.21836e+07	1.8601e+07	2.79792e+07	2.3089e+07	4.0753e+07	1.81191e+07	2.3839e+07	2.17468e+07	1.37439e+07	1.47867e+07	4.54228e+07	3.32825e+07	9.39123e+06	8.23837e+06	2.28592e+07	1.97806e+07	1.13633e+08	1.35969e+08	3.08037e+07	2.18208e+07	9.86221e+07	5.32047e+07	7.4725e+07	3.38983e+07	3.28757e+07	1.43918e+07	42136.1
1762789	C6 H11 N O3	25	-0.0009	-6.23	145.074	145.073	3.727	1	1.29161e+08	17	0				4	5	5	DDA for preferred ion	1.6546e+07	1.09915e+07	2.09121e+07	1.77066e+07	6.91299e+07	6.52094e+07	4.83411e+07	4.29417e+07	1.57912e+07	1.30197e+07	2.7011e+07	1.95119e+07	4.79391e+07	4.43983e+07	9.47015e+07	8.04324e+07	4.14612e+07	3.26847e+07	3.96086e+07	3.31791e+07	7.324e+07	6.7656e+07	6.10303e+07	5.83149e+07	1.28527e+08	8.01532e+07	7.97999e+07	6.70611e+07	4.0595e+07	3.20852e+07	24876.9
N,N-Dihydroxy-L-valine	C5 H11 N O4	29.41	-0.00083	-5.54	149.069	149.068	2.435	1	1.26893e+08	2	0				4	4	4	DDA for preferred ion	1.66071e+06	1.28257e+06	1.58534e+06	1.41823e+06	730035	731255	1.25946e+06	1.16778e+06	1.10998e+06	987364	878584	877745	3.57969e+06	2.88299e+06	1.1259e+06	932064	1.13538e+06	820680	1.52841e+06	1.90564e+06	4.14849e+06	3.80417e+06	1.06187e+06	993441	906192	691043	1.26913e+08	1.09888e+08	980148	778885	163273
Phenindione	C15 H10 O2	11.11	-0.00024	-1.07	222.068	222.068	2.356	0.106	1.16831e+08	7	0				4	11	9	DDA for preferred ion	5.77191e+07	4.74665e+07	1.17667e+08	9.93525e+07	4.5727e+07	4.27726e+07	9.95898e+07	1.06308e+08	8.35449e+07	8.1411e+07	1.05343e+08	9.59946e+07	9.332e+07	9.02244e+07	7.76919e+07	6.42079e+07	1.05256e+08	7.95471e+07	1.07497e+08	9.07534e+07	5.42617e+07	4.73434e+07	8.59885e+07	6.99362e+07	5.80583e+07	4.0178e+07	7.25647e+07	6.88888e+07	5.43495e+07	4.06531e+07	27109.5
Adrenic acid	C22 H36 O2	33.33	0.00051	1.54	332.272	332.272	1.357	1	1.12624e+08	8	3	85.1	9.3		4	10	2	DDA for preferred ion	6.15421e+07	5.64344e+07	7.9816e+07	6.92425e+07	5.4449e+07	4.70509e+07	6.98535e+07	7.09746e+07	1.23e+08	1.13574e+08	3.56117e+07	3.11048e+07	4.70754e+07	3.84134e+07	7.06727e+07	6.45521e+07	6.07597e+07	4.87257e+07	4.88788e+07	4.94678e+07	6.96288e+07	6.13172e+07	5.29262e+07	4.93342e+07	5.64405e+07	4.62226e+07	6.36983e+07	5.53809e+07	3.89246e+07	3.5913e+07	250822
N-Undecanoylglycine	C13 H25 N O3	14.29	-2e-05	-0.09	243.183	243.183	1.278	0.094	1.12324e+08	1	0				4	6	3	DDA for preferred ion	6.97141e+07	6.01129e+07	9.75486e+06	9.70912e+06	9.73285e+07	8.84629e+07	1.17099e+08	9.69813e+07	7.2544e+07	6.00281e+07	6.42671e+06	7.70467e+06	5.33908e+07	3.67975e+07	5.7985e+07	4.66946e+07	4.26326e+07	3.58839e+07	4.92292e+07	5.16817e+07	9.55483e+07	7.99935e+07	8.18038e+07	5.21753e+07	8.74896e+06	6.6783e+06	4.17941e+06	4.88978e+06	5.08043e+06	5.83829e+06	2.45404e+06
(2R)-2,3-Dihydroxypropanoic acid	C3 H6 O4	80	-0.00114	-10.77	106.027	106.025	6.637	1	1.08054e+08	0	1	82.5	9.1		4	25	24	DDA for preferred ion	1.30538e+07	7.84384e+06	3.08723e+07	3.56203e+07	2.03078e+07	2.50276e+07	4.38773e+07	4.79097e+07	3.56269e+07	3.16113e+07	2.9218e+07	2.06815e+07	4.36109e+07	2.78582e+07	4.05016e+07	2.44249e+07	3.32073e+07	1.93339e+07	4.23796e+07	4.05483e+07	3.43354e+07	2.7697e+07	6.82751e+07	5.26011e+07	4.68427e+07	3.02206e+07	6.92965e+07	6.76507e+07	3.44073e+07	3.02568e+07	28608.1
S-Allyl-L-cysteine	C6 H11 N O2 S	16.67	-0.00079	-4.92	161.051	161.05	2.634	1	1.04739e+08	5	0				4	4	3	DDA for preferred ion	1.1448e+07	9.16198e+06	2.57282e+07	1.72971e+07	1.65191e+07	1.25819e+07	3.27452e+07	2.86834e+07	2.70063e+07	2.6594e+07	8.20871e+07	7.03319e+07	7.18546e+07	5.88187e+07	1.04049e+08	6.93863e+07	8.20409e+07	5.38518e+07	1.06401e+08	1.00402e+08	4.72161e+07	3.88004e+07	3.27738e+07	2.55957e+07	3.77089e+07	2.24842e+07	2.2949e+07	2.00443e+07	1.26271e+07	9.97089e+06	18143.6
N-Acetylalanine	C5 H9 N O3	48.48	-0.00102	-7.75	131.058	131.057	7.133	1	1.04277e+08	20	5	81.1	34.1		4	2	2	DDA for preferred ion	4.23296e+07	3.19459e+07	3.75688e+07	3.59834e+07	6.26704e+07	5.47005e+07	5.6608e+07	4.80902e+07	4.26457e+07	3.35187e+07	2.09697e+07	1.71314e+07	6.54999e+07	4.86721e+07	3.88663e+07	2.68261e+07	5.17187e+07	3.14061e+07	5.47702e+07	5.26554e+07	9.14583e+07	6.50723e+07	5.47113e+07	4.53548e+07	1.03852e+08	6.12461e+07	7.84136e+07	6.59052e+07	7.06296e+07	5.84789e+07	37553
sulfoacetaldehyde	C2 H4 O4 S	46.15	-0.00104	-8.36	123.983	123.982	2.433	1	9.93838e+07	1	0				4	11	4	DDA for preferred ion	3.31913e+07	1.98919e+07	1.8293e+07	1.81637e+07	3.26081e+07	3.52473e+07	2.29553e+07	2.13877e+07	1.91837e+07	2.74501e+07	2.62494e+07	2.96712e+07	3.78738e+07	3.99317e+07	3.23173e+07	2.87874e+07	2.9599e+07	2.07574e+07	4.0453e+07	4.13131e+07	2.82648e+07	2.74548e+07	2.55236e+07	2.48721e+07	4.1644e+07	3.09983e+07	4.01647e+07	3.13404e+07	6.44463e+07	6.57342e+07	1.25042e+06
N-Ethylglycine	C4 H9 N O2	20	-0.00116	-11.28	103.063	103.062	6.401	1	9.49136e+07	0	6	98.8	9.9		4	16	7	DDA for preferred ion	2.28303e+07	2.14959e+07	2.27802e+07	1.82966e+07	4.39755e+07	4.01435e+07	4.35484e+07	3.74347e+07	2.92153e+07	2.5837e+07	1.88455e+07	1.66485e+07	4.22903e+07	3.58786e+07	9.70537e+07	7.6849e+07	3.47813e+07	2.65555e+07	6.70136e+07	6.28215e+07	6.20392e+07	5.2708e+07	4.53136e+07	3.59628e+07	8.40204e+07	6.78906e+07	5.76981e+07	4.96804e+07	2.60708e+07	2.29437e+07	26293.2
N-Methyl-<scp>D</scp>-aspartic acid	C5 H9 N O4	33.33	-0.00091	-6.21	147.053	147.052	10.145	0.11	9.47045e+07	16	0				4	16	8	DDA for preferred ion	2.30832e+07	5.66652e+07	2.3013e+07	1.75714e+06	8.72075e+07	6.61304e+07	2.91183e+06	3.6378e+06	3.61232e+06	1.89899e+06	2.00166e+06	4.44513e+06	4.209e+06	1.89388e+07	2.37479e+07	1.15233e+07	3.59076e+06	1.60749e+07	3.67453e+07	5.29672e+06	2.75332e+07	3.47306e+07	2.26503e+07	4.34381e+06	6.43604e+07	3.96385e+07	2.08948e+07	1.83963e+07	7.40336e+07	9.55988e+07	20452.3
Mesaconic acid	C5 H6 O4	21.74	-0.00105	-8.05	130.027	130.026	2.807	0.157	9.45166e+07	11	0				4	10	9	DDA for preferred ion	2.04987e+07	7.77132e+06	5.19755e+07	8.87851e+07	3.93005e+07	2.87755e+07	6.27955e+07	5.35812e+07	6.41189e+07	7.96108e+07	4.02807e+07	3.85911e+07	5.28059e+07	4.53468e+07	7.12638e+07	2.79303e+07	5.2745e+07	3.89447e+07	7.23054e+07	5.43424e+07	7.88161e+07	4.00178e+07	6.10586e+07	5.81877e+07	9.31743e+07	5.74496e+07	7.786e+07	5.83731e+07	6.53466e+07	6.37477e+07	421565
3-Methylhistidine	C7 H11 N3 O2	28.57	-0.00074	-4.38	169.085	169.084	8.547	1	9.42034e+07	8	3	85	9.2		4	14	9	DDA for preferred ion	2.73893e+07	2.19809e+07	2.6083e+07	1.97004e+07	4.11952e+07	2.93839e+07	3.96363e+07	3.24482e+07	6.03412e+07	4.83516e+07	3.59365e+07	4.50921e+07	7.50686e+07	6.18166e+07	5.0195e+07	5.87465e+07	4.1155e+07	3.27317e+07	7.1596e+07	6.01544e+07	1.05319e+08	9.41192e+07	6.33152e+07	4.31255e+07	6.8223e+07	4.33527e+07	5.67155e+07	4.74368e+07	5.60545e+07	2.90482e+07	53888.3
9-Oxononanoic acid	C9 H16 O3	37.04	-0.00069	-4	172.11	172.109	2.026	0.123	9.40026e+07	10	14			64.7	4	41	40	DDA for preferred ion	1.77539e+07	1.3026e+07	1.33376e+07	1.27528e+07	3.04876e+07	2.5796e+07	2.26805e+07	2.05795e+07	1.51503e+07	1.53683e+07	1.3139e+07	1.96395e+07	1.59685e+07	1.35479e+07	1.4632e+07	1.10124e+07	1.31194e+07	8.00215e+06	1.24956e+07	1.15524e+07	8.48752e+07	7.40067e+07	2.49215e+07	2.19987e+07	9.23609e+07	5.62844e+07	4.53188e+07	4.05056e+07	2.75544e+07	2.20632e+07	6.67189e+06
Levulinic acid	C5 H8 O3	30.77	-0.0011	-9.52	116.047	116.046	3.569	1	9.11087e+07	15	1	80.2	33.5		4	5	4	DDA for preferred ion	1.30714e+07	1.12785e+07	9.13478e+06	8.65392e+06	3.80091e+07	3.25943e+07	2.5658e+07	2.53238e+07	1.33614e+07	1.24583e+07	9.41159e+06	8.76431e+06	2.84209e+07	2.78631e+07	2.52072e+07	2.52751e+07	2.31211e+07	1.83449e+07	1.42192e+07	1.44146e+07	6.64376e+07	6.03836e+07	4.14929e+07	4.28248e+07	9.17056e+07	7.55636e+07	6.01255e+07	5.49464e+07	2.87632e+07	2.79226e+07	6.76513e+06
2-Amino-6-(1,2,3-trihydroxypropyl)-7,8-dihydro-4(1H)-pteridinone	C9 H13 N5 O4	20	-0.00114	-4.45	255.097	255.096	7.851	1	9.10422e+07	5	0				4	5	3	DDA for preferred ion	8.63736e+07	6.78917e+07	5.96135e+07	4.97308e+07	8.97783e+07	7.59298e+07	5.04621e+07	4.42461e+07	6.66411e+07	5.11895e+07	5.64906e+07	4.8528e+07	6.49253e+07	5.56149e+07	5.12523e+07	3.96623e+07	5.44265e+07	3.5655e+07	5.72168e+07	4.68794e+07	6.02264e+07	5.77999e+07	5.95221e+07	5.16949e+07	4.97316e+07	2.85836e+07	5.02375e+07	4.7933e+07	8.2752e+07	7.4308e+07	20884.3
L-(-)-Asparagine	C4 H8 N2 O3	48.72	-0.00099	-7.47	132.053	132.053	8.098	0.121	8.81293e+07	8	0				4	8	3	DDA for preferred ion	8.33564e+07	7.06004e+07	6.36445e+07	5.23709e+07	6.04815e+07	5.80175e+07	5.23792e+07	4.32747e+07	6.25307e+07	5.6008e+07	3.73721e+07	1.95488e+07	5.66573e+07	4.85417e+07	3.78781e+07	2.79134e+07	5.07344e+07	3.30846e+07	4.31496e+07	4.11925e+07	7.73909e+07	7.15608e+07	5.00705e+07	4.69747e+07	5.46718e+07	3.97314e+07	5.47319e+07	4.9839e+07	7.05959e+07	5.52276e+07	274209
Sulfosalicylic Acid	C7 H6 O6 S	16.13	-0.00033	-1.52	217.989	217.988	6.14	1	8.28697e+07	3	0				4	12	10	DDA for preferred ion	7.22985e+06	5.51489e+06	1.62488e+07	1.26032e+07	3.88836e+06	2.97834e+06	7.72438e+06	7.32106e+06	1.21639e+07	1.12569e+07	4.60698e+06	3.42605e+06	3.11693e+06	3.41857e+06	5.13245e+06	3.69016e+06	4.50327e+06	2.58747e+06	5.61864e+06	6.03018e+06	7.67048e+07	6.26964e+07	1.40048e+07	1.01282e+07	3.00733e+07	1.74673e+07	2.83143e+07	2.44269e+07	1.42085e+07	1.03644e+07	18696.9
DL-Lactic Acid	C3 H6 O3	66.67	-0.00132	-14.7	90.0317	90.0304	2.368	1	8.22506e+07	0	2	97	9.8		4	19	7	DDA for preferred ion	1.7132e+07	1.29189e+07	8.39519e+07	8.0508e+07	1.31501e+07	1.28502e+07	5.55508e+07	4.78919e+07	5.47352e+07	4.19497e+07	3.2917e+07	2.97167e+07	1.86018e+07	1.61944e+07	1.47042e+07	1.08894e+07	1.13545e+07	8.86873e+06	7.58368e+06	8.60457e+06	2.52615e+07	2.58706e+07	6.59253e+07	6.25142e+07	5.27209e+07	3.35904e+07	4.7259e+07	4.36541e+07	5.26505e+07	4.97798e+07	16427.3
Guanidinoethyl Sulfonate	C3 H9 N3 O3 S	31.25	-0.00076	-4.55	167.036	167.036	5.825	1	7.9335e+07	2	0				4	4	3	DDA for preferred ion	5.22108e+07	4.28661e+07	3.69405e+07	3.1772e+07	2.53114e+07	2.36684e+07	3.71437e+07	3.24403e+07	4.19884e+07	3.45895e+07	6.37287e+07	5.29493e+07	8.10858e+07	6.92846e+07	5.67367e+07	4.11207e+07	4.83921e+07	3.01649e+07	3.61017e+07	3.62764e+07	5.24702e+07	4.43329e+07	6.20125e+07	4.41292e+07	6.79537e+07	4.28684e+07	6.50696e+07	5.45803e+07	4.70411e+07	3.84796e+07	19951.3
Acrylic acid	C3 H4 O2	25	-0.00113	-15.64	72.0211	72.02	2.364	1	7.74362e+07	0	1	87.2	9.4		4	35	23	DDA for preferred ion	1.68044e+07	1.32165e+07	7.9643e+07	6.74593e+07	1.74904e+07	1.61507e+07	5.79368e+07	5.13394e+07	6.50418e+07	4.94088e+07	3.44809e+07	2.71983e+07	1.82449e+07	1.64283e+07	1.79829e+07	1.36381e+07	1.68041e+07	1.00435e+07	1.2746e+07	8.90257e+06	2.57066e+07	2.42342e+07	6.24992e+07	5.28409e+07	5.69026e+07	3.58025e+07	5.22718e+07	4.39208e+07	4.75842e+07	4.3503e+07	95886.5
afegostat	C6 H13 N O3	20	-0.00097	-6.61	147.09	147.089	7.693	1	7.72097e+07	10	0				4	5	3	DDA for preferred ion	6.72016e+07	5.17876e+07	7.75672e+07	6.23316e+07	4.55723e+07	3.81474e+07	5.02471e+07	4.42424e+07	5.90825e+07	6.0459e+07	6.55941e+07	5.54852e+07	5.02433e+07	3.83734e+07	4.08733e+07	2.57641e+07	5.86964e+07	3.86039e+07	4.90299e+07	4.99703e+07	3.82238e+07	3.3562e+07	4.02249e+07	3.53865e+07	3.1194e+07	1.86311e+07	3.54019e+07	3.12335e+07	2.42429e+07	2.32274e+07	40926
D-Alanyl-D-alanine	C6 H12 N2 O3	14.29	-0.00086	-5.36	160.085	160.084	8.073	1	7.51683e+07	9	0				4	2	2	DDA for preferred ion	4.53058e+06	3.59071e+06	6.11535e+06	4.7985e+06	1.35624e+07	1.19379e+07	1.06733e+07	9.64023e+06	6.70508e+06	4.9856e+06	1.46847e+07	1.16823e+07	1.50517e+07	1.30268e+07	7.5285e+07	5.21499e+07	1.17854e+07	7.4344e+06	3.34331e+07	3.35237e+07	4.98587e+07	3.95323e+07	1.76496e+07	1.51181e+07	6.4631e+07	3.65706e+07	2.22281e+07	1.9021e+07	1.19221e+07	1.04356e+07	18063.4
Phenyl D-glucopyranosiduronic acid	C12 H14 O7	64.52	0.00034	1.27	270.074	270.074	4.291	1	6.9304e+07	2	0				4	4	4	DDA for preferred ion	1.51672e+06	568067	5.13978e+06	3.94489e+06	6.40086e+06	4.57294e+06	7.17995e+06	7.46359e+06	5.31198e+06	3.69652e+06	1.35173e+07	1.00139e+07	1.26354e+06	986709	1.08873e+07	6.5552e+06	1.97688e+07	1.24083e+07	4.40714e+06	4.11346e+06	6.87639e+07	5.69835e+07	5.94673e+07	4.79957e+07	3.00893e+07	1.08362e+07	1.92779e+07	1.54443e+07	2.03553e+07	1.34924e+07	31814.7
N-Acetylnorvaline	C7 H13 N O3	34.48	-0.00084	-5.28	159.09	159.089	2.965	1	6.89162e+07	18	0				4	10	5	DDA for preferred ion	1.02177e+07	8.11005e+06	1.05724e+07	9.18389e+06	1.96998e+07	1.72037e+07	1.29921e+07	7.89693e+06	1.20207e+07	1.0182e+07	7.80815e+06	6.86573e+06	1.30007e+07	1.12764e+07	2.80695e+07	1.96771e+07	1.44948e+07	8.4086e+06	1.25677e+07	1.28667e+07	4.03649e+07	3.37492e+07	4.06674e+07	3.26064e+07	6.74987e+07	4.23288e+07	3.86444e+07	3.4091e+07	2.64885e+07	2.21123e+07	49438.5
Bicine	C6 H13 N O4	11.76	-0.00053	-3.22	163.084	163.084	2.233	1	6.82724e+07	11	0				4	5	5	DDA for preferred ion	248773	238793	233363	218366	201624	188391	227816	214302	244691	292887	224118	205356	893116	979055	253914	208767	257862	186614	223202	289740	1.06243e+06	830426	324653	266725	365682	298750	6.82371e+07	6.60811e+07	202654	185577	112802
Nonanoic acid	C9 H18 O2	25	-0.00083	-5.25	158.131	158.13	1.27	0.176	6.82336e+07	25	1	92.7	9.6		4	29	21	DDA for preferred ion	3.50617e+07	2.70193e+07	2.39448e+06	3.9997e+06	7.91606e+07	5.44462e+07	7.6962e+07	7.72324e+07	4.35627e+07	4.04449e+07	1.70126e+06	2.79155e+06	2.32889e+07	2.75035e+07	1.25037e+07	2.62829e+07	8.04709e+06	2.15372e+07	2.38919e+07	2.74998e+07	4.50403e+07	2.79637e+07	3.16052e+07	2.64894e+07	2.13522e+06	4.97973e+06	2.58534e+06	1.66153e+06	3.17638e+06	582671	1.6404e+06
Oxalosuccinic acid	C6 H6 O7	26.92	-0.00059	-3.09	190.011	190.011	2.357	1	6.7719e+07	1	0				3	23	12	DDA for preferred ion	1.55686e+07	1.1449e+07	4.88598e+07	4.22258e+07	1.73188e+07	1.59846e+07	3.84153e+07	3.30657e+07	4.32268e+07	3.21032e+07	2.49102e+07	2.16055e+07	1.43891e+07	1.31364e+07	1.61616e+07	1.18634e+07	9.91212e+06	6.55521e+06	8.3615e+06	8.63723e+06	2.70484e+07	2.53326e+07	5.04239e+07	4.61946e+07	6.0729e+07	4.05176e+07	4.83443e+07	4.04322e+07	4.87874e+07	4.18362e+07	16655.8
Acrylic acid	C3 H4 O2	25	-0.00076	-10.56	72.0211	72.0204	5.298	0.108	6.73988e+07	6	1	98.3	9.9		4	7	5	DDA for preferred ion	5.09765e+06	3.85225e+06	3.81475e+06	3.04688e+06	9.70562e+06	9.00983e+06	1.56034e+07	1.55513e+07	1.58251e+07	1.31309e+07	1.33727e+07	1.21528e+07	8.37763e+06	7.67322e+06	1.90088e+07	1.44986e+07	6.48226e+06	4.15165e+06	1.31723e+07	1.38228e+07	5.93459e+07	4.64162e+07	2.10155e+07	1.85075e+07	6.66713e+07	4.33601e+07	3.02642e+07	2.79334e+07	1.37959e+07	1.1648e+07	410836
Succinic acid	C4 H6 O4	40	-0.00111	-9.39	118.027	118.025	2.356	0.107	6.7147e+07	8	0				4	27	17	DDA for preferred ion	1.48017e+07	1.14043e+07	6.81461e+07	5.65517e+07	1.39616e+07	1.27529e+07	4.67327e+07	4.10559e+07	5.19789e+07	3.89204e+07	3.1466e+07	2.44029e+07	1.60885e+07	1.48842e+07	1.5295e+07	1.18911e+07	1.32119e+07	7.96627e+06	9.20109e+06	1.01766e+07	2.40308e+07	2.25616e+07	5.75013e+07	4.8461e+07	5.18244e+07	3.23761e+07	4.63947e+07	3.90695e+07	4.1328e+07	3.78646e+07	180028
2-keto-3-deoxygluconate	C6 H10 O6	12.9	-0.00069	-3.9	178.048	178.047	1.724	1	6.38493e+07	39	3			63.7	4	10	1	DDA for preferred ion	1.07514e+07	1.13891e+07	2.84101e+07	2.81182e+07	1.42445e+07	1.58462e+07	3.38393e+07	3.41573e+07	2.38522e+07	2.18042e+07	4.91337e+07	3.61783e+07	2.9717e+07	3.10752e+07	4.15477e+07	3.65272e+07	3.47306e+07	2.92729e+07	3.84928e+07	3.2305e+07	3.82704e+07	3.90412e+07	6.84939e+07	6.27866e+07	6.55292e+07	5.34031e+07	5.38643e+07	5.32389e+07	3.5602e+07	3.19145e+07	29801.4
HEPES	C8 H18 N2 O4 S	27.27	-6e-05	-0.25	238.099	238.099	7.222	1	5.74863e+07	1	0				4	6	5	DDA for preferred ion	139793	110845	131639	98982.5	4.57559e+06	3.9911e+06	517110	455634	232804	475432	1.41315e+07	1.3338e+07	9.64408e+06	9.21435e+06	1.42386e+07	1.10215e+07	7.74484e+06	6.41683e+06	5.69405e+07	5.6478e+07	5.04153e+06	4.90383e+06	218266	229297	1.48739e+06	464101	313083	300425	920983	778575	16032.2
Myristyl sulfate	C14 H30 O4 S	27.27	0.00025	0.85	294.186	294.187	1.288	1	5.66808e+07	1	1	99.6	10		4	11	8	DDA for preferred ion	1.08371e+07	9.31642e+06	1.90624e+07	1.59381e+07	2.06176e+07	1.75507e+07	1.69701e+07	1.63169e+07	2.59819e+07	2.05825e+07	5.18613e+07	4.44357e+07	2.99612e+07	2.62661e+07	3.93307e+07	3.20862e+07	5.90218e+07	3.98497e+07	3.70166e+07	4.37317e+07	2.85466e+07	2.66826e+07	1.34177e+07	1.08413e+07	4.07082e+07	2.99257e+07	4.98093e+07	4.54526e+07	5.5217e+07	4.61112e+07	513524
N-Methyl-<scp>D</scp>-aspartic acid	C5 H9 N O4	30	-0.00094	-6.36	147.053	147.052	9.456	0.11	5.61517e+07	16	0				4	12	4	DDA for preferred ion	1.55849e+07	1.19965e+07	2.80767e+06	2.82949e+06	1.5593e+07	1.51499e+07	7.7501e+06	6.59084e+06	2.31362e+06	1.98899e+06	3.55501e+06	2.95843e+06	8.03527e+06	7.18867e+06	3.33313e+06	2.7596e+06	3.4091e+06	2.54601e+06	1.04312e+07	9.67201e+06	2.62571e+07	1.91288e+07	1.19383e+07	9.9693e+06	5.77916e+07	3.86299e+07	1.42826e+07	1.33358e+07	4.1294e+07	4.04056e+07	2.04727e+06
Indoxyl sulfate	C8 H7 N O4 S	13.33	-0.0004	-1.88	213.01	213.009	1.631	1	5.58938e+07	1	0				4	11	1	DDA for preferred ion	1.22968e+07	8.8686e+06	4.77909e+07	2.67282e+07	1.21479e+07	1.17077e+07	1.34187e+07	1.09423e+07	1.47997e+07	1.69562e+07	2.31766e+07	2.56409e+07	1.13861e+07	9.73754e+06	4.7276e+06	2.90508e+06	5.68063e+06	3.48807e+06	1.26614e+07	1.29793e+07	5.00951e+07	3.36838e+07	4.143e+07	4.94535e+07	4.92647e+07	2.90704e+07	4.61822e+07	3.39902e+07	5.60377e+07	4.47642e+07	40440.5
4-(Hydroxymethyl)benzenesulfonic acid	C7 H8 O4 S	57.14	-0.00059	-3.16	188.014	188.014	1.378	1	5.33952e+07	3	0				4	6	5	DDA for preferred ion	5.05729e+06	5.18105e+06	2.65267e+07	2.59097e+07	3.32883e+06	2.99923e+06	7.44228e+06	6.54953e+06	5.24921e+07	5.24928e+07	1.34673e+07	1.24538e+07	2.69646e+07	2.80038e+07	1.92521e+06	1.12313e+06	3.18316e+06	3.06749e+06	7.66728e+06	7.92926e+06	7.69278e+06	7.91545e+06	2.78065e+06	2.73432e+06	1.15749e+07	1.09278e+07	8.39853e+06	8.28376e+06	6.24865e+06	7.83589e+06	182405
Sucrose	C12 H22 O11	68.75	0.00038	1.11	342.116	342.117	7.203	1	5.29091e+07	72	1	69.3	27		4	6	4	DDA for preferred ion	8.36951e+06	6.34821e+06	1.2814e+07	1.08018e+07	4.55759e+06	4.25452e+06	1.26923e+07	1.08633e+07	2.57006e+07	2.1509e+07	5.57425e+06	4.69916e+06	6.82372e+06	5.5445e+06	2.96444e+06	1.99123e+06	9.76579e+06	6.13115e+06	1.11776e+07	1.15751e+07	5.09328e+07	4.36568e+07	1.65861e+07	1.37866e+07	1.46549e+07	9.08664e+06	1.23879e+07	1.09945e+07	3.90605e+07	3.26536e+07	45452.6
4-ethylphenylsulfonic acid	C8 H10 O4 S	20	-0.00032	-1.58	202.03	202.03	1.351	1	5.28016e+07	2	0				4	8	3	DDA for preferred ion	541717	373500	879921	640417	1.18671e+07	1.02964e+07	803764	493015	842850	706783	1.24315e+06	871609	507669	483604	6.50019e+06	5.28973e+06	856456	663792	4.33045e+07	5.57761e+07	2.35356e+06	1.02297e+06	1.26702e+06	1.20781e+06	4.38686e+06	3.01e+06	7.55236e+06	7.54627e+06	1.13299e+07	1.00064e+07	201665
Creatine	C4 H9 N3 O2	17.86	-0.00101	-7.73	131.069	131.068	7.353	1	5.20069e+07	2	2	85.3	9.3		4	4	3	DDA for preferred ion	3.19221e+07	2.98729e+07	2.83806e+07	2.80193e+07	2.58226e+07	2.31033e+07	2.36965e+07	2.27756e+07	3.46378e+07	3.33011e+07	4.1532e+07	3.79468e+07	2.27059e+07	2.1989e+07	3.62665e+07	3.53915e+07	2.43693e+07	2.39514e+07	4.84447e+07	5.30965e+07	3.18608e+07	3.14768e+07	2.57093e+07	2.64432e+07	3.44343e+07	3.10988e+07	2.44415e+07	2.36378e+07	2.92621e+07	2.829e+07	35040.4
3,4-Dimethylbenzoic acid	C9 H10 O2	14.29	-0.00087	-5.8	150.068	150.067	2.012	1	5.10036e+07	36	1	69.1	8.5		4	3	2	DDA for preferred ion	1.42211e+07	1.07772e+07	2.68894e+07	2.23967e+07	1.67372e+07	1.60088e+07	2.9833e+07	2.92565e+07	3.13538e+07	2.30073e+07	1.41957e+07	1.09553e+07	2.80052e+07	2.49561e+07	5.08172e+07	3.58244e+07	1.88546e+07	1.04497e+07	1.87431e+07	1.81299e+07	2.17693e+07	1.8586e+07	2.94016e+07	2.4764e+07	2.56368e+07	1.57824e+07	2.07431e+07	1.7709e+07	1.52426e+07	1.35951e+07	1.06892e+06
Dihomo-?-Linolenic Acid	C20 H34 O2	38.1	0.00041	1.33	306.256	306.256	1.374	1	5.03908e+07	16	3	96.8	9.8		4	7	4	DDA for preferred ion	1.21228e+07	1.21577e+07	2.0798e+07	1.88619e+07	1.80841e+07	1.71634e+07	3.46458e+07	3.01247e+07	2.09821e+07	2.32031e+07	9.05223e+06	5.48053e+06	2.63595e+07	2.41715e+07	1.89641e+07	1.25417e+07	1.91107e+07	1.88905e+07	2.1049e+07	2.03433e+07	4.80913e+07	3.84701e+07	3.42711e+07	3.3857e+07	4.41923e+07	3.51562e+07	4.56018e+07	4.16409e+07	2.11862e+07	2.42051e+07	244281
3-Hydroxybutyric acid	C4 H8 O3	60	-0.00118	-11.34	104.047	104.046	3.558	1	5.01634e+07	0	2	72.4	8.6	70.1	4	13	11	DDA for preferred ion	3.61862e+06	3.05747e+06	8.25661e+06	6.23028e+06	9.14522e+06	1.01171e+07	7.78379e+06	9.58834e+06	1.66477e+07	1.39128e+07	5.2142e+06	4.61188e+06	5.57999e+06	4.80903e+06	1.16619e+07	7.00218e+06	4.00675e+06	2.15414e+06	1.58439e+07	1.54829e+07	4.83653e+07	5.38294e+07	1.13135e+07	1.20006e+07	3.49762e+07	2.20704e+07	2.51491e+07	1.85974e+07	1.8121e+07	1.34475e+07	373730
cystine	C6 H12 N2 O4 S2	15.38	5e-05	0.22	240.024	240.024	11.595	1	4.90546e+07	3	0				4	19	6	DDA for preferred ion	8.18953e+06	6.16863e+06	1.07274e+07	7.83665e+06	6.54512e+06	1.72449e+07	2.02562e+07	1.52835e+07	7.21585e+06	1.34016e+07	1.09378e+07	8.01539e+06	1.93977e+07	1.86292e+07	1.65853e+07	9.60005e+06	1.75278e+07	9.38702e+06	2.7855e+07	2.50386e+07	2.59349e+07	1.7227e+07	1.60756e+07	1.10897e+07	3.97954e+07	3.08939e+07	1.85286e+07	1.65326e+07	2.3361e+07	2.16031e+07	64067.2
[truncated: 188 more rows]
[truncated: 41 more columns]
