# Supplementary material for: Metabolic Responses of Normal Rat Kidneys to a High Salt Intake
Source: Function (Oxf). 2023 Jun 22;4(5):zqad031. doi: 10.1093/function/zqad031 (PMC10413938; doi:10.1093/function/zqad031)
Supplement: zqad031_Supplemental_Files [file zqad031_supplemental_files.zip › Supplementary material files/Supplement_MS2-filtered-HILICpositive_Metabolomics_Data_Final.xlsx]

## Sheet: Overview
Date: March 21, 2022
Sample Source: HILIC Positive Metabolomics Samples
Experiment Type: Discovery Metabolomics
Instrument: Thermo Q-Exactive Orbitrap coupled to a Vanquish UPLC system (QE)
Instrument Mode: HILIC Column with Positive Polarity
Internal Standards: Caffeine, 1-NAP, 9ANC
Analysis Software: Thermo Compound Discoverer 3.2.0.421
Common Terms
Features - all named and unnamed metabolites detected
FISh Coverage - Fragment Ion Search (FISh) coverage scores. FISh scoring compares the experimental fragmentation
spectra for a feature to the expected fragmentation spectra based on the structure of the feature

## Sheet: Sample Key
labels on tube
sample ID	sample information		sample type	powder weight(gram)
1	#466	cortex	frozen tissue powder	0.0159		Note: Tissue samples will have a 'Sample ID-SampleInformation' in the name for the individual normalized areas (i.e. 1-466 for the first cortex or 2-466 for the first OM). An example column name would be "Norm. Area: 20220107_Cowley3_Cortex_1_23-402_C18neg.raw (F630)", where the 23-402 is the sample identifier.
2	#466	OM	frozen tissue powder	0.0227
3	#467	cortex	frozen tissue powder	0.0353
4	#467	OM	frozen tissue powder	0.0202
5	#468	cortex	frozen tissue powder	0.0432
6	#468	OM	frozen tissue powder	0.0132
7	#469	cortex	frozen tissue powder	0.0449
8	#469	OM	frozen tissue powder	0.0294
9	#470	cortex	frozen tissue powder	0.0502
10	#470	OM	frozen tissue powder	0.0218
11	#417	cortex	frozen tissue powder	0.0425
12	#417	OM	frozen tissue powder	0.0242
13	#421	cortex	frozen tissue powder	0.081
14	#421	OM	frozen tissue powder	0.0251
15	#429	cortex	frozen tissue powder	0.0384
16	#429	OM	frozen tissue powder	0.0272
17	#434	cortex	frozen tissue powder	0.0432
18	#434	OM	frozen tissue powder	0.0281
19	#463	cortex	frozen tissue powder	0.0806
20	#463	OM	frozen tissue powder	0.053
21	#391	cortex	frozen tissue powder	0.0835
22	#391	OM	frozen tissue powder	0.0273
23	#402	cortex	frozen tissue powder	0.0526
24	#402	OM	frozen tissue powder	0.012
25	#405	cortex	frozen tissue powder	0.023
26	#405	OM	frozen tissue powder	0.0279
27	#406	cortex	frozen tissue powder	0.03724
28	#406	OM	frozen tissue powder	0.0243
29	#413	cortex	frozen tissue powder	0.0421
30	#413	OM	frozen tissue powder	0.0142
31	#417	LS A	plasma in artery	>20 ul
32	#417	LSRV	plasma in vein	>20 ul
33	#417	LS U	urine	>20 ul
34	#417	HS7 A	plasma in artery	>20 ul
35	#417	HS7 RV	plasma in vein	>20 ul
36	#417	HS7 U	urine	>20 ul
37	#417	HS14 A	plasma in artery	>20 ul
38	#417	HS14 RV	plasma in vein	>20 ul
39	#417	HS14 U	urine	>20 ul
40	#417	HS21 A	plasma in artery	>20 ul
41	#417	HS 21 RV	plasma in vein	>20 ul
42	#417	HS21 U	urine	>20 ul
43	#421	LS A	plasma in artery	>20 ul
44	#421	LSRV	plasma in vein	>20 ul
45	#421	LS U	urine	>20 ul
46	#421	HS7 A	plasma in artery	>20 ul
47	#421	HS7 RV	plasma in vein	>20 ul
48	#421	HS7 U	urine	>20 ul
49	#421	HS14 A	plasma in artery	>20 ul
50	#421	HS14 RV	plasma in vein	>20 ul
51	#421	HS14 U	urine	>20 ul
52	#421	HS21 A	plasma in artery	>20 ul
53	#421	HS 21 RV	plasma in vein	>20 ul
54	#421	HS21 U	urine	>20 ul
55	#429	LS A	plasma in artery	>20 ul
56	#429	LSRV	plasma in vein	>20 ul
57	#429	LS U	urine	>20 ul
58	#429	HS7 A	plasma in artery	>20 ul
59	#429	HS7 RV	plasma in vein	>20 ul
60	#429	HS7 U	urine	>20 ul
61	#429	HS14 A	plasma in artery	>20 ul
62	#429	HS14 RV	plasma in vein	>20 ul
63	#429	HS14 U	urine	>20 ul
64	#429	HS21 A	plasma in artery	>20 ul
65	#429	HS 21 RV	plasma in vein	>20 ul
66	#429	HS21 U	urine	>20 ul
67	#434	LS A	plasma in artery	>20 ul
68	#434	LSRV	plasma in vein	>20 ul
69	#434	LS U	urine	>20 ul
70	#434	HS7 A	plasma in artery	>20 ul
71	#434	HS7 RV	plasma in vein	>20 ul
72	#434	HS7 U	urine	>20 ul
73	#434	HS14 A	plasma in artery	>20 ul
74	#434	HS14 RV	plasma in vein	>20 ul
75	#434	HS14 U	urine	>20 ul
76	#434	HS21 A	plasma in artery	>20 ul
77	#434	HS 21 RV	plasma in vein	>20 ul
78	#434	HS21 U	urine	>20 ul
79	#463	LS A	plasma in artery	>20 ul
80	#463	LSRV	plasma in vein	>20 ul
81	#463	LS U	urine	>20 ul
82	#463	HS7 A	plasma in artery	>20 ul
83	#463	HS7 RV	plasma in vein	>20 ul
84	#463	HS7 U	urine	>20 ul
85	#463	HS14 A	plasma in artery	>20 ul
86	#463	HS14 RV	plasma in vein	>20 ul
87	#463	HS14 U	urine	>20 ul
88	#463	HS21 A	plasma in artery	>20 ul
89	#463	HS 21 RV	plasma in vein	>20 ul
90	#463	HS21 U	urine	>20 ul

## Sheet: Plasma_HILICpos_MS2Filitered
Name	Formula	FISh Coverage	Annot. DeltaMass [Da]	Annot. DeltaMass [ppm]	Annotation MW	Calc. MW	RT [min]	RT Tolerance [min]	Area (Max.)	# ChemSpider Results	# mzCloud Results	mzCloud Best Match	mzCloud Best Match Confidence	mzCloud Best Sim. Match	# Usable QC	RSD QC Areas [%]	RSD Corr. QC Areas [%]	MS2	Norm. Area: 20211020_Cowley3_Plasma_2_49-421-HS14-A_HILICpos.raw (F1120)	Norm. Area: 20211020_Cowley3_Plasma_2_49-421-HS14-A_HILICpos_rep.raw (F1121)	Norm. Area: 20211020_Cowley3_Plasma_9_85-463-HS14-A_HILICpos.raw (F1134)	Norm. Area: 20211020_Cowley3_Plasma_9_85-463-HS14-A_HILICpos_rep.raw (F1135)	Norm. Area: 20211020_Cowley3_Plasma_23_73-434-HS14-A_HILICpos.raw (F1162)	Norm. Area: 20211020_Cowley3_Plasma_23_73-434-HS14-A_HILICpos_rep.raw (F1163)	Norm. Area: 20211020_Cowley3_Plasma_27_37-417-HS14-A_HILICpos.raw (F1170)	Norm. Area: 20211020_Cowley3_Plasma_27_37-417-HS14-A_HILICpos_rep.raw (F1171)	Norm. Area: 20211020_Cowley3_Plasma_39_61-429-HS14-A_HILICpos.raw (F1194)	Norm. Area: 20211020_Cowley3_Plasma_39_61-429-HS14-A_HILICpos_rep.raw (F1195)	Norm. Area: 20211020_Cowley3_Plasma_7_74-434-HS14-RV_HILICpos.raw (F1130)	Norm. Area: 20211020_Cowley3_Plasma_7_74-434-HS14-RV_HILICpos_rep.raw (F1131)	Norm. Area: 20211020_Cowley3_Plasma_22_62-429-HS14-RV_HILICpos.raw (F1160)	Norm. Area: 20211020_Cowley3_Plasma_22_62-429-HS14-RV_HILICpos_rep.raw (F1161)	Norm. Area: 20211020_Cowley3_Plasma_25_50-421-HS14-RV_HILICpos.raw (F1166)	Norm. Area: 20211020_Cowley3_Plasma_25_50-421-HS14-RV_HILICpos_rep.raw (F1167)	Norm. Area: 20211020_Cowley3_Plasma_30_86-463-HS14-RV_HILICpos.raw (F1176)	Norm. Area: 20211020_Cowley3_Plasma_30_86-463-HS14-RV_HILICpos_rep.raw (F1177)	Norm. Area: 20211020_Cowley3_Plasma_33_38-417-HS14-RV_HILICpos.raw (F1182)	Norm. Area: 20211020_Cowley3_Plasma_33_38-417-HS14-RV_HILICpos_rep.raw (F1183)	Norm. Area: 20211020_Cowley3_Plasma_3_52-421-HS21-A_HILICpos.raw (F1122)	Norm. Area: 20211020_Cowley3_Plasma_3_52-421-HS21-A_HILICpos_rep.raw (F1123)	Norm. Area: 20211020_Cowley3_Plasma_19_40-417-HS21-A_HILICpos.raw (F1154)	Norm. Area: 20211020_Cowley3_Plasma_19_40-417-HS21-A_HILICpos_rep.raw (F1155)	Norm. Area: 20211020_Cowley3_Plasma_26_88-463-HS21-A_HILICpos.raw (F1168)	Norm. Area: 20211020_Cowley3_Plasma_26_88-463-HS21-A_HILICpos_rep.raw (F1169)	Norm. Area: 20211020_Cowley3_Plasma_32_64-429-HS21-A_HILICpos.raw (F1180)	Norm. Area: 20211020_Cowley3_Plasma_32_64-429-HS21-A_HILICpos_rep.raw (F1181)	Norm. Area: 20211020_Cowley3_Plasma_36_76-434-HS21-A_HILICpos.raw (F1188)	Norm. Area: 20211020_Cowley3_Plasma_36_76-434-HS21-A_HILICpos_rep.raw (F1189)	Norm. Area: 20211020_Cowley3_Plasma_10_41-417-HS21-RV_HILICpos.raw (F1136)
Creatinine	C4 H7 N3 O	26.32	3e-05	0.24	113.059	113.059	3.428	1	2.88506e+09	2	5	99.2	10		8	3	2	DDA for preferred ion	2.23049e+09	1.01262e+09	2.94132e+09	1.86503e+09	2.41109e+09	1.80922e+09	1.84506e+09	1.15738e+09	1.84871e+09	1.10894e+09	2.20711e+09	1.58312e+09	1.54717e+09	1.20577e+09	2.04339e+09	1.39953e+09	2.27396e+09	1.70052e+09	1.63481e+09	1.00653e+09	2.50179e+09	1.52773e+09	2.65701e+09	1.62864e+09	2.66168e+09	1.61777e+09	2.32988e+09	1.32502e+09	1.90193e+09	1.29957e+09	2.28273e+09
octadec-9-ynoic acid	C18 H32 O2	68.6	17.0262	60755.8	280.24	297.266	1.463	1	2.41149e+09	5	1	77.2	68.8		8	16	3	DDA for preferred ion	8.98483e+07	3.49392e+07	1.43893e+08	1.00617e+08	2.77024e+08	1.69035e+08	1.57388e+09	1.07873e+09	2.80652e+08	1.51782e+08	1.83879e+08	3.34589e+07	1.40542e+09	9.67122e+08	6.09033e+07	4.15488e+07	1.11736e+08	9.01801e+07	8.33858e+08	4.89159e+08	9.81101e+08	5.42978e+08	6.08928e+07	4.14206e+07	4.72543e+08	2.7455e+08	6.59741e+08	3.65695e+08	3.1928e+08	2.20214e+08	7.03484e+08
5-(6-hydroxy-6-methyloctyl)-2,5-dihydrofuran-2-one	C13 H22 O3	59.39	17.0262	75284.9	226.157	243.183	1.408	0.182	2.10703e+09	1	6	74	64.2		8	13	5	DDA for preferred ion	1.44227e+08	4.27255e+07	1.3864e+08	1.00394e+08	4.09725e+07	3.21336e+07	2.26442e+07	1.32966e+07	5.167e+07	2.87446e+07	8.97432e+07	5.69146e+07	1.81009e+08	1.32041e+08	7.41392e+07	5.48052e+07	1.27675e+08	1.10408e+08	6.22261e+08	4.14948e+08	2.15252e+08	1.31726e+08	3.11324e+08	1.95333e+08	2.02226e+08	1.26262e+08	1.6135e+08	1.02088e+08	8.51232e+08	6.4624e+08	8.22189e+07
Imidazole	C3 H4 N2	26.67	0.00057	8.44	68.0375	68.038	3.664	1	2.0776e+09	3	0				8	11	10	DDA for preferred ion	5.88567e+08	2.305e+08	2.31483e+08	1.48889e+08	4.28834e+08	3.00773e+08	5.17532e+08	3.26763e+08	4.04625e+08	2.1852e+08	4.48247e+08	3.0155e+08	2.07865e+09	1.40079e+09	1.65301e+08	1.12246e+08	5.28284e+08	3.70362e+08	1.61876e+08	9.28805e+07	4.44211e+08	2.37506e+08	3.19268e+08	2.03688e+08	7.56882e+08	4.45115e+08	2.76212e+08	1.45582e+08	4.23647e+08	3.57192e+08	938304
Dipropylene glycol dimethyl ether	C8 H18 O3	31.37	-0.00025	-1.52	162.126	162.125	1.562	1	1.94016e+09	1	2	86.1	34.2		8	19	6	DDA for preferred ion	8.43948e+07	4.84037e+07	2.98983e+07	2.23753e+07	2.88577e+07	2.193e+07	2.35943e+07	1.7718e+07	5.88471e+07	3.96169e+07	4.26557e+07	3.93832e+07	5.35553e+07	4.58425e+07	7.03098e+07	5.27872e+07	4.88222e+07	4.24074e+07	2.31104e+07	1.76254e+07	2.59066e+07	1.59285e+07	3.13428e+07	2.25189e+07	2.61503e+07	1.80585e+07	3.14857e+07	2.06209e+07	3.60988e+07	2.59253e+07	2.60296e+07
Linoleamide	C18 H33 N O	83.5	-0.00039	-1.38	279.256	279.256	1.463	1	1.9169e+09	1	0				8	18	4	DDA for preferred ion	9.4898e+07	3.65234e+07	1.59943e+08	1.11362e+08	2.26153e+08	1.36638e+08	1.34057e+09	9.11311e+08	2.31557e+08	1.24242e+08	1.67669e+08	7.06555e+07	1.12893e+09	7.80857e+08	6.22429e+07	4.26255e+07	1.25027e+08	1.03503e+08	6.81506e+08	3.9504e+08	8.20458e+08	4.48844e+08	6.32905e+07	4.38751e+07	4.07205e+08	2.32963e+08	5.529e+08	3.04679e+08	2.69365e+08	1.86028e+08	5.36906e+08
octadec-9-ynoic acid	C18 H32 O2	81.63	-18.011	-64269.9	280.24	262.229	1.469	1	1.91472e+09	4	1	94.8	97.7		8	18	4	DDA for preferred ion	9.38434e+07	3.5853e+07	1.63313e+08	1.15312e+08	2.28158e+08	1.37883e+08	1.33641e+09	9.09273e+08	2.31604e+08	1.24563e+08	1.69905e+08	9.8309e+07	1.13181e+09	7.82686e+08	6.25694e+07	4.27765e+07	1.29621e+08	1.07385e+08	6.80472e+08	3.93901e+08	8.19572e+08	4.47789e+08	6.15365e+07	4.23025e+07	4.05052e+08	2.31624e+08	5.49252e+08	3.02115e+08	2.67019e+08	1.84541e+08	5.4024e+08
5-(6-hydroxy-6-methyloctyl)-2,5-dihydrofuran-2-one	C13 H22 O3	59.24	-18.0108	-79638.6	226.157	208.146	1.401	1	1.75147e+09	16	4	81	74.4		8	10	5	DDA for preferred ion	1.21045e+08	4.65391e+07	1.11619e+08	8.30849e+07	3.988e+07	3.03677e+07	2.11395e+07	1.73772e+07	4.77203e+07	2.73026e+07	7.88847e+07	4.60959e+07	1.61219e+08	1.14524e+08	6.22238e+07	4.3266e+07	1.18416e+08	9.60861e+07	5.69169e+08	3.64193e+08	1.91486e+08	1.16469e+08	2.77499e+08	1.70541e+08	1.84289e+08	1.13203e+08	1.31222e+08	8.48151e+07	7.63237e+08	5.66286e+08	6.38638e+07
Pivagabine	C9 H17 N O3	47.62	-0.00034	-1.82	187.121	187.12	2.017	0.057	1.69335e+09	4	0				8	15	13	DDA for preferred ion	4.48777e+07	3.29631e+06	1.50417e+07	4.51055e+06	3.60001e+07	4.03839e+06	9.12206e+08	2.68053e+06	5.31184e+07	5.30713e+06	2.08645e+07	3.85907e+06	4.07962e+08	1.30853e+07	2.3843e+07	3.43584e+06	9.7835e+06	7.14361e+06	1.74066e+09	9.18891e+06	9.05781e+08	8.50682e+06	3.36123e+07	4.12108e+06	5.01859e+07	3.9258e+06	4.35594e+07	5.3247e+06	5.68328e+07	4.88229e+06	1.09374e+09
L-Phenylalanine	C9 H11 N O2	73.33	-0.00012	-0.7	165.079	165.079	5.38	1	1.66319e+09	17	1	99.3	10		8	11	9	DDA for preferred ion	9.56264e+08	2.41267e+08	7.80365e+08	7.24452e+08	1.57921e+09	5.69297e+08	6.4761e+08	3.08528e+08	9.68996e+08	5.11307e+08	1.04886e+09	5.68229e+08	9.78184e+08	6.2342e+08	6.42983e+08	5.33719e+08	1.05217e+09	6.60283e+08	1.18744e+09	5.054e+08	1.32882e+09	5.36005e+08	1.34157e+09	4.43949e+08	1.10085e+09	4.87222e+08	1.09175e+09	3.65516e+08	1.08949e+09	5.6097e+08	8.44851e+08
5-Methyl-2-octyl-3(2H)-furanone	C13 H22 O2	69.57	-0.00029	-1.39	210.162	210.162	1.445	1	1.60376e+09	12	0				8	8	4	DDA for preferred ion	1.18756e+08	5.14926e+07	1.37324e+08	9.31457e+07	4.30828e+07	3.08326e+07	2.45021e+07	1.83461e+07	5.38718e+07	3.20625e+07	7.02036e+07	2.72626e+07	1.26337e+08	9.18686e+07	6.00199e+07	4.34439e+07	7.83505e+07	6.49641e+07	3.79384e+08	2.32884e+08	1.74156e+08	1.01449e+08	2.33808e+08	1.49058e+08	1.41868e+08	9.1222e+07	1.48979e+08	8.62939e+07	5.46211e+08	4.11111e+08	7.29586e+07
Cyprodenate	C13 H25 N O2	47.62	-0.00033	-1.43	227.189	227.188	1.455	1	1.51117e+09	1	0				8	8	4	DDA for preferred ion	1.07036e+08	4.56163e+07	1.24205e+08	8.44642e+07	3.48876e+07	2.51761e+07	1.804e+07	1.43171e+07	4.51801e+07	2.69403e+07	6.15607e+07	2.09847e+07	1.12832e+08	8.23237e+07	5.25604e+07	3.81339e+07	6.90867e+07	5.75002e+07	3.50086e+08	2.14309e+08	1.61467e+08	9.31604e+07	2.17676e+08	1.38353e+08	1.30646e+08	8.41047e+07	1.38362e+08	7.98601e+07	5.11275e+08	3.82136e+08	6.62463e+07
5-(6-hydroxy-6-methyloctyl)-2,5-dihydrofuran-2-one	C13 H22 O3	44.02	-0.00036	-1.6	226.157	226.157	1.406	1	1.4664e+09	3	8	70.8	59.5		8	16	5	DDA for preferred ion	1.16302e+08	4.75324e+07	9.8874e+07	7.32354e+07	4.22375e+07	2.85908e+07	2.26257e+07	2.18419e+07	4.78371e+07	3.79104e+07	6.69796e+07	4.6177e+07	1.33906e+08	9.6606e+07	6.0087e+07	4.3034e+07	9.90239e+07	8.2284e+07	4.48321e+08	2.93243e+08	1.46963e+08	8.71484e+07	2.22102e+08	1.4326e+08	1.51079e+08	9.04042e+07	1.18252e+08	7.21983e+07	6.08966e+08	4.7398e+08	5.84909e+07
L-Norleucine	C6 H13 N O2	50	-0.00015	-1.17	131.095	131.094	5.794	0.17	1.34601e+09	18	8	98.8	9.9		8	37	41	DDA for preferred ion	1.00118e+09	3.32641e+08	9.68737e+08	5.10105e+08	7.91251e+08	2.23135e+07	5.33329e+08	2.37789e+08	5.94314e+08	3.41719e+08	1.00262e+09	6.38802e+08	8.93756e+08	5.947e+08	6.81913e+08	3.93196e+08	8.16732e+08	5.29091e+08	9.21295e+08	5.1753e+08	1.67091e+09	7.74813e+08	6.12638e+08	3.32194e+08	8.34983e+08	4.21921e+08	6.65229e+08	4.113e+08	7.39608e+08	4.32618e+08	8.60812e+08
DL-Tryptophan	C11 H12 N2 O2	81.82	-0.00038	-1.88	204.09	204.089	5.782	1	1.29182e+09	12	3	98.6	65.2		8	18	12	DDA for preferred ion	6.91823e+08	1.76715e+08	6.30563e+08	3.62558e+08	8.04361e+08	4.49492e+08	5.23271e+08	2.29688e+08	8.39146e+08	3.71491e+08	7.00794e+08	3.79997e+08	9.32872e+08	5.02036e+08	8.21649e+08	3.93419e+08	9.4768e+08	4.68131e+08	1.18559e+09	4.20554e+08	1.06956e+09	3.73442e+08	5.98166e+08	2.63777e+08	8.92096e+08	3.52568e+08	9.49365e+08	3.64744e+08	8.22054e+08	3.93664e+08	4.64309e+08
2'-Deoxycytidine	C9 H13 N3 O4	56.25	-0.00048	-2.12	227.091	227.09	4.113	1	1.21251e+09	3	0				8	12	5	DDA for preferred ion	7.99346e+08	3.57198e+08	9.67388e+08	6.77506e+08	9.10493e+08	6.42915e+08	7.04512e+08	4.96603e+08	8.04352e+08	5.19642e+08	9.97487e+08	7.76311e+08	8.49185e+08	6.39239e+08	9.41819e+08	5.68501e+08	1.05166e+09	7.92176e+08	9.41071e+08	5.88301e+08	7.62352e+08	4.32888e+08	9.84152e+08	5.91369e+08	9.22383e+08	6.46667e+08	7.72733e+08	4.48043e+08	8.39772e+08	6.91159e+08	9.89044e+08
trans-3-Indoleacrylic acid	C11 H9 N O2	26.32	-0.0003	-1.61	187.063	187.063	5.777	1	1.08475e+09	1	3	91	70		8	19	13	DDA for preferred ion	5.8515e+08	1.55571e+08	5.80882e+08	3.46029e+08	6.80733e+08	3.97069e+08	4.46768e+08	2.08275e+08	6.92611e+08	3.282e+08	6.23737e+08	3.56057e+08	7.78203e+08	4.24884e+08	6.86736e+08	3.44486e+08	7.87844e+08	3.9399e+08	9.98582e+08	3.64018e+08	9.10834e+08	3.11612e+08	5.00308e+08	2.32049e+08	7.66065e+08	3.0457e+08	7.97501e+08	3.1837e+08	6.84508e+08	3.54507e+08	4.4299e+08
Caffeine	C8 H10 N4 O2	18.75	-0.00026	-1.32	194.08	194.08	1.676	0.149	9.64624e+08	24	3	99	67.1		8	22	7	DDA for preferred ion	7.48257e+08	3.93408e+08	5.15845e+08	3.71653e+08	6.07992e+08	4.71215e+08	4.33407e+08	3.38257e+08	7.16008e+08	4.74182e+08	6.72102e+08	4.97667e+08	7.17019e+08	5.90417e+08	5.60239e+08	4.02439e+08	6.64923e+08	4.98789e+08	4.12765e+08	2.89222e+08	5.63932e+08	3.73789e+08	5.61866e+08	3.16026e+08	4.55623e+08	2.95253e+08	6.05393e+08	4.03291e+08	5.38795e+08	4.26778e+08	5.33457e+08
3-[(1S)-2-Cyclohexen-1-yl]-L-alanine	C9 H15 N O2	82.05	-0.00034	-2	169.11	169.11	1.972	1	9.30216e+08	4	0				8	14	13	DDA for preferred ion	3.9747e+07	1.30725e+07	1.74025e+07	1.86506e+07	3.73753e+07	2.98692e+07	5.21978e+08	5.55177e+08	3.05851e+07	2.109e+07	1.12402e+07	1.59148e+07	2.64289e+08	2.38748e+08	1.28319e+07	1.28894e+07	5.79401e+06	3.76983e+06	9.90134e+08	7.79429e+08	5.24636e+08	4.6463e+08	1.9512e+07	1.34216e+07	1.88579e+07	3.19206e+07	2.492e+07	1.63274e+07	3.11857e+07	2.65735e+07	6.45928e+08
Cytosine	C4 H5 N3 O	50	0.0001	0.88	111.043	111.043	4.111	1	9.25028e+08	3	2	99.9	70.2		8	15	10	DDA for preferred ion	6.96515e+08	3.28566e+08	8.33797e+08	5.40935e+08	7.44059e+08	5.23552e+08	5.8432e+08	4.15295e+08	5.68688e+08	3.70683e+08	8.81834e+08	6.54633e+08	6.64958e+08	5.02887e+08	8.41852e+08	4.86259e+08	7.7931e+08	5.9587e+08	6.78419e+08	4.50128e+08	6.38779e+08	3.80991e+08	7.99099e+08	5.02953e+08	7.05573e+08	4.79233e+08	5.81058e+08	3.65772e+08	6.28142e+08	4.86014e+08	6.94207e+08
Isopropyl catechol	C9 H12 O2	37.5	-0.00026	-1.69	152.084	152.083	2.021	0.078	9.13431e+08	16	0				8	7	7	DDA for preferred ion	2.58092e+07	2.49873e+06	8.23598e+06	3.16531e+06	1.99494e+07	2.42128e+06	5.01017e+08	4.17178e+07	2.7627e+07	1.99934e+06	1.15545e+07	2.9606e+06	2.28177e+08	4.52521e+06	1.2235e+07	1.35375e+06	5.50405e+06	3.46925e+06	9.27943e+08	5.10142e+06	5.20387e+08	4.50194e+06	1.91532e+07	2.70426e+06	3.82063e+07	2.25396e+06	2.36778e+07	2.58025e+06	2.86527e+07	2.07376e+06	6.11483e+08
L-Isoleucine	C6 H13 N O2	61.54	-0.00011	-0.84	131.095	131.095	6.162	0.17	9.00865e+08	18	4	99.7	10		8	8	5	DDA for preferred ion	5.2075e+08	1.46601e+08	5.05693e+08	3.10849e+08	4.77891e+08	3.1972e+08	2.74251e+08	1.55873e+08	5.52719e+08	2.89544e+08	4.59309e+08	3.20565e+08	5.63235e+08	3.65126e+08	4.08933e+08	2.57316e+08	6.32274e+08	4.23141e+08	6.12738e+08	3.42519e+08	8.32526e+08	3.81449e+08	3.7587e+08	1.93207e+08	5.71191e+08	2.76517e+08	4.88974e+08	2.15211e+08	4.93782e+08	2.85121e+08	3.97093e+08
Triisopropanolamine	C9 H21 N O3	64.29	-0.00027	-1.43	191.152	191.152	3.63	1	7.98123e+08	0	2	97.9	98.9		8	12	10	DDA for preferred ion	2.82999e+08	1.02044e+08	4.85637e+08	2.52416e+08	3.87392e+08	2.71116e+08	1.36776e+08	1.18963e+08	8.68382e+08	4.9606e+08	1.00959e+08	6.80761e+07	2.30825e+08	1.76112e+08	1.10993e+08	5.86853e+07	1.41214e+08	1.04072e+08	5.3532e+08	2.20379e+08	4.72094e+08	2.34472e+08	3.99891e+08	2.48183e+08	4.54149e+08	2.71963e+08	5.04145e+08	2.58824e+08	2.95877e+08	1.96326e+08	8.90904e+07
Oleamide	C18 H35 N O	82.84	-0.00033	-1.17	281.272	281.272	1.427	1	7.93248e+08	3	3	87.4	83.8	60.4	8	43	15	DDA for preferred ion	2.59166e+08	1.07067e+08	2.72316e+08	2.12366e+08	1.26138e+08	8.55047e+07	2.51804e+08	2.22849e+08	1.54316e+08	9.61644e+07	2.35616e+08	1.27361e+08	1.66681e+08	1.48104e+08	2.30839e+08	1.65926e+08	3.31756e+08	2.87891e+08	1.3985e+08	9.98377e+07	2.3408e+08	1.44823e+08	1.82667e+08	1.33606e+08	2.88105e+08	1.90161e+08	3.52399e+08	2.28586e+08	1.0681e+08	8.8824e+07	1.85342e+08
NP-011548	C18 H34 O3	63.74	17.0263	57087	298.251	315.277	1.529	1	7.71685e+08	1	2	92.3	92.3		8	11	3	DDA for preferred ion	4.94827e+07	1.90948e+07	7.00962e+07	4.75902e+07	9.28455e+07	6.0622e+07	7.12845e+08	4.8686e+08	9.42132e+07	5.36032e+07	8.13412e+07	2.36802e+07	4.35207e+08	2.84867e+08	2.06596e+07	1.98801e+07	4.41201e+07	3.6153e+07	4.52642e+08	2.7535e+08	4.54007e+08	2.4459e+08	2.5618e+07	1.2731e+07	9.17294e+07	5.47889e+07	1.28754e+08	6.9747e+07	8.63824e+07	6.08983e+07	3.36857e+08
NP-014287	C18 H32 O3	73.33	17.0261	57474.9	296.235	313.261	1.496	1	7.62648e+08	2	2	82.7	76.9		8	17	8	DDA for preferred ion	2.92701e+07	1.21827e+07	2.55317e+07	1.69556e+07	4.9515e+07	3.29367e+07	5.62945e+08	3.86559e+08	6.73978e+07	3.7239e+07	3.38314e+07	2.00912e+07	4.27867e+08	2.97111e+08	2.22847e+07	1.55711e+07	2.14221e+07	1.91803e+07	3.16257e+08	1.95371e+08	3.39991e+08	1.84659e+08	1.53611e+07	9.992e+06	8.55975e+07	4.54528e+07	1.14633e+08	6.06981e+07	7.9627e+07	5.17109e+07	3.06736e+08
Oleamide	C18 H35 N O	91.3	-17.0269	-60535.4	281.272	264.245	1.428	1	7.02577e+08	1	1	82	75.9		8	42	15	DDA for other ion	2.36503e+08	9.89456e+07	2.52215e+08	1.96527e+08	1.19469e+08	8.09792e+07	2.22154e+08	1.97899e+08	1.43014e+08	8.96892e+07	2.1896e+08	1.21543e+08	1.56018e+08	1.39564e+08	2.08065e+08	1.50363e+08	3.00005e+08	2.61066e+08	1.3357e+08	9.55106e+07	2.13359e+08	1.32201e+08	1.68763e+08	1.24229e+08	2.57658e+08	1.7214e+08	3.14432e+08	2.0105e+08	1.01744e+08	8.43616e+07	1.72013e+08
N-(tert-Butoxycarbonyl)-L-leucine	C11 H21 N O4	66.67	-0.00045	-1.94	231.147	231.147	4.457	1	6.49364e+08	5	0				8	10	10	DDA for preferred ion	2.38362e+08	6.44413e+07	3.08711e+08	1.806e+08	3.03569e+08	1.93376e+08	2.7216e+08	1.64348e+08	1.77465e+08	1.17231e+08	3.0265e+08	1.97145e+08	2.51065e+08	1.59145e+08	1.8945e+08	1.17762e+08	2.53301e+08	1.77937e+08	3.28788e+08	1.70277e+08	5.2755e+08	2.33527e+08	2.95276e+08	2.08732e+08	6.46637e+08	3.55143e+08	3.37405e+08	1.7871e+08	4.37493e+08	2.88218e+08	2.44627e+08
Bis(methylbenzylidene)sorbitol	C22 H26 O6	33.33	-0.00131	-3.4	386.173	386.172	1.485	1	6.3803e+08	6	1	96.2	9.8		8	9	4	DDA for preferred ion	4.95351e+08	1.69089e+08	5.9285e+08	3.59225e+08	4.16631e+08	2.51599e+08	3.62803e+08	2.60684e+08	5.41489e+08	2.91324e+08	5.21566e+08	3.23356e+08	4.47943e+08	3.14541e+08	4.40841e+08	2.82834e+08	5.47081e+08	4.1833e+08	4.22903e+08	2.49267e+08	2.20541e+08	1.10968e+08	2.31249e+08	1.38877e+08	2.81846e+08	1.60736e+08	2.80894e+08	1.55572e+08	2.47666e+08	1.71084e+08	2.52912e+08
3-Methylsulfolene	C5 H8 O2 S	13.33	-0.0002	-1.53	132.024	132.024	6.485	1	6.14881e+08	2	0				8	22	13	DDA for preferred ion	2.17614e+08	4.13962e+07	2.22921e+08	1.07504e+08	2.88879e+08	1.73597e+08	8.95942e+07	4.1696e+07	4.41022e+08	1.87238e+08	2.00915e+08	8.09588e+07	4.32872e+08	2.64102e+08	3.08209e+08	1.55357e+08	5.26667e+08	2.83929e+08	3.76648e+08	1.68806e+08	3.68713e+08	1.34387e+08	1.93575e+08	9.24437e+07	5.0239e+08	2.11114e+08	4.34352e+08	1.5569e+08	3.4182e+08	2.1986e+08	1.26606e+08
Nudifloramide	C7 H8 N2 O2	35.29	-0.00028	-1.83	152.059	152.058	2.238	1	5.57985e+08	6	0				8	9	4	DDA for preferred ion	3.66595e+08	1.62981e+08	8.13931e+06	7.70253e+06	2.35799e+08	1.76751e+08	2.14946e+08	1.6506e+08	2.25451e+08	1.44813e+08	2.44038e+08	1.9547e+08	1.95145e+08	1.53504e+08	2.82344e+08	2.22874e+08	6.8193e+06	4.91133e+06	2.61517e+08	1.59158e+08	2.28984e+08	1.3752e+08	3.36613e+08	2.30834e+08	2.30937e+06	2.19931e+06	3.41718e+08	2.17442e+08	1.13411e+08	7.88223e+07	2.73652e+08
Benzoxazolone	C7 H5 N O2	21.74	-0.00026	-1.95	135.032	135.032	2.233	1	5.57067e+08	1	0				8	9	4	DDA for preferred ion	3.68747e+08	1.62113e+08	8.18314e+06	7.73372e+06	2.35885e+08	1.76432e+08	2.16932e+08	1.6585e+08	2.26173e+08	1.44633e+08	2.45304e+08	1.95624e+08	1.95492e+08	1.5379e+08	2.84581e+08	2.23433e+08	6.83924e+06	4.92141e+06	2.64105e+08	1.5995e+08	2.30419e+08	1.37465e+08	3.37516e+08	2.29593e+08	2.34056e+06	2.19148e+06	3.4412e+08	2.17861e+08	1.14278e+08	7.93724e+07	2.74261e+08
L-(-)-Methionine	C5 H11 N O2 S	56.52	-0.00025	-1.67	149.051	149.051	6.482	1	5.20438e+08	7	2	99.3	95		8	35	31	DDA for preferred ion	1.7161e+08	3.4291e+07	1.77572e+08	8.74115e+07	2.42136e+08	1.48959e+08	7.93522e+07	3.68081e+07	4.37394e+08	1.86117e+08	1.62252e+08	6.52411e+07	3.59783e+08	2.25269e+08	2.68226e+08	1.35658e+08	4.80733e+08	2.5213e+08	3.58604e+08	1.56384e+08	2.92762e+08	1.07238e+08	1.64477e+08	7.8225e+07	4.51477e+08	1.8515e+08	3.9852e+08	1.43128e+08	2.88522e+08	2.09343e+08	1.03224e+08
2-(Diethoxymethyl)furan	C9 H14 O3	37.5	0.00028	1.64	170.094	170.095	1.495	1	5.16157e+08	3	0				8	10	3	DDA for preferred ion	4.19674e+08	1.47385e+08	4.77714e+08	2.91507e+08	3.58611e+08	2.20537e+08	2.99823e+08	2.25905e+08	4.29484e+08	2.33895e+08	4.19676e+08	2.58377e+08	3.56618e+08	2.55822e+08	3.48369e+08	2.28596e+08	4.29905e+08	3.2815e+08	3.72065e+08	2.2981e+08	1.95068e+08	1.08234e+08	1.9207e+08	1.17451e+08	2.22954e+08	1.25699e+08	2.24168e+08	1.22275e+08	1.99209e+08	1.36715e+08	2.21995e+08
octadec-9-ynoic acid	C18 H32 O2	65.93	0	0	280.24	280.24	1.449	1	5.11185e+08	15	1	72.4	61.9		8	13	6	DDA for other ion	8.75701e+06	3.61667e+06	1.89933e+07	1.2709e+07	5.7113e+07	3.7028e+07	2.65318e+08	1.82694e+08	5.76337e+07	3.17442e+07	3.52404e+07	1.83983e+07	2.86641e+08	1.81962e+08	8.57863e+06	5.65848e+06	1.58261e+07	1.25226e+07	1.76858e+08	1.06938e+08	1.70196e+08	9.55997e+07	6.35713e+06	4.18589e+06	7.02659e+07	4.09014e+07	1.05207e+08	5.53731e+07	5.65583e+07	3.71103e+07	1.81687e+08
D-(+)-Proline	C5 H9 N O2	50	0.00011	0.97	115.063	115.063	7.492	1	5.10758e+08	8	2	99.7	10		8	12	7	DDA for preferred ion	2.03368e+08	1.10319e+08	2.3015e+08	1.93525e+08	1.75601e+08	1.45136e+08	1.30195e+08	1.02335e+08	2.44388e+08	1.72298e+08	1.38102e+08	1.14701e+08	2.57562e+08	1.87518e+08	1.97801e+08	1.67027e+08	3.35683e+08	2.7766e+08	2.28443e+08	1.78611e+08	3.10622e+08	2.11574e+08	8.64095e+06	9.8289e+07	2.734e+08	2.01276e+08	2.41823e+08	1.60029e+08	1.70148e+08	1.42535e+08	1.02101e+08
2-(3-phenylpropyl)oxolane	C13 H18 O	65.12	-0.00023	-1.21	190.136	190.136	1.401	1	5.06844e+08	6	0				8	11	3	DDA for preferred ion	3.11881e+07	1.27736e+07	3.07246e+07	2.11394e+07	1.08698e+07	7.74843e+06	4.82588e+06	4.38541e+06	1.21315e+07	7.47111e+06	2.12625e+07	1.1547e+07	4.62969e+07	3.22565e+07	1.72443e+07	1.1707e+07	3.24546e+07	2.833e+07	1.63045e+08	1.06668e+08	5.26004e+07	3.08864e+07	7.78281e+07	5.05851e+07	5.3203e+07	3.41674e+07	3.54786e+07	2.22783e+07	2.33422e+08	1.70848e+08	1.63862e+07
(4E)-5-Hydroxy-4-{(2E,4E,6R)-1-hydroxy-6-[(3R,4R,6R)-6-hydroxy-1,4,8-trimethyl-2,9-dioxabicyclo[3.3.1]non-7-en-3-yl]-4-methyl-2,4-heptadien-1-ylidene}-2,4-dihydro-3H-pyrrol-3-one	C22 H29 N O6	55.22	-0.00115	-2.86	403.199	403.198	1.49	1	4.86231e+08	3	0				8	10	4	DDA for preferred ion	3.81352e+08	1.28841e+08	4.50487e+08	2.73825e+08	3.17378e+08	1.89314e+08	2.74436e+08	1.97827e+08	4.10273e+08	2.20508e+08	3.99812e+08	2.43919e+08	3.37334e+08	2.38015e+08	3.31464e+08	2.14665e+08	4.15023e+08	3.15147e+08	3.21382e+08	1.9038e+08	1.70492e+08	8.50473e+07	1.75262e+08	1.05277e+08	2.1322e+08	1.19926e+08	2.17262e+08	1.18076e+08	1.85782e+08	1.28431e+08	1.97075e+08
DINP	C26 H42 O4	65.63	-0.00053	-1.27	418.308	418.308	1.387	1	4.7017e+08	4	0				8	33	35	DDA for preferred ion	3.11138e+08	1.87041e+08	2.31487e+08	2.03089e+08	1.33505e+08	1.05935e+08	1.46809e+08	1.34268e+08	1.02288e+07	1.20108e+08	1.87266e+07	1.56232e+08	1.12021e+07	1.51897e+08	1.62308e+08	1.2024e+08	1.66414e+08	1.63075e+08	1.24814e+08	1.06533e+08	3.81304e+08	2.37469e+08	2.35383e+08	1.65839e+08	1.28908e+08	9.48023e+07	4.16892e+08	3.18197e+08	1.72451e+08	1.37001e+08	2.01171e+08
Bis(4-ethylbenzylidene)sorbitol	C24 H30 O6	45.1	-0.00081	-1.95	414.204	414.203	1.463	1	4.65879e+08	7	1	98	9.9		8	15	12	DDA for preferred ion	4.23819e+08	2.09129e+08	4.11142e+08	2.72071e+08	2.23304e+08	1.57289e+08	2.77955e+08	2.25041e+08	3.58165e+08	2.44793e+08	2.81212e+08	1.91998e+08	2.89503e+08	2.32296e+08	3.60922e+08	2.5783e+08	3.65521e+08	3.27669e+08	2.16855e+08	1.54998e+08	2.78066e+08	1.57555e+08	2.24558e+08	1.48952e+08	3.56919e+08	2.32556e+08	3.92741e+08	2.58307e+08	2.04498e+08	1.59813e+08	2.3348e+08
Creatine	C4 H9 N3 O2	75	-0.0001	-0.75	131.069	131.069	8.787	1	4.49498e+08	2	1	99.5	70.2		8	17	15	DDA for preferred ion	8.42766e+07	3.30851e+07	7.42053e+07	3.83416e+07	2.80729e+08	2.12431e+08	5.13983e+07	3.17355e+07	1.59143e+08	9.33982e+07	2.36351e+08	1.58906e+08	1.46433e+08	1.41731e+08	1.26141e+08	1.03626e+08	8.52972e+07	6.58226e+07	1.74453e+08	8.43766e+07	1.24119e+08	6.63859e+07	2.8293e+08	1.86823e+08	4.62471e+08	3.44258e+08	1.1376e+08	7.46296e+07	4.27059e+08	3.56739e+08	2.57651e+08
N-[(2S,3R,4E)-1-{[4-O-(beta-D-Galactopyranosyl)-beta-D-glucopyranosyl]oxy}-3-hydroxy-4-octadecen-2-yl]dodecanamide	C42 H79 N O13	28.13	0.00508	6.31	805.555	805.56	2.085	1	4.24954e+08	51	0				8	6	4	DDA for preferred ion	1.96096e+08	1.20673e+08	2.87371e+08	2.12496e+08	2.54373e+08	2.30173e+08	1.82366e+08	1.31947e+08	1.99251e+08	1.56584e+08	3.21464e+08	2.61615e+08	2.21588e+08	1.87337e+08	2.09303e+08	1.59726e+08	3.04196e+08	2.45803e+08	2.22314e+08	1.54335e+08	1.97214e+08	1.31103e+08	1.8879e+08	1.43169e+08	1.71075e+08	1.29195e+08	1.95612e+08	1.39712e+08	2.04467e+08	1.53743e+08	2.04951e+08
1-Linoleoyl glycerol	C21 H38 O4	71.19	-0.00065	-1.82	354.277	354.276	1.441	1	4.04349e+08	5	2	93.6	95.2		8	36	11	DDA for preferred ion	8.88075e+07	3.13129e+07	3.09262e+08	2.1604e+08	7.72846e+07	5.03103e+07	2.86174e+07	2.16347e+07	7.85651e+07	5.18243e+07	1.35456e+08	7.22357e+07	1.1232e+08	9.19496e+07	8.47566e+07	5.76505e+07	3.2831e+08	2.92011e+08	2.94913e+07	1.66676e+07	8.32238e+06	4.96285e+06	5.00037e+07	3.53628e+07	5.97634e+07	3.80547e+07	5.27167e+07	3.12013e+07	3.15625e+07	2.88421e+07	9.47007e+07
(E,E)-2,4-Dodecadienal	C12 H20 O	67.39	-0.00023	-1.28	180.151	180.151	1.403	1	3.41244e+08	6	0				8	11	3	DDA for preferred ion	2.4614e+07	1.12304e+07	2.98041e+07	2.04844e+07	1.35805e+07	9.83756e+06	1.28306e+07	1.30837e+07	1.36225e+07	8.86012e+06	2.10797e+07	1.20899e+07	4.40948e+07	3.01133e+07	1.65143e+07	1.19447e+07	2.84162e+07	2.33611e+07	1.14499e+08	7.53821e+07	4.35781e+07	2.75471e+07	5.76722e+07	3.42485e+07	3.79391e+07	2.60557e+07	3.25528e+07	1.95524e+07	1.57827e+08	1.15963e+08	1.84325e+07
1728235	C19 H38 O4	55.77	-0.00054	-1.62	330.277	330.276	1.436	1	3.32942e+08	5	0				8	20	4	DDA for preferred ion	8.82712e+07	3.18666e+07	2.84276e+08	2.07472e+08	6.30491e+07	4.04743e+07	2.25944e+07	1.71414e+07	4.99823e+07	3.30874e+07	1.27994e+08	6.678e+07	1.03656e+08	8.10091e+07	6.2547e+07	4.31702e+07	2.3005e+08	2.08168e+08	3.33274e+07	1.79834e+07	2.78836e+07	1.50885e+07	4.72664e+07	3.09785e+07	5.55747e+07	3.37176e+07	4.01676e+07	2.20453e+07	3.72547e+07	2.9697e+07	9.26444e+07
3-(3,4-dihydroxyphenyl)propanoic acid	C9 H10 O4	46.67	-18.0108	-98929.1	182.058	164.047	6.935	1	3.04562e+08	20	3	78.2	70.3		8	13	10	DDA for preferred ion	1.56956e+08	3.59276e+07	1.07485e+08	6.17322e+07	1.42317e+08	9.57956e+07	7.0963e+07	3.65108e+07	1.31374e+08	7.06689e+07	8.79394e+07	5.56827e+07	1.3781e+08	1.03057e+08	1.61552e+08	9.99886e+07	1.98051e+08	1.58351e+08	1.80695e+08	8.91168e+07	1.80786e+08	7.70556e+07	1.4395e+08	8.41207e+07	1.83605e+08	9.3468e+07	1.71686e+08	9.02288e+07	1.43232e+08	9.94468e+07	8.53481e+07
Caprolactam	C6 H11 N O	68.42	0.00012	1.06	113.084	113.084	1.779	1	2.84969e+08	4	1	99.4	69.8		8	26	24	DDA for preferred ion	1.80921e+08	1.00578e+08	2.70933e+08	1.43468e+08	1.68149e+08	1.41752e+08	9.80463e+07	8.03859e+07	1.69471e+08	1.17074e+08	1.95604e+08	1.99608e+08	1.99231e+08	1.61505e+08	1.06484e+08	1.17798e+08	1.75641e+08	1.36628e+08	1.16958e+08	8.6376e+07	1.32374e+08	1.0231e+08	1.56175e+08	1.15238e+08	1.50925e+08	1.033e+08	1.30293e+08	8.26207e+07	1.1998e+08	9.98415e+07	1.23118e+08
(±)13-HpODE	C18 H32 O4	73.61	-18.011	-57685	312.23	294.219	1.445	1	2.75971e+08	31	6	93.8	95.5		8	10	5	DDA for preferred ion	1.38629e+07	5.83585e+06	2.71543e+07	1.95383e+07	1.9475e+07	1.26514e+07	2.46481e+08	1.75748e+08	2.09045e+07	1.21236e+07	2.33517e+07	1.33064e+07	1.1582e+08	8.33044e+07	1.05279e+07	7.58111e+06	2.74042e+07	2.04265e+07	1.51261e+08	9.00737e+07	1.39296e+08	8.51424e+07	1.09793e+07	7.19898e+06	3.62617e+07	1.92512e+07	2.60924e+07	1.37037e+07	1.91939e+07	1.43878e+07	1.3495e+08
NP-002322	C18 H32 O4	54.82	17.0261	54530.5	312.23	329.256	1.504	0.195	2.70656e+08	2	2	86	81.7		8	13	6	DDA for preferred ion	1.72101e+07	9.08013e+06	2.25266e+07	1.48522e+07	2.12014e+07	1.47009e+07	2.81724e+08	2.05995e+08	2.30722e+07	1.49135e+07	2.02274e+07	1.27833e+07	1.25878e+08	9.38805e+07	1.22575e+07	8.29143e+06	2.6179e+07	1.94954e+07	1.73631e+08	1.01509e+08	1.50283e+08	8.48481e+07	1.1111e+07	6.82734e+06	2.27479e+07	1.43943e+07	2.81978e+07	1.56659e+07	2.0716e+07	1.59438e+07	1.1889e+08
L-Tyrosine	C9 H11 N O3	71.43	-0.00021	-1.16	181.074	181.074	6.929	1	2.67588e+08	19	2	98.4	99.3		8	13	9	DDA for preferred ion	1.43136e+08	3.21318e+07	9.49471e+07	5.48686e+07	1.25442e+08	8.51049e+07	6.31194e+07	3.24867e+07	1.16327e+08	6.24466e+07	7.8147e+07	4.9543e+07	1.21639e+08	9.12755e+07	1.41719e+08	8.81022e+07	1.74822e+08	1.40128e+08	1.58688e+08	7.86004e+07	1.58849e+08	6.87248e+07	1.27172e+08	7.42667e+07	1.61812e+08	8.31247e+07	1.51492e+08	8.09072e+07	1.26696e+08	8.85438e+07	7.53191e+07
(+/-)12(13)-DiHOME	C18 H34 O4	52.94	-18.0109	-57314.6	314.246	296.235	1.426	1	2.63569e+08	14	2	76.9	68.4		8	14	4	DDA for preferred ion	2.0256e+07	8.61338e+06	4.04426e+07	2.74801e+07	3.22811e+07	2.14259e+07	2.16238e+08	1.38015e+08	3.44291e+07	1.93472e+07	2.57163e+07	1.48087e+07	1.50087e+08	1.04377e+08	1.39907e+07	1.04176e+07	2.99743e+07	2.42052e+07	1.40612e+08	9.68911e+07	1.46195e+08	7.77535e+07	1.13623e+07	7.11804e+06	4.17094e+07	2.42301e+07	3.21491e+07	1.64726e+07	2.31806e+07	1.67298e+07	1.1235e+08
Monoolein	C21 H40 O4	71.08	-0.0005	-1.4	356.293	356.292	1.436	1	2.61934e+08	7	1	93.3	94.5		8	38	16	DDA for preferred ion	6.05905e+07	2.50346e+07	1.98951e+08	1.55348e+08	5.4938e+07	3.49231e+07	2.52697e+07	2.17685e+07	4.5079e+07	3.02182e+07	1.03148e+08	5.36471e+07	5.90574e+07	5.07455e+07	5.73339e+07	3.99459e+07	2.15557e+08	2.00215e+08	2.35405e+07	1.47044e+07	5.86446e+06	3.03734e+06	3.6363e+07	2.59491e+07	3.91496e+07	2.6799e+07	4.4373e+07	3.08893e+07	1.04865e+07	8.93397e+06	6.11975e+07
NP-016928	C20 H28 O3	24.48	-0.00044	-1.39	316.204	316.203	1.463	1	2.55056e+08	38	1	63.6	56.7		8	18	10	DDA for other ion	6.54694e+06	1.61336e+06	6.33799e+06	4.01791e+06	6.70074e+06	5.27448e+06	5.77571e+06	4.16299e+06	3.72386e+06	2.09499e+06	4.89887e+06	3.56298e+06	4.99801e+06	4.92998e+06	3.63182e+06	2.18191e+06	5.16695e+06	4.75717e+06	4.27242e+06	4.1129e+06	2.10544e+06	1.07305e+06	6.08595e+06	2.79687e+06	4.27112e+06	2.6313e+06	2.83726e+06	1.25812e+06	2.47984e+06	3.09499e+06	1.79308e+06
2-Hydroxy-4,5',8a'-trimethyl-1'-oxo-4-vinyloctahydro-1'H-spiro[cyclopentane-1,2'-naphthalene]-5'-carboxylic acid	C20 H30 O4	31.13	-0.00044	-1.3	334.214	334.214	1.467	1	2.36825e+08	32	13	85	80.2		8	17	9	DDA for preferred ion	5.12167e+06	2.3229e+06	7.81947e+06	5.08856e+06	5.28481e+06	4.13186e+06	1.17458e+07	9.59465e+06	5.41126e+06	3.47582e+06	4.7717e+06	3.31952e+06	6.86245e+06	5.15139e+06	4.16722e+06	3.35188e+06	9.16015e+06	7.79304e+06	6.93471e+06	4.24879e+06	6.01702e+06	5.08622e+06	3.69195e+06	3.1389e+06	6.4567e+06	4.18102e+06	4.36967e+06	3.2133e+06	4.04853e+06	3.52091e+06	5.95084e+06
6-Methylquinoline	C10 H9 N	21.43	-0.00012	-0.86	143.073	143.073	1.458	1	2.28954e+08	7	2	98.9	9.9		8	21	10	DDA for preferred ion	1.81929e+08	5.87601e+07	5.13688e+07	3.17698e+07	5.81908e+07	3.17785e+07	4.41058e+07	3.06304e+07	1.05635e+08	5.47725e+07	8.64098e+07	4.20194e+07	1.38982e+08	9.59596e+07	1.22693e+08	6.67358e+07	8.7397e+07	6.65625e+07	3.87153e+07	2.32241e+07	6.97887e+07	3.64797e+07	4.83769e+07	2.7154e+07	4.57383e+07	2.64287e+07	5.79691e+07	3.21235e+07	4.42726e+07	3.52119e+07	3.64308e+07
6-Methylnicotinamide	C7 H8 N2 O	53.85	-0.00015	-1.1	136.064	136.064	5.619	1	2.23204e+08	6	4	99.1	10		8	21	21	DDA for preferred ion	1.58431e+07	8.26421e+06	2.12536e+08	1.14118e+08	7.30595e+06	7.96357e+06	1.69215e+07	8.16464e+06	9.64234e+06	5.23072e+06	2.50917e+06	2.60071e+06	1.73055e+06	1.48821e+06	1.19051e+06	1.28882e+06	1.35969e+07	1.65312e+07	2.23977e+06	1.26176e+06	5.89343e+06	6.11102e+06	1.70678e+07	7.13373e+06	1.20045e+08	6.14741e+07	1.40676e+07	7.50514e+06	9.15306e+06	5.36898e+06	2.3389e+06
(2S)-2-Amino-8-oxodecanoic acid	C10 H19 N O3	71.7	-0.00025	-1.25	201.136	201.136	1.873	0.065	2.1592e+08	5	0				8	9	3	DDA for preferred ion	9.91546e+06	2.32184e+06	3.2313e+06	2.26221e+06	8.43249e+06	5.38505e+06	1.62923e+08	1.32288e+08	7.55138e+06	3.91428e+06	4.73231e+06	2.58706e+06	7.89302e+07	5.26729e+07	4.36316e+06	1.73553e+06	1.94319e+06	1.51566e+06	1.69652e+08	1.27429e+08	1.08524e+08	7.93924e+07	5.97055e+06	2.65733e+06	7.35135e+06	3.6042e+06	5.33413e+06	3.0805e+06	8.58775e+06	6.04899e+06	1.21204e+08
1,1,6-Trimethyl-1,2-dihydronaphthalene	C13 H16	68.18	-0.0002	-1.16	172.125	172.125	1.412	1	2.0989e+08	1	12			84.3	8	13	3	DDA for preferred ion	1.20538e+07	4.48704e+06	1.22366e+07	7.3436e+06	3.95689e+06	2.95752e+06	932686	1.14847e+06	4.52586e+06	2.72548e+06	8.63374e+06	3.88113e+06	1.77773e+07	1.26702e+07	6.68742e+06	4.64253e+06	1.35978e+07	1.17454e+07	6.53866e+07	4.42169e+07	2.0826e+07	1.18512e+07	2.89634e+07	2.05407e+07	2.02212e+07	1.37307e+07	1.50914e+07	9.33804e+06	9.74234e+07	7.17893e+07	5.82112e+06
NP-016928	C20 H28 O3	22.5	-18.011	-56959.9	316.204	298.193	1.501	1	2.01256e+08	9	2	64.4	56.9		8	29	18	DDA for preferred ion	1.06585e+06	466298	4.98698e+06	945251	1.45041e+06	1.03585e+06	1.34544e+06	1.02751e+06	1.46868e+06	659844	2.07495e+06	1.12254e+06	1.1196e+06	1.62336e+06	769384	610918	1.56651e+06	1.28955e+06	1.26957e+06	1.31866e+06	1.2013e+06	610375	802249	648459	775802	1.0488e+06	1.22825e+06	789231	1.07989e+06	1.14299e+06	838161
N-Nonanoylglycine	C11 H21 N O3	73.53	-0.00022	-1.03	215.152	215.152	1.862	0.06	1.92272e+08	2	0				8	11	6	DDA for preferred ion	9.99446e+06	1.40862e+06	4.50767e+06	1.17488e+06	5.6001e+06	999477	1.5478e+08	4.84088e+06	7.76216e+06	1.11117e+06	3.25573e+06	1.05921e+06	5.00904e+07	2.36297e+06	3.71112e+06	607140	1.67196e+06	1.50318e+06	1.67424e+08	802855	1.07713e+08	745515	5.52105e+06	1.11896e+06	1.19791e+07	1.18464e+06	7.10911e+06	1.4181e+06	1.24908e+07	1.34642e+06	1.28332e+08
1-Hexadecanoylpyrrolidine	C20 H39 N O	63.24	-0.00051	-1.66	309.303	309.303	1.419	1	1.80918e+08	1	0				8	37	14	DDA for preferred ion	3.76559e+07	1.6983e+07	5.59457e+07	4.32884e+07	6.99504e+07	5.1648e+07	2.01858e+07	1.59482e+07	1.75306e+07	1.08654e+07	1.9055e+07	9.09903e+06	9.89467e+07	6.16957e+07	1.86053e+07	1.29613e+07	2.10149e+07	1.84405e+07	9.50607e+07	6.651e+07	7.22827e+07	4.95566e+07	6.34674e+07	5.33549e+07	1.21434e+08	7.91872e+07	6.53241e+07	4.15767e+07	9.53511e+07	8.39315e+07	2.51293e+07
3-Tropanol	C8 H15 N O	42.86	-0.00013	-0.94	141.115	141.115	2.003	0.066	1.80318e+08	12	0				8	8	8	DDA for preferred ion	4.42402e+06	936611	1.41958e+06	754741	3.69548e+06	881589	1.01893e+08	2.05923e+06	5.3988e+06	180785	1.89581e+06	714315	4.24675e+07	1.05809e+07	2.027e+06	308260	933478	957186	1.7549e+08	1.46526e+06	1.03743e+08	1.61691e+06	3.58215e+06	273882	6.46018e+06	641360	3.61592e+06	360306	4.74394e+06	465001	1.18456e+08
2,2'-Iminodipropan-1-ol	C6 H15 N O2	42.86	-0.00021	-1.6	133.11	133.11	5.728	0.2	1.74067e+08	1	0				8	9	8	DDA for preferred ion	2.07183e+07	6.62141e+06	7.40325e+06	3.67301e+06	1.0855e+07	7.24768e+06	2.20829e+06	1.36959e+06	3.08266e+06	1.63994e+06	2.93573e+07	1.80986e+07	2.77142e+07	1.70314e+07	2.17246e+06	967322	2.95605e+06	1.55544e+06	1.91524e+07	1.01694e+07	1.85392e+08	9.20834e+07	1.16527e+07	1.08695e+07	3.97466e+07	2.14563e+07	2.70723e+07	1.26593e+07	3.89993e+07	2.18459e+07	1.69455e+07
1,4a-dimethyl-9-oxo-7-(propan-2-yl)-1,2,3,4,4a,9,10,10a-octahydrophenanthrene-1-carboxylic acid	C20 H26 O3	44.44	-0.00052	-1.64	314.188	314.188	1.477	0.111	1.73504e+08	17	1	75.1	65.8		8	22	7	DDA for preferred ion	978606	663207	1.2959e+06	1.24212e+06	1.5326e+06	1.17055e+06	970431	1.14865e+06	1.37748e+06	799859	1.97008e+06	1.17347e+06	1.04135e+06	855222	948517	629320	1.8906e+06	1.70238e+06	1.48883e+06	1.44247e+06	832035	619332	1.2498e+06	859371	710969	669059	924612	696920	942025	1.03155e+06	937842
Bis(2-ethylhexyl) phthalate	C24 H38 O4	46.67	-0.00082	-2.1	390.277	390.276	1.356	1	1.7039e+08	13	8	99.4	69.4		8	28	11	DDA for preferred ion	4.79418e+07	1.64872e+07	3.96353e+07	2.72507e+07	4.15431e+06	2.74237e+06	5.33375e+06	4.32213e+06	1.09813e+07	5.89935e+06	3.20676e+07	1.64407e+07	1.52008e+07	1.1666e+07	7.83492e+06	5.82896e+06	1.33081e+07	1.06421e+07	9.65506e+07	6.03063e+07	4.75012e+07	2.53961e+07	1.46424e+08	9.07716e+07	4.49558e+07	2.74204e+07	1.55009e+08	9.2826e+07	9.50983e+07	6.50814e+07	3.74031e+07
N,N-Bis(2-hydroxyethyl)dodecanamide	C16 H33 N O3	38.59	-0.00035	-1.23	287.246	287.246	1.563	1	1.68347e+08	1	0				8	12	5	DDA for preferred ion	1.1858e+07	5.19359e+06	1.52092e+07	1.10276e+07	1.42869e+07	9.15503e+06	1.70329e+08	1.13993e+08	1.61371e+07	8.5632e+06	1.42172e+07	5.35301e+06	7.64208e+07	5.80932e+07	7.71608e+06	5.25979e+06	9.91321e+06	7.54614e+06	7.76988e+07	6.13129e+07	8.6915e+07	4.7424e+07	5.18789e+06	2.93214e+06	1.25343e+07	7.40149e+06	1.63802e+07	9.23311e+06	1.24889e+07	8.86062e+06	6.07032e+07
Urocanic acid	C6 H6 N2 O2	33.33	-0.00014	-1.02	138.043	138.043	2.303	1	1.66602e+08	8	2	69	24.3		8	2	2	DDA for preferred ion	2.78155e+07	1.12216e+07	2.65579e+07	1.80902e+07	1.72894e+07	1.20925e+07	6.6808e+06	4.64293e+06	3.36114e+07	2.10854e+07	9.50834e+06	1.09078e+07	1.24401e+07	9.28019e+06	6.7369e+06	4.8634e+06	8.88852e+06	7.43043e+06	4.47075e+07	2.6577e+07	5.56632e+07	3.34578e+07	2.89556e+07	1.9541e+07	3.52363e+07	2.15121e+07	4.36685e+06	2.78016e+06	1.63487e+07	1.15992e+07	1.0058e+07
N-Nonanoylglycine	C11 H21 N O3	70	-0.00025	-1.17	215.152	215.152	1.763	0.06	1.59369e+08	2	0				3	39	19	DDA for preferred ion	1.2787e+06	4.58955e+06	1.71064e+06	3.85867e+06	896111	4.58571e+06	5.30082e+06	1.49967e+08	3.90145e+06	9.3124e+06	848210	3.72414e+06	5.19976e+06	4.47188e+07	794895	3.52799e+06	1.37444e+06	1.57535e+06	7.64883e+06	1.785e+08	2.52646e+06	7.48254e+07	1.52254e+06	4.83566e+06	2.80763e+06	8.84275e+06	2.29535e+06	7.24496e+06	897352	1.46618e+07	4.15289e+06
5-(6-hydroxy-6-methyloctyl)-2,5-dihydrofuran-2-one	C13 H22 O3	52.27	17.0262	75284.7	226.157	243.183	1.74	0.182	1.56675e+08	1	1	62.2	56.3		8	15	13	DDA for preferred ion	6.41746e+07	4.34723e+07	1.47619e+07	2.07536e+06	1.10361e+07	4.98768e+06	2.05778e+07	1.68944e+07	1.24461e+07	9.1464e+06	8.83463e+06	4.43613e+06	1.26288e+07	1.82684e+06	1.25009e+07	4.30732e+06	5.37509e+06	685138	2.33552e+07	1.68086e+06	2.12372e+07	1.45034e+07	2.80546e+07	987152	9.31947e+06	875526	2.22976e+07	1.03356e+07	3.43449e+07	3.98113e+06	2.40531e+07
1,4-dihydroxyheptadec-16-en-2-yl acetate	C19 H36 O4	62.37	17.0257	51866.3	328.261	345.287	1.447	1	1.55143e+08	0	2	71.9	61.2		8	10	3	DDA for preferred ion	1.38857e+07	6.68596e+06	1.92994e+07	1.43541e+07	1.05687e+07	6.67382e+06	8.31397e+06	6.9634e+06	1.61599e+07	9.81432e+06	1.00295e+07	3.88643e+06	1.00479e+07	7.56392e+06	6.13862e+06	4.08799e+06	9.54061e+06	8.64356e+06	2.9312e+06	2.62662e+06	8.52749e+06	4.80446e+06	1.06448e+07	7.39181e+06	2.96973e+06	1.50791e+06	1.36686e+07	8.6448e+06	1.15109e+07	8.65843e+06	2.12929e+06
3-Tropanol	C8 H15 N O	47.22	-8e-05	-0.53	141.115	141.115	1.908	0.066	1.54463e+08	12	0				5	24	15	DDA for preferred ion	2.50804e+06	3.42352e+06	1.43161e+06	2.27548e+06	1.42429e+06	3.29036e+06	8.04987e+06	7.70122e+07	877211	2.30379e+06	1.15887e+06	2.82473e+06	5.15573e+06	3.6979e+07	829096	1.60865e+06	770160	405478	7.52044e+06	9.61427e+07	1.12232e+07	1.17203e+08	1.06147e+06	2.58555e+06	482766	3.9761e+06	658744	1.6705e+06	842203	3.46114e+06	9.11417e+06
Ketamine	C13 H16 Cl N O	43.48	-0.00044	-1.87	237.092	237.092	1.83	0.074	1.54205e+08	3	3	97.8	98.8		8	7	5	DDA for preferred ion	4.56673e+06	44139.7	1.83903e+06	352080	967671	336802	1.1527e+06	97993.1	1.3826e+07	179197	892525	245086	676551	271478	841290	281519	4.38018e+06	2.17044e+06	910768	84981	2.94437e+06	124798	532099	39377.5	1.9435e+06	156172	5.57609e+06	104711	4.4092e+07	1.35944e+07	117644
5-Pentyl-2(5H)-furanone	C9 H14 O2	70.59	-0.00027	-1.78	154.099	154.099	1.55	1	1.45609e+08	11	0				8	7	6	DDA for preferred ion	3.07931e+07	1.55175e+07	2.22518e+07	1.56018e+07	2.96655e+07	2.18678e+07	1.08059e+08	7.3212e+07	1.77305e+07	1.14735e+07	1.68898e+07	1.23162e+07	5.57924e+07	4.29227e+07	1.31468e+07	1.12504e+07	1.32541e+07	1.04176e+07	7.20443e+07	5.14863e+07	6.82407e+07	4.37989e+07	1.28986e+07	7.89779e+06	2.58235e+07	2.10619e+07	1.4049e+07	1.16864e+07	2.57126e+07	1.74847e+07	4.95813e+07
alpha-methylstyrene	C9 H10	36.36	-0.0001	-0.83	118.078	118.078	1.46	1	1.43528e+08	2	21			76.6	8	9	8	DDA for preferred ion	1.27222e+07	4.75375e+06	1.08199e+07	7.33627e+06	8.48186e+06	5.75044e+06	1.13362e+07	7.32184e+06	7.60101e+06	4.00727e+06	7.92276e+06	1.36979e+08	9.16464e+06	6.70339e+06	6.55851e+06	4.19312e+06	8.24602e+06	6.26651e+06	1.23549e+07	8.44225e+06	1.03906e+07	5.63434e+06	6.60899e+06	4.26237e+06	8.93397e+06	5.49932e+06	8.05355e+06	4.69682e+06	8.20635e+06	6.90907e+06	7.052e+06
3721	C8 H12 O	62.5	-0.00011	-0.91	124.089	124.089	1.986	0.121	1.43302e+08	10	0				8	9	7	DDA for preferred ion	3.77627e+06	877701	1.15422e+06	1.82348e+06	3.03279e+06	2.1537e+06	8.80926e+07	7.91917e+07	3.40552e+06	514128	1.63831e+06	1.96338e+06	3.16172e+07	3.44025e+07	1.63995e+06	1.38584e+06	801616	1.00129e+06	1.37392e+08	1.02012e+08	8.39758e+07	8.15469e+07	3.05533e+06	727394	5.11936e+06	1.04592e+06	2.85039e+06	597658	3.82534e+06	3.51967e+06	9.42342e+07
11-Aminoundecanoic acid	C11 H23 N O2	48	-0.00044	-2.18	201.173	201.172	4.256	1	1.41394e+08	1	0				8	10	10	DDA for preferred ion	1.23853e+08	4.23468e+07	1.16717e+08	7.1368e+07	1.04633e+08	6.87252e+07	1.12725e+08	7.15465e+07	1.16432e+08	6.74467e+07	1.12764e+08	7.9092e+07	1.08251e+08	6.94462e+07	9.76134e+07	5.513e+07	1.24288e+07	7.68449e+07	1.19963e+08	6.24463e+07	5.47e+07	2.99061e+07	5.2191e+07	3.04183e+07	3.28715e+07	3.07702e+07	4.47374e+07	2.89794e+07	3.29623e+07	2.7636e+07	5.03692e+07
Pumiliotoxin 251D	C16 H29 N O	64.41	-0.00047	-1.87	251.225	251.224	1.503	1	1.39853e+08	2	0				8	10	3	DDA for preferred ion	869995	268562	3.02462e+06	2.12911e+06	1.11088e+07	6.61389e+06	9.6623e+07	6.35463e+07	1.17855e+07	6.50851e+06	6.39565e+06	3.76643e+06	8.26554e+07	5.73816e+07	542666	341682	2.27726e+06	1.56419e+06	4.72641e+07	2.94442e+07	6.10529e+07	3.07536e+07	562410	353914	2.15578e+07	1.21689e+07	2.75257e+07	1.50479e+07	1.53435e+07	1.03633e+07	3.56681e+07
2,2'-Iminodipropan-1-ol	C6 H15 N O2	53.33	-0.0002	-1.51	133.11	133.11	3.639	1	1.37121e+08	1	0				8	9	9	DDA for preferred ion	1.07324e+07	3.9801e+06	2.52432e+07	1.99308e+07	1.05455e+07	6.32056e+06	2.41265e+07	1.40638e+07	1.25097e+07	6.77616e+06	1.24255e+07	7.94496e+06	1.00699e+07	6.23533e+06	8.62622e+06	4.77376e+06	1.18077e+07	8.42548e+06	1.68574e+07	8.41322e+06	3.93805e+07	1.8587e+07	1.11928e+07	6.79379e+06	6.87241e+07	3.62692e+07	1.13375e+07	5.23899e+06	1.93829e+07	1.05685e+07	1.10887e+07
N-Acetyl-L-leucine	C8 H15 N O3	55.17	-0.00024	-1.38	173.105	173.105	2.061	1	1.37004e+08	8	0				8	12	8	DDA for preferred ion	3.94415e+06	3.01653e+06	4.1464e+06	594653	923955	1.40844e+06	2.05455e+07	4.94291e+07	565558	2.06239e+06	763842	549406	1.80919e+07	2.92181e+07	496682	648000	613999	884551	5.7906e+07	1.31923e+08	4.44897e+07	8.25e+07	794903	1.72029e+06	733043	1.73656e+06	890236	1.35403e+06	865578	2.03776e+06	2.95091e+07
NP-008993	C18 H34 O4	59.01	17.026	54180.6	314.246	331.272	1.704	1	1.31745e+08	0	3	91.3	90.2		8	20	16	DDA for preferred ion	1.52183e+06	774181	4.02208e+06	3.21619e+06	4.67236e+06	3.34865e+06	1.37142e+08	7.77618e+07	6.74021e+06	4.46694e+06	4.82618e+06	1.95179e+06	3.39809e+07	2.91847e+07	3.54647e+06	2.07808e+06	3.86176e+06	3.00776e+06	3.95558e+07	3.63922e+07	5.86296e+07	3.31548e+07	1.3394e+06	2.09257e+06	5.14927e+06	3.40094e+06	6.48166e+06	3.73594e+06	4.25945e+06	3.79343e+06	2.88313e+07
3-(4-Methyl-3-pentenyl)thiophene	C10 H14 S	12.5	0.00021	1.27	166.082	166.082	5.354	1	1.3096e+08	1	0				8	50	49	DDA for preferred ion	8.72794e+07	2.10504e+07	9.01604e+07	6.81385e+07	9.02637e+07	5.50569e+07	6.0386e+07	2.74387e+07	1.25515e+08	6.13007e+07	9.48032e+07	4.97207e+07	6.24005e+07	1.56736e+07	1.88001e+07	4.17817e+07	8.82235e+07	6.89864e+07	1.3361e+08	4.15388e+07	1.1873e+08	4.65822e+07	5.77728e+07	4.12646e+07	7.28082e+07	4.05406e+07	8.26607e+07	3.39569e+07	8.88612e+07	4.81006e+07	6.55948e+07
Gabapentin	C9 H17 N O2	26.19	-0.00026	-1.51	171.126	171.126	1.614	1	1.30375e+08	1	0				8	3	3	DDA for preferred ion	7.53635e+06	3.51983e+06	4.20551e+06	2.84618e+06	4.14952e+06	3.40157e+06	8.56031e+07	5.80189e+07	6.11492e+06	3.98571e+06	3.68775e+06	2.5247e+06	4.18425e+07	2.86193e+07	2.65677e+06	2.1281e+06	2.26123e+06	1.90662e+06	4.72039e+07	3.25259e+07	5.95045e+07	3.53261e+07	2.37717e+06	1.66118e+06	1.92165e+07	1.96257e+07	9.90511e+06	5.49601e+06	1.81596e+07	1.16781e+07	3.77301e+07
3-Ethylphenol	C8 H10 O	21.15	-5e-05	-0.44	122.073	122.073	1.535	1	1.29438e+08	18	0				8	7	4	DDA for preferred ion	7.44783e+07	3.53502e+07	5.24136e+07	3.69156e+07	9.14265e+07	7.20503e+07	4.99119e+07	3.80923e+07	3.95023e+07	2.29196e+07	3.66736e+07	3.16089e+07	4.38228e+07	3.63273e+07	3.47626e+07	2.74079e+07	3.4232e+07	2.91889e+07	9.25583e+07	6.26064e+07	3.7614e+07	2.41279e+07	3.53483e+07	2.41318e+07	1.83951e+07	1.26771e+07	1.89301e+07	9.98394e+06	2.3299e+07	1.64578e+07	3.55124e+07
(2E,6Z)-Nona-2,6-dienal	C9 H14 O	57.69	-0.00016	-1.14	138.104	138.104	1.513	0.237	1.25926e+08	14	0				8	8	4	DDA for preferred ion	3.49655e+07	1.72932e+07	2.88204e+07	2.15063e+07	4.13892e+07	2.69025e+07	1.22288e+08	9.27806e+07	2.99276e+07	1.92664e+07	2.59963e+07	1.89386e+07	9.56274e+07	6.32894e+07	2.0549e+07	1.41136e+07	2.36408e+07	2.02088e+07	9.13842e+07	6.08433e+07	7.29628e+07	4.77773e+07	1.65326e+07	1.15516e+07	2.27264e+07	1.38512e+07	2.67201e+07	1.54762e+07	3.13735e+07	2.25354e+07	5.75034e+07
Trimethylamine N-oxide	C3 H9 N O	26.67	0.0005	6.67	75.0684	75.0689	4.732	1	1.23143e+08	5	0				8	6	6	DDA for preferred ion	3.13963e+07	1.2082e+07	3.40465e+07	2.42519e+07	2.68448e+07	1.76057e+07	1.90835e+07	1.32616e+07	2.16852e+07	1.26128e+07	2.83661e+07	1.73639e+07	2.10522e+07	1.53779e+07	3.14566e+07	2.1819e+07	3.50765e+07	2.65273e+07	3.3395e+07	1.8762e+07	2.5381e+07	1.53524e+07	2.58987e+07	1.76431e+07	2.34099e+07	1.31151e+07	2.79118e+07	1.46306e+07	2.99378e+07	2.0085e+07	2.83731e+07
9-Nitrooleate	C18 H33 N O4	53.7	-0.00055	-1.67	327.241	327.24	1.557	1	1.22938e+08	2	1	66.2	24		8	9	4	DDA for preferred ion	1.56618e+07	6.9857e+06	1.23984e+07	8.29737e+06	1.14735e+07	8.03764e+06	1.26717e+08	7.77382e+07	1.74626e+07	9.20868e+06	2.88324e+07	1.54141e+07	4.58981e+07	4.29621e+07	1.89051e+07	1.12112e+07	1.50235e+07	1.16465e+07	6.79907e+07	4.37517e+07	6.86932e+07	3.2716e+07	1.08513e+07	6.59781e+06	1.93904e+07	8.78345e+06	1.63776e+07	8.38666e+06	1.48875e+07	8.76255e+06	4.60198e+07
NP-014287	C18 H32 O3	64.25	-18.0093	-60794	296.235	278.226	1.433	1	1.2281e+08	10	9	66.8	57.5		8	16	7	DDA for preferred ion	6.81127e+06	1.70063e+06	1.14235e+07	6.9995e+06	7.50854e+06	4.75547e+06	2.08856e+07	1.49913e+07	6.20629e+06	3.20307e+06	6.71086e+06	3.79462e+06	1.99421e+07	1.33697e+07	2.90445e+06	1.97074e+06	7.6807e+06	5.84348e+06	1.78071e+07	1.14483e+07	1.6876e+07	8.6167e+06	4.56188e+06	2.78047e+06	9.88915e+06	5.99294e+06	7.51722e+06	3.63207e+06	4.33257e+06	3.95195e+06	1.34577e+07
4-Ethyl-2-hydroxy-3-methyl-2-cyclopenten-1-one	C8 H12 O2	81.82	-0.0001	-0.69	140.084	140.084	1.53	1	1.22379e+08	19	0				8	8	3	DDA for preferred ion	6.95717e+07	3.28922e+07	4.83738e+07	3.64505e+07	8.893e+07	6.98685e+07	4.14969e+07	3.57912e+07	3.81511e+07	2.26788e+07	3.36892e+07	2.85196e+07	3.84131e+07	2.85851e+07	3.36248e+07	2.46566e+07	3.3937e+07	2.69142e+07	8.70739e+07	5.8403e+07	3.30484e+07	2.16857e+07	3.46739e+07	2.37031e+07	1.62066e+07	9.19404e+06	1.83458e+07	9.15459e+06	2.03707e+07	1.57484e+07	2.88013e+07
Hexylbenzene	C12 H18	44.44	-0.00024	-1.5	162.141	162.141	1.414	1	1.20418e+08	3	0				8	11	6	DDA for preferred ion	6.26846e+06	3.33848e+06	1.03183e+07	7.24164e+06	4.91684e+06	3.48091e+06	3.78505e+06	2.65835e+06	4.65004e+06	2.91717e+06	6.67585e+06	3.32868e+06	1.21022e+07	7.32884e+06	4.62778e+06	2.88593e+06	9.81503e+06	7.21608e+06	4.20111e+07	2.62588e+07	1.41345e+07	8.91642e+06	1.9874e+07	1.17546e+07	1.21614e+07	8.30561e+06	9.5199e+06	5.79647e+06	5.19125e+07	4.06061e+07	5.92187e+06
epsilon-Caprolactone	C6 H10 O2	47.83	0	0	114.068	114.068	1.543	1	1.18852e+08	22	0				8	11	5	DDA for preferred ion	7.42495e+07	3.85302e+07	4.65287e+07	3.72907e+07	8.19309e+07	6.15295e+07	3.76808e+07	3.09981e+07	4.34426e+07	2.49577e+07	3.54056e+07	2.75852e+07	3.70774e+07	2.99406e+07	3.29853e+07	2.57081e+07	3.49124e+07	2.99367e+07	6.71996e+07	5.06716e+07	2.95474e+07	1.84979e+07	3.5106e+07	2.75629e+07	1.73522e+07	8.97021e+06	1.27373e+07	7.8823e+06	2.21064e+07	1.71972e+07	2.73579e+07
.	C16 H33 N O	40.91	0.00088	3.46	255.256	255.257	1.439	1	1.18596e+08	1	0				8	27	7	DDA for other ion	2.33838e+07	9.54665e+06	3.08777e+07	2.26874e+07	2.46617e+07	1.61326e+07	1.0443e+08	7.23732e+07	2.6496e+07	1.50788e+07	2.75542e+07	1.18562e+07	8.75948e+07	6.09727e+07	1.77583e+07	1.30553e+07	2.64803e+07	2.25246e+07	5.66369e+07	3.61723e+07	5.70705e+07	3.73585e+07	1.78943e+07	1.25604e+07	6.16386e+07	3.47038e+07	8.82702e+07	4.70272e+07	4.65831e+07	3.3483e+07	3.71947e+07
Irgafos 168	C42 H63 O3 P	24.24	-334.217	-517003	646.451	312.234	1.456	1	1.18291e+08	0	1	76.4	67.7		8	12	3	DDA for other ion	9.93729e+07	4.34018e+07	1.0753e+08	7.58096e+07	5.08661e+07	4.01368e+07	7.06364e+07	5.85235e+07	5.67283e+07	2.84627e+07	8.37621e+07	4.6954e+07	5.62148e+07	4.43836e+07	6.61274e+07	4.54291e+07	5.95222e+07	5.26435e+07	3.45903e+07	2.59913e+07	8.23108e+07	5.296e+07	5.81373e+07	3.89516e+07	6.64612e+07	4.36492e+07	8.71872e+07	6.09613e+07	3.32343e+07	2.96314e+07	6.63e+07
Irgafos 168	C42 H63 O3 P	18.52	-0.00092	-1.42	646.451	646.451	1.342	1	1.18291e+08	0	1	75.9	67		8	12	3	DDA for preferred ion	9.93729e+07	4.34018e+07	1.0753e+08	7.58096e+07	5.08661e+07	4.01368e+07	7.06364e+07	5.85235e+07	5.67283e+07	2.84627e+07	8.37621e+07	4.6954e+07	5.62148e+07	4.43836e+07	6.61274e+07	4.54291e+07	5.95222e+07	5.26435e+07	3.45903e+07	2.59913e+07	8.23108e+07	5.296e+07	5.81373e+07	3.89516e+07	6.64612e+07	4.36492e+07	8.71872e+07	6.09613e+07	3.32343e+07	2.96314e+07	6.63e+07
2908	C5 H11 N	37.5	0.00042	4.88	85.0892	85.0896	5.791	0.153	1.17423e+08	1	0				8	17	8	DDA for preferred ion	5.60382e+07	1.68915e+07	5.83054e+07	3.05244e+07	4.78227e+07	4.34263e+07	4.24789e+07	2.5355e+07	7.36534e+07	4.07458e+07	5.64783e+07	3.68029e+07	7.78901e+07	5.34034e+07	6.20557e+07	3.77439e+07	8.18461e+07	6.14042e+07	8.92605e+07	5.01196e+07	9.88013e+07	4.3783e+07	4.87355e+07	3.06177e+07	7.51354e+07	4.71195e+07	7.50355e+07	4.22808e+07	8.30795e+07	4.91408e+07	5.16636e+07
Militarinone A	C26 H37 N O6	62.79	-0.0011	-2.41	459.262	459.261	1.473	1	1.17095e+08	2	0				8	19	13	DDA for preferred ion	7.91068e+07	5.54794e+07	5.24026e+07	4.51527e+07	2.89949e+07	2.38663e+07	3.70054e+07	4.79164e+07	5.60642e+07	4.37626e+07	4.92468e+07	2.87759e+07	4.25999e+07	3.83886e+07	6.4715e+07	4.65225e+07	5.44314e+07	5.20919e+07	2.52507e+07	2.48789e+07	6.84165e+07	5.01514e+07	4.94004e+07	3.73058e+07	8.45497e+07	6.96058e+07	1.23578e+08	1.01499e+08	3.69989e+07	3.5369e+07	4.9292e+07
DL-Tryptophan	C11 H12 N2 O2	76.92	204.089	999996	204.09	408.179	5.783	1	1.12014e+08	2	1	60.4	8		8	25	10	DDA for preferred ion	4.60521e+07	4.90445e+06	3.1534e+07	8.20796e+06	5.41484e+07	2.15273e+07	2.79367e+07	8.05545e+06	7.37876e+07	1.67163e+07	4.02519e+07	1.36055e+07	7.29827e+07	3.2725e+07	6.0485e+07	2.19842e+07	8.37462e+07	3.38754e+07	8.66981e+07	2.28705e+07	7.21282e+07	1.95954e+07	4.16048e+07	1.0463e+07	5.37276e+07	1.80416e+07	8.08155e+07	1.81247e+07	5.75099e+07	1.98618e+07	1.1415e+07
5-Methylcytidine	C10 H15 N3 O5	38.89	-0.00052	-2.03	257.101	257.101	4.485	1	1.11478e+08	7	0				8	19	15	DDA for preferred ion	5.64982e+07	1.55732e+07	6.24617e+07	3.40926e+07	7.22899e+07	4.04712e+07	2.86386e+07	2.23663e+07	4.62976e+07	3.06507e+07	8.54541e+07	4.80134e+07	6.59165e+07	4.77036e+07	5.60412e+07	4.7508e+07	8.4301e+07	5.44968e+07	5.17305e+07	3.14815e+07	5.37116e+07	3.31372e+07	7.0195e+07	3.16115e+07	6.77915e+07	3.1746e+07	5.3881e+07	2.94018e+07	5.11114e+07	2.7066e+07	5.41697e+07
Hexanal	C6 H12 O	41.67	-1e-05	-0.08	100.089	100.089	1.571	1	1.06938e+08	17	0				8	7	4	DDA for preferred ion	3.14336e+06	2.53134e+06	2.73918e+06	2.08814e+06	2.66234e+06	1.66701e+06	6.8081e+07	5.97602e+07	3.34587e+06	2.08263e+06	3.13585e+06	2.21406e+06	2.44779e+07	2.6949e+07	4.49862e+06	3.15107e+06	3.55075e+06	3.14606e+06	1.11982e+08	8.25765e+07	5.44475e+07	5.23133e+07	3.2243e+06	2.49505e+06	4.09845e+06	3.34845e+06	3.31157e+06	2.29941e+06	2.86086e+06	4.87531e+06	6.2434e+07
1,2-dioleoyl-sn-glycero-3-phospho-N,N-dimethylethanolamine	C43 H82 N O8 P	33.33	-0.00166	-2.15	771.578	771.576	2.109	1	1.01731e+08	32	0				8	12	6	DDA for preferred ion	6.18365e+07	3.77851e+07	9.10575e+07	6.89335e+07	8.14879e+07	6.91743e+07	9.84545e+07	6.36474e+07	6.55884e+07	5.03461e+07	8.70539e+07	7.06805e+07	7.66359e+07	6.067e+07	7.97679e+07	5.85125e+07	9.28594e+07	7.01318e+07	9.55689e+07	7.16273e+07	6.86896e+07	4.84889e+07	9.45419e+07	7.79129e+07	1.01108e+08	6.94523e+07	8.22916e+07	5.23927e+07	1.02141e+08	7.81595e+07	9.31052e+07
4-Methoxychalcone	C16 H14 O2	19.44	-0.00111	-4.67	238.099	238.098	9.347	1	1.01426e+08	1	2	71.1	60		8	11	11	DDA for preferred ion	534001	180933	110963	108900	2.23442e+07	1.56862e+07	110728	87799.6	365926	245116	1.18087e+06	765710	1.0145e+08	8.16663e+07	840929	581906	85356.9	83166.9	1.06153e+06	564599	277697	153829	128300	95778.4	2.96254e+06	1.77547e+06	4.19802e+06	2.25197e+06	656400	414520	139980
Prostaglandin E1	C20 H34 O5	42	17.0264	48064.6	354.241	371.267	1.475	1	1.00528e+08	0	10	68.4	58		8	25	16	DDA for preferred ion	1.84561e+07	1.32502e+07	632226	845122	7.33521e+06	4.92626e+06	1.25582e+07	1.06489e+07	3.51555e+07	2.52015e+07	5.51458e+07	5.62213e+06	4.79999e+06	4.14814e+06	1.88383e+07	1.25453e+07	2.86618e+06	3.12756e+06	1.48116e+07	1.09846e+07	2.11576e+07	1.45252e+07	1.03885e+07	7.87099e+06	5.04937e+06	3.86245e+06	6.33288e+07	4.70825e+07	1.02306e+07	7.4309e+06	1.54421e+07
15,16-DiHODE	C18 H32 O4	55.38	-0.00048	-1.53	312.23	312.23	1.455	1	1.00288e+08	17	0				8	15	8	DDA for preferred ion	3.00901e+07	1.27735e+07	4.24432e+07	2.80593e+07	2.89665e+07	1.85435e+07	1.05153e+08	8.13373e+07	2.67443e+07	1.62087e+07	3.22337e+07	1.7958e+07	6.85308e+07	5.11632e+07	2.19055e+07	1.48719e+07	4.74158e+07	3.56086e+07	8.74364e+07	5.34931e+07	7.16465e+07	3.982e+07	1.80331e+07	1.12707e+07	3.41269e+07	2.07957e+07	2.60249e+07	1.45424e+07	1.86145e+07	1.44083e+07	5.41107e+07
2908	C5 H11 N	54.55	0.00042	4.9	85.0892	85.0896	6.158	0.153	9.86925e+07	1	0				8	8	6	DDA for preferred ion	5.52424e+07	1.45319e+07	4.69405e+07	3.0005e+07	4.92223e+07	3.5455e+07	2.65531e+07	1.55769e+07	5.19173e+07	2.92943e+07	4.11398e+07	2.62877e+07	5.57825e+07	3.74364e+07	4.33074e+07	2.60385e+07	5.83406e+07	3.9027e+07	6.55008e+07	3.43265e+07	7.84993e+07	3.55813e+07	4.20319e+07	1.90934e+07	5.67864e+07	2.69374e+07	4.9314e+07	2.46313e+07	4.70208e+07	2.77616e+07	4.30268e+07
12-oxo Phytodienoic Acid	C18 H28 O3	79.22	17.0261	58267.9	292.204	309.23	1.532	1	9.84788e+07	0	2	75.2	66		8	8	7	DDA for preferred ion	1.47039e+06	963551	1.73578e+06	1.39986e+06	3.39923e+06	2.37099e+06	8.66273e+07	5.70288e+07	6.07488e+06	2.98457e+06	2.73755e+06	1.76617e+06	4.30817e+07	3.64011e+07	1.12644e+06	879476	1.5808e+06	1.47629e+06	4.98006e+07	3.31674e+07	4.59236e+07	2.53429e+07	1.31863e+06	898119	6.09473e+06	3.56485e+06	7.87755e+06	4.33068e+06	6.74844e+06	4.19871e+06	3.90919e+07
n-Amylbenzene	C11 H16	21.6	-0.00013	-0.9	148.125	148.125	1.413	1	9.69472e+07	4	0				8	11	3	DDA for preferred ion	1.24013e+07	5.41765e+06	1.27551e+07	9.30182e+06	1.02037e+07	6.49255e+06	8.32406e+06	6.54743e+06	8.48957e+06	5.28493e+06	9.61461e+06	6.71492e+06	1.64563e+07	1.22217e+07	7.25764e+06	5.32155e+06	1.09702e+07	9.6904e+06	3.48881e+07	2.4882e+07	1.47808e+07	8.75259e+06	1.73868e+07	1.08337e+07	1.22746e+07	8.22521e+06	9.88241e+06	6.00176e+06	4.53069e+07	3.3673e+07	7.36802e+06
5-Pentylresorcinol	C11 H16 O2	19.44	-0.00031	-1.73	180.115	180.115	1.502	1	9.20496e+07	13	0				8	9	3	DDA for preferred ion	3.35616e+07	1.59349e+07	2.05493e+07	1.65132e+07	3.15615e+07	2.40402e+07	3.67561e+07	7.17551e+07	2.25522e+07	1.47798e+07	2.07987e+07	1.54946e+07	3.9759e+07	3.62083e+07	1.77594e+07	1.50349e+07	1.8204e+07	1.39429e+07	4.93908e+07	8.07806e+07	5.7638e+07	4.53002e+07	1.50329e+07	9.56931e+06	1.20568e+07	6.12399e+06	9.72603e+06	8.95961e+06	2.22617e+07	1.63143e+07	2.68366e+07
3515	C8 H14 O	67.44	3e-05	0.22	126.104	126.104	1.498	1	9.20326e+07	23	0				8	5	4	DDA for preferred ion	3.8733e+07	1.9076e+07	3.11132e+07	2.21708e+07	3.62311e+07	2.40826e+07	8.92159e+07	6.22359e+07	3.13212e+07	2.02716e+07	3.20432e+07	2.15803e+07	6.62325e+07	4.49682e+07	2.38336e+07	1.88775e+07	2.63145e+07	2.11285e+07	7.23686e+07	4.15524e+07	6.36963e+07	3.60999e+07	1.89226e+07	1.22652e+07	2.16542e+07	1.33573e+07	2.27333e+07	1.35283e+07	2.45521e+07	1.92608e+07	4.43946e+07
N-Tricosanoylglycine	C25 H49 N O3	65	-0.00053	-1.29	411.371	411.371	1.405	1	9.15782e+07	1	0				8	14	7	DDA for preferred ion	526927	276916	569006	683532	884059	376805	7.72772e+07	5.19091e+07	816133	611616	446387	878797	4.22951e+06	3.02666e+06	391430	277793	518138	480775	6.34782e+07	3.815e+07	7.8062e+07	4.19001e+07	432923	348924	392034	302561	506474	365307	476197	457028	4.34199e+07
ARECOLINE	C8 H13 N O2	31.43	-0.00029	-1.87	155.095	155.094	2.22	1	9.04704e+07	5	0				8	9	7	DDA for preferred ion	1.77899e+06	1.18607e+06	1.0603e+06	922995	1.0922e+06	919077	3.67929e+07	2.74222e+07	1.59245e+06	1.28345e+06	884641	1.02777e+06	1.82841e+07	2.15437e+07	1.70512e+06	866793	934334	416086	5.88886e+07	1.96748e+07	4.00538e+07	5.38925e+07	928652	1.03274e+06	995730	809338	518583	356506	900071	984135	2.91931e+07
(2R,3R,4S,5S,6R)-2-[(3Z)-hex-3-en-1-yloxy]-6-(hydroxymethyl)oxane-3,4,5-triol	C12 H22 O6	55	-18.0111	-68707.4	262.142	244.131	1.872	1	9.02698e+07	2	1	61.3	56.1		8	36	18	DDA for preferred ion	1.13062e+07	2.16788e+07	4.76145e+06	1.32761e+07	4.91363e+07	8.58104e+06	3.09037e+06	6.79888e+06	2.20386e+07	3.37636e+06	2.05936e+06	1.01414e+07	2.36224e+07	8.28902e+06	1.42463e+07	9.82105e+06	1.813e+07	1.29771e+07	9.45205e+06	4.90646e+06	4.16186e+06	1.38642e+06	8.26265e+06	6.98465e+06	1.40461e+06	697511	1.38711e+06	2.52729e+06	1.16846e+07	6.87778e+06	3.85358e+06
(1S,4S,5R,9R,13S)-5,9-dimethyl-14-methylidenetetracyclo[11.2.1.0Âa,Âaâ°.0â´,âa]hexadec-10-ene-5-carboxylic acid	C20 H28 O2	37.04	-0.00042	-1.39	300.209	300.209	1.423	1	8.93638e+07	29	6	68.1	57.9		8	25	13	DDA for preferred ion	3.16865e+06	220412	2.34457e+06	369903	1.84922e+06	645736	488729	364125	1.01053e+06	287933	1.62985e+06	324318	1.82039e+06	430640	355834	253118	1.09439e+06	448832	2.52663e+06	1.76055e+06	1.24102e+06	508227	1.64258e+06	1.23377e+06	1.23509e+06	860942	465745	351057	466800	1.23839e+06	993080
butoctamide	C16 H29 N O5	63.64	-0.00059	-1.88	315.205	315.204	2.414	0.083	8.85096e+07	1	0				8	20	14	DDA for preferred ion	5.80946e+07	2.91401e+07	7.85446e+07	4.47744e+07	5.00432e+07	4.34617e+07	6.36598e+07	3.71339e+07	8.25184e+07	5.69527e+07	3.97701e+07	3.85114e+07	4.90226e+07	3.80024e+07	4.88499e+07	4.14225e+07	7.54382e+07	5.59685e+07	7.52016e+07	4.85066e+07	4.00515e+06	2.78456e+06	3.51705e+06	3.08544e+06	4.19173e+06	2.96634e+06	4.30814e+06	2.50794e+06	4.93643e+06	3.66998e+06	3.57242e+06
NP-008952	C12 H20 O4	51.9	-0.00041	-1.81	228.136	228.136	1.525	1	8.78855e+07	2	1	60.9	56		8	10	4	DDA for preferred ion	5.62735e+07	3.14374e+07	3.50108e+07	2.84475e+07	6.1656e+07	4.51651e+07	2.81262e+07	2.36433e+07	3.02483e+07	1.93669e+07	2.73105e+07	2.05409e+07	2.83104e+07	2.23728e+07	2.67236e+07	2.01368e+07	2.62399e+07	2.25976e+07	4.05963e+07	3.23652e+07	2.11566e+07	1.42762e+07	2.64317e+07	1.97086e+07	9.37541e+06	6.7067e+06	9.46887e+06	6.20198e+06	1.40546e+07	1.12378e+07	1.975e+07
PEG-4	C8 H18 O5	28.57	-0.0003	-1.53	194.115	194.115	2.142	1	8.68374e+07	1	0				8	38	6	DDA for preferred ion	1.49739e+08	1.03342e+08	3.29911e+07	4.58904e+07	1.82943e+07	2.91263e+07	1.56391e+07	2.42869e+07	1.92522e+07	2.39913e+07	3.48711e+07	5.05261e+07	2.39587e+07	3.0252e+07	1.63767e+07	2.41317e+07	1.12698e+07	1.95558e+07	1.91982e+07	2.10382e+07	6.54552e+07	8.19098e+07	5.98352e+07	6.38901e+07	1.46511e+07	2.21408e+07	1.76729e+07	2.0864e+07	2.69254e+07	3.29438e+07	4.06161e+07
1-(2-Furyl)-1-butanone	C8 H10 O2	53.85	-0.0002	-1.48	138.068	138.068	1.987	1	8.37638e+07	28	0				8	10	9	DDA for preferred ion	1.00423e+06	2.61937e+06	522411	1.00087e+06	1.7765e+07	1.35524e+06	1.33174e+07	3.25405e+07	374124	1.24848e+06	417975	221165	1.16229e+07	1.79864e+07	671214	400510	315071	749477	4.15424e+07	8.33096e+07	2.96177e+07	5.39475e+07	637632	1.09421e+06	721114	989533	421155	876641	572162	458647	2.08426e+07
D-(+)-Glucose	C6 H12 O6	35.48	17.0263	94557.4	180.063	197.09	6.476	0.126	8.11887e+07	0	1	89.5	86.8		8	36	30	DDA for preferred ion	3.28336e+07	5.55977e+06	4.42946e+07	1.9233e+07	4.10652e+07	3.26687e+07	6.99117e+06	2.8511e+06	2.09427e+07	7.5905e+06	4.2235e+07	2.51109e+07	4.46019e+07	2.79594e+07	1.79363e+07	1.08513e+07	2.69754e+07	1.36596e+07	2.58457e+07	8.50684e+06	2.35186e+07	9.99911e+06	4.28339e+07	2.66521e+07	2.00979e+07	7.30177e+06	1.48187e+07	5.31878e+06	2.02584e+07	1.0867e+07	5.66102e+07
2-(14,15-Epoxyeicosatrienoyl) glycerol	C23 H38 O5	32.79	-18.0141	-45689.4	394.272	376.258	1.394	1	7.81703e+07	6	1	65.5	57.2		8	9	6	DDA for preferred ion	3.55949e+07	1.57487e+07	6.87418e+07	5.21037e+07	3.33542e+07	2.37475e+07	3.73941e+07	2.79516e+07	4.12658e+07	2.38225e+07	4.63065e+07	3.59869e+07	4.57368e+07	3.62784e+07	3.42893e+07	2.30518e+07	8.09188e+07	6.80397e+07	5.03153e+07	2.54237e+07	3.35986e+07	1.94788e+07	3.21245e+07	1.94784e+07	3.36739e+07	2.27761e+07	6.44586e+07	4.06866e+07	3.33112e+07	2.56636e+07	3.64803e+07
D-(+)-Glucose	C6 H12 O6	57.14	17.0263	94557.4	180.063	197.09	6.908	0.126	7.65232e+07	0	1	95	98.1		8	46	23	DDA for preferred ion	2.63923e+07	3.91813e+06	1.75283e+07	1.55616e+07	6.04726e+07	2.64306e+07	6.68519e+06	3.24679e+06	3.17924e+07	1.02324e+07	4.26514e+07	1.55922e+07	5.22388e+07	2.35415e+07	1.69535e+07	1.59023e+07	2.57955e+07	1.64532e+07	2.10392e+07	1.19507e+07	1.90509e+07	8.81264e+06	3.92553e+07	2.43504e+07	2.08066e+07	8.7099e+06	1.94143e+07	8.19854e+06	1.84736e+07	1.57516e+07	3.08447e+07
NP-003459	C9 H14 O4	64.79	-18.0108	-96786	186.089	168.078	1.548	0.231	7.60754e+07	13	2	64.6	57		8	13	7	DDA for preferred ion	3.13951e+07	1.36484e+07	2.01105e+07	1.34341e+07	4.01153e+07	2.95402e+07	1.47044e+07	1.17202e+07	8.72197e+06	5.02822e+06	9.367e+06	7.63397e+06	9.46772e+06	6.96948e+06	8.97284e+06	6.0608e+06	8.0165e+06	6.645e+06	3.09138e+07	1.9979e+07	1.3597e+07	9.44788e+06	1.66515e+07	1.1695e+07	5.33448e+06	3.51718e+06	3.48617e+06	2.64555e+06	7.11795e+06	4.29031e+06	1.4903e+07
1794967	C16 H31 N O3	54.32	-0.00061	-2.14	285.23	285.23	1.538	1	7.39597e+07	1	0				8	11	5	DDA for preferred ion	4.89528e+06	3.02399e+06	4.89946e+06	4.83871e+06	6.74671e+06	4.44764e+06	5.61243e+07	3.91775e+07	7.77774e+06	4.67801e+06	4.77893e+06	3.44095e+06	4.19114e+07	2.86323e+07	3.63607e+06	2.26639e+06	3.54612e+06	3.01964e+06	3.50988e+07	2.34142e+07	3.0138e+07	1.81809e+07	7.36644e+06	4.31002e+06	7.30412e+06	3.65822e+06	7.68252e+06	4.57771e+06	1.06175e+07	7.70312e+06	3.09876e+07
Benzyl butyl phthalate	C19 H20 O4	42.86	-0.00047	-1.5	312.136	312.136	1.385	1	7.34345e+07	17	2	99.4	69.2		8	33	11	DDA for preferred ion	4.43119e+06	1.90185e+06	3.91711e+06	2.65472e+06	1.473e+06	1.47489e+06	6.92622e+06	4.87476e+06	2.90895e+06	1.5526e+06	2.26891e+06	1.16878e+06	3.82573e+06	2.89341e+06	1.4855e+06	731026	1.77401e+06	1.15783e+06	5.39596e+06	3.43189e+06	4.3558e+06	2.41542e+06	7.0286e+07	4.42848e+07	2.28252e+06	1.2853e+06	2.61323e+06	1.59417e+06	2.93542e+07	2.11955e+07	1.1287e+07
5-Methylcytosine	C5 H7 N3 O	40	-7e-05	-0.56	125.059	125.059	3.708	0.16	7.33245e+07	3	2	97.9	9.9		8	12	8	DDA for preferred ion	3.13701e+07	1.08988e+07	3.22351e+07	2.04256e+07	3.16989e+07	1.97389e+07	2.61496e+07	1.52867e+07	2.83776e+07	1.51378e+07	4.05255e+07	2.35038e+07	2.71485e+07	1.69304e+07	3.98119e+07	2.61706e+07	3.53695e+07	2.40314e+07	3.24319e+07	1.72278e+07	3.08878e+07	1.58148e+07	3.73259e+07	1.89351e+07	3.20802e+07	1.59239e+07	4.87564e+07	1.98597e+07	2.22512e+07	1.39196e+07	4.26981e+07
THREO-SPHINGOSINE, (-)-	C18 H37 N O2	73.81	8e-05	0.27	299.282	299.283	1.461	1	7.19004e+07	6	0				8	15	9	DDA for preferred ion	4.79492e+06	2.65901e+06	4.33106e+06	3.61173e+06	5.05733e+06	4.09443e+06	4.46334e+07	3.78993e+07	7.38191e+06	5.94797e+06	5.42647e+06	3.29844e+06	3.33156e+07	2.82928e+07	2.44115e+06	1.85256e+06	4.1654e+06	3.57832e+06	2.30062e+07	1.71144e+07	4.14913e+07	2.73858e+07	2.83153e+06	1.66246e+06	1.43836e+07	1.16066e+07	3.11446e+07	2.25163e+07	1.2485e+07	1.00716e+07	3.9784e+07
2-Propionyl-1,4,5,6-tetrahydropyridine	C8 H13 N O	50	-0.0002	-1.45	139.1	139.1	1.848	1	7.18594e+07	12	0				8	5	5	DDA for preferred ion	7.14779e+07	2.4815e+07	2.46787e+07	1.07653e+07	2.64805e+07	1.21632e+07	6.32058e+07	2.84446e+07	3.23236e+07	1.16363e+07	2.99049e+07	1.69421e+07	2.83904e+07	1.68124e+07	3.6752e+07	2.06353e+07	2.9169e+07	2.00066e+07	2.25674e+07	8.2191e+06	2.0599e+07	5.56071e+06	1.41066e+07	5.44922e+06	1.63312e+07	4.90646e+06	2.34925e+07	5.32685e+06	1.57373e+07	7.46064e+06	5.62321e+07
Cyclopamine	C27 H41 N O2	30	-0.00094	-2.28	411.314	411.313	2.024	0.065	7.09874e+07	1	0				8	26	18	DDA for preferred ion	186286	58538	2.40956e+06	169634	3.62924e+06	98068.9	1.5752e+06	129524	2.97146e+07	79583.7	177401	159921	101458	65936.8	84071.8	60159.2	85667.4	80896.3	111623	47585.6	195205	96144	2.66127e+06	136730	912647	55161.3	1.94859e+07	122038	9.12014e+06	1.05081e+07	148911
Diethanolamine	C4 H11 N O2	57.14	0.0002	1.87	105.079	105.079	5.394	1	7.02564e+07	2	0				8	6	6	DDA for preferred ion	5.06198e+07	2.38736e+07	5.84921e+07	5.5563e+07	6.18817e+07	4.47126e+07	3.61166e+07	2.46586e+07	6.06288e+07	3.91483e+07	6.10557e+07	4.35111e+07	4.38425e+07	4.3586e+07	5.73818e+07	4.03413e+07	5.43486e+07	4.79605e+07	5.38082e+07	3.3136e+07	3.63825e+07	2.23307e+07	3.78767e+07	2.334e+07	3.93049e+07	2.3346e+07	3.56822e+07	2.53879e+07	3.82804e+07	2.72294e+07	3.60799e+07
Pivagabine	C9 H17 N O3	47.27	-0.00033	-1.79	187.121	187.121	1.741	0.057	6.99331e+07	4	0				6	19	19	DDA for preferred ion	2.04344e+07	1.6607e+07	1.57728e+07	1.53644e+07	1.46595e+07	1.42585e+07	5.17323e+07	2.49614e+07	2.17989e+07	1.78594e+07	1.78913e+07	1.83541e+07	2.42523e+07	2.03835e+07	2.0457e+07	1.77682e+07	1.79353e+07	1.73944e+07	6.82467e+07	2.00294e+07	4.32797e+07	1.32725e+07	1.29754e+07	1.08533e+07	6.49547e+06	1.04593e+07	1.24808e+07	1.30681e+07	1.02222e+07	9.49839e+06	4.86828e+07
Valproic acid	C8 H16 O2	44	-8e-05	-0.54	144.115	144.115	1.543	1	6.97567e+07	34	0				8	10	9	DDA for preferred ion	4.79434e+06	2.87556e+06	3.71687e+06	3.59241e+06	3.20808e+06	2.46639e+06	2.63872e+06	1.96216e+06	4.9212e+06	3.04422e+06	5.19632e+06	1.43478e+07	5.11441e+06	4.26318e+06	5.08549e+06	3.88878e+06	4.56671e+06	4.2383e+06	2.96546e+06	2.49231e+06	1.31382e+06	1.1447e+06	1.69525e+06	1.26071e+06	1.78242e+06	1.059e+06	1.6187e+06	1.24342e+06	1.61683e+06	1.35241e+06	1.97025e+06
2,4,9a-Trimethoxy-3,4a,5-trimethyl-2,4,4a,5,6,7,8,8a,9,9a-decahydronaphtho[2,3-b]furan-6-ol	C18 H30 O5	39.39	-0.0007	-2.16	326.209	326.209	1.846	0.12	6.89795e+07	2	0				8	34	35	DDA for preferred ion	3.19046e+07	217609	8.40987e+06	495868	3.144e+07	3.63607e+06	4.71463e+07	4.29317e+06	2.51592e+07	2.96637e+06	2.06181e+07	218268	2.90018e+07	2.54204e+07	1.02525e+07	1.85261e+06	3.68261e+06	800641	4.02969e+07	3.25111e+06	1.62666e+07	1.62213e+06	6.8418e+07	499266	1.03116e+07	1.1369e+06	2.72423e+07	2.08887e+06	6.78886e+07	2.5331e+07	1.81703e+07
butoctamide	C16 H29 N O5	24.1	-0.00052	-1.66	315.205	315.204	1.484	0.083	6.84263e+07	1	0				8	14	11	DDA for preferred ion	2.60792e+07	1.87116e+07	1.34467e+07	1.02213e+07	3.15369e+07	2.09281e+07	2.13276e+07	1.68317e+07	9.62846e+06	7.34125e+06	1.00273e+07	6.65843e+06	1.05986e+07	6.83014e+06	8.91018e+06	7.74483e+06	7.94566e+06	7.69233e+06	1.9022e+07	1.6247e+07	1.14302e+07	5.39859e+06	1.4616e+07	1.08786e+07	2.4482e+06	1.59249e+06	2.74557e+06	1.66922e+06	1.28965e+07	6.13699e+06	6.11702e+06
N-Nonanoylglycine	C11 H21 N O3	73.53	-0.00018	-0.83	215.152	215.152	1.624	0.06	6.59979e+07	2	0				8	18	13	DDA for preferred ion	7.99203e+06	2.16605e+06	2.82975e+06	9.40698e+06	4.22973e+06	681368	4.08785e+07	9.52653e+06	1.49513e+06	2.14837e+06	2.94529e+06	4.1552e+06	2.1054e+07	7.34571e+06	3.87524e+06	3.57657e+06	3.57964e+06	1.75684e+06	5.11408e+07	7.84174e+06	3.07296e+07	8.08652e+06	733234	1.75157e+06	5.51601e+06	1.85021e+06	1.59188e+06	3.92735e+06	1.12682e+06	1.56192e+06	3.06811e+07
(-)-Bremazocine	C20 H29 N O2	13.68	-0.00042	-1.34	315.22	315.219	1.465	1	6.54377e+07	2	0				5	36	18	DDA for preferred ion	354058	232798	438778	349649	521621	447932	794003	601509	6.61833e+06	2.30126e+06	652997	299675	677475	740041	615173	565278	991821	827997	1.62762e+06	1.11768e+06	354106	247258	458282	373824	1.0867e+06	442756	1.08939e+06	886707	1.43045e+06	1.43543e+06	365380
NP-020515	C13 H20 O5	63.92	17.026	66473.7	256.131	273.157	1.509	1	6.51587e+07	0	1	60.9	56		8	12	4	DDA for preferred ion	2.69852e+07	1.45773e+07	1.69188e+07	1.14099e+07	3.34751e+07	2.44316e+07	1.54317e+07	1.18372e+07	4.89698e+06	3.37876e+06	4.9319e+06	3.37168e+06	4.97555e+06	3.51554e+06	5.05264e+06	3.23111e+06	6.29702e+06	5.1691e+06	2.57136e+07	1.81731e+07	1.0948e+07	6.57508e+06	1.03957e+07	6.25301e+06	3.4851e+06	2.34239e+06	2.04858e+06	1.22079e+06	5.95619e+06	4.48567e+06	8.91466e+06
Phthalic acid	C8 H6 O4	28.57	-0.00021	-1.28	166.027	166.026	1.74	1	6.50997e+07	7	3	95.5	52.3	65.6	8	30	11	DDA for preferred ion	1.95261e+07	7.8986e+06	8.73836e+06	1.73705e+07	1.08248e+07	1.20256e+06	7.5719e+06	274015	1.34847e+07	215733	2.86493e+07	2.43063e+07	1.74729e+07	1.36717e+07	6.36062e+06	1.03239e+07	2.11095e+07	123674	8.0442e+06	2.19263e+07	1.38493e+07	9.35869e+06	5.92101e+07	3.71678e+07	5.60902e+06	281525	4.60451e+07	2.8687e+07	2.84395e+07	2.13049e+07	1.30967e+07
5-methyldeoxycytidine	C10 H15 N3 O4	20	-0.00058	-2.42	241.106	241.106	3.707	1	6.42996e+07	3	0				8	18	7	DDA for preferred ion	2.53188e+07	7.04816e+06	2.31398e+07	1.43803e+07	2.11458e+07	1.32838e+07	1.74812e+07	9.4837e+06	2.24395e+07	1.00564e+07	2.37584e+07	1.4522e+07	1.83809e+07	1.03736e+07	2.37256e+07	1.51018e+07	2.66424e+07	1.77417e+07	2.53164e+07	1.15796e+07	2.38582e+07	8.94187e+06	2.91287e+07	1.32299e+07	2.38867e+07	9.36048e+06	3.4203e+07	1.41427e+07	1.56576e+07	8.78699e+06	3.17281e+07
(1R,4aS,7S,7aR)-1-Hydroxy-7-methyl-1,4a,5,6,7,7a-hexahydrocyclopenta[c]pyran-4-carbaldehyde	C10 H14 O3	59.09	-0.00028	-1.52	182.094	182.094	1.566	0.212	6.3631e+07	22	0				8	13	7	DDA for preferred ion	3.53425e+07	1.81864e+07	2.5993e+07	1.77987e+07	4.21966e+07	3.09059e+07	2.14595e+07	1.67729e+07	1.97953e+07	1.19461e+07	1.87567e+07	1.44955e+07	1.71259e+07	1.43154e+07	1.89005e+07	1.23013e+07	1.92538e+07	1.48162e+07	3.0936e+07	2.18601e+07	1.47441e+07	1.0341e+07	1.82205e+07	1.20505e+07	8.67201e+06	5.19484e+06	7.5126e+06	4.89806e+06	1.15532e+07	8.17707e+06	1.39804e+07
NP-005397	C18 H30 O6	56.99	-18.0113	-52633.2	342.204	324.193	1.471	1	6.32664e+07	2	1	67.9	57.8		8	10	5	DDA for preferred ion	1.03911e+07	5.9315e+06	6.56267e+06	4.66851e+06	1.05898e+07	7.12195e+06	6.53648e+07	1.35456e+07	4.39224e+06	2.80761e+06	4.15825e+06	2.1697e+06	3.9366e+06	6.42664e+06	3.2036e+06	2.29755e+06	2.8261e+06	2.57208e+06	1.27948e+07	9.3761e+06	9.4185e+06	6.50729e+06	5.6859e+06	3.53693e+06	2.57728e+06	1.77685e+06	2.32084e+06	1.28366e+06	4.08542e+06	3.04939e+06	6.56574e+06
2595	C13 H20 O	62.5	-7e-05	-0.38	192.151	192.151	1.449	1	6.23401e+07	25	0				8	12	6	DDA for preferred ion	7.74244e+06	3.58543e+06	9.14177e+06	5.79903e+06	5.40866e+06	3.82455e+06	5.19621e+06	3.52531e+06	5.91938e+06	3.62662e+06	5.58509e+06	4.20961e+06	1.01289e+07	7.17219e+06	4.54184e+06	3.26363e+06	6.19983e+06	5.2614e+06	2.0776e+07	1.30368e+07	9.72798e+06	5.91663e+06	1.20562e+07	8.01041e+06	8.08496e+06	5.31745e+06	7.56267e+06	4.86518e+06	2.64331e+07	2.03217e+07	5.46676e+06
Piperine	C17 H19 N O3	50	-0.0004	-1.39	285.136	285.136	1.45	1	6.17858e+07	18	1	87.8	63.4		6	31	31	DDA for preferred ion	4.04566e+06	1.06169e+06	2.70484e+06	1.98139e+06	4.3694e+06	1.39222e+06	1.86901e+06	535470	892444	590581	2.04202e+06	1.39331e+06	2.22698e+06	1.25702e+06	1.17472e+06	516674	2.13846e+06	1.3742e+06	3.97592e+06	1.50055e+06	1.70395e+06	1.23032e+06	1.92685e+06	1.40838e+06	469304	276504	428166	321172	1.2793e+06	395013	2.41559e+06
ADB-PINACA	C19 H28 N4 O2	19.05	21.9798	63853.7	344.221	366.201	1.718	1	6.13532e+07	9	1	84.2	9.2		8	19	12	DDA for preferred ion	1.32656e+07	9.90269e+06	3.83572e+06	3.2085e+06	1.59084e+07	2.54314e+07	2.14682e+07	3.39571e+07	2.43568e+07	2.1178e+07	2.23819e+07	1.9481e+07	2.71153e+07	3.71437e+07	1.20782e+07	8.59923e+06	4.37566e+06	5.72241e+06	8.8816e+06	1.11591e+07	4.73319e+06	6.49702e+06	4.05644e+07	3.72939e+07	7.24336e+06	7.06312e+06	3.52644e+07	1.75785e+07	6.01186e+07	6.76855e+07	9.1783e+06
(2E,4Z)-N-Isobutyl-2,4-octadecadienamide	C22 H41 N O	65.48	1e-05	0.02	335.319	335.319	1.418	1	6.10884e+07	1	0				8	29	10	DDA for preferred ion	5.29643e+06	2.34497e+06	1.19591e+07	8.94103e+06	2.80782e+07	1.95493e+07	3.37551e+06	2.63401e+06	3.68812e+06	1.89658e+06	2.54942e+06	1.20559e+06	2.82618e+07	2.14353e+07	1.67556e+06	1.26005e+06	2.60582e+06	1.92771e+06	3.45621e+07	2.34015e+07	1.75322e+07	9.57922e+06	1.93735e+07	1.26607e+07	2.66136e+07	1.64779e+07	9.34543e+06	5.71467e+06	4.5377e+07	3.47759e+07	6.36304e+06
Pulegone	C10 H16 O	71.43	-0.00019	-1.26	152.12	152.12	1.41	1	6.08003e+07	108	10	80	73		8	13	8	DDA for preferred ion	1.22565e+07	6.37089e+06	1.23264e+07	8.99371e+06	1.39251e+07	8.82292e+06	1.44789e+07	1.16694e+07	1.00176e+07	5.71989e+06	9.96455e+06	6.89559e+06	1.98949e+07	1.39503e+07	8.50337e+06	6.19797e+06	9.58456e+06	9.21331e+06	3.28593e+07	2.27969e+07	1.67547e+07	9.36992e+06	1.40204e+07	9.29701e+06	1.23745e+07	8.47282e+06	1.00051e+07	5.7279e+06	3.32353e+07	2.39089e+07	1.18057e+07
11-Nitro-1-undecene	C11 H21 N O2	33.7	-0.00023	-1.17	199.157	199.157	1.508	1	5.93945e+07	1	0				8	8	4	DDA for preferred ion	6.52422e+06	3.00531e+06	6.91773e+06	4.71578e+06	3.88229e+06	2.80728e+06	1.30305e+07	9.34533e+06	3.81716e+06	2.41258e+06	3.0734e+06	2.24897e+06	9.34827e+06	7.31369e+06	4.20272e+06	3.23954e+06	2.65679e+06	2.10741e+06	1.95226e+07	1.26305e+07	1.10722e+07	8.05072e+06	9.0137e+06	6.4169e+06	7.60336e+06	5.84938e+06	8.37217e+06	5.355e+06	3.56835e+07	2.54512e+07	9.18433e+06
NP-008952	C12 H20 O4	57.14	-32.0264	-140383	228.136	196.11	1.522	1	5.91119e+07	4	1	70.1	58.6		8	13	4	DDA for other ion	3.54286e+07	1.6785e+07	2.13772e+07	1.66161e+07	3.52846e+07	2.53614e+07	1.78978e+07	1.33189e+07	1.6781e+07	1.05972e+07	1.64852e+07	1.31314e+07	1.6868e+07	1.21408e+07	1.48008e+07	1.05846e+07	1.51602e+07	1.17226e+07	2.76845e+07	2.14111e+07	1.28787e+07	7.47864e+06	1.55487e+07	1.03442e+07	6.52409e+06	4.46524e+06	6.21831e+06	3.80252e+06	8.73888e+06	6.2119e+06	1.25043e+07
Pinolenic acid ethyl ester	C20 H34 O2	74.23	17.0265	55595.5	306.256	323.282	1.457	1	5.87454e+07	1	2	79.5	72.3		8	21	19	DDA for preferred ion	1.24561e+06	920556	1.07892e+06	1.58162e+06	2.83875e+06	2.39945e+06	3.11056e+07	2.76388e+07	4.87695e+06	5.24443e+06	2.28734e+06	1.19544e+06	2.71587e+07	2.27513e+07	1.03179e+06	1.04771e+06	1.56961e+06	1.46584e+06	1.18412e+07	1.10929e+07	3.24882e+07	2.23419e+07	1.40381e+06	693632	1.25914e+07	1.02787e+07	2.55979e+07	1.93653e+07	1.17417e+07	9.69857e+06	2.46736e+07
Leukotriene B4 Ethanolamide	C22 H37 N O4	51.43	-0.00055	-1.44	379.272	379.272	1.462	1	5.78491e+07	1	0				6	18	17	DDA for preferred ion	649308	1.64347e+06	688813	656138	517459	909589	887276	633907	528187	487516	1.79706e+06	1.61384e+06	1.63657e+06	2.03963e+06	622564	729441	589135	546036	708012	769722	640713	444341	739125	408729	1.50132e+06	424223	1.07575e+06	409648	1.09179e+06	1.34526e+06	564093
N,N-Dimethylaniline	C8 H11 N	30.77	3e-05	0.28	121.089	121.089	1.852	0.114	5.76621e+07	10	4	93.1	9.7		8	15	15	DDA for preferred ion	4.90269e+07	2.95803e+06	1.6776e+07	6.43455e+06	1.61251e+07	7.19902e+06	5.83299e+07	7.44381e+06	1.99086e+07	4.91524e+06	1.5876e+07	7.07852e+06	1.35905e+07	6.84397e+06	1.82639e+07	7.03499e+06	1.39858e+07	8.71552e+06	1.49356e+07	4.05165e+06	1.78256e+07	3.75337e+06	1.51533e+07	4.7849e+06	1.17163e+07	5.81076e+06	2.26774e+07	4.78528e+06	1.43836e+07	7.03816e+06	5.31812e+07
Imagabalin	C9 H19 N O2	71.11	-0.0003	-1.76	173.142	173.141	1.799	1	5.66889e+07	1	0				8	15	9	DDA for preferred ion	2.4356e+06	2.04925e+06	956122	981547	3.26171e+06	2.88966e+06	4.52756e+07	3.4098e+07	7.77474e+06	2.85729e+06	789648	1.19609e+06	2.75795e+07	2.70889e+07	1.4139e+06	316248	247304	823369	1.69028e+07	1.2519e+07	2.11188e+07	1.47588e+07	1.36495e+06	413526	1.07294e+07	6.21348e+06	3.72036e+06	2.2222e+06	1.85608e+07	1.25307e+07	1.16824e+07
10-Nitrolinoleate	C18 H31 N O4	57.52	-18.0108	-55379.4	325.225	307.215	1.485	1	5.6326e+07	4	1	62.2	56.3		8	15	15	DDA for preferred ion	1.11825e+07	4.8518e+06	9.29533e+06	5.95119e+06	8.09766e+06	5.20687e+06	3.47236e+07	2.88721e+07	1.01618e+07	6.01164e+06	7.12517e+06	5.00824e+06	2.23602e+07	1.62742e+07	4.81548e+06	3.98883e+06	5.66997e+06	5.42931e+06	3.98474e+07	2.37535e+07	3.3141e+07	1.62461e+07	7.17322e+06	4.69534e+06	8.67466e+06	4.91707e+06	9.09215e+06	5.38381e+06	7.29802e+06	5.98639e+06	3.26178e+07
8-Hydroxy-5,6-octadienoic acid	C8 H12 O3	60	-0.00022	-1.41	156.079	156.078	1.502	1	5.49946e+07	2	0				8	13	7	DDA for preferred ion	2.97851e+07	1.65575e+07	1.89125e+07	1.42013e+07	3.39706e+07	2.87611e+07	1.61549e+07	1.21523e+07	1.32957e+07	8.17792e+06	1.13762e+07	8.52445e+06	1.06691e+07	8.66395e+06	1.10654e+07	7.72066e+06	1.16599e+07	1.01542e+07	2.75865e+07	1.85801e+07	1.03239e+07	5.82361e+06	1.10046e+07	7.7271e+06	4.22509e+06	2.38334e+06	3.18737e+06	2.07734e+06	5.62954e+06	5.84854e+06	7.90082e+06
Melamine	C3 H6 N6	42.86	-3e-05	-0.27	126.065	126.065	3.281	1	5.49065e+07	1	1	99.5	10		8	10	7	DDA for preferred ion	138149	70558.7	219118	207838	114868	83522.7	97674.8	57319	6.03986e+07	4.83521e+07	138006	267832	105083	70888.7	107215	71375.3	116747	89375.8	102459	69221.8	111563	91475.8	283706	250210	124155	78505.1	116445	71021.3	99552.6	122491	109053
Cyclopamine	C27 H41 N O2	26.32	-0.00071	-1.72	411.314	411.313	2.062	0.065	5.42866e+07	1	0				8	26	18	DDA for preferred ion	399675	319453	2.40855e+06	353299	3.62924e+06	267927	1.5752e+06	222921	2.97146e+07	150406	436626	351784	240587	224758	242045	227102	287647	267098	239124	202752	404074	322038	2.62827e+06	238882	1.02615e+06	199692	1.94859e+07	179483	9.12014e+06	191031	362995
L-Kynurenine	C10 H12 N2 O3	68.75	-0.00037	-1.76	208.085	208.084	5.425	1	5.41658e+07	5	1	94.9	97.9		8	21	15	DDA for preferred ion	1.20444e+07	2.33312e+06	8.60561e+06	3.61011e+06	1.66049e+07	7.81707e+06	1.08374e+07	8.23859e+06	1.82581e+07	6.94191e+06	7.11692e+06	2.66145e+06	8.08022e+06	4.98839e+06	8.17564e+06	3.15109e+06	8.51459e+06	4.24375e+06	1.48186e+07	4.82088e+06	1.47426e+07	4.67141e+06	2.83455e+07	1.02328e+07	1.96921e+07	5.76095e+06	1.73778e+07	5.03655e+06	1.30164e+07	6.03198e+06	6.60527e+06
Atagabalin	C10 H19 N O2	36.67	-0.0002	-1.06	185.142	185.141	1.614	1	5.36027e+07	1	0				8	22	22	DDA for preferred ion	3.27497e+06	1.77078e+06	2.65587e+06	1.68266e+06	2.25588e+06	1.41297e+06	5.33957e+07	3.77773e+07	2.51892e+06	1.57246e+06	2.41674e+06	1.65569e+06	1.65548e+07	1.23601e+07	2.15032e+06	1.63713e+06	2.14386e+06	1.61403e+06	2.88539e+07	2.16954e+07	3.13121e+07	1.84643e+07	1.37097e+06	836113	2.82031e+06	1.4072e+06	2.06378e+06	1.30565e+06	3.26203e+06	2.11238e+06	2.46066e+07
Bisphenol A diglycidyl ether	C21 H24 O4	21.21	17.0262	50052.3	340.167	357.194	1.389	1	5.30923e+07	4	1	92.4	43		8	22	17	DDA for preferred ion	3.79352e+06	1.50735e+06	1.64185e+07	1.11877e+07	1.33176e+06	2.61716e+06	2.84841e+06	3.87231e+06	1.75567e+06	1.03069e+06	1.71817e+06	998573	1.10282e+06	814708	2.51041e+06	1.96138e+06	1.07461e+07	8.3148e+06	1.36041e+07	8.88745e+06	1.12469e+06	1.14326e+06	2.99122e+07	2.34058e+07	539187	274899	531248	497482	9.04802e+06	6.23801e+06	4.85635e+06
(+)-Allopumiliotoxin 267A	C16 H29 N O2	45.63	-0.00043	-1.63	267.22	267.219	1.516	1	5.27811e+07	1	0				8	12	8	DDA for preferred ion	665179	1.31498e+06	1.0863e+06	1.24748e+06	2.7206e+06	1.66449e+06	3.84498e+07	2.75404e+07	2.7566e+06	1.63191e+06	1.03916e+06	880384	2.95863e+07	2.13265e+07	474776	336729	624415	579005	2.2079e+07	1.4973e+07	2.11969e+07	1.24308e+07	5.71079e+06	3.15446e+06	4.52364e+06	2.52389e+06	6.00648e+06	3.72635e+06	7.97449e+06	5.92086e+06	2.18851e+07
Isopropyl catechol	C9 H12 O2	35.29	-0.00021	-1.37	152.084	152.084	1.492	0.078	5.16316e+07	16	0				8	17	14	DDA for preferred ion	3.60999e+07	1.66178e+07	2.52495e+07	1.85154e+07	3.72992e+07	2.49209e+07	2.43013e+07	1.49729e+07	1.91298e+07	1.33713e+07	1.88438e+07	1.4942e+07	2.05226e+07	1.53735e+07	1.79656e+07	1.14503e+07	1.75936e+07	1.48183e+07	2.94276e+07	2.48651e+07	1.55583e+07	9.50761e+06	1.66325e+07	1.14986e+07	1.19631e+07	7.5681e+06	8.79477e+06	5.30716e+06	1.53809e+07	9.62134e+06	1.42926e+07
2,3-Dinor-8-epi-prostaglandin F2α	C18 H30 O5	56.25	21.982	67386.2	326.209	348.191	1.466	1	5.0717e+07	12	5	88.3	35.5		8	23	11	DDA for preferred ion	5.8137e+06	2.30264e+06	3.99197e+06	2.56447e+06	4.49388e+06	2.75479e+06	7.79809e+06	6.37852e+06	1.54566e+07	7.83059e+06	1.56401e+07	1.05629e+07	5.82413e+06	6.04781e+06	7.9137e+06	5.62758e+06	5.44174e+06	4.64012e+06	5.43147e+06	3.96087e+06	3.87232e+06	2.58846e+06	2.81092e+06	1.58796e+06	2.88278e+06	1.76261e+06	2.63975e+07	1.51849e+07	3.18429e+06	3.06886e+06	7.03905e+06
N-[(5E)-5-Heptenoyl]glycine	C9 H15 N O3	50	-0.00024	-1.29	185.105	185.105	4.599	1	5.06528e+07	11	0				8	15	14	DDA for preferred ion	1.79546e+07	6.68015e+06	2.90415e+07	1.76434e+07	2.08391e+07	1.36226e+07	2.11767e+07	1.44474e+07	1.52488e+07	7.79833e+06	1.32475e+07	7.00632e+06	7.88644e+06	6.86678e+06	6.85826e+06	4.61826e+06	1.40367e+07	1.00839e+07	1.46373e+07	1.12369e+07	1.11762e+07	5.9654e+06	6.8472e+06	4.75069e+06	6.97294e+06	3.9679e+06	4.93546e+06	2.3705e+06	4.16726e+06	2.82949e+06	5.40732e+06
2-Amino-4-[(3-aminopropyl)amino]butanoic acid	C7 H17 N3 O2	23.08	-0.00034	-1.92	175.132	175.132	6.691	1	5.04402e+07	1	0				8	13	13	DDA for preferred ion	3.66604e+07	4.08933e+07	2.68467e+07	2.49393e+07	4.34826e+07	3.82001e+07	3.3687e+07	2.69854e+07	3.28143e+07	3.71074e+07	3.30586e+07	3.49801e+07	3.21499e+07	3.76747e+07	3.54154e+07	3.57061e+07	2.86026e+07	3.46659e+07	3.00417e+07	3.11652e+07	3.5256e+07	4.67125e+07	3.69636e+07	3.83826e+07	3.27868e+07	2.65573e+07	3.16085e+07	3.77552e+07	3.30306e+07	2.53908e+07	3.85123e+07
Triethanolamine	C6 H15 N O3	41.3	-0.00022	-1.51	149.105	149.105	6.749	1	5.02758e+07	1	2	91	70.3		8	7	7	DDA for preferred ion	9.21206e+06	4.59897e+06	5.74217e+06	4.0788e+06	922760	727132	2.83638e+06	2.02658e+06	3.51975e+06	2.38665e+06	1.66473e+06	1.28669e+06	2.22312e+06	2.10547e+06	955924	786065	882035	700222	7.03246e+06	4.02259e+06	8.77232e+06	4.01564e+06	7.01442e+06	5.21756e+06	2.19463e+06	1.72277e+06	1.25487e+06	1.14561e+06	4.79522e+06	3.2543e+06	1.23478e+06
(2E,4Z)-Heptadienal	C7 H10 O	47.37	0.0001	0.94	110.073	110.073	1.483	1	5.00438e+07	6	0				8	16	8	DDA for preferred ion	2.16106e+07	9.87481e+06	1.82896e+07	1.09251e+07	2.62375e+07	1.77027e+07	1.5905e+07	1.76664e+07	1.39092e+07	8.15333e+06	1.10943e+07	1.19669e+07	1.68127e+07	1.18177e+07	1.14249e+07	8.52497e+06	1.43262e+07	1.00536e+07	3.29174e+07	2.39192e+07	1.20957e+07	1.40399e+07	1.44555e+07	8.48543e+06	1.01461e+07	5.87325e+06	6.80598e+06	4.75171e+06	2.42492e+07	1.79706e+07	9.95779e+06
β,β-Dimethyl-γ-methylene-γ-butyrolactone	C7 H10 O2	77.78	-9e-05	-0.72	126.068	126.068	1.514	1	4.94045e+07	17	1	69.7	39.6		8	11	4	DDA for preferred ion	2.24769e+07	1.11764e+07	1.78745e+07	1.34212e+07	2.95962e+07	2.11113e+07	1.50782e+07	1.28951e+07	1.30505e+07	7.16298e+06	1.33814e+07	1.02e+07	1.23098e+07	1.03397e+07	1.07922e+07	7.52356e+06	1.17836e+07	1.02284e+07	2.62586e+07	1.88548e+07	1.07475e+07	6.24529e+06	1.36516e+07	9.02297e+06	5.62927e+06	3.55757e+06	5.15243e+06	3.61173e+06	1.05516e+07	9.0575e+06	1.04839e+07
Sorbaldehyde	C6 H8 O	48	0.00018	1.83	96.0575	96.0577	1.519	1	4.89571e+07	9	0				8	14	5	DDA for preferred ion	2.73069e+07	1.29244e+07	2.00856e+07	1.40697e+07	3.55364e+07	2.07602e+07	1.66526e+07	1.25767e+07	1.74092e+07	1.09353e+07	1.43574e+07	1.15837e+07	1.69263e+07	1.31075e+07	1.43149e+07	9.32481e+06	1.52448e+07	1.21627e+07	3.38363e+07	2.17573e+07	1.09652e+07	6.80236e+06	1.25775e+07	9.34717e+06	7.85935e+06	4.5026e+06	7.17457e+06	4.22297e+06	1.088e+07	8.38852e+06	1.06049e+07
Pregabalin	C8 H17 N O2	80	-0.00023	-1.44	159.126	159.126	1.957	1	4.80885e+07	2	1	78.6	51.2		8	14	14	DDA for preferred ion	1.11012e+06	561360	255261	224042	376920	514382	2.32867e+07	4.80939e+07	662135	497525	142053	225856	8.07238e+06	9.5407e+06	64645.6	97073	114608	80931.3	2.07969e+07	1.35905e+07	1.7967e+07	2.01937e+07	627070	516214	1.54357e+06	1.42637e+06	313813	164382	2.44409e+06	1.9384e+06	8.57561e+06
Cyclohexylamine	C6 H13 N	44.44	0.0002	2.03	99.1048	99.105	3.088	1	4.79393e+07	3	1	93.3	45.6		8	11	11	DDA for preferred ion	9.78571e+06	5.37508e+06	1.46524e+07	1.18454e+07	4.79054e+06	5.41408e+06	1.20681e+07	9.21569e+06	7.41703e+06	4.69741e+06	1.06124e+07	1.02216e+07	7.62448e+06	9.06174e+06	1.09745e+07	8.65261e+06	9.50241e+06	7.65848e+06	1.79758e+07	1.6313e+07	1.34872e+07	8.08416e+06	1.61696e+07	1.47696e+07	7.75563e+06	8.3745e+06	6.54416e+06	4.60852e+06	6.71313e+06	6.78847e+06	1.61853e+07
3721	C8 H12 O	59.09	-5e-05	-0.42	124.089	124.089	1.473	0.121	4.73645e+07	10	0				8	8	2	DDA for preferred ion	2.39872e+07	1.20101e+07	1.65391e+07	1.36864e+07	2.41566e+07	1.45854e+07	1.85404e+07	1.36086e+07	1.81426e+07	1.06448e+07	1.74327e+07	1.225e+07	2.63239e+07	1.88109e+07	1.65453e+07	1.1363e+07	1.72106e+07	1.36144e+07	3.38825e+07	2.29647e+07	1.55293e+07	9.49506e+06	1.56734e+07	9.6498e+06	1.39842e+07	9.16541e+06	1.01443e+07	5.90166e+06	2.64101e+07	1.95581e+07	1.09936e+07
(+/-)-Camphoric acid	C10 H16 O4	55.1	-0.0004	-2	200.105	200.104	1.663	1	4.72624e+07	8	0				8	23	15	DDA for preferred ion	2.3049e+07	1.01579e+07	1.35429e+07	1.09757e+07	3.20027e+07	1.73762e+07	1.62271e+07	1.14214e+07	1.27087e+07	5.37827e+06	1.00047e+07	7.58016e+06	1.09833e+07	7.90191e+06	6.84042e+06	4.92444e+06	1.06379e+07	7.325e+06	2.02147e+07	1.33974e+07	8.30719e+06	5.81943e+06	1.35301e+07	1.03255e+07	3.69257e+06	2.46703e+06	3.57985e+06	2.06572e+06	9.60534e+06	7.57224e+06	7.24807e+06
N-Docosanoylglycine	C24 H47 N O3	53.19	-0.00047	-1.18	397.356	397.355	1.418	1	4.69951e+07	1	0				8	13	6	DDA for preferred ion	642367	256716	526806	416666	410602	347721	3.66144e+07	2.63758e+07	660006	695542	468500	367773	730087	449006	360906	256108	477300	442840	4.26342e+07	2.3414e+07	3.97116e+07	2.02968e+07	399804	322205	361399	278892	447207	336126	437847	420179	1.91919e+07
n-propylbenzene	C9 H12	22.73	1e-05	0.08	120.094	120.094	1.481	1	4.6846e+07	8	2			65.6	8	7	5	DDA for preferred ion	2.45806e+07	1.18295e+07	2.09912e+07	1.45249e+07	2.49191e+07	1.50802e+07	1.84654e+07	1.37181e+07	1.41893e+07	9.92453e+06	1.52232e+07	1.15203e+07	1.97844e+07	1.45474e+07	1.42492e+07	9.7107e+06	1.46481e+07	1.25934e+07	3.21156e+07	2.26165e+07	1.52508e+07	8.81803e+06	1.33077e+07	9.15229e+06	9.40712e+06	5.85922e+06	7.04622e+06	5.20371e+06	1.78065e+07	1.35996e+07	1.28943e+07
NP-004036	C12 H22 O4	69.09	-18.0108	-78256.2	230.152	212.141	1.481	1	4.66977e+07	8	2	69	58.1		8	9	5	DDA for preferred ion	4.22789e+07	2.32326e+07	2.70846e+07	2.13339e+07	3.59747e+07	2.70883e+07	3.34435e+07	3.25622e+07	2.62536e+07	1.81247e+07	2.65501e+07	1.82795e+07	2.52331e+07	2.61531e+07	2.44018e+07	1.81331e+07	2.2796e+07	1.96887e+07	3.91755e+07	3.54055e+07	2.19325e+07	1.76953e+07	1.58838e+07	1.24776e+07	8.24777e+06	6.23822e+06	7.89148e+06	6.69128e+06	1.02095e+07	1.29296e+07	2.19646e+07
5-Methylcytosine	C5 H7 N3 O	44.44	-7e-05	-0.57	125.059	125.059	4.493	0.16	4.64268e+07	3	1	95.7	9.8		8	24	24	DDA for preferred ion	3.43258e+07	7.87007e+06	2.87151e+07	1.69572e+07	4.42052e+07	2.00916e+07	1.57673e+07	1.00477e+07	1.68127e+07	1.58956e+07	4.6182e+07	2.21623e+07	3.02432e+07	2.18038e+07	2.80348e+07	1.89677e+07	3.58939e+07	2.11994e+07	2.2857e+07	1.14134e+07	2.51778e+07	1.23687e+07	2.87961e+07	1.57046e+07	3.46463e+07	1.37007e+07	2.37431e+07	1.30775e+07	2.2238e+07	1.32842e+07	2.53082e+07
6-[(1Z)-1-Propen-1-yl]-2,3,4,5-tetrahydropyridine	C8 H13 N	64.86	-3e-05	-0.23	123.105	123.105	1.979	1	4.54986e+07	1	0				8	13	13	DDA for preferred ion	943544	194497	299491	392869	876347	648608	2.54197e+07	2.41894e+07	1.33734e+06	427945	403353	404306	1.293e+07	1.16623e+07	553003	516083	239523	280434	4.61611e+07	3.68563e+07	2.44859e+07	2.20327e+07	760685	615506	1.78416e+06	90227.2	973345	36864.4	1.32852e+06	1.04248e+06	2.95327e+07
7-Octene-3,5-diyn-1-ol	C8 H8 O	26.09	-0.00033	-2.75	120.058	120.057	1.492	1	4.49804e+07	12	28			83.2	8	10	10	DDA for preferred ion	2.70858e+07	1.14113e+07	2.0759e+07	1.49315e+07	2.79301e+07	1.81677e+07	2.56563e+07	2.50901e+07	1.82427e+07	9.51024e+06	1.73728e+07	1.22838e+07	1.74373e+07	1.52334e+07	1.4432e+07	9.28453e+06	1.58796e+07	1.27021e+07	4.63778e+07	3.11923e+07	2.21587e+07	2.15259e+07	1.28666e+07	8.06858e+06	9.54022e+06	5.9907e+06	8.95984e+06	4.54353e+06	1.01173e+07	7.6617e+06	2.61855e+07
4230434	C6 H12 N2 O	60	8e-05	0.65	128.095	128.095	8.733	1	4.49605e+07	3	0				8	10	10	DDA for preferred ion	2.32104e+06	815405	976864	628174	2.12985e+06	1.55292e+06	361448	1.67749e+06	4.36953e+07	2.48811e+07	1.13466e+06	623181	1.19522e+06	809848	1.34605e+06	1.20486e+06	589894	499331	1.99321e+06	1.01257e+06	3.64109e+06	1.80046e+06	7.13742e+06	3.79792e+06	1.42867e+06	1.02509e+06	1.47884e+06	793484	1.49705e+06	1.37251e+06	2.13836e+06
NP-020014	C15 H26 O3	45	-18.0109	-70856.6	254.188	236.177	1.398	1	4.42076e+07	43	3	79.1	71.6		8	14	7	DDA for preferred ion	8.0493e+06	3.32934e+06	6.8447e+06	4.7435e+06	5.39985e+06	3.7351e+06	3.72363e+06	2.56365e+06	4.77299e+06	3.18803e+06	4.9323e+06	3.34021e+06	7.94087e+06	6.09354e+06	3.92096e+06	2.79102e+06	6.10938e+06	4.80742e+06	2.21276e+07	1.35426e+07	8.40759e+06	5.28251e+06	9.69517e+06	6.21638e+06	6.56967e+06	3.82302e+06	4.9051e+06	2.78396e+06	2.38157e+07	1.72656e+07	5.08962e+06
1-(3-Hydroxypropanoyl)-1,3,6,8-tetramethyl-1,2,4a,5,6,7,8,8a-octahydro-2-naphthalenecarboxylic acid	C18 H28 O4	53.09	-0.00061	-1.98	308.199	308.198	1.853	0.075	4.37222e+07	9	0				8	15	11	DDA for preferred ion	1.26905e+07	537301	3.85012e+06	414957	1.92368e+07	1.96017e+06	3.52986e+07	277507	1.15113e+07	832834	1.41624e+07	505142	1.80945e+07	4.04907e+06	6.31857e+06	782878	1.63586e+06	486901	1.77674e+07	2.41787e+06	6.98484e+06	1.00096e+06	4.30777e+07	683846	3.93038e+06	617578	1.31649e+07	607718	4.81589e+07	3.72463e+06	1.21224e+07
N-Vinyl-2-pyrrolidone	C6 H9 N O	23.08	-0.00022	-1.95	111.068	111.068	1.728	1	4.36933e+07	10	1	92.8	9.6		8	17	15	DDA for preferred ion	3.00947e+06	1.72396e+06	1.88957e+06	1.45695e+06	1.46862e+06	1.0425e+06	1.19751e+06	985332	1.58702e+06	1.05088e+06	2.71301e+06	1.73795e+06	2.19612e+06	1.39942e+06	1.96993e+06	1.38518e+06	1.62298e+06	1.38184e+06	1.32113e+06	1.20478e+06	1.36033e+06	970627	1.48315e+06	884951	894816	600110	655972	593053	913343	1.37041e+06	899489
Isobutyric acid	C4 H8 O2	20	0.0003	3.43	88.0524	88.0527	1.561	1	4.35293e+07	13	0				8	7	5	DDA for preferred ion	3.56444e+06	1.91202e+06	1.74029e+06	1.59633e+06	1.99648e+06	1.45172e+06	1.97024e+06	1.46376e+06	3.24517e+06	1.90073e+06	2.53643e+06	2.87658e+06	3.51664e+06	2.50959e+06	3.28542e+06	3.38046e+06	2.42649e+06	2.39841e+06	2.06693e+06	1.10863e+06	1.58373e+06	799388	2.1505e+06	1.56548e+06	1.7438e+06	941022	1.54998e+06	1.03369e+06	1.54393e+06	1.13555e+06	1.36856e+06
m-Cresol	C7 H8 O	11.54	-0.00016	-1.47	108.058	108.057	1.511	1	4.32168e+07	6	0				8	11	5	DDA for preferred ion	2.21063e+07	1.12183e+07	1.65857e+07	1.4805e+07	3.04658e+07	2.20695e+07	1.64116e+07	1.41718e+07	1.34712e+07	8.38983e+06	1.2861e+07	1.02495e+07	1.49169e+07	1.06516e+07	1.31872e+07	7.97386e+06	1.18255e+07	1.03305e+07	2.74151e+07	2.10089e+07	1.08953e+07	6.80506e+06	1.41944e+07	8.60422e+06	6.47361e+06	3.83796e+06	5.56226e+06	3.6473e+06	9.69872e+06	7.59913e+06	9.89774e+06
10-oxo-8-decenoic acid	C10 H16 O3	82.35	-0.00029	-1.6	184.11	184.11	1.534	0.238	4.30314e+07	14	0				8	12	4	DDA for preferred ion	2.62708e+07	1.26583e+07	2.21101e+07	1.36231e+07	3.11425e+07	2.06586e+07	1.58591e+07	1.28928e+07	1.60854e+07	9.25104e+06	1.78927e+07	1.17242e+07	1.53189e+07	1.3479e+07	1.38465e+07	9.26859e+06	1.49826e+07	1.13853e+07	2.47521e+07	1.84511e+07	1.18782e+07	7.48946e+06	1.23745e+07	7.88979e+06	7.39439e+06	3.89735e+06	6.24987e+06	3.93452e+06	9.03813e+06	6.3874e+06	1.19316e+07
Penbutolol	C18 H29 N O2	38.14	-0.00085	-2.93	291.22	291.219	1.506	1	4.30158e+07	1	0				8	10	10	DDA for preferred ion	4.41077e+06	1.61075e+06	5.21518e+06	3.42665e+06	6.69678e+06	4.62677e+06	2.93291e+07	1.91604e+07	6.22285e+06	3.05859e+06	8.10803e+06	3.64059e+06	2.52117e+07	2.44698e+07	1.15596e+06	577880	7.42344e+06	6.89473e+06	2.23514e+07	1.39058e+07	2.0132e+07	1.16735e+07	1.09589e+07	6.57584e+06	1.50368e+07	9.29779e+06	8.25949e+06	4.95281e+06	8.19676e+06	5.70185e+06	1.591e+07
NP-007138	C20 H30 O5	58.9	17.026	48616.7	350.209	367.235	1.512	1	4.30112e+07	0	1	60.9	56		8	20	16	DDA for preferred ion	1.36312e+06	646046	1.70348e+06	1.05821e+06	994672	785694	4.42461e+06	3.16437e+06	1.07122e+06	629131	1.14486e+06	812989	3.06453e+06	2.24665e+06	799733	567537	1.04317e+06	951920	1.46127e+06	942592	1.06145e+06	866268	885139	674303	800904	867476	992047	932195	1.17869e+06	888160	896223
NP-000919	C11 H18 O4	76.47	-0.00034	-1.59	214.121	214.12	1.533	1	4.22402e+07	3	1	60.4	37.8		8	16	6	DDA for preferred ion	1.54634e+07	1.31252e+07	1.44816e+07	1.06508e+07	2.96601e+07	2.1429e+07	1.20335e+07	9.62829e+06	1.34977e+07	8.59953e+06	1.19349e+07	7.74367e+06	1.023e+07	9.27559e+06	1.0225e+07	7.49826e+06	1.04415e+07	7.60595e+06	1.83876e+07	1.29951e+07	8.347e+06	5.39817e+06	1.23726e+07	8.47712e+06	4.3789e+06	2.92104e+06	4.65096e+06	3.43885e+06	5.8647e+06	4.07881e+06	9.24703e+06
5,5'-Dihydroxy-4,4',8',8'-tetramethyl-4,5-dihydro-2'H,3H-spiro[furan-2,6'-[7]oxabicyclo[3.2.1]oct[3]en]-2'-one	C14 H20 O5	40.63	-0.00062	-2.31	268.131	268.13	1.525	1	4.19057e+07	2	0				8	15	6	DDA for preferred ion	2.03159e+07	9.78912e+06	1.10641e+07	8.16167e+06	2.18543e+07	1.61604e+07	1.13227e+07	8.63262e+06	4.12494e+06	2.84348e+06	3.53135e+06	2.5828e+06	3.17943e+06	2.59938e+06	4.19177e+06	2.93802e+06	4.35553e+06	4.0017e+06	1.74231e+07	1.26685e+07	8.12495e+06	4.92604e+06	7.13776e+06	5.01666e+06	2.84947e+06	2.01081e+06	1.79506e+06	1.30591e+06	4.59e+06	3.25783e+06	7.11465e+06
(2S)-2-Amino-8-oxodecanoic acid	C10 H19 N O3	68.22	-0.00017	-0.85	201.136	201.136	1.683	0.065	4.17795e+07	5	0				7	19	18	DDA for preferred ion	2.84754e+06	2.39133e+06	920126	793204	1.84045e+06	747223	3.36892e+07	4.64628e+06	1.97485e+06	1.8253e+06	944049	905882	1.55883e+07	1.54472e+07	349508	945975	953621	1.37679e+06	2.95336e+07	2.4161e+06	2.46327e+07	4.08665e+06	1.5406e+06	449895	1.77235e+06	326391	1.41713e+06	1.19674e+06	2.95344e+06	1.33545e+06	1.63053e+07
N-Acetyl-α-D-glucosamine	C8 H15 N O6	66.67	-0.00041	-1.85	221.09	221.09	5.473	1	4.09906e+07	19	8	95.4	98.2	76.4	8	10	10	DDA for preferred ion	2.8788e+07	4.48101e+06	2.10603e+07	9.7993e+06	2.70362e+07	1.19833e+07	1.43575e+07	7.17669e+06	1.56698e+07	6.48679e+06	2.41186e+07	1.00556e+07	1.32803e+07	6.18395e+06	1.87254e+07	9.69708e+06	2.38389e+07	1.53556e+07	2.80664e+07	8.13267e+06	2.22692e+07	6.64257e+06	3.02109e+07	1.39169e+07	1.99389e+07	6.12974e+06	2.00527e+07	6.16016e+06	1.82464e+07	1.01155e+07	2.64137e+07
Panthenyl ethyl ether	C11 H23 N O4	41.67	-0.00036	-1.56	233.163	233.162	1.462	1	4.03926e+07	1	0				8	10	5	DDA for preferred ion	7.37185e+06	3.51274e+06	3.66805e+06	2.17254e+06	1.99774e+06	363889	1.04039e+06	847658	3.83999e+06	2.08451e+06	3.60664e+06	2.27096e+06	4.92124e+06	2.79056e+06	3.65006e+06	2.34066e+06	3.21167e+06	1.8585e+06	2.03112e+06	1.43644e+06	2.12431e+06	383164	1.37871e+06	1.14827e+06	683415	508072	863984	502230	734763	685910	753581
PEG n5	C10 H22 O6	83.33	-0.00058	-2.44	238.142	238.141	2.156	1	4.02249e+07	1	6	93	78	65.3	8	23	5	DDA for preferred ion	4.56914e+07	4.35286e+07	1.32979e+07	2.33072e+07	8.97029e+06	1.76385e+07	1.43962e+07	1.7683e+07	1.67964e+07	1.8999e+07	1.57441e+07	2.46698e+07	8.73761e+06	1.53597e+07	6.57376e+06	1.19179e+07	5.80847e+06	1.20908e+07	1.26077e+07	1.49622e+07	2.97479e+07	3.59097e+07	3.82583e+07	3.64545e+07	1.1087e+07	1.43699e+07	1.11295e+07	1.36421e+07	1.43967e+07	1.81268e+07	1.58236e+07
4-Ethylbenzaldehyde	C9 H10 O	55.56	-0.00018	-1.37	134.073	134.073	1.952	1	3.95845e+07	18	1	80.6	53.8		8	17	11	DDA for preferred ion	946116	782053	375659	432147	562560	674481	2.1487e+07	1.90112e+07	673006	368810	445492	379457	9.08593e+06	8.25396e+06	279813	324581	356500	197778	3.57543e+07	2.95458e+07	2.56224e+07	2.57344e+07	568076	2.73454e+06	1.01262e+06	795593	532247	337511	728223	645827	3.12796e+07
3-Amino-5-hydroxybenzoic acid	C7 H7 N O3	25	-0.00031	-2	153.043	153.042	2.235	1	3.94763e+07	15	0				8	20	11	DDA for preferred ion	2.48196e+07	1.16792e+07	443886	441717	1.71083e+07	1.54069e+07	1.40197e+07	1.14265e+07	1.56976e+07	1.11336e+07	1.66295e+07	1.38128e+07	1.52511e+07	1.22104e+07	1.76397e+07	1.4629e+07	274640	218205	1.53714e+07	1.04036e+07	1.49729e+07	8.97565e+06	2.49756e+07	1.86575e+07	201286	170701	2.24536e+07	1.57035e+07	7.98093e+06	5.83277e+06	1.7447e+07
(2Z,4Z,6Z)-2,4,6-Nonatrienal	C9 H12 O	71.43	-0.00019	-1.38	136.089	136.089	1.505	1	3.91705e+07	26	0				8	9	4	DDA for preferred ion	2.98115e+07	1.34865e+07	1.77029e+07	1.35799e+07	2.90283e+07	2.02309e+07	2.31203e+07	1.59386e+07	1.53484e+07	1.09832e+07	1.54583e+07	1.1243e+07	1.76902e+07	1.27591e+07	1.19532e+07	8.92474e+06	1.36008e+07	1.06952e+07	3.08972e+07	1.94946e+07	1.42991e+07	8.47954e+06	1.16728e+07	7.35168e+06	6.51589e+06	3.64034e+06	5.72932e+06	3.08896e+06	7.98529e+06	5.94926e+06	1.16247e+07
L-(+)-Penicillamine	C5 H11 N O2 S	18.18	-0.00016	-1.06	149.051	149.051	2.633	1	3.90672e+07	7	0				8	6	5	DDA for preferred ion	2.71289e+07	1.14414e+07	2.67978e+07	1.64893e+07	2.33976e+07	1.75812e+07	1.94362e+07	1.04733e+07	1.65951e+07	8.81425e+06	3.04457e+07	2.01649e+07	1.61213e+07	1.1208e+07	2.46607e+07	1.54652e+07	2.69617e+07	1.70305e+07	1.95018e+07	9.64717e+06	2.48663e+07	1.26977e+07	2.85173e+07	1.46013e+07	1.71146e+07	8.39372e+06	2.4327e+07	1.34494e+07	1.4566e+07	9.18793e+06	2.64657e+07
Dibutyl phthalate	C16 H22 O4	52.94	-0.00041	-1.48	278.152	278.151	1.425	0.167	3.89439e+07	15	5	98.6	65.2		8	32	23	DDA for preferred ion	1.7506e+07	8.75567e+06	1.51489e+07	1.92855e+07	1.30847e+07	1.21072e+07	7.54716e+06	5.77326e+06	1.18337e+07	9.20061e+06	2.10203e+07	3.11815e+07	1.50913e+07	1.64817e+07	1.12636e+07	7.88981e+06	1.1346e+07	1.55799e+07	1.14865e+07	1.32232e+07	9.33195e+06	6.91042e+06	2.25241e+07	1.51978e+07	8.65489e+06	8.36312e+06	1.23871e+07	1.07976e+07	9.41879e+06	8.89358e+06	1.6132e+07
(1E)-N-Hydroxy-4-(methylsulfanyl)-1-butanimine	C5 H11 N O S	20	-2e-05	-0.12	133.056	133.056	1.782	1	3.84762e+07	1	0				8	7	5	DDA for preferred ion	5.2947e+06	2.29988e+06	820944	426710	1.96916e+06	1.46083e+06	702522	528305	338945	198191	1.52084e+06	1.17035e+06	996804	638025	1.05933e+06	626609	392991	238214	2.72466e+06	1.84149e+06	1.00772e+06	489128	2.14167e+06	1.33734e+06	1.24676e+06	530167	789093	377082	1.67144e+06	1.1088e+06	1.55347e+06
Styrene	C8 H8	41.67	0.00031	2.98	104.063	104.063	1.485	1	3.802e+07	1	1			64.1	8	7	4	DDA for preferred ion	2.47696e+07	1.11149e+07	1.897e+07	1.3367e+07	2.57906e+07	1.79332e+07	1.80684e+07	1.31251e+07	1.66748e+07	9.62433e+06	1.63348e+07	3.44268e+07	1.71871e+07	1.22332e+07	1.34615e+07	9.23981e+06	1.55054e+07	1.24379e+07	2.82821e+07	1.71215e+07	1.34143e+07	6.98966e+06	1.14501e+07	7.37091e+06	1.06595e+07	4.8387e+06	7.76936e+06	4.42364e+06	1.12438e+07	8.01393e+06	1.04372e+07
6-Methoxyquinoline	C10 H9 N O	12.5	-0.00031	-1.97	159.068	159.068	4.321	1	3.65319e+07	8	2	90.8	38.6		8	18	11	DDA for preferred ion	3.82501e+06	1.05802e+06	1.02547e+07	6.88863e+06	2.55708e+06	1.49212e+06	1.23767e+07	9.19632e+06	5.17225e+06	2.00856e+06	2.54639e+06	1.55414e+06	2.15256e+07	1.40426e+07	2.61737e+06	1.40034e+06	4.67387e+06	2.92439e+06	1.19296e+07	6.41415e+06	6.42935e+06	2.82595e+06	985279	452975	6.37767e+06	3.03958e+06	8.25632e+06	2.88019e+06	528601	191096	3.71604e+06
Cytidine	C9 H13 N3 O5	30.77	-0.00042	-1.74	243.086	243.085	5.026	1	3.64582e+07	6	4	99.7	10		8	8	7	DDA for preferred ion	1.683e+07	9.85208e+06	1.73849e+07	1.14179e+07	2.20693e+07	1.00938e+07	9.37851e+06	7.62987e+06	1.09006e+07	6.63532e+06	2.89091e+07	1.75945e+07	1.16253e+07	1.0351e+07	1.89122e+07	1.24428e+07	1.31962e+07	1.5737e+07	2.06776e+07	7.93169e+06	9.70596e+06	7.07745e+06	2.47026e+07	1.62714e+07	1.50591e+07	1.11301e+07	1.11108e+07	9.04599e+06	1.13747e+07	8.99713e+06	1.96694e+07
Tiglic acid	C5 H8 O2	57.14	8e-05	0.82	100.052	100.053	1.558	1	3.64018e+07	21	1	63.4	8.2		8	38	22	DDA for preferred ion	1.60001e+07	9.09657e+06	9.61989e+06	8.88722e+06	1.79773e+07	1.90449e+07	1.5153e+07	1.03341e+07	1.26319e+07	8.2514e+06	5.91366e+06	6.57578e+06	1.19973e+07	8.57249e+06	4.20312e+06	6.7686e+06	4.22172e+06	1.04213e+07	1.61645e+07	1.74336e+07	5.34089e+06	3.994e+06	1.1576e+07	8.17894e+06	3.48847e+06	2.04579e+06	4.60182e+06	3.0272e+06	9.40636e+06	7.79447e+06	5.23654e+06
(2E,4E,7E)-2,4,7-Decatrienoic acid	C10 H14 O2	76.74	-0.00022	-1.33	166.099	166.099	1.515	1	3.61769e+07	47	0				8	12	3	DDA for preferred ion	2.55107e+07	1.3733e+07	1.92833e+07	1.28129e+07	2.52664e+07	1.8508e+07	1.72582e+07	1.05659e+07	1.84002e+07	1.1096e+07	1.70892e+07	1.22287e+07	1.74296e+07	1.40099e+07	1.7219e+07	1.13206e+07	1.595e+07	1.33892e+07	2.31838e+07	1.5994e+07	1.07864e+07	6.59092e+06	1.148e+07	7.23001e+06	6.64552e+06	3.83526e+06	5.87307e+06	3.14748e+06	8.83663e+06	6.80153e+06	9.95472e+06
1872050	C12 H23 N O3	65.85	-0.00028	-1.22	229.168	229.168	1.748	1	3.5948e+07	1	0				8	18	17	DDA for preferred ion	9.17789e+06	2.40641e+06	2.49915e+06	1.58312e+06	2.29239e+06	1.48921e+06	2.37239e+07	3.53508e+07	2.58661e+06	1.26199e+06	1.41614e+06	948811	1.03005e+07	8.85737e+06	7.90542e+06	933116	1.01578e+06	464114	1.94323e+07	2.62814e+07	1.72214e+07	1.85952e+07	3.20854e+06	2.15069e+06	3.06545e+06	1.48215e+06	2.63415e+06	1.34838e+06	3.86119e+06	4.26675e+06	1.57755e+07
1,3,5-Heptatriene	C7 H10	47.37	0.00023	2.49	94.0782	94.0785	1.415	1	3.58102e+07	3	0				8	10	4	DDA for preferred ion	7.77334e+06	3.81546e+06	7.17199e+06	5.05191e+06	8.23061e+06	6.15929e+06	4.97493e+06	5.83248e+06	4.85766e+06	2.88974e+06	4.58128e+06	4.80031e+06	8.90899e+06	6.50624e+06	4.35412e+06	3.04624e+06	6.04922e+06	4.92418e+06	1.83889e+07	1.29619e+07	8.0724e+06	5.74317e+06	7.79926e+06	5.0721e+06	5.32916e+06	3.88117e+06	4.66714e+06	2.62386e+06	1.63957e+07	1.17636e+07	4.52881e+06
2,4,6-Octatriyn-1-ol	C8 H6 O	11.11	-0.00019	-1.63	118.042	118.042	6.93	1	3.56858e+07	4	0				8	13	10	DDA for preferred ion	1.70939e+07	3.84674e+06	1.19858e+07	6.88412e+06	1.73442e+07	1.06432e+07	7.78615e+06	4.12365e+06	1.57084e+07	7.7941e+06	7.68833e+06	6.86471e+06	1.64987e+07	1.22036e+07	1.90274e+07	8.01502e+06	2.2831e+07	1.78857e+07	2.11447e+07	8.19279e+06	2.05974e+07	8.14502e+06	1.59242e+07	9.19651e+06	2.10583e+07	1.01233e+07	1.9675e+07	8.75445e+06	1.7205e+07	1.09114e+07	9.58056e+06
N-8-Nonenoylglycine	C11 H19 N O3	78.95	-0.00029	-1.34	213.136	213.136	1.867	1	3.56816e+07	8	0				8	13	5	DDA for preferred ion	465967	290404	1.06245e+06	1.19623e+06	747804	608982	2.9961e+07	2.12473e+07	1.2673e+06	953065	554428	706983	1.69684e+07	1.22354e+07	474078	510842	478961	526733	2.536e+07	1.70455e+07	1.58354e+07	1.14535e+07	601626	538496	1.30127e+06	832447	1.28203e+06	993406	1.46065e+06	1.23016e+06	1.91968e+07
Bilirubin	C33 H36 N4 O6	22.68	-0.00093	-1.59	584.263	584.263	1.451	1	3.51181e+07	7	1	94.2	9.7		8	47	17	DDA for preferred ion	1.5566e+07	6.85351e+06	2.47238e+07	1.91755e+07	1.84473e+07	1.60799e+07	1.00245e+07	9.00028e+06	1.30173e+07	1.14817e+07	1.79135e+07	8.25002e+06	7.44453e+06	7.83926e+06	3.03165e+07	1.77641e+07	4.48648e+07	3.68273e+07	1.09823e+07	6.78684e+06	6.16398e+06	4.52155e+06	7.9345e+06	5.46276e+06	1.8095e+07	1.46634e+07	1.13779e+07	8.68808e+06	8.03051e+06	6.82316e+06	9.23199e+06
3618	C11 H16 O	60	-0.00016	-1	164.12	164.12	1.407	1	3.47919e+07	17	0				8	11	5	DDA for other ion	9.39496e+06	4.26456e+06	8.56198e+06	5.87211e+06	9.51611e+06	7.15956e+06	8.33364e+06	6.74385e+06	8.13439e+06	4.66927e+06	7.5164e+06	5.53585e+06	1.12519e+07	8.41234e+06	6.90162e+06	4.63624e+06	7.29597e+06	5.79432e+06	1.99637e+07	1.1733e+07	9.08184e+06	5.78093e+06	7.75443e+06	5.43237e+06	6.7199e+06	4.80583e+06	6.16555e+06	3.39026e+06	1.69408e+07	1.32636e+07	5.73259e+06
Dibutyl phthalate	C16 H22 O4	40.74	-0.0005	-1.81	278.152	278.151	1.767	0.167	3.46071e+07	15	5	97.9	62.1		8	37	26	DDA for preferred ion	1.36636e+06	1.31501e+06	8.24991e+06	1.04184e+06	2.60748e+06	1.33448e+06	1.2735e+06	265117	4.85492e+06	294623	2.70703e+07	2.19549e+06	8.66263e+06	1.42079e+06	5.83419e+06	375220	1.9245e+07	1.96961e+06	7.17729e+06	109996	1.47e+06	1.16087e+06	1.59567e+06	161766	5.2757e+06	220779	3.51191e+06	324494	2.69141e+06	1.0207e+06	1.19034e+07
1,2,3,4-Tetramethyl-1,3-cyclopentadiene	C9 H14	40.74	-2e-05	-0.14	122.11	122.11	1.468	1	3.42128e+07	2	1	61.2	23.5		8	15	5	DDA for preferred ion	2.14903e+07	9.10939e+06	2.38071e+07	1.71854e+07	2.25695e+07	1.58155e+07	3.21466e+07	2.11032e+07	1.8074e+07	1.14309e+07	1.75795e+07	1.56673e+07	2.98595e+07	2.22968e+07	1.37078e+07	9.90197e+06	2.13785e+07	1.68713e+07	3.50322e+07	2.10507e+07	1.78422e+07	9.59805e+06	1.1757e+07	7.22869e+06	1.14253e+07	6.87767e+06	1.15271e+07	6.08473e+06	1.3533e+07	1.00748e+07	1.65492e+07
(4E)-2-Amino-3-oxo-4-nonenoic acid	C9 H15 N O3	64.52	-0.00025	-1.36	185.105	185.105	1.635	1	3.41369e+07	11	0				8	19	10	DDA for preferred ion	2.08436e+07	1.17525e+07	1.36746e+07	1.22379e+07	2.7849e+07	1.67387e+07	2.08196e+07	1.75491e+07	1.73562e+07	9.73471e+06	1.54175e+07	1.08256e+07	1.76607e+07	1.30432e+07	1.55229e+07	1.17551e+07	1.69407e+07	1.29086e+07	1.65331e+07	1.2967e+07	7.69121e+06	4.93207e+06	1.11384e+07	7.38868e+06	4.0007e+06	2.2164e+06	4.77893e+06	2.04109e+06	1.07072e+07	6.05577e+06	6.18012e+06
PHENYLBUTYRIC ACID	C10 H12 O2	43.48	-0.00025	-1.55	164.084	164.083	1.515	1	3.40424e+07	55	0				8	15	4	DDA for preferred ion	2.12051e+07	1.13271e+07	1.39091e+07	1.08507e+07	2.16064e+07	1.58612e+07	1.55052e+07	9.81255e+06	1.08977e+07	6.94213e+06	1.19404e+07	9.43662e+06	1.04475e+07	8.4892e+06	1.00041e+07	7.34091e+06	1.02497e+07	8.1218e+06	1.87084e+07	1.37972e+07	9.13376e+06	5.66065e+06	1.01232e+07	7.03502e+06	5.87052e+06	3.90989e+06	5.10999e+06	3.70654e+06	6.55716e+06	5.07148e+06	9.676e+06
17α-Methyl-androstan-3-hydroxyimine-17β-ol	C20 H33 N O2	36.36	-0.0025	-7.84	319.251	319.249	1.439	1	3.39911e+07	0	2	91.5	72		8	20	13	DDA for preferred ion	1.84637e+06	569481	2.50605e+06	1.84513e+06	6.93467e+06	4.87519e+06	2.12574e+07	1.78159e+07	7.07725e+06	3.80178e+06	3.13286e+06	2.47099e+06	3.117e+07	2.95669e+07	1.05862e+06	779855	3.75264e+06	2.64501e+06	6.92989e+06	5.18348e+06	8.3071e+06	6.34909e+06	334593	370038	1.55669e+07	1.1444e+07	2.34342e+07	1.52446e+07	5.50504e+06	4.16026e+06	1.20365e+07
Prolylleucine	C11 H20 N2 O3	54.55	-0.00041	-1.81	228.147	228.147	6.91	1	3.38802e+07	2	1	73	8.6		8	12	9	DDA for preferred ion	2.12787e+07	7.38631e+06	1.87153e+07	1.31764e+07	2.35773e+07	1.22192e+07	5.82834e+06	3.21016e+06	1.59002e+07	6.47962e+06	1.99212e+07	1.21726e+07	1.28084e+07	9.84589e+06	2.07133e+07	1.40203e+07	1.83355e+07	1.64324e+07	1.50696e+07	8.52265e+06	2.08176e+07	1.02732e+07	2.11692e+07	1.46474e+07	3.47036e+07	1.90911e+07	1.96711e+07	9.48794e+06	2.45118e+07	2.10581e+07	1.79359e+07
(6S,7R)-2-Azaspiro[5.5]undecan-7-ol	C10 H19 N O	45.36	-0.00028	-1.65	169.147	169.146	1.408	0.167	3.31713e+07	2	0				8	22	19	DDA for preferred ion	1.80343e+06	1.0496e+06	1.85542e+06	1.71567e+06	1.78774e+06	1.15393e+06	6.84668e+06	2.61439e+06	1.63097e+06	1.08078e+06	2.05026e+06	1.11362e+06	6.91663e+06	5.12909e+06	964262	1.15413e+06	1.95359e+06	2.02337e+06	1.46881e+07	9.32993e+06	6.66069e+06	3.61597e+06	5.31986e+06	3.53823e+06	4.91503e+06	3.49473e+06	3.92842e+06	2.65093e+06	1.69423e+07	1.24361e+07	4.69451e+06
2,2,6,6-Tetramethyl-4-piperidinol	C9 H19 N O	58.82	-0.00023	-1.46	157.147	157.146	3.777	1	3.27765e+07	0	4	87.9	63.5		8	7	6	DDA for preferred ion	3.03964e+07	1.2208e+07	2.81718e+07	1.43942e+07	2.18138e+07	1.44697e+07	2.28198e+07	1.46369e+07	2.04732e+07	1.19779e+07	2.91996e+07	1.98826e+07	1.93171e+07	1.20271e+07	2.60571e+07	1.78013e+07	2.75881e+07	2.25666e+07	3.19711e+07	1.73929e+07	1.89486e+07	8.86192e+06	2.76709e+07	1.19409e+07	1.50617e+07	7.00684e+06	1.51949e+07	7.51582e+06	1.16649e+07	1.03377e+07	1.75212e+07
Ketamine	C13 H16 Cl N O	61.29	-0.00048	-2.02	237.092	237.092	2.146	0.074	3.21911e+07	2	3	98	98.9		8	10	10	DDA for preferred ion	380024	1.05294e+06	220659	279099	211759	229123	211354	160894	1.84267e+06	4.03285e+06	231088	201139	177381	174819	173024	161816	213606	261519	194987	169988	194794	557967	203107	174058	185448	174814	351162	1.07335e+06	4.95952e+06	7.77706e+06	210245
Octadecyl 3-(3,5-di-tert-butyl-4-hydroxyphenyl)propionate	C35 H62 O3	40	17.026	32096	530.47	547.496	1.333	1	3.20644e+07	0	1	98.7	65.3		8	47	27	DDA for preferred ion	7.26518e+06	3.27223e+06	2.1751e+06	1.3525e+06	798414	462601	329039	291894	779645	476226	3.12476e+06	1.73948e+06	724725	566249	268004	241452	410373	382275	4.48248e+06	3.52875e+06	3.39837e+06	1.8909e+06	4.14777e+06	3.10381e+06	910160	659174	419719	357598	1.34334e+06	861256	259151
Nitrosoheptamethyleneimine	C7 H14 N2 O	16.67	-0.00017	-1.22	142.111	142.11	4.376	1	3.15989e+07	0	1	81.7	31.5		8	8	8	DDA for preferred ion	6.83564e+06	1.95373e+06	1.96177e+07	1.29417e+07	6.21866e+06	4.51936e+06	5.09936e+06	3.03378e+06	5.12275e+06	2.88423e+06	4.73305e+06	2.98458e+06	3.80733e+06	2.64213e+06	4.94228e+06	2.97846e+06	1.26658e+07	1.23821e+07	4.84077e+06	2.10231e+06	3.96353e+06	2.01505e+06	1.36496e+07	7.57258e+06	3.03678e+07	1.51613e+07	3.92577e+06	1.73676e+06	7.12383e+06	4.76344e+06	6.08427e+06
2-Acetyl-4-methylpyridine	C8 H9 N O	15.38	-0.00016	-1.2	135.068	135.068	6.932	1	3.11191e+07	16	0				8	13	10	DDA for preferred ion	1.48931e+07	3.44592e+06	1.0627e+07	6.10745e+06	1.53188e+07	9.27852e+06	6.88754e+06	3.65433e+06	1.39232e+07	6.92752e+06	6.67193e+06	6.1119e+06	1.45263e+07	1.08174e+07	1.67948e+07	6.62633e+06	2.00926e+07	1.58808e+07	1.87115e+07	7.05685e+06	1.8154e+07	7.1958e+06	1.41125e+07	8.10454e+06	1.8488e+07	8.87715e+06	1.74102e+07	7.81019e+06	1.51735e+07	9.604e+06	8.45892e+06
DL-Homoserine	C4 H9 N O3	54.55	8e-05	0.65	119.058	119.058	8.798	1	3.05921e+07	16	4	95.4	51.8		8	37	24	DDA for preferred ion	2.65797e+06	1.16396e+06	2.39457e+06	2.62679e+06	3.29658e+06	3.42255e+06	2.54636e+06	1.68113e+06	2.6492e+06	2.31641e+06	2.34289e+06	1.93968e+06	3.07718e+06	3.32623e+06	3.81344e+06	4.55797e+06	4.54615e+06	4.34582e+06	4.09121e+06	3.49669e+06	1.99756e+06	1.60573e+06	3.06201e+06	2.32181e+06	3.43219e+06	2.92238e+06	2.48465e+06	1.95649e+06	2.27541e+06	2.65495e+06	2.44604e+06
2560	C6 H10 O	71.43	0	-0.02	98.0732	98.0732	1.495	1	3.04439e+07	16	0				8	11	4	DDA for preferred ion	2.26748e+07	1.1625e+07	2.10683e+07	1.54542e+07	2.05134e+07	1.46407e+07	1.9238e+07	1.41956e+07	1.74581e+07	1.1288e+07	1.68448e+07	1.1965e+07	2.18709e+07	1.58439e+07	1.72422e+07	1.09383e+07	1.48377e+07	1.18672e+07	2.6063e+07	1.71206e+07	1.25943e+07	7.97304e+06	1.08874e+07	7.70324e+06	9.211e+06	5.83227e+06	7.88976e+06	4.25691e+06	1.34085e+07	1.00596e+07	1.05952e+07
Tegaserod	C16 H23 N5 O	14.29	-0.00196	-6.52	301.19	301.188	3.833	1	3.02532e+07	1	0				8	14	14	DDA for preferred ion	2.31761e+07	8.40037e+06	2.56827e+07	1.75593e+07	2.05379e+07	1.59325e+07	2.00597e+07	1.27355e+07	2.26014e+07	1.01049e+07	2.57863e+07	1.60212e+07	1.62022e+07	1.32441e+07	2.06726e+07	1.28595e+07	1.74997e+07	2.03298e+07	2.17982e+07	1.45265e+07	8.31459e+06	3.52944e+06	5.35349e+06	3.05825e+06	6.10773e+06	2.78419e+06	7.15588e+06	3.00367e+06	5.04514e+06	3.32028e+06	7.29602e+06
epi-jasmonic acid	C12 H18 O3	79.73	-0.00031	-1.46	210.126	210.125	1.495	1	3.01144e+07	10	0				8	10	6	DDA for preferred ion	1.88055e+07	9.21116e+06	1.29472e+07	8.89553e+06	1.95337e+07	1.3102e+07	1.05587e+07	7.87826e+06	1.05603e+07	6.70531e+06	9.3031e+06	6.58074e+06	9.75235e+06	6.79092e+06	9.24086e+06	6.51155e+06	9.70438e+06	7.69826e+06	1.48827e+07	9.39529e+06	6.83209e+06	4.00239e+06	7.30924e+06	4.74944e+06	3.91495e+06	2.1049e+06	3.62009e+06	2.40307e+06	4.04852e+06	3.3553e+06	6.29887e+06
N,N-Diethylethanolamine	C6 H15 N O	37.5	3e-05	0.24	117.115	117.115	3.752	0.091	3.00303e+07	1	2	86.9	34.6		8	18	11	DDA for preferred ion	1.18153e+07	4.33565e+06	4.6627e+06	4.18006e+06	2.28967e+06	1.60901e+06	1.18052e+07	7.33022e+06	6.04669e+06	2.17963e+06	6.96071e+06	4.72492e+06	3.36098e+06	2.75813e+06	6.6908e+06	4.38522e+06	6.71221e+06	5.70271e+06	6.78678e+06	3.60137e+06	3.72267e+07	1.26339e+07	6.47205e+06	4.11291e+06	6.25798e+06	4.22825e+06	2.44805e+06	1.46524e+06	3.8994e+06	2.91365e+06	3.7448e+06
ML-236C	C18 H26 O3	60.66	-0.00064	-2.22	290.188	290.188	1.73	1	2.93917e+07	5	0				8	39	44	DDA for preferred ion	556398	7.38165e+06	2.71639e+06	1.41781e+06	1.00606e+07	1.14467e+07	1.71492e+07	1.30867e+07	4.12312e+06	4.52944e+06	1.00075e+07	3.66765e+06	9.64697e+06	9.17332e+06	3.33703e+06	1.48971e+06	245405	487769	6.73003e+06	7.96099e+06	5.62407e+06	3.20898e+06	2.31516e+07	1.93631e+07	1.00944e+06	829200	5.56247e+06	2.57749e+06	1.96615e+07	1.20201e+07	8.43704e+06
4-Vinylcyclohexene	C8 H12	45.45	0.00015	1.34	108.094	108.094	1.49	1	2.88766e+07	2	0				8	8	6	DDA for preferred ion	2.30673e+07	1.1373e+07	1.75974e+07	1.25131e+07	1.99155e+07	1.31465e+07	2.27285e+07	1.63693e+07	1.48608e+07	1.01009e+07	1.81376e+07	1.2452e+07	2.22963e+07	1.45616e+07	1.41489e+07	1.04906e+07	1.51593e+07	1.20535e+07	2.77895e+07	1.22026e+07	1.79701e+07	1.0473e+07	1.15039e+07	8.0027e+06	1.02732e+07	6.43023e+06	8.68442e+06	4.97806e+06	1.3754e+07	1.12073e+07	1.41337e+07
4-(2-Aminopropoxy)-3,5-dimethylphenol	C11 H17 N O2	30.65	-0.00017	-0.89	195.126	195.126	1.882	1	2.87077e+07	2	0				8	16	5	DDA for preferred ion	1.35369e+06	280485	1.23842e+06	426675	1.81502e+06	485339	2.44229e+07	1.50886e+07	2.01809e+06	576579	1.31638e+06	343275	1.42811e+07	9.97872e+06	886347	537739	930067	689968	2.71323e+07	1.72836e+07	1.34095e+07	5.34825e+06	1.47247e+06	531675	2.98645e+06	280251	1.51671e+06	327184	2.54321e+06	625630	1.74282e+07
2-(2-Furyl)piperidine	C9 H13 N O	49.02	-0.00021	-1.41	151.1	151.1	1.972	1	2.86055e+07	17	0				8	9	7	DDA for preferred ion	605148	347591	150114	119320	378397	218790	1.59157e+07	1.50508e+07	596414	88551.8	206173	396502	6.98666e+06	5.35288e+06	261788	171721	87273.7	38174.1	2.70081e+07	2.22048e+07	1.61154e+07	1.59604e+07	409389	95361.6	934194	245535	462860	180663	674851	418711	2.13728e+07
Dibenzylamine	C14 H15 N	47.37	-0.00034	-1.73	197.12	197.12	2.113	1	2.84668e+07	1	1	99.9	70.2		8	8	4	DDA for preferred ion	2.58747e+07	1.6626e+07	853873	1.34309e+06	1.82716e+06	2.41292e+06	4.70803e+06	3.72282e+06	1.46989e+07	1.33077e+07	989354	1.25111e+06	7.2924e+06	6.52925e+06	3.9483e+06	3.6981e+06	469849	662185	2.987e+06	2.59197e+06	1.20108e+07	1.07069e+07	5.55595e+06	5.32292e+06	2.98328e+06	2.43648e+06	6.10522e+06	5.5343e+06	5.15615e+06	4.28937e+06	1.90285e+06
L-Pyroglutamic acid	C5 H7 N O3	27.59	-9e-05	-0.71	129.043	129.042	9.502	1	2.82954e+07	11	0				8	20	14	DDA for preferred ion	1.43088e+06	764188	1.00202e+06	901008	1.39057e+06	1.8377e+06	2.62433e+06	1.85927e+06	989696	916003	1.46289e+06	1.296e+06	1.06919e+06	1.27741e+06	1.57257e+06	2.21602e+06	1.16534e+06	1.36949e+06	2.04266e+06	1.51632e+06	1.00432e+06	893889	1.29408e+06	1.10214e+06	1.26447e+06	1.42322e+06	914700	786698	995788	1.00241e+06	914656
3,4-Methyleneazelaic acid	C11 H16 O4	73.73	-0.00035	-1.63	212.105	212.105	1.503	1	2.82417e+07	5	0				8	12	5	DDA for preferred ion	1.09564e+07	6.38615e+06	6.66477e+06	7.21275e+06	1.46951e+07	1.13217e+07	6.74035e+06	5.04529e+06	3.92361e+06	2.6058e+06	4.32999e+06	2.78928e+06	4.07717e+06	2.77602e+06	3.71616e+06	3.01456e+06	4.03853e+06	3.33391e+06	1.27583e+07	8.65331e+06	5.01121e+06	3.05557e+06	5.23976e+06	3.58964e+06	1.96117e+06	1.29583e+06	1.40455e+06	1.03617e+06	2.53041e+06	1.58083e+06	4.31957e+06
2-Isocapryloyl-3R-hydroxymethyl-gamma-butyrolactone	C13 H22 O4	73.44	-0.00044	-1.8	242.152	242.151	1.504	1	2.75021e+07	3	0				8	21	12	DDA for preferred ion	1.42242e+07	9.53823e+06	1.00056e+07	7.35645e+06	1.66759e+07	1.21851e+07	8.27782e+06	6.45751e+06	9.01889e+06	6.01765e+06	5.96966e+06	4.09148e+06	6.53253e+06	5.08014e+06	7.45069e+06	5.38576e+06	7.72709e+06	6.67782e+06	1.17782e+07	9.44581e+06	6.39271e+06	2.77742e+06	6.0073e+06	4.71285e+06	2.49141e+06	2.0345e+06	2.161e+06	1.3692e+06	4.48199e+06	3.21778e+06	4.46159e+06
PEG n6	C12 H26 O7	30	-0.00054	-1.93	282.168	282.167	2.167	1	2.71393e+07	1	1	88.2	35.4		8	18	7	DDA for preferred ion	3.50748e+07	1.56783e+07	8.22185e+06	1.10307e+07	5.53793e+06	7.00043e+06	1.56165e+07	1.38731e+07	9.90594e+06	8.38948e+06	6.14344e+06	8.87392e+06	4.03695e+06	6.36556e+06	2.23287e+06	3.32513e+06	2.61812e+06	4.7728e+06	6.94793e+06	7.06505e+06	1.4798e+07	1.27555e+07	1.73393e+07	1.57503e+07	4.47324e+06	5.41602e+06	6.8052e+06	6.58778e+06	6.09743e+06	6.63165e+06	5.72189e+06
Alfuzosin	C19 H27 N5 O4	16.37	-0.00228	-5.85	389.206	389.204	1.506	1	2.69101e+07	1	0				8	13	10	DDA for preferred ion	9.6211e+06	4.54554e+06	6.0865e+06	3.29234e+06	1.12511e+07	7.67622e+06	3.09524e+06	2.40508e+06	490945	346994	612575	544536	901817	1.23127e+06	508277	360326	841213	616726	9.56277e+06	6.37886e+06	3.35923e+06	1.96776e+06	3.6e+06	2.19865e+06	999817	840254	616233	462666	1.4513e+06	797262	3.54221e+06
Triethylamine	C6 H15 N	42.86	0.0002	2.02	101.12	101.121	2.803	1	2.68547e+07	2	0				8	24	21	DDA for preferred ion	7.78554e+06	3.52113e+06	6.18823e+06	4.09561e+06	2.60773e+06	1.9016e+06	6.45919e+06	4.47579e+06	4.29848e+06	2.65457e+06	4.03718e+06	2.20579e+06	4.12558e+06	2.83132e+06	5.00373e+06	3.50953e+06	1.20632e+07	8.86348e+06	9.04522e+06	6.67277e+06	4.9124e+06	3.14363e+06	6.02255e+06	3.72554e+06	3.11654e+06	2.36373e+06	4.79752e+06	3.27395e+06	4.7935e+06	3.08481e+06	7.02875e+06
Oleoylethanolamide	C20 H39 N O2	61.82	-0.00048	-1.48	325.298	325.298	1.441	1	2.66667e+07	1	0				8	23	5	DDA for preferred ion	2.60923e+06	1.04604e+06	4.20108e+06	2.75987e+06	6.2629e+06	4.0027e+06	1.92751e+07	1.31209e+07	3.49218e+06	2.16284e+06	3.44613e+06	2.0082e+06	1.61373e+07	1.19038e+07	2.42136e+06	1.50935e+06	2.91385e+06	2.71949e+06	1.39417e+07	8.49778e+06	1.34126e+07	7.77673e+06	3.35252e+06	2.5978e+06	9.03856e+06	5.37303e+06	9.56608e+06	5.73289e+06	8.26868e+06	6.36362e+06	9.80178e+06
3-Methyl-1-phenyl-2-butene	C11 H14	31.25	-0.00017	-1.14	146.11	146.109	1.414	1	2.644e+07	1	0				8	11	4	DDA for preferred ion	4.71787e+06	2.27517e+06	4.84674e+06	3.17076e+06	4.49689e+06	3.07855e+06	4.61448e+06	3.27242e+06	3.78129e+06	1.92586e+06	3.63187e+06	3.02119e+06	6.00389e+06	4.24106e+06	3.25789e+06	2.15656e+06	4.42748e+06	3.20562e+06	1.22824e+07	7.49137e+06	5.8183e+06	3.58457e+06	5.46929e+06	3.81768e+06	4.18086e+06	2.84106e+06	4.04526e+06	2.11129e+06	1.23117e+07	9.52542e+06	3.37321e+06
Tranexamic acid	C8 H15 N O2	52.17	-0.00016	-1.04	157.11	157.11	1.698	1	2.61581e+07	6	1	95.1	85.7		8	12	3	DDA for preferred ion	6.08131e+06	3.09219e+06	3.82688e+06	2.63777e+06	3.90807e+06	3.13406e+06	2.72888e+07	1.98475e+07	5.95761e+06	3.44542e+06	4.91077e+06	3.73063e+06	1.29875e+07	8.9121e+06	4.40241e+06	3.28533e+06	4.33484e+06	4.15019e+06	1.39144e+07	1.00996e+07	1.21638e+07	7.44189e+06	1.39839e+06	666572	1.44678e+06	948441	1.08584e+06	876798	1.37987e+06	1.28238e+06	8.16955e+06
(1R,4aS)-7-(2-Hydroxypropan-2-yl)-1,4a-dimethyl-9-oxo-3,4,10,10a-tetrahydro-2H-phenanthrene-1-carboxylic acid	C20 H26 O4	34.78	-0.00049	-1.49	330.183	330.183	1.46	1	2.55271e+07	8	2	80.1	73		7	12	12	DDA for preferred ion	1.52942e+06	319834	948061	501411	1.17732e+06	995538	665723	958211	403413	455373	946829	445578	1.1637e+06	832875	605665	279653	511839	473918	607042	432920	817647	416108	733304	364933	393842	303324	468769	351590	451182	432038	584203
Butyl isothiocyanate	C5 H9 N S	53.33	4e-05	0.31	115.046	115.046	1.396	1	2.49416e+07	3	0				8	11	8	DDA for preferred ion	2.94311e+06	1.23568e+06	605984	432077	534070	352203	492847	366042	356614	303630	429777	382155	555999	455347	363287	257633	477327	442570	704312	471255	505612	350746	769166	327929	363318	293218	440673	333398	432124	414384	447875
CYCLO(-SER-TYR)	C12 H14 N2 O4	73.68	-0.00061	-2.44	250.095	250.095	2.64	1	2.48615e+07	1	0				8	5	4	DDA for preferred ion	4.3537e+06	1.76687e+06	3.23281e+06	1.92742e+06	4.47311e+06	2.98576e+06	5.53378e+06	3.05797e+06	4.69613e+06	2.50962e+06	1.46068e+06	1.03987e+06	1.69728e+06	1.36022e+06	1.43844e+06	1.12938e+06	1.19567e+06	1.01377e+06	2.24693e+06	1.29283e+06	5.8592e+06	2.55143e+06	9.62573e+06	4.38005e+06	2.43708e+06	1.38185e+06	4.2836e+06	2.41094e+06	1.63333e+06	1.4243e+06	1.59879e+06
Methyl (2R,3S)-3-hydroxy-8-methyl-8-azabicyclo[3.2.1]octane-2-carboxylate	C10 H17 N O3	48.48	-0.00022	-1.12	199.121	199.121	1.964	1	2.48486e+07	10	0				8	12	5	DDA for preferred ion	654702	260600	169558	244052	511810	459295	1.94581e+07	1.64378e+07	915588	296643	183231	423763	1.32815e+07	1.01328e+07	211145	221655	440761	286402	1.61693e+07	1.53584e+07	1.21264e+07	9.68364e+06	265505	225181	442285	310911	408257	307690	736858	775050	1.23338e+07
Triethylene glycol monobutyl ether	C10 H22 O4	39.39	-0.00029	-1.43	206.152	206.152	1.565	1	2.4268e+07	0	1	80.6	53.8		8	5	5	DDA for preferred ion	5.74834e+06	2.82895e+06	1.83565e+06	1.2313e+06	1.53204e+06	1.14546e+06	1.58499e+06	1.30656e+06	5.34254e+06	2.66422e+06	2.53156e+06	1.99087e+06	2.90697e+06	2.5014e+06	3.80947e+06	3.32548e+06	2.35392e+06	2.07939e+06	1.43305e+06	1.46703e+06	1.65455e+06	1.05923e+06	1.87251e+06	1.27152e+06	1.81985e+06	1.20906e+06	2.21135e+06	1.59011e+06	1.79803e+06	1.76191e+06	1.31823e+06
NP-002854	C11 H20 O4	42.42	21.9839	101713	216.136	238.12	1.477	1	2.41956e+07	4	1	60.4	55.9		8	9	9	DDA for preferred ion	2.37335e+07	1.08874e+07	9.73624e+06	5.6901e+06	1.22278e+07	8.35395e+06	6.47395e+06	4.36781e+06	1.02195e+07	6.84186e+06	8.50031e+06	4.94242e+06	9.55019e+06	7.46001e+06	9.49294e+06	7.41586e+06	5.23987e+06	5.25087e+06	7.54109e+06	6.8032e+06	7.65824e+06	4.55928e+06	9.28075e+06	5.22773e+06	4.86167e+06	3.082e+06	7.5148e+06	4.94829e+06	6.65275e+06	6.09555e+06	7.97738e+06
1-Methylimidazoleacetic acid	C6 H8 N2 O2	27.91	-0.00019	-1.35	140.059	140.058	6.899	1	2.37234e+07	8	0				8	18	3	DDA for preferred ion	1.80191e+07	7.15236e+06	1.01448e+07	7.72729e+06	8.14759e+06	7.2063e+06	1.9248e+06	1.22824e+06	4.86822e+06	2.61457e+06	6.61304e+06	5.46582e+06	3.54952e+06	2.85118e+06	2.49613e+07	1.74317e+07	1.37677e+07	1.10738e+07	4.22237e+06	3.28777e+06	5.50044e+06	3.32797e+06	6.26848e+06	5.02431e+06	5.32352e+06	3.84598e+06	4.10102e+06	2.71536e+06	6.32836e+06	4.29321e+06	5.65864e+06
1,5,7-Trimethyltetralin	C13 H18	38.46	-0.00033	-1.87	174.141	174.141	1.431	1	2.36256e+07	4	11			82	8	10	7	DDA for preferred ion	2.9346e+06	1.38579e+06	3.57849e+06	2.254e+06	2.04083e+06	1.57266e+06	2.26996e+06	1.69019e+06	2.06938e+06	1.28796e+06	2.21905e+06	1.99013e+06	3.88973e+06	3.05067e+06	1.83455e+06	1.25407e+06	2.50107e+06	2.28418e+06	7.62193e+06	5.15966e+06	4.46046e+06	2.35372e+06	4.4869e+06	3.13625e+06	3.08608e+06	2.22359e+06	2.80048e+06	1.92338e+06	9.97454e+06	7.50948e+06	2.5313e+06
LQ1825000	C7 H13 N O	42.31	-4e-05	-0.31	127.1	127.1	2.057	0.06	2.35734e+07	3	0				8	6	6	DDA for preferred ion	887273	737726	907301	787449	797157	790607	3.61256e+06	1.13409e+07	606703	511607	766912	690605	2.06376e+06	3.62784e+06	572907	674109	692706	568703	7.92282e+06	2.39755e+07	5.76309e+06	1.34067e+07	636457	631298	533818	549444	531940	423979	592794	534328	3.06506e+06
NP-013663	C18 H34 O5	64.17	17.026	51556.2	330.241	347.267	1.609	1	2.34085e+07	0	4	88.6	85.5		8	19	9	DDA for preferred ion	8.43874e+06	3.89522e+06	6.00824e+06	4.57029e+06	4.72859e+06	4.01632e+06	5.36156e+06	8.01885e+06	7.21266e+06	4.37455e+06	1.31399e+07	8.49215e+06	5.42408e+06	5.05589e+06	9.33835e+06	5.41318e+06	8.45606e+06	7.05668e+06	1.34345e+07	1.06841e+07	7.13425e+06	4.16714e+06	5.68698e+06	3.92466e+06	5.3753e+06	2.87782e+06	6.252e+06	3.1892e+06	4.22115e+06	2.90154e+06	1.66019e+07
N,N-Diethylethanolamine	C6 H15 N O	50	3e-05	0.3	117.115	117.115	2.776	0.091	2.33898e+07	1	1	64.3	23.8		8	8	8	DDA for preferred ion	1.45374e+07	5.19276e+06	1.11923e+07	4.69418e+06	9.87196e+06	5.77921e+06	9.14155e+06	5.66714e+06	5.03818e+06	2.86349e+06	4.63468e+06	2.60813e+06	3.75687e+06	2.82658e+06	3.65504e+06	1.97209e+06	6.64327e+06	4.40681e+06	1.02453e+07	5.37965e+06	8.72234e+06	3.70289e+06	6.27145e+06	3.40904e+06	6.8071e+06	3.63911e+06	6.00882e+06	3.29692e+06	7.34965e+06	4.4333e+06	7.70822e+06
nivazol	C28 H31 F N2 O	10.99	-0.00364	-8.47	430.242	430.238	1.553	1	2.32331e+07	9	0				8	8	7	DDA for preferred ion	1.82184e+07	9.13132e+06	1.89982e+07	1.31115e+07	1.49811e+07	1.0572e+07	1.51618e+07	1.05907e+07	1.66581e+07	1.07614e+07	1.85807e+07	1.27046e+07	1.53797e+07	1.16848e+07	1.52204e+07	1.03308e+07	1.72786e+07	1.45882e+07	1.55271e+07	1.03923e+07	1.12971e+06	632014	1.26346e+06	905420	1.29304e+06	1.04297e+06	1.76746e+06	1.19641e+06	981586	760312	795119
Nicotinamide	C6 H6 N2 O	16.13	-4e-05	-0.37	122.048	122.048	2.06	1	2.29871e+07	6	1	85.5	33.8		8	24	21	DDA for preferred ion	1.09878e+07	1.04228e+07	6.55424e+06	8.27635e+06	6.67304e+06	3.14048e+06	1.18192e+07	1.15939e+07	8.64315e+06	8.60261e+06	7.43522e+06	8.71107e+06	1.16273e+07	1.74335e+07	1.20834e+07	7.89477e+06	7.19982e+06	9.29614e+06	5.99596e+06	1.06674e+07	8.95905e+06	7.84671e+06	6.81116e+06	1.10825e+07	5.41438e+06	8.68997e+06	1.20184e+07	1.06212e+07	4.90187e+06	4.74624e+06	1.17443e+07
N8-Acetylspermidine	C9 H21 N3 O	26.92	-0.0002	-1.06	187.168	187.168	13.511	1	2.2924e+07	2	0				8	24	23	DDA for preferred ion	8.42186e+06	2.81521e+06	7.9394e+06	4.36258e+06	8.17553e+06	5.75979e+06	3.82726e+06	2.72839e+06	8.52342e+06	4.25967e+06	7.62249e+06	4.49485e+06	7.63532e+06	4.78148e+06	7.18279e+06	4.43188e+06	1.17782e+07	7.35241e+06	8.6215e+06	4.4471e+06	6.62276e+06	3.25029e+06	1.16519e+07	5.85522e+06	9.25387e+06	5.08452e+06	7.40801e+06	3.81879e+06	7.6064e+06	4.60638e+06	4.5918e+06
N,N-Dimethylglycine	C4 H9 N O2	50	0.00026	2.55	103.063	103.064	7.452	1	2.28987e+07	19	6	97.2	9.9		8	10	5	DDA for preferred ion	8.03235e+06	3.35654e+06	6.32987e+06	5.9621e+06	1.6848e+07	7.54896e+06	4.84043e+06	3.54313e+06	1.08073e+07	6.88996e+06	9.79867e+06	7.65044e+06	7.83365e+06	6.71358e+06	7.68589e+06	5.50716e+06	9.05806e+06	6.4597e+06	9.4325e+06	5.69034e+06	8.6219e+06	5.21848e+06	2.26381e+07	1.63228e+07	1.12793e+07	8.727e+06	7.36578e+06	6.54442e+06	1.38966e+07	1.01822e+07	1.16249e+07
1-Linoleoyl glycerol	C21 H38 O4	87.1	-18.0117	-50840.8	354.277	336.265	1.389	1	2.28424e+07	10	1	88.5	64.3		8	24	7	DDA for preferred ion	5.73476e+06	2.12497e+06	1.9039e+07	1.01653e+07	5.19092e+06	3.60807e+06	2.61657e+06	1.53719e+06	4.68374e+06	2.52419e+06	1.16071e+07	5.23409e+06	8.32865e+06	5.76078e+06	8.62931e+06	5.7917e+06	2.50654e+07	2.12603e+07	3.00724e+06	1.96049e+06	751695	369046	4.17048e+06	3.17181e+06	4.51067e+06	2.71077e+06	5.30688e+06	3.57998e+06	2.62342e+06	2.1239e+06	9.83655e+06
1,7-Dihydroxy-12-methyl-13-vinyl-2,10-dioxatetracyclo[5.4.1.1~8,11~.0~4,12~]tridecan-9-one	C14 H18 O5	31.94	-0.00045	-1.7	266.115	266.115	1.482	0.17	2.25373e+07	9	0				8	11	4	DDA for preferred ion	1.9328e+07	6.89245e+06	2.06231e+07	1.36361e+07	1.78484e+07	1.11668e+07	1.38274e+07	8.95907e+06	1.85697e+07	9.55936e+06	1.70955e+07	1.00712e+07	1.4868e+07	1.0476e+07	1.49891e+07	9.78461e+06	1.9201e+07	1.49632e+07	1.54168e+07	1.00333e+07	5.1873e+06	2.89102e+06	5.87855e+06	3.70844e+06	7.55734e+06	4.23014e+06	6.313e+06	3.7792e+06	6.49441e+06	4.97133e+06	5.87309e+06
Sorbic acid	C6 H8 O2	60	5e-05	0.45	112.052	112.052	1.486	1	2.24909e+07	16	0				8	4	4	DDA for preferred ion	1.85129e+07	1.04872e+07	1.25183e+07	9.39885e+06	2.13193e+07	1.42014e+07	8.9729e+06	7.36964e+06	1.09555e+07	6.95722e+06	1.10787e+07	9.34874e+06	1.08733e+07	9.03852e+06	1.10934e+07	8.63364e+06	9.48377e+06	8.33403e+06	1.58432e+07	1.12819e+07	7.76605e+06	5.79691e+06	9.60208e+06	6.684e+06	5.12662e+06	3.82878e+06	5.55886e+06	3.61683e+06	1.10484e+07	8.40215e+06	7.80914e+06
3235	C10 H14 O	42.31	-0.00023	-1.55	150.104	150.104	1.479	1	2.23335e+07	43	0				8	8	5	DDA for other ion	1.57845e+07	7.98433e+06	1.20155e+07	9.31017e+06	1.53782e+07	1.16919e+07	1.40005e+07	1.0135e+07	1.1045e+07	7.09717e+06	1.08379e+07	7.52422e+06	1.41544e+07	9.92074e+06	9.33477e+06	6.97453e+06	9.73335e+06	8.23972e+06	1.77394e+07	1.11054e+07	1.01568e+07	5.82307e+06	7.98996e+06	5.06876e+06	5.01988e+06	3.86591e+06	5.334e+06	2.82694e+06	8.71009e+06	6.37334e+06	8.78334e+06
N-acetyl-L-2-aminoadipic acid	C8 H13 N O5	64.86	-0.00042	-2.07	203.079	203.079	5.461	1	2.22274e+07	3	12			79.2	8	14	12	DDA for preferred ion	9.40618e+06	2.10876e+06	1.04207e+07	5.27086e+06	1.38588e+07	6.48832e+06	7.67523e+06	3.6755e+06	8.39287e+06	3.92722e+06	1.08367e+07	4.76102e+06	6.78648e+06	4.04277e+06	9.18469e+06	4.92422e+06	1.19318e+07	6.5948e+06	1.46471e+07	4.24056e+06	1.02101e+07	3.47907e+06	1.81833e+07	7.52077e+06	8.80171e+06	3.34571e+06	9.73506e+06	3.20775e+06	9.53399e+06	4.25829e+06	1.26169e+07
Senkyunolide A	C12 H16 O2	62.5	-0.00037	-1.94	192.115	192.115	1.523	1	2.20972e+07	27	0				8	9	8	DDA for preferred ion	1.36295e+07	7.41961e+06	9.47934e+06	7.79518e+06	1.43324e+07	9.79461e+06	7.97512e+06	6.0479e+06	7.41648e+06	4.94482e+06	7.21266e+06	5.53008e+06	6.97125e+06	5.32914e+06	6.1662e+06	4.1944e+06	5.98466e+06	4.89667e+06	1.11483e+07	8.00602e+06	6.28519e+06	3.90602e+06	6.20186e+06	4.52863e+06	3.65319e+06	2.64621e+06	3.09391e+06	2.01019e+06	3.68026e+06	3.27014e+06	5.43658e+06
L-(+)-Alanine	C3 H7 N O2	11.11	0.00041	4.6	89.0477	89.0481	8.711	1	2.19261e+07	10	0				8	23	15	DDA for preferred ion	5.51402e+06	1.8122e+06	5.39792e+06	3.57849e+06	5.85801e+06	4.79101e+06	4.63179e+06	2.87349e+06	7.09748e+06	4.56517e+06	4.18537e+06	3.61066e+06	6.67367e+06	5.24719e+06	6.95335e+06	5.39028e+06	9.49217e+06	6.9451e+06	8.03479e+06	5.30258e+06	6.56341e+06	4.23124e+06	5.48583e+06	3.44163e+06	1.20245e+07	6.55312e+06	6.13231e+06	3.53448e+06	6.46805e+06	5.57959e+06	4.27644e+06
N-(tert-Butoxycarbonyl)-L-leucine	C11 H21 N O4	43.33	-0.00048	-2.08	231.147	231.147	1.848	1	2.17511e+07	5	0				8	22	15	DDA for preferred ion	4.4084e+06	165667	1.43294e+06	638919	1.27432e+07	982720	4.38632e+06	3.72038e+06	822108	47849.4	809026	120399	2.75519e+06	380834	662944	258859	894723	605719	6.28396e+06	4.9381e+06	2.63485e+06	2.30589e+06	1.7893e+06	160521	715545	146648	778782	43711.2	858229	289411	1.49856e+06
DL-Glutamine	C5 H10 N2 O3	54.55	-0.00018	-1.2	146.069	146.069	9.493	1	2.15295e+07	9	3	97.1	90.6		8	22	16	DDA for preferred ion	1.00275e+06	611068	722817	645627	971535	1.31728e+06	1.81596e+06	1.36286e+06	717133	662469	1.0725e+06	1.02022e+06	766317	879102	1.14578e+06	1.59726e+06	861094	978224	1.52359e+06	1.10697e+06	823702	646150	902652	810404	944142	988805	667636	546288	707635	790500	718055
D-PANTOTHENIC ACID	C9 H17 N O5	40.91	-0.00039	-1.78	219.111	219.11	2.734	1	2.15193e+07	4	0				8	11	3	DDA for preferred ion	9.19326e+06	3.7361e+06	8.40384e+06	4.9213e+06	1.65243e+07	1.13079e+07	3.17276e+06	1.95844e+06	1.01863e+07	6.25145e+06	1.96033e+07	1.29099e+07	1.09538e+07	8.48793e+06	1.06763e+07	7.43373e+06	1.43523e+07	1.14309e+07	1.07277e+07	6.24729e+06	1.05457e+07	6.37228e+06	1.44e+07	8.7185e+06	1.25185e+07	7.24644e+06	1.0708e+07	6.02177e+06	1.10772e+07	7.65131e+06	1.26381e+07
3-[(1S,4R)-4-Hydroxy-2-cyclohexen-1-yl]-L-alanine	C9 H15 N O3	50	-0.00025	-1.33	185.105	185.105	6.15	1	2.13933e+07	11	0				8	21	8	DDA for preferred ion	4.76007e+06	804047	1.56268e+06	599556	7.56336e+06	3.32419e+06	2.31252e+06	685347	2.32454e+06	683426	2.53605e+06	1.02986e+06	2.05309e+06	989392	3.32144e+06	1.1593e+06	2.22476e+06	1.17961e+06	2.97043e+06	729372	3.65395e+06	1.16661e+06	1.1578e+07	4.907e+06	3.80642e+06	915433	3.4524e+06	667978	3.63919e+06	1.45862e+06	5.09841e+06
Guanethidine	C10 H22 N4	20.24	0.00115	5.79	198.184	198.186	1.4	1	2.10446e+07	1	0				4	36	36	DDA for preferred ion	647421	339700	1.71214e+06	603913	490099	414287	569779	422648	392093	276856	533583	473943	811835	860911	422105	328717	1.38862e+06	1.18445e+06	7.52383e+06	5.10459e+06	1.7087e+06	1.13438e+06	2.68753e+06	1.77146e+06	2.4186e+06	1.57955e+06	1.55407e+06	851737	1.11025e+07	8.28616e+06	552413
ET8750000	C4 H7 N	33.33	0.00054	7.81	69.0579	69.0584	7.488	1	2.10404e+07	3	0				8	11	5	DDA for preferred ion	7.22087e+06	3.70083e+06	8.41091e+06	6.42001e+06	6.0628e+06	5.06847e+06	4.3969e+06	4.17986e+06	8.41484e+06	6.43417e+06	4.94978e+06	3.99707e+06	9.17887e+06	8.31087e+06	7.04689e+06	6.63801e+06	1.22093e+07	1.0777e+07	8.9879e+06	6.21012e+06	1.13268e+07	1.13827e+07	4.40438e+06	3.55069e+06	1.10899e+07	7.32475e+06	8.6684e+06	5.92103e+06	6.52198e+06	5.00666e+06	3.45764e+06
CY9070000	C10 H14	21.62	-0.00015	-1.09	134.11	134.109	1.43	1	2.08357e+07	14	0				8	13	5	DDA for preferred ion	5.77038e+06	3.06016e+06	6.14735e+06	4.1969e+06	7.16989e+06	4.67684e+06	7.44756e+06	5.46592e+06	5.20119e+06	3.6817e+06	5.25442e+06	3.66858e+06	7.06737e+06	6.41082e+06	4.11509e+06	2.91884e+06	5.1524e+06	4.40249e+06	1.24385e+07	9.18782e+06	6.09388e+06	3.74886e+06	5.99857e+06	3.7355e+06	5.02555e+06	3.55363e+06	4.31874e+06	2.53991e+06	1.22863e+07	8.46823e+06	4.83438e+06
tranexamic acid	C8 H15 N O2	37.5	-0.00026	-1.64	157.11	157.11	5.783	1	2.05673e+07	6	0				8	16	15	DDA for preferred ion	675591	127394	656406	205349	1.12567e+06	669087	728731	447113	359410	97333.9	1.34247e+06	911478	312104	364042	904877	582848	790785	507283	1.01792e+06	336438	1.15497e+06	565326	781879	307173	157284	109014	155046	103742	152555	623527	775781
1-linoleoyl-sn-glycero-3-phosphoethanolamine	C23 H44 N O7 P	60.71	-0.00084	-1.77	477.286	477.285	3.243	1	2.04913e+07	2	0				8	5	4	DDA for preferred ion	8.53456e+06	2.17975e+06	1.13734e+07	6.32341e+06	1.0285e+07	5.72978e+06	7.92396e+06	4.7842e+06	1.01069e+07	4.23025e+06	7.54784e+06	4.7934e+06	1.0439e+07	5.98559e+06	7.23086e+06	4.0413e+06	6.32115e+06	7.42964e+06	1.01739e+07	6.38151e+06	1.33385e+07	6.12852e+06	6.65655e+06	3.12339e+06	1.30695e+07	9.33222e+06	8.14615e+06	5.04114e+06	9.94027e+06	5.57007e+06	4.36616e+06
10-Nitrolinoleate	C18 H31 N O4	57.89	-0.00033	-1	325.225	325.225	1.541	1	2.03624e+07	6	1	65.4	57.2		8	13	10	DDA for preferred ion	5.33923e+06	2.27842e+06	3.44261e+06	2.62005e+06	3.87501e+06	3.06717e+06	2.09253e+07	1.6417e+07	5.52949e+06	2.68369e+06	4.48682e+06	2.46352e+06	1.09192e+07	7.12476e+06	3.23907e+06	1.85481e+06	2.29038e+06	1.63153e+06	1.51646e+07	9.64658e+06	1.31029e+07	7.16523e+06	2.5135e+06	1.34361e+06	3.5571e+06	2.00279e+06	4.13187e+06	1.78083e+06	3.95012e+06	2.66477e+06	1.08277e+07
Sedanolide	C12 H18 O2	59.84	-0.00023	-1.18	194.131	194.13	1.497	1	2.03477e+07	21	0				8	12	4	DDA for preferred ion	1.6393e+07	7.25608e+06	1.21538e+07	8.71666e+06	1.52016e+07	1.18843e+07	1.2387e+07	9.01275e+06	1.03299e+07	6.45008e+06	1.09486e+07	7.13175e+06	9.66082e+06	7.37237e+06	8.48161e+06	6.5675e+06	9.54846e+06	8.0119e+06	1.63504e+07	1.07654e+07	7.24463e+06	4.38875e+06	6.88849e+06	4.78645e+06	3.84763e+06	2.60138e+06	3.08078e+06	2.20922e+06	4.58901e+06	4.11795e+06	5.98319e+06
2,4,6-Octatriyn-1-ol	C8 H6 O	16	-0.0002	-1.7	118.042	118.042	1.466	1	1.98909e+07	4	0				8	11	5	DDA for preferred ion	1.50628e+07	6.20378e+06	1.67237e+07	1.12984e+07	1.50323e+07	9.34034e+06	1.11628e+07	7.37105e+06	1.73157e+07	9.59082e+06	1.59971e+07	9.64482e+06	1.57358e+07	1.07327e+07	1.32681e+07	8.21442e+06	1.60802e+07	1.35722e+07	1.20554e+07	7.81601e+06	2.54584e+06	1.38006e+06	3.08872e+06	1.75571e+06	4.05928e+06	1.92806e+06	3.4969e+06	1.49594e+06	2.31069e+06	1.71433e+06	2.73207e+06
Hypoglycine A	C7 H11 N O2	37.5	-0.00019	-1.32	141.079	141.079	2.392	1	1.98641e+07	5	0				8	10	8	DDA for preferred ion	1.69645e+06	505697	1.16501e+06	711006	1.2455e+06	1.19166e+06	2.02385e+07	1.38715e+07	1.57263e+06	1.33526e+06	1.11042e+06	817519	3.48004e+06	2.8706e+06	1.22672e+06	908935	1.21388e+06	803526	1.84406e+07	1.18699e+07	8.34442e+06	5.78202e+06	561227	515929	555209	386207	302768	307235	525336	413203	6.78493e+06
Brassylic acid	C13 H24 O4	30.47	0.00063	2.56	244.167	244.168	1.403	1	1.96451e+07	3	0				8	16	5	DDA for preferred ion	4.59891e+06	2.53625e+06	4.97786e+06	3.68512e+06	4.4871e+06	2.94107e+06	3.13974e+06	2.18732e+06	5.06093e+06	3.09648e+06	3.7662e+06	2.61436e+06	4.46772e+06	3.57806e+06	4.01785e+06	2.45406e+06	4.5911e+06	3.16766e+06	7.25709e+06	5.26751e+06	2.45719e+06	1.41662e+06	4.13754e+06	1.78031e+06	2.30719e+06	1.54422e+06	1.87715e+06	1.34691e+06	7.8507e+06	5.6296e+06	1.15991e+06
3-Buten-1-amine	C4 H9 N	62.5	0.00054	7.58	71.0735	71.074	7.16	1	1.96189e+07	2	0				8	30	28	DDA for preferred ion	1.00436e+07	3.55335e+06	8.86336e+06	8.00788e+06	1.18959e+07	1.08392e+07	3.13221e+06	2.51114e+06	1.34309e+07	7.57901e+06	8.6781e+06	6.98083e+06	1.53647e+07	9.14934e+06	8.99182e+06	8.31705e+06	1.43055e+07	9.59882e+06	1.44033e+07	7.972e+06	1.4803e+07	8.46425e+06	6.64675e+06	5.44682e+06	1.14945e+07	7.47338e+06	1.1608e+07	6.64951e+06	8.77623e+06	7.70523e+06	7.12597e+06
NP-004917	C15 H26 O3	33.13	-0.00058	-2.26	254.188	254.188	1.424	1	1.93959e+07	11	5	71.2	60.2		8	10	6	DDA for preferred ion	1.20136e+07	5.58853e+06	9.96095e+06	6.79139e+06	1.22874e+07	8.29745e+06	7.30043e+06	5.62258e+06	9.69183e+06	6.00898e+06	8.21198e+06	5.09207e+06	8.92516e+06	7.48715e+06	6.63383e+06	4.91624e+06	8.26364e+06	6.85658e+06	1.35436e+07	9.02372e+06	4.9971e+06	3.56902e+06	6.71764e+06	4.35145e+06	4.42471e+06	2.76602e+06	4.10579e+06	2.27294e+06	8.30967e+06	6.65128e+06	5.18876e+06
4-Indolecarbaldehyde	C9 H7 N O	24.14	-0.00023	-1.59	145.053	145.053	5.782	1	1.93373e+07	8	2	84	32.9		8	11	4	DDA for preferred ion	8.10321e+06	1.99018e+06	9.18835e+06	4.58581e+06	9.67881e+06	5.99408e+06	6.0653e+06	3.00606e+06	9.53698e+06	4.65876e+06	8.78401e+06	4.99203e+06	1.14176e+07	6.59275e+06	1.0277e+07	4.94271e+06	1.12283e+07	4.76141e+06	1.08281e+07	5.2536e+06	1.14684e+07	4.74299e+06	5.59046e+06	3.11739e+06	1.0675e+07	4.61806e+06	9.56879e+06	4.65105e+06	1.1527e+07	4.86637e+06	5.89386e+06
NP-002322	C18 H32 O4	52.86	17.0261	54530.7	312.23	329.256	1.829	0.195	1.93108e+07	2	2	82.7	76.9		8	15	15	DDA for preferred ion	116234	82425	547875	186343	908361	931736	8.77404e+06	128120	1.90112e+06	137556	1.05748e+06	431031	1.90606e+06	258806	141783	170399	580747	109846	3.58192e+06	556161	3.50191e+06	147601	749139	205989	587405	231971	2.21409e+06	171887	807383	199677	1.12613e+06
Pivagabine	C9 H17 N O3	39.13	-0.00016	-0.85	187.121	187.121	4.39	1	1.93089e+07	4	0				8	12	12	DDA for preferred ion	8.69937e+06	5.07796e+06	1.25684e+07	8.90796e+06	1.66084e+07	1.0666e+07	8.74189e+06	6.30304e+06	8.00161e+06	4.59203e+06	1.0011e+07	7.82162e+06	6.37454e+06	6.93035e+06	5.54361e+06	4.84259e+06	8.14631e+06	5.72467e+06	9.67247e+06	6.06598e+06	4.75721e+06	3.51293e+06	6.67849e+06	5.05614e+06	5.5077e+06	5.34942e+06	4.40323e+06	3.85682e+06	5.06273e+06	4.21281e+06	4.29257e+06
N-Pentacosanoylglycine	C27 H53 N O3	44.44	-0.00091	-2.08	439.403	439.402	1.701	0.1	1.92737e+07	1	0				8	9	6	DDA for preferred ion	1.0741e+07	3.75886e+06	1.3402e+07	6.05359e+06	1.14883e+07	5.85058e+06	1.26799e+07	4.4661e+06	1.24423e+07	4.81356e+06	1.53231e+07	7.97958e+06	1.12475e+07	6.15411e+06	1.09831e+07	4.43309e+06	1.53572e+07	8.6686e+06	1.14399e+07	5.90335e+06	643941	233777	585297	165377	702807	242203	693003	177606	674338	302757	609063
N,N'-Dicyclohexylurea	C13 H24 N2 O	28.13	-0.00019	-0.83	224.189	224.189	1.461	1	1.92254e+07	3	1	96.3	88.5		8	29	17	DDA for preferred ion	9.14408e+06	4.12697e+06	8.12049e+06	5.61305e+06	6.42368e+06	4.03978e+06	4.59568e+06	3.02791e+06	1.06981e+07	5.35199e+06	6.04607e+06	3.42348e+06	5.27872e+06	3.46067e+06	7.17292e+06	5.75811e+06	5.7201e+06	5.42403e+06	1.5102e+07	9.5339e+06	5.59422e+06	2.78755e+06	1.30427e+07	7.84153e+06	5.83453e+06	3.59552e+06	8.6183e+06	5.12498e+06	6.52387e+06	4.98529e+06	4.65703e+06
Elaeokanine C	C12 H21 N O2	43.64	-0.00025	-1.2	211.157	211.157	1.632	1	1.8974e+07	1	0				8	16	12	DDA for preferred ion	2.90611e+06	4.71149e+06	4.1321e+06	3.36189e+06	3.85795e+06	2.83031e+06	1.13202e+07	1.83989e+07	5.36871e+06	3.51997e+06	4.29359e+06	3.16734e+06	4.00961e+06	7.87068e+06	5.02974e+06	5.32179e+06	3.45602e+06	2.88246e+06	8.08937e+06	1.16556e+07	6.8492e+06	7.60129e+06	5.8981e+06	5.64682e+06	6.64122e+06	4.15237e+06	6.27315e+06	5.267e+06	7.3065e+06	5.91298e+06	4.95623e+06
capuride	C9 H18 N2 O2	79.41	-0.00034	-1.84	186.137	186.136	2.1	1	1.88993e+07	2	0				8	24	15	DDA for preferred ion	491871	192732	299215	256815	308516	305513	2.04403e+07	1.66689e+07	328597	462584	303750	249647	3.40289e+06	3.32415e+06	276209	278894	360771	335773	9.38754e+06	6.66606e+06	8.81393e+06	6.73253e+06	317628	233155	301729	249975	379929	399507	343309	404098	3.37013e+06
Pipecolic acid	C6 H11 N O2	38.46	-5e-05	-0.35	129.079	129.079	7.331	0.178	1.87943e+07	19	0				8	11	10	DDA for preferred ion	7.38317e+06	3.08295e+06	8.22797e+06	5.19406e+06	1.60419e+07	8.20078e+06	2.26837e+06	1.38666e+06	6.33135e+06	3.37006e+06	1.44622e+07	8.47438e+06	5.81047e+06	3.64776e+06	8.08262e+06	6.73222e+06	6.86588e+06	6.77575e+06	5.7627e+06	3.20101e+06	9.74934e+06	3.72321e+06	1.42752e+07	6.1782e+06	9.81117e+06	5.74972e+06	8.25948e+06	4.28951e+06	1.55334e+07	9.66329e+06	9.69379e+06
Pipecolic acid	C6 H11 N O2	31.03	-6e-05	-0.48	129.079	129.079	6.362	0.178	1.84884e+07	19	0				8	7	6	DDA for preferred ion	6.40212e+06	1.80412e+06	7.85798e+06	3.99462e+06	1.23515e+07	8.08133e+06	3.12327e+06	1.43986e+06	3.42377e+06	1.43198e+06	1.06143e+07	5.90275e+06	4.04332e+06	4.05232e+06	6.91496e+06	5.13753e+06	1.01501e+07	7.02334e+06	7.53272e+06	3.37759e+06	1.09447e+07	2.77238e+06	5.76551e+06	2.97808e+06	1.29087e+07	4.05016e+06	3.56313e+06	1.48515e+06	9.7433e+06	4.11371e+06	6.6219e+06
Hopantenic acid	C10 H19 N O5	28.57	-0.00048	-2.05	233.126	233.126	1.873	1	1.83587e+07	3	0				8	27	16	DDA for preferred ion	6.15778e+06	1.3e+06	3.39911e+06	1.34636e+06	8.88972e+06	4.49089e+06	1.33732e+06	598462	231681	255071	358149	1.02252e+06	295769	249783	180922	247658	434185	222482	5.72595e+06	2.64423e+06	1.86582e+06	1.10282e+06	1.97745e+06	519437	391654	117585	175990	67296.5	555169	280002	2.00736e+06
1-(3-Hydroxypropanoyl)-1,3,6,8-tetramethyl-1,2,4a,5,6,7,8,8a-octahydro-2-naphthalenecarboxylic acid	C18 H28 O4	52.5	-0.00041	-1.33	308.199	308.198	1.49	0.075	1.83244e+07	9	0				8	13	8	DDA for preferred ion	7.74583e+06	4.77802e+06	4.86624e+06	4.09555e+06	7.90198e+06	919318	1.34664e+07	6.3244e+06	7.19166e+06	888699	9.53126e+06	673082	6.74209e+06	2.7699e+06	4.23535e+06	503596	3.6061e+06	4.06702e+06	9.85138e+06	1.81536e+06	5.27672e+06	2.15408e+06	717109	1.62045e+06	3.01126e+06	2.72277e+06	5.72876e+06	539761	2.15939e+06	2.8073e+06	8.48655e+06
(2,7-Dimethyloctahydro-1H-cyclopenta[c]pyridin-4-yl)methanol	C11 H21 N O	55.22	-0.00056	-3.08	183.162	183.162	1.464	1	1.82771e+07	1	0				6	12	7	DDA for preferred ion	7.86223e+06	3.39144e+06	7.71496e+06	4.9526e+06	3.13054e+06	2.1062e+06	6.50147e+06	5.34099e+06	5.24019e+06	3.40455e+06	5.43821e+06	3.56572e+06	8.72092e+06	6.59234e+06	4.9129e+06	4.2451e+06	4.69662e+06	4.15475e+06	1.51351e+07	9.18138e+06	8.89218e+06	4.99504e+06	1.2541e+07	7.53654e+06	7.40331e+06	4.6637e+06	9.03788e+06	5.17433e+06	9.51312e+06	8.01615e+06	5.81147e+06
N-(5-Methyl-3-oxohexyl)alanine	C10 H19 N O3	51.16	-0.00047	-2.36	201.136	201.136	3.472	1	1.80447e+07	5	0				8	17	10	DDA for preferred ion	6.75237e+06	1.56582e+06	8.68205e+06	3.38199e+06	1.1151e+07	6.6048e+06	8.70875e+06	5.55363e+06	6.25455e+06	3.14473e+06	5.71111e+06	2.89718e+06	2.42039e+06	1.61982e+06	3.0512e+06	1.71063e+06	5.59217e+06	2.54483e+06	1.15957e+07	6.53531e+06	2.8608e+06	968465	2.83587e+06	2.3759e+06	1.67247e+06	857099	1.44572e+06	618128	1.85064e+06	1.24656e+06	2.79865e+06
(2E,6Z)-Nona-2,6-dienal	C9 H14 O	63.16	-6e-05	-0.43	138.104	138.104	1.888	0.237	1.7593e+07	14	0				8	22	14	DDA for preferred ion	1.80337e+06	836880	2.46465e+06	416868	2.81221e+06	2.28663e+06	1.88723e+07	9.14118e+06	1.37305e+06	1.0065e+06	993864	1.15582e+06	8.35218e+06	5.44828e+06	1.17834e+06	503077	1.34096e+06	667036	1.59255e+07	9.56604e+06	8.99641e+06	8.71412e+06	1.40373e+06	740330	2.09711e+06	1.68785e+06	1.3896e+06	987356	5.58618e+06	2.46237e+06	8.31507e+06
NP-006862	C20 H32 O4	38.71	-18.0124	-53571.7	336.23	318.218	1.383	1	1.75498e+07	52	8	75.4	66.2		7	18	17	DDA for preferred ion	1.64397e+06	493313	3.5475e+06	2.58179e+06	1.83666e+06	1.19903e+06	1.70546e+06	1.65108e+06	1.56204e+06	1.12283e+06	2.50842e+06	1.427e+06	2.56045e+06	2.26175e+06	1.86706e+06	1.36893e+06	4.18731e+06	3.56331e+06	1.8222e+06	1.14806e+06	1.74792e+06	999715	1.3959e+06	943420	4.6171e+06	3.38513e+06	1.38548e+06	878656	591576	735857	1.84656e+06
2-Butenedioic acid (2Z)-, dioctyl ester	C20 H36 O4	53.33	-0.00048	-1.42	340.261	340.261	1.361	1	1.7494e+07	0	1	98	9.9		8	46	22	DDA for preferred ion	1.11067e+07	4.18512e+06	1.01198e+07	6.88576e+06	9.98634e+06	5.94848e+06	3.62415e+06	2.46262e+06	9.28162e+06	5.88824e+06	9.42602e+06	4.75657e+06	1.14431e+07	7.9585e+06	4.30585e+06	2.81525e+06	4.17019e+06	3.52978e+06	7.46173e+06	4.47698e+06	7.58286e+06	4.2282e+06	1.2603e+07	8.00145e+06	4.54684e+06	2.53376e+06	5.81999e+06	3.59867e+06	7.68038e+06	5.80455e+06	7.16079e+06
Caffeine	C8 H10 N4 O2	32.5	-0.00013	-0.66	194.08	194.08	2.003	0.149	1.71318e+07	24	3	99.6	95.1		2	29	0	DDA for preferred ion	3.73847e+06	1.87384e+07	1.40554e+07	9.58418e+06	4.40712e+06	5.89322e+06	5.43274e+06	1.35677e+06	9.8208e+06	5.38793e+06	3.28168e+06	2.03892e+07	9.46353e+06	6.00955e+06	2.62326e+06	4.2728e+06	6.01185e+06	5.07766e+06	928728	3.68563e+06	9.49717e+06	6.4405e+06	8.4278e+06	1.95199e+06	7.47686e+06	4.47561e+06	6.78185e+06	5.25899e+06	1.12655e+07	5.60843e+06	1.61442e+07
C8-HSL	C12 H21 N O3	59.09	-0.00034	-1.51	227.152	227.152	1.845	1	1.71026e+07	1	0				8	14	4	DDA for preferred ion	1.26181e+06	339557	1.13831e+06	686847	1.65636e+06	570062	1.2262e+07	6.42038e+06	2.01856e+06	943342	1.56357e+06	445992	7.43542e+06	5.04134e+06	910037	474629	1.01904e+06	536701	1.90209e+07	1.23444e+07	7.55043e+06	2.86236e+06	1.56989e+06	1.07161e+06	2.8768e+06	1.26924e+06	1.12027e+06	422107	2.33029e+06	909357	1.21347e+07
cis-fenpropimorph	C20 H33 N O	16	-0.00243	-8	303.256	303.254	1.366	1	1.69357e+07	2	0				7	37	33	DDA for preferred ion	1.89566e+06	1.21957e+06	2.24701e+06	2.2139e+06	2.76283e+06	1.19832e+06	2.13544e+06	2.29335e+06	607540	626536	1.56297e+06	1.29095e+06	4.90347e+06	3.93304e+06	4.76582e+06	3.71582e+06	5.60435e+06	4.22381e+06	2.56906e+06	682785	2.65904e+06	1.67192e+06	2.47699e+06	1.58483e+06	1.1286e+07	7.8131e+06	6.6191e+06	4.74705e+06	1.06684e+06	906605	1.86003e+06
5-(3,4-Dihydroxyphenyl)pentanoic acid	C11 H14 O4	26.67	-0.00026	-1.25	210.089	210.089	1.547	1	1.65413e+07	24	0				8	23	21	DDA for preferred ion	1.36129e+07	6.85677e+06	6.0274e+06	4.24774e+06	8.476e+06	5.66232e+06	2.82221e+06	2.4502e+06	4.21387e+06	2.88287e+06	4.80777e+06	3.6924e+06	5.88315e+06	4.944e+06	4.3622e+06	3.1457e+06	3.02786e+06	3.08719e+06	5.1521e+06	3.79017e+06	4.63612e+06	3.14476e+06	6.86819e+06	4.35696e+06	2.03679e+06	1.73761e+06	3.75389e+06	2.83505e+06	4.30164e+06	3.10875e+06	5.20035e+06
Valerophenone	C11 H14 O	44.9	-0.00012	-0.72	162.104	162.104	1.418	1	1.63711e+07	10	0				8	21	9	DDA for preferred ion	7.78354e+06	2.47779e+06	7.26417e+06	5.13081e+06	7.23123e+06	5.53452e+06	5.83331e+06	4.10687e+06	7.07866e+06	4.24731e+06	5.88509e+06	3.9373e+06	7.45447e+06	5.65235e+06	4.98023e+06	3.65292e+06	5.28302e+06	4.6012e+06	1.06516e+07	8.22829e+06	4.20161e+06	2.41357e+06	5.20188e+06	3.41983e+06	3.90271e+06	2.78624e+06	3.46238e+06	1.89374e+06	1.0282e+07	7.66774e+06	3.44324e+06
Fenfuram	C12 H11 N O2	19.35	-0.00028	-1.39	201.079	201.079	1.869	1	1.5686e+07	3	0				8	9	4	DDA for preferred ion	1.57955e+06	603592	238089	157575	306203	109640	4.20572e+06	2.86546e+06	4.2783e+06	2.70992e+06	88901.5	41635	5.83412e+06	4.06999e+06	2.70536e+06	1.79646e+06	180719	156451	5.4355e+06	3.3201e+06	1.05111e+06	711345	1.49155e+07	9.9281e+06	101338	25603.8	4.89571e+06	2.70518e+06	70011.4	24328.7	1.46251e+07
Ethyl N-[(2-isopropyl-5-methylcyclohexyl)carbonyl]glycinate	C15 H27 N O3	51.56	-0.00067	-2.49	269.199	269.198	1.589	1	1.56398e+07	1	0				8	18	15	DDA for preferred ion	1.31396e+06	791894	413945	305798	438383	361159	2.98845e+06	1.86637e+06	3.7335e+06	2.26087e+06	3.25436e+06	2.12379e+06	1.03687e+06	1.11566e+06	4.55959e+06	2.72417e+06	424138	533187	5.82324e+06	3.28027e+06	2.14507e+06	1.02353e+06	1.45256e+06	862364	989313	744175	4.61869e+06	2.34582e+06	1.47194e+06	1.12992e+06	5.48822e+06
8-(Methylthio)octanenitrile	C9 H17 N S	24.24	-0.00027	-1.6	171.108	171.108	1.368	1	1.53176e+07	4	0				8	23	21	DDA for preferred ion	2.30004e+06	1.13401e+06	1.08215e+06	409228	1.32663e+06	330217	435991	341831	854940	534024	392141	484566	1.45418e+06	1.16636e+06	908699	738213	488707	497267	924280	453756	811885	735294	378801	308087	732398	261802	409686	309865	390679	384232	424095
Tricine	C6 H13 N O5	11.11	-0.00032	-1.79	179.079	179.079	6.755	1	1.52184e+07	13	0				8	44	36	DDA for preferred ion	3.42718e+06	1.08847e+06	3.0517e+06	3.40201e+06	9.50288e+06	6.79734e+06	1.42275e+06	1.02499e+06	712052	2.6097e+06	6.20179e+06	3.9068e+06	1.1661e+07	7.04482e+06	1.33589e+06	4.332e+06	5.88828e+06	1.57949e+06	1.24835e+06	2.14549e+06	3.81486e+06	1.93821e+06	7.27864e+06	4.15902e+06	5.45853e+06	1.75669e+06	6.19003e+06	2.03628e+06	5.29061e+06	3.31634e+06	3.80993e+06
p-Hydroxybenzalacetone	C10 H10 O2	42.11	-0.00025	-1.52	162.068	162.068	1.447	1	1.49753e+07	31	0				8	23	21	DDA for preferred ion	1.41281e+07	6.36099e+06	4.8692e+06	3.74119e+06	2.97306e+06	1.9377e+06	2.0174e+06	1.83033e+06	5.03688e+06	3.27227e+06	6.47954e+06	3.01624e+06	5.77521e+06	5.37959e+06	4.83983e+06	4.45946e+06	2.82203e+06	2.79013e+06	5.4023e+06	3.66913e+06	6.02266e+06	3.12999e+06	6.58213e+06	4.39351e+06	3.17258e+06	2.10512e+06	4.59075e+06	3.13164e+06	5.70518e+06	3.75854e+06	4.22129e+06
dihydropyranone	C5 H6 O2	42.86	0.00016	1.58	98.0368	98.0369	1.496	1	1.49334e+07	4	0				8	14	12	DDA for preferred ion	8.65251e+06	3.42587e+06	6.28577e+06	4.078e+06	1.13651e+07	8.26373e+06	4.97519e+06	3.46765e+06	4.44906e+06	2.624e+06	4.42809e+06	3.39733e+06	3.87806e+06	3.23599e+06	3.62936e+06	2.55583e+06	3.94569e+06	3.28108e+06	1.02471e+07	6.78943e+06	3.45316e+06	1.96368e+06	4.59507e+06	2.98624e+06	2.02215e+06	995946	2.32854e+06	803338	1.99127e+06	1.31196e+06	3.11775e+06
Histamine	C5 H9 N3	36.84	0.00023	2.06	111.08	111.08	11.748	1	1.49297e+07	2	2	99.1	67.1		8	38	24	DDA for preferred ion	6.12561e+06	1.60916e+06	7.37194e+06	3.0797e+06	7.60471e+06	4.22464e+06	1.57086e+07	7.54833e+06	1.56948e+07	5.61069e+06	5.4972e+06	2.25466e+06	1.11736e+07	5.86286e+06	1.08433e+07	4.70398e+06	1.0432e+07	5.77495e+06	1.17059e+07	5.46676e+06	1.04227e+07	3.1683e+06	9.48887e+06	2.86557e+06	1.14949e+07	3.86377e+06	1.77301e+07	5.25131e+06	1.88973e+07	6.83371e+06	7.04628e+06
Hippuric acid	C9 H9 N O3	25	-0.00029	-1.63	179.058	179.058	2.69	1	1.47611e+07	9	1	97.2	9.9		8	28	12	DDA for preferred ion	444955	243268	668143	371003	2.21682e+06	1.38986e+06	1.02458e+06	534839	1.39046e+06	579518	108938	87702.5	78816.4	73081.4	74044.2	241549	74712.6	94016.7	86232.8	75483.3	1.10491e+07	7.03991e+06	1.20465e+06	723958	1.54669e+07	8.24021e+06	543482	195349	1.18093e+06	774933	110543
3-Tropanol	C8 H15 N O	40	-0.0001	-0.69	141.115	141.115	1.572	0.066	1.46978e+07	12	0				8	9	8	DDA for preferred ion	3.87131e+06	2.22347e+06	1.36975e+06	1.86984e+06	2.08922e+06	1.05641e+06	4.38395e+06	4.39239e+06	2.38168e+06	1.72102e+06	2.51248e+06	1.9296e+06	7.01604e+06	4.25464e+06	3.78252e+06	2.65132e+06	2.9617e+06	2.41852e+06	1.09162e+06	1.87079e+06	1.29934e+06	630348	2.40961e+06	2.23186e+06	1.28272e+06	3.07881e+06	2.90404e+06	1.82755e+06	1.16121e+06	694639	3.28855e+06
Massoia lactone	C10 H16 O2	73.56	-0.00021	-1.26	168.115	168.115	1.544	1	1.45094e+07	53	0				8	10	6	DDA for preferred ion	1.30734e+07	5.63734e+06	8.19221e+06	6.58649e+06	1.1058e+07	7.05767e+06	1.16928e+07	7.98524e+06	7.66232e+06	4.84882e+06	7.47213e+06	5.5715e+06	8.73647e+06	6.37483e+06	6.11824e+06	4.51669e+06	6.28987e+06	5.22839e+06	1.157e+07	8.00155e+06	5.94963e+06	3.91937e+06	4.95776e+06	3.14976e+06	3.21341e+06	1.64841e+06	2.47258e+06	1.54032e+06	3.29766e+06	2.38628e+06	5.7202e+06
(+)-syringaresinol	C22 H26 O8	25	-0.00095	-2.26	418.163	418.162	1.573	1	1.44723e+07	5	0				8	14	14	DDA for preferred ion	1.11341e+07	4.57633e+06	1.11588e+07	7.03673e+06	9.88838e+06	6.14434e+06	7.49404e+06	5.68386e+06	9.31572e+06	5.41048e+06	1.45476e+07	8.68953e+06	8.13812e+06	8.30762e+06	8.35577e+06	6.51456e+06	1.02722e+07	7.95236e+06	8.10857e+06	5.08743e+06	3.38629e+06	2.08543e+06	3.19197e+06	2.09337e+06	3.42247e+06	2.1149e+06	4.02853e+06	2.12283e+06	2.76035e+06	1.82182e+06	2.99376e+06
2-Methylthiazolidine	C4 H9 N S	33.33	0.0002	1.95	103.046	103.046	6.483	1	1.44529e+07	1	0				8	21	14	DDA for preferred ion	4.61162e+06	926498	3.51498e+06	2.22853e+06	6.88536e+06	3.98318e+06	1.89336e+06	839943	9.75943e+06	4.00801e+06	4.24237e+06	2.5655e+06	9.83828e+06	6.16901e+06	6.83086e+06	3.55948e+06	1.05274e+07	6.3788e+06	8.32978e+06	3.45946e+06	7.55536e+06	2.89874e+06	4.32185e+06	1.82069e+06	1.42528e+07	4.92789e+06	8.88855e+06	3.4131e+06	8.89116e+06	4.68448e+06	2.56795e+06
N-(3-acetamidopropyl)pyrrolidin-2-one	C9 H16 N2 O2	33.33	-0.00035	-1.89	184.121	184.121	2.145	1	1.41192e+07	2	0				8	7	7	DDA for preferred ion	5.86353e+06	3.77142e+06	3.40276e+06	3.08959e+06	4.66761e+06	4.9448e+06	3.49748e+06	3.92833e+06	4.57479e+06	3.67819e+06	5.07597e+06	5.88942e+06	3.45012e+06	3.29467e+06	4.29848e+06	3.94893e+06	3.36327e+06	3.50935e+06	3.2008e+06	3.43289e+06	3.87906e+06	3.64607e+06	5.53112e+06	6.24412e+06	2.41834e+06	1.93119e+06	3.17675e+06	3.22521e+06	3.3147e+06	3.23143e+06	4.93677e+06
PEG n10	C20 H42 O11	71.43	17.0257	37152	458.273	475.298	2.23	1	1.36667e+07	3	1	90.5	37.8		8	8	6	DDA for preferred ion	9.19258e+06	2.81284e+06	6.67424e+06	4.29511e+06	1.7523e+06	1.28919e+06	6.52743e+06	4.00387e+06	4.47371e+06	2.4263e+06	1.83175e+06	1.4005e+06	2.39554e+06	1.61337e+06	1.01408e+06	588758	1.21134e+06	973145	4.36364e+06	2.33284e+06	9.67978e+06	4.46536e+06	6.17389e+06	3.67484e+06	2.06905e+06	1.05409e+06	1.70134e+06	872148	3.14673e+06	1.99095e+06	3.23541e+06
(1S)-1,5-Anhydro-1-benzyl-D-galactitol	C13 H18 O5	28.01	-0.00059	-2.32	254.115	254.115	1.544	1	1.34902e+07	2	0				8	14	6	DDA for preferred ion	5.62538e+06	2.74896e+06	3.32468e+06	2.71813e+06	7.51177e+06	5.47088e+06	2.80201e+06	2.08962e+06	2.35886e+06	2.00752e+06	2.08007e+06	1.42207e+06	1.55544e+06	1.54782e+06	1.68745e+06	1.43543e+06	1.8565e+06	1.2738e+06	5.69247e+06	4.1607e+06	1.94741e+06	1.34131e+06	2.83568e+06	1.5957e+06	1.07388e+06	684498	716941	569669	1.22685e+06	1.2671e+06	2.1204e+06
NP-013663	C18 H34 O5	32	21.9815	66562.2	330.241	352.222	1.495	1	1.33562e+07	39	6	89.6	9.5		8	22	18	DDA for preferred ion	3.33089e+06	1.03185e+06	4.10571e+06	2.75674e+06	4.14096e+06	2.997e+06	2.4689e+06	2.72832e+06	3.53199e+06	3.35106e+06	5.96333e+06	5.69673e+06	3.39047e+06	3.12873e+06	1.38434e+07	6.66505e+06	8.13248e+06	8.92619e+06	4.21264e+06	2.52542e+06	1.6001e+06	1.00245e+06	3.44061e+06	2.08349e+06	7.86204e+06	3.83058e+06	5.47801e+06	3.56573e+06	2.9985e+06	2.41073e+06	8.64813e+06
N,N'-Diphenylguanidine	C13 H13 N3	31.58	-0.00032	-1.51	211.111	211.111	2.104	1	1.32404e+07	3	3	98.8	94.6		8	11	7	DDA for preferred ion	1.19599e+07	7.38804e+06	977453	1.20156e+06	4.07707e+06	4.03498e+06	3.3312e+06	2.78113e+06	8.8256e+06	6.53456e+06	325248	498181	2.35511e+06	1.90748e+06	1.3152e+06	1.13907e+06	325589	337843	6.50127e+06	4.63467e+06	8.01005e+06	7.04234e+06	3.35846e+06	3.18338e+06	2.69389e+06	3.06162e+06	3.8624e+06	3.15978e+06	4.61673e+06	4.14546e+06	1.31473e+06
etilefrine	C10 H15 N O2	30.43	-0.00022	-1.19	181.11	181.11	2.013	1	1.31508e+07	11	0				8	5	4	DDA for preferred ion	181290	111596	109916	109500	166347	112266	9.8765e+06	8.29548e+06	301603	131246	92579.9	144023	7.13062e+06	5.58277e+06	104439	130327	134867	121899	6.22559e+06	7.38666e+06	6.62543e+06	5.40395e+06	115739	117919	206541	120052	271183	102476	406662	135503	6.90769e+06
7a-Hydroxy-3,6-dimethyl-5,6,7,7a-tetrahydro-1-benzofuran-2(4H)-one	C10 H14 O3	40	-0.00026	-1.41	182.094	182.094	1.884	0.212	1.30289e+07	22	0				8	32	23	DDA for preferred ion	3.43537e+06	1.3955e+06	2.46723e+06	1.29963e+06	5.56222e+06	4.32036e+06	1.37642e+06	1.18532e+06	2.13987e+06	1.49066e+06	1.35484e+06	905657	1.67569e+06	975889	1.24328e+06	587231	1.4972e+06	1.3572e+06	3.77508e+06	1.25686e+06	1.19969e+06	450268	1.27182e+06	504769	1.04326e+06	373571	1.03205e+06	593224	883249	469531	1.76183e+06
N-Methylmescaline	C12 H19 N O3	13.64	-0.00032	-1.43	225.136	225.136	1.602	1	1.29801e+07	3	0				8	8	8	DDA for preferred ion	1.2693e+06	572222	678170	408232	1.12148e+06	786932	1.06076e+07	6.9127e+06	1.45589e+06	801772	984358	750645	5.63561e+06	4.48306e+06	823363	696892	671899	805186	1.67459e+06	3.19472e+06	9.90041e+06	5.19315e+06	369745	259441	1.08636e+06	997051	910321	561800	628745	485855	1.25685e+07
trans-p-Coumaraldehyde	C9 H8 O2	52.78	-0.00014	-0.93	148.052	148.052	1.511	1	1.29118e+07	15	0				8	18	13	DDA for preferred ion	8.66778e+06	4.87301e+06	4.1556e+06	3.87594e+06	4.63664e+06	2.65633e+06	1.88307e+06	1.3769e+06	5.43168e+06	3.88204e+06	5.71359e+06	3.96877e+06	6.44522e+06	5.09564e+06	4.08706e+06	3.32923e+06	3.18889e+06	2.99691e+06	4.72978e+06	2.96461e+06	5.53895e+06	2.76759e+06	7.99087e+06	5.53578e+06	2.7483e+06	2.37204e+06	4.23493e+06	2.62984e+06	4.89798e+06	3.83685e+06	3.81369e+06
cumidine	C9 H13 N	10.53	-0.00026	-1.91	135.105	135.105	2.298	1	1.28534e+07	9	0				2	3	0	DDA for preferred ion	672612	149766	238617	101885	215174	68164.6	181913	69152.7	191186	46757.7	96099.7	140047	257787	187244	257298	72141.6	185251	231002	95162.5	65686.7	127512	65941.4	286540	185266	250461	60205.1	70889.9	159947	75532.2	74399.4	84348.7
(2E,4Z)-N-Isobutyl-2,4-decadienamide	C14 H25 N O	65.96	-0.00028	-1.26	223.194	223.193	1.547	1	1.28128e+07	1	0				8	17	15	DDA for preferred ion	675230	332448	639478	1.31106e+06	551944	472261	9.3848e+06	6.38984e+06	797680	472174	712661	504666	8.34122e+06	5.94062e+06	482400	498229	614159	547820	4.58592e+06	3.09768e+06	5.42583e+06	2.95797e+06	539561	380751	1.61753e+06	924167	2.32699e+06	1.3116e+06	1.23001e+06	1.2213e+06	4.02831e+06
Serotonin	C10 H12 N2 O	18.18	-0.0003	-1.68	176.095	176.095	4.341	1	1.26058e+07	4	2	95.3	9.8		8	15	12	DDA for preferred ion	1.69076e+06	515930	4.27196e+06	2.87524e+06	1.0615e+06	625010	5.46355e+06	3.43654e+06	1.66859e+06	830245	1.04877e+06	728092	7.8446e+06	5.42822e+06	961615	699082	1.7072e+06	1.08361e+06	5.05822e+06	2.67523e+06	2.73225e+06	1.20757e+06	464162	189764	2.30379e+06	1.1367e+06	2.70634e+06	1.19564e+06	193685	100019	1.80462e+06
1,5-Naphthalenediamine	C10 H10 N2	14.29	-0.00021	-1.31	158.084	158.084	5.785	1	1.23271e+07	2	2	71.3	41.5		8	15	6	DDA for preferred ion	5.70243e+06	1.83545e+06	5.87122e+06	3.78885e+06	7.16766e+06	4.56666e+06	4.3377e+06	2.1688e+06	7.51625e+06	4.16682e+06	6.88873e+06	3.52579e+06	8.08959e+06	4.77389e+06	6.77375e+06	6.90132e+06	7.63273e+06	6.26902e+06	1.37659e+07	4.06322e+06	7.03024e+06	3.68261e+06	5.13687e+06	2.3985e+06	6.67204e+06	4.18684e+06	8.25232e+06	3.43523e+06	7.02923e+06	3.79042e+06	4.33891e+06
NP-021018	C12 H18 O4	85.37	-18.0109	-79651.8	226.121	208.11	1.792	1	1.23019e+07	25	1	65.8	57.3		6	24	24	DDA for preferred ion	9.14705e+06	691776	733080	298909	4.1545e+06	2.88513e+06	4.52566e+06	3.1979e+06	466509	308577	4.06083e+06	2.74473e+06	9.83204e+06	6.44574e+06	95676.1	324827	441786	203158	220205	910688	211290	1.17851e+06	8.75929e+06	4.9293e+06	253418	258125	369843	213166	6.49691e+06	4.04232e+06	92858.9
Glucosamine	C6 H13 N O5	47.37	-0.00033	-1.83	179.079	179.079	5.296	1	1.2297e+07	13	0				8	25	19	DDA for preferred ion	331958	46934.5	1.3213e+06	620536	850082	382160	1.34862e+06	315676	3.00524e+06	723108	613528	277223	4.14365e+06	1.35021e+06	323297	150223	946996	473662	1.50714e+06	410466	1.23874e+06	313785	612148	265112	1.48752e+06	431454	1.93744e+06	555174	3.20964e+06	1.14733e+06	720619
2-Amino-9,10-epoxy-8-oxodecanoic acid	C10 H17 N O4	46.3	-0.00045	-2.1	215.116	215.115	1.647	1	1.21418e+07	50	0				8	6	6	DDA for preferred ion	1.17506e+07	5.32042e+06	8.67779e+06	6.04828e+06	8.41828e+06	6.07545e+06	8.30087e+06	5.99961e+06	9.49058e+06	6.21322e+06	9.52478e+06	7.62858e+06	9.71933e+06	7.30136e+06	7.99459e+06	6.29157e+06	9.55974e+06	7.9314e+06	7.13423e+06	5.04915e+06	714729	408368	948735	632364	417282	173589	248668	155752	301344	264249	576242
PPG n4	C12 H26 O5	28.13	-0.00067	-2.7	250.178	250.177	1.631	1	1.21001e+07	0	1	87.3	9.4		8	33	8	DDA for preferred ion	2.13422e+07	1.07903e+07	5.342e+06	5.42015e+06	3.80171e+06	2.97298e+06	3.43941e+06	3.00981e+06	5.8416e+06	4.49992e+06	8.02402e+06	6.78116e+06	5.80026e+06	5.44279e+06	6.71063e+06	6.0433e+06	3.62258e+06	3.68103e+06	2.5531e+06	2.38461e+06	8.46031e+06	6.3467e+06	5.37242e+06	3.91141e+06	3.33613e+06	2.40699e+06	4.47605e+06	3.5112e+06	3.63822e+06	3.08363e+06	5.4389e+06
4-hydroxy-3-[(2E,6E)-4-hydroxy-3,7,11-trimethyldodeca-2,6,10-trien-1-yl]benzoic acid	C22 H30 O4	69.09	21.9817	61364.6	358.214	380.196	1.86	1	1.20671e+07	13	1	60.9	56		8	14	5	DDA for preferred ion	9.69471e+06	268926	4.88554e+06	615273	7.21614e+06	79854.2	8.59846e+06	236617	8.04231e+06	80463.7	3.46349e+06	484445	6.2627e+06	1.37088e+06	3.24248e+06	272511	1.49168e+06	461822	9.20926e+06	887981	8.12384e+06	749508	1.18588e+07	57776.7	5.32507e+06	263379	6.50825e+06	580266	1.13623e+07	110743	4.47827e+06
Dihydrothymine	C5 H8 N2 O2	35.71	3e-05	0.23	128.059	128.059	9.158	1	1.20298e+07	6	0				8	18	18	DDA for preferred ion	5.78543e+06	1.65155e+06	2.43734e+06	1.44083e+06	1.20317e+07	8.45365e+06	797432	470883	4.40655e+06	3.15744e+06	8.79467e+06	6.36467e+06	5.22031e+06	4.90081e+06	7.00645e+06	4.77721e+06	3.51209e+06	2.53091e+06	1.95604e+06	1.23083e+06	7.33285e+06	4.11474e+06	3.22843e+06	2.2241e+06	3.34288e+06	2.31944e+06	2.79631e+06	1.45287e+06	701913	535825	3.20885e+06
Pogostone	C12 H16 O4	59.09	-0.00033	-1.49	224.105	224.105	1.512	1	1.20261e+07	16	0				8	12	8	DDA for preferred ion	5.93589e+06	2.74233e+06	3.8987e+06	2.76773e+06	7.09335e+06	5.37142e+06	2.72596e+06	2.23722e+06	2.43959e+06	1.70089e+06	2.35334e+06	1.36034e+06	2.05534e+06	2.05684e+06	1.81626e+06	1.30363e+06	2.90021e+06	2.16404e+06	5.70155e+06	3.94977e+06	2.49189e+06	2.02314e+06	2.47342e+06	1.56267e+06	1.33005e+06	1.16137e+06	1.20464e+06	657840	1.43082e+06	1.08623e+06	2.46483e+06
N-Nitrosodiethylamine	C4 H10 N2 O	10	0.00026	2.58	102.079	102.08	1.881	1	1.17e+07	1	0				8	10	7	DDA for preferred ion	2.27075e+06	957051	985512	684647	1.00563e+06	795604	936059	810900	1.2267e+06	161703	1.35595e+06	1.07741e+06	1.78425e+06	1.19502e+06	1.78675e+06	1.33499e+06	2.06805e+06	1.67596e+06	975157	645961	1.20062e+06	590146	914858	664686	1.0232e+06	669296	961085	187466	903703	604974	812056
MFCD00025555	C9 H18 N2 O3	36.84	-0.00026	-1.29	202.132	202.131	1.552	0.085	1.16542e+07	6	0				8	10	6	DDA for preferred ion	1.24608e+06	524267	963170	1.06352e+06	659266	736071	1.1066e+07	7.69969e+06	2.00711e+06	1.19573e+06	1.8146e+06	687175	3.17779e+06	2.00123e+06	1.65738e+06	1.19218e+06	1.58406e+06	1.23548e+06	5.0452e+06	3.16416e+06	1.00257e+07	5.69252e+06	823156	505519	834617	644207	855356	700950	1.16232e+06	723890	5.73305e+06
Diisodecyl phthalate	C28 H46 O4	58.33	-0.00077	-1.73	446.34	446.339	1.357	1	1.16372e+07	6	2	98.2	63.5		8	30	11	DDA for preferred ion	4.36814e+06	1.99204e+06	3.43046e+06	2.6217e+06	3.32158e+06	2.27738e+06	2.16222e+06	2.23192e+06	4.98828e+06	3.55203e+06	3.52218e+06	1.75372e+06	3.60925e+06	2.46023e+06	3.10077e+06	2.05335e+06	2.92218e+06	3.26305e+06	2.87017e+06	2.09726e+06	3.01146e+06	1.97521e+06	3.18343e+06	2.11362e+06	1.52026e+06	1.76099e+06	5.78313e+06	4.66314e+06	2.49939e+06	1.64631e+06	1.66758e+06
Cedefingol	C20 H41 N O3	41.32	-0.00055	-1.59	343.309	343.308	1.401	1	1.1267e+07	1	0				8	45	14	DDA for preferred ion	5.69582e+06	3.89023e+06	4.79347e+06	3.76624e+06	5.09393e+06	3.69659e+06	7.39052e+06	5.6707e+06	9.61666e+06	6.75652e+06	5.16444e+06	3.31962e+06	6.10858e+06	5.11498e+06	6.12033e+06	3.90658e+06	4.87837e+06	3.87269e+06	7.2231e+06	4.9765e+06	3.99239e+06	2.46769e+06	4.11784e+06	3.33673e+06	3.02519e+06	2.17887e+06	2.72861e+06	2.38371e+06	1.82214e+06	1.77559e+06	4.11783e+06
NP-019360	C8 H12 O4	70.37	-0.00035	-2.05	172.074	172.073	1.878	1	1.10286e+07	7	1	66.3	57.4		8	32	12	DDA for preferred ion	5.37728e+06	951807	3.49343e+06	1.87852e+06	5.96682e+06	3.6287e+06	2.13766e+06	1.16728e+06	1.92002e+06	800812	1.82211e+06	730928	1.82226e+06	1.01028e+06	850236	553464	1.65338e+06	692707	4.01174e+06	2.55968e+06	2.54605e+06	749639	3.19737e+06	1.31245e+06	1.13263e+06	383999	1.33143e+06	561165	1.97017e+06	1.138e+06	2.36317e+06
(2S)-2-Amino-4-hexynoic acid	C6 H9 N O2	43.48	-4e-05	-0.33	127.063	127.063	4.594	1	1.10003e+07	12	0				8	14	11	DDA for preferred ion	3.28547e+06	1.04874e+06	5.35041e+06	3.28811e+06	4.08824e+06	2.98869e+06	4.75423e+06	3.01041e+06	2.7312e+06	1.53349e+06	2.25767e+06	1.51543e+06	1.68821e+06	1.12456e+06	1.37408e+06	927053	2.80299e+06	2.01861e+06	4.62146e+06	2.22165e+06	1.77354e+06	1.02015e+06	1.26733e+06	1.04994e+06	1.4557e+06	817755	796442	442645	783069	511064	941475
S-Allyl-L-cysteine	C6 H11 N O2 S	76.92	-0.0002	-1.26	161.051	161.051	3.517	1	1.0985e+07	5	0				8	49	22	DDA for preferred ion	1.88255e+06	516581	1.96875e+06	897959	1.3186e+06	697945	556220	339059	2.10314e+06	1.05578e+06	1.10429e+06	779110	1.74695e+06	1.66106e+06	3.16375e+06	1.60149e+06	2.48738e+06	2.10938e+06	1.67714e+06	752156	4.40183e+06	2.16679e+06	1.91158e+06	1.36222e+06	3.08923e+06	769581	5.09161e+06	1.66114e+06	3.08263e+06	1.41907e+06	1.88618e+06
2-Hexyl-5-methyl-3(2H)-furanone	C11 H18 O2	54.55	-0.00011	-0.6	182.131	182.131	1.482	1	1.09236e+07	20	0				8	10	6	DDA for preferred ion	8.79405e+06	4.53398e+06	7.55646e+06	5.25497e+06	7.89527e+06	5.72532e+06	7.31485e+06	5.63215e+06	6.76337e+06	3.98078e+06	6.6518e+06	4.81544e+06	8.11046e+06	5.50541e+06	5.90036e+06	4.45003e+06	6.18334e+06	4.92511e+06	9.06185e+06	5.46052e+06	4.26341e+06	2.85319e+06	3.87509e+06	2.54891e+06	2.78794e+06	1.51777e+06	2.54812e+06	1.4777e+06	5.07633e+06	3.60619e+06	4.36685e+06
4-Hydroxybenzaldehyde	C7 H6 O2	19.51	-6e-05	-0.46	122.037	122.037	6.932	1	1.06849e+07	7	3	93.4	79.3		8	11	9	DDA for preferred ion	4.01011e+06	1.1111e+06	3.35617e+06	2.02309e+06	5.23656e+06	3.13175e+06	2.15521e+06	1.06476e+06	4.47273e+06	2.11697e+06	3.02099e+06	1.94059e+06	4.75549e+06	3.47164e+06	5.34003e+06	3.37776e+06	7.4177e+06	4.85209e+06	5.88528e+06	2.7142e+06	5.84629e+06	2.36552e+06	4.83769e+06	2.80422e+06	6.0474e+06	2.8479e+06	5.48684e+06	2.39369e+06	4.87025e+06	3.19698e+06	2.88719e+06
Imagabalin	C9 H19 N O2	84.21	-0.00036	-2.06	173.142	173.141	3.628	1	1.0623e+07	1	0				8	16	15	DDA for preferred ion	4.14173e+06	1.41223e+06	8.1238e+06	3.80744e+06	5.76016e+06	3.63567e+06	3.5827e+06	1.51337e+06	1.11231e+07	8.58892e+06	1.42932e+06	751954	2.80155e+06	2.15656e+06	1.92024e+06	891399	1.9106e+06	1.35277e+06	4.73393e+06	4.0556e+06	4.56451e+06	3.35777e+06	5.9133e+06	3.39562e+06	5.76148e+06	3.73391e+06	5.20349e+06	3.75092e+06	5.68658e+06	2.73242e+06	1.21099e+06
carisoprodol	C12 H24 N2 O4	14.29	-0.0005	-1.9	260.174	260.173	3.955	1	1.05937e+07	1	0				8	7	3	DDA for preferred ion	87511.1	71831.6	92620.7	86161.4	91850.9	114148	5.5163e+06	2.87286e+06	85905.7	137258	130809	132177	4.86997e+06	3.00371e+06	90379.8	77661.2	95326.3	79292.7	5.7105e+06	2.66483e+06	5.53671e+06	2.88796e+06	147100	81679.1	171247	115568	255434	76098.5	324740	119640	2.93033e+06
2,2'-Iminodipropan-1-ol	C6 H15 N O2	70	-0.00019	-1.4	133.11	133.11	4.903	0.2	1.05924e+07	1	0				8	12	11	DDA for preferred ion	7.48768e+06	2.27364e+06	8.20174e+06	4.064e+06	6.31374e+06	4.33093e+06	5.91847e+06	3.90463e+06	9.13588e+06	4.483e+06	6.60406e+06	4.3841e+06	6.42382e+06	4.31457e+06	6.07045e+06	5.22994e+06	6.42446e+06	4.33557e+06	9.58308e+06	5.16377e+06	4.51439e+06	2.22535e+06	4.33985e+06	2.58089e+06	1.75267e+06	805680	2.57072e+06	1.09505e+06	1.30837e+06	805566	1.37355e+06
(11E,15Z)-9,10,13-trihydroxyoctadeca-11,15-dienoic acid	C18 H32 O5	61.96	-18.011	-54873.9	328.225	310.214	1.488	1	1.04453e+07	11	1	66.1	57.3		8	11	7	DDA for preferred ion	8.25535e+06	3.3619e+06	7.20747e+06	4.42882e+06	5.98546e+06	4.18986e+06	8.82582e+06	5.85786e+06	7.98598e+06	4.07616e+06	5.272e+06	3.36892e+06	5.42178e+06	4.41007e+06	3.34535e+06	2.24163e+06	4.11117e+06	3.27685e+06	1.11601e+07	7.24051e+06	8.33721e+06	4.21739e+06	4.8496e+06	2.82667e+06	6.35676e+06	3.90753e+06	5.77513e+06	3.56891e+06	5.21237e+06	4.49794e+06	6.07772e+06
L-decyline	C10 H21 N O2	76.19	-0.00029	-1.53	187.157	187.157	1.733	1	1.03696e+07	2	0				8	11	7	DDA for preferred ion	208682	249717	404840	266897	426016	182279	9.98641e+06	7.26257e+06	651098	369607	179307	214171	5.09292e+06	3.71028e+06	208301	225075	149063	153410	4.68335e+06	2.95158e+06	4.9164e+06	2.94477e+06	322272	233131	679475	366690	504849	330540	1.45007e+06	1.07145e+06	3.72165e+06
2-[(Carboxymethyl)amino]-7-octenoic acid	C10 H17 N O4	47.83	-0.00035	-1.64	215.116	215.115	3.981	1	1.02998e+07	50	0				8	17	15	DDA for preferred ion	375614	268018	282408	91797.2	373611	78486	7.49191e+06	4.90026e+06	180260	59976	338684	294924	4.88882e+06	3.563e+06	202227	70500.3	125525	139945	7.37143e+06	4.78715e+06	4.99121e+06	2.54128e+06	279664	286539	188311	261485	271548	228589	318345	189949	5.55631e+06
PEG n11	C22 H46 O12	42.86	17.0256	33895.4	502.299	519.325	2.249	1	1.02881e+07	0	1	89	9.4		8	8	8	DDA for preferred ion	5.11359e+06	1.46803e+06	4.5895e+06	2.95791e+06	1.00664e+06	695938	4.66291e+06	2.60257e+06	2.86904e+06	1.48979e+06	1.32909e+06	830522	1.765e+06	1.18787e+06	671193	386104	769014	489577	3.18812e+06	1.57149e+06	5.97997e+06	2.89875e+06	4.15759e+06	2.32065e+06	1.39289e+06	787477	1.16341e+06	555805	2.24857e+06	1.45278e+06	2.25975e+06
2-Oxindole	C8 H7 N O	33.33	-0.00022	-1.63	133.053	133.053	2.06	1	1.00022e+07	10	4	98	62.5		8	12	12	DDA for preferred ion	5.26297e+06	210596	3.30699e+06	4.16419e+06	1.42018e+06	1.94302e+06	449600	953769	3.12078e+06	5.05033e+06	1.09196e+06	1.71012e+06	2.67649e+06	4.39722e+06	3.67445e+06	4.49496e+06	2.743e+06	3.62611e+06	433086	1.136e+06	4.3506e+06	3.56483e+06	746547	851221	2.11128e+06	3.40682e+06	1.68657e+06	1.58613e+06	666900	835242	465690
(4E)-3-Hydroxy-2,4-dimethyl-4-heptenamide	C9 H17 N O2	60.87	-18.0108	-105249	171.126	153.115	1.966	1	9.87632e+06	14	1	61.9	56.3		8	9	8	DDA for preferred ion	43987.7	39938.9	271044	294184	348239	96651.3	8.81865e+06	6.53544e+06	181439	38753	278792	344238	5.49136e+06	4.05528e+06	305591	300769	27835	271368	7.88326e+06	6.70398e+06	5.55259e+06	4.47273e+06	302779	288079	73642.1	341491	97689.6	40585.9	232680	160232	5.40474e+06
2-Butyl-5-ethyl-4-methyloxazole	C10 H17 N O	54.76	-0.00019	-1.16	167.131	167.131	1.875	1	9.67728e+06	9	0				8	5	3	DDA for preferred ion	53008	146378	167885	131855	160106	66187.4	9.0881e+06	5.2047e+06	222859	56065.6	225018	156345	4.57271e+06	2.96695e+06	41240.8	142318	193392	111968	7.28192e+06	5.50331e+06	4.48251e+06	2.99048e+06	115988	114290	160702	46993	170391	196991	267951	108882	5.08537e+06
Bethanidine	C10 H15 N3	33.33	-0.00032	-1.82	177.127	177.126	2.368	1	9.30727e+06	1	0				8	7	6	DDA for preferred ion	2.38653e+06	843237	174294	92283.5	92213.8	58722.7	206668	136712	203778	107039	151696	95184.7	1.5906e+06	1.17683e+06	182695	126547	280728	188237	223066	116642	378218	223883	1.61822e+06	1.01542e+06	156101	118361	654365	313748	392526	260003	591156
Putrescine	C4 H12 N2	36.36	0.0004	4.57	88.1	88.1004	2.711	1	9.19885e+06	2	1	85.3	9.3		8	30	26	DDA for preferred ion	4.31295e+06	3.21779e+06	2.12752e+06	953621	2.53604e+06	2.2457e+06	2.99602e+06	2.62325e+06	3.29078e+06	3.35333e+06	3.42296e+06	1.41688e+06	2.79069e+06	2.03005e+06	6.29068e+06	3.61086e+06	2.55007e+06	2.48823e+06	2.15149e+06	2.55677e+06	4.75414e+06	3.52225e+06	3.89501e+06	2.72841e+06	2.16181e+06	3.02255e+06	4.3669e+06	3.63817e+06	3.38556e+06	3.33035e+06	1.92464e+06
7-Isopropyl-4a-methyl-1-methylene-1,2,3,4,4a,9,10,10a-octahydrophenanthrene	C19 H26	35.94	-0.00075	-2.96	254.203	254.203	1.441	1	9.1698e+06	1	0				8	34	13	DDA for preferred ion	2.76703e+06	1.27462e+06	2.41873e+06	1.80172e+06	3.50862e+06	2.48501e+06	2.20818e+06	1.66503e+06	3.60601e+06	2.32103e+06	2.28039e+06	1.64373e+06	2.53905e+06	1.72773e+06	2.02882e+06	1.34135e+06	2.28448e+06	1.71992e+06	2.92362e+06	1.91511e+06	862267	681832	1.35107e+06	878121	796696	448313	800916	606017	963992	801630	1.1958e+06
6-Methylquinoline	C10 H9 N	22.22	-7e-05	-0.46	143.073	143.073	5.78	1	9.00051e+06	7	2	94.3	9.7		8	10	8	DDA for preferred ion	3.98267e+06	1.00175e+06	6.04935e+06	2.19963e+06	5.25311e+06	2.64973e+06	3.06432e+06	1.30509e+06	5.16381e+06	2.09035e+06	5.01479e+06	2.5275e+06	5.87549e+06	3.35433e+06	5.41175e+06	2.81021e+06	5.78729e+06	3.57437e+06	6.52229e+06	2.6073e+06	5.45869e+06	2.36246e+06	3.89209e+06	1.5697e+06	6.72705e+06	2.53704e+06	5.47769e+06	3.49765e+06	4.9518e+06	2.18566e+06	2.75686e+06
6-Phenylhex-3-en-2-one	C12 H14 O	35.71	-0.00021	-1.22	174.104	174.104	1.399	1	8.93871e+06	5	0				8	10	5	DDA for preferred ion	7.94819e+06	3.0647e+06	6.6479e+06	4.66738e+06	7.038e+06	4.46809e+06	5.46581e+06	3.73416e+06	8.51241e+06	4.48826e+06	6.14603e+06	4.54385e+06	6.43451e+06	4.3243e+06	6.0806e+06	3.92878e+06	6.46051e+06	5.16716e+06	5.50391e+06	4.00837e+06	703044	436589	1.13227e+06	652675	617710	678755	992547	576008	1.27882e+06	453099	663612
5-Butyloxazole	C7 H11 N O	31.25	-6e-05	-0.51	125.084	125.084	1.683	1	8.93077e+06	12	0				8	13	8	DDA for preferred ion	7.6831e+06	4.53877e+06	5.6643e+06	3.56875e+06	5.40605e+06	4.04469e+06	5.96186e+06	3.58436e+06	6.72082e+06	4.75506e+06	7.85726e+06	5.26224e+06	7.982e+06	6.70693e+06	6.62504e+06	5.23327e+06	6.79903e+06	6.01345e+06	4.12084e+06	3.18126e+06	691183	988557	893405	627993	905584	506089	733823	565542	385531	1.473e+06	1.32082e+06
2-Mercaptoethanol	C2 H6 O S	25	0.00045	5.74	78.0139	78.0144	2.16	1	8.72099e+06	3	1	99.3	10		8	17	17	DDA for preferred ion	5.98194e+06	2.56132e+06	3.85951e+06	2.63597e+06	3.26168e+06	2.86574e+06	3.2537e+06	2.26245e+06	3.90424e+06	2.4924e+06	5.85278e+06	4.70125e+06	5.2723e+06	4.06481e+06	4.70564e+06	3.06095e+06	8.70229e+06	6.54641e+06	4.54611e+06	2.35893e+06	6.15027e+06	3.19445e+06	3.74886e+06	2.76121e+06	4.79033e+06	2.65624e+06	3.71774e+06	1.57226e+06	3.46332e+06	2.19783e+06	2.9821e+06
ethambutol	C10 H24 N2 O2	16.67	-0.00033	-1.64	204.184	204.183	1.95	1	8.33608e+06	2	0				8	17	12	DDA for preferred ion	253848	128966	79810.4	93709.8	111714	85007.2	5.01071e+06	8.72224e+06	196049	125378	84138.7	92998.4	2.5757e+06	1.65168e+06	67641.7	77017	67749.6	53464.5	4.09249e+06	2.34598e+06	4.5494e+06	3.72328e+06	176079	102415	586592	341015	124329	90752.6	866217	580655	1.67778e+06
(±)8(9)-EET	C20 H32 O3	69.35	-16.9947	-53069.5	320.235	303.24	1.882	1	7.90483e+06	0	2	61.5	56.1		8	12	12	DDA for preferred ion	351424	1.28328e+06	1.4192e+06	2.36183e+06	478282	1.75819e+06	7.91194e+06	7.71167e+06	181754	313102	228704	63203.4	2.09689e+06	1.0946e+06	120827	285222	488224	394781	4.04458e+06	2.30109e+06	2.73505e+06	1.06365e+06	121156	1.2633e+06	132291	265976	382780	284382	194324	59819.5	1.35598e+06
deoxyhypusine	C10 H23 N3 O2	29.41	-0.00037	-1.68	217.179	217.179	2.215	1	7.86916e+06	2	0				8	16	16	DDA for preferred ion	181653	76285.4	217015	140417	158248	101804	7.87622e+06	5.07397e+06	125490	120794	184573	139057	2.00015e+06	1.24163e+06	151908	99171.5	161107	132210	5.64536e+06	3.17525e+06	4.7886e+06	2.78898e+06	165268	158580	118670	93180.3	121058	74149.7	184718	130693	2.75857e+06
Panthenol	C9 H19 N O4	56.52	-0.00031	-1.52	205.131	205.131	2.162	1	7.83475e+06	4	0				8	11	11	DDA for preferred ion	7.77963e+06	3.63751e+06	3.55249e+06	4.45147e+06	3.96584e+06	3.34216e+06	4.29077e+06	3.59599e+06	5.42483e+06	4.19045e+06	4.09673e+06	3.53286e+06	5.1525e+06	4.08196e+06	3.76448e+06	3.36325e+06	4.64164e+06	3.56603e+06	4.97096e+06	3.21476e+06	2.1711e+06	1.38683e+06	1.93305e+06	1.14274e+06	844653	607339	696354	403839	765030	748457	619116
.	C5 H11 N O	41.18	0.00024	2.4	101.084	101.084	3.359	1	7.71689e+06	9	0				8	18	18	DDA for preferred ion	4.42707e+06	927867	3.21796e+06	2.11835e+06	3.0578e+06	2.38407e+06	3.73836e+06	3.64825e+06	2.91449e+06	1.67139e+06	2.78083e+06	1.79753e+06	4.81397e+06	4.17315e+06	2.81795e+06	1.98705e+06	4.32424e+06	3.18256e+06	7.68513e+06	4.26987e+06	6.2016e+06	3.31702e+06	3.9175e+06	2.50106e+06	6.49218e+06	3.52766e+06	4.74272e+06	2.40692e+06	7.57521e+06	4.54147e+06	2.84417e+06
PEG n12	C24 H50 O13	45.45	17.0253	31163.2	546.325	563.35	2.266	1	7.67306e+06	0	1	92.7	9.6		8	9	9	DDA for preferred ion	2.88068e+06	758084	2.9729e+06	1.61328e+06	597013	469678	3.37139e+06	1.90334e+06	2.16343e+06	1.10075e+06	795147	560087	1.31318e+06	892044	437351	301237	601709	378247	2.09813e+06	1.11833e+06	3.81373e+06	1.63565e+06	2.60174e+06	1.58941e+06	1.06489e+06	532627	662364	571762	1.54642e+06	938302	1.45154e+06
?-Coniceine	C8 H15 N	20	-8e-05	-0.65	125.12	125.12	2.502	1	7.5943e+06	1	0				8	30	22	DDA for preferred ion	390546	249224	420460	344015	165893	179055	151982	153543	158294	154741	564991	429789	224028	183618	179744	120944	147934	164031	163978	185797	242434	274769	1.35069e+06	1.01224e+06	101662	82379.6	97022.2	77944.4	94992.1	197136	113646
9-Anthroic acid	C15 H10 O2	21.43	-0.00033	-1.47	222.068	222.068	2.045	1	7.42848e+06	7	0				6	25	21	DDA for preferred ion	688745	8.60759e+06	342800	1.28954e+06	194875	762932	909974	2.02125e+06	349722	4.50155e+06	207406	1.10537e+06	130314	683634	125577	1.25824e+06	177044	476089	630389	2.5436e+06	454720	4.79359e+06	208500	1.64814e+06	251850	3.12804e+06	361441	4.21888e+06	213016	1.18476e+06	284592
Myristamide	C14 H29 N O	52.27	-0.00018	-0.8	227.225	227.225	1.463	1	7.27741e+06	1	0				8	41	20	DDA for preferred ion	1.95967e+06	818163	1.6015e+06	1.41569e+06	1.04487e+06	653626	2.5696e+06	2.32553e+06	1.6361e+06	1.19457e+06	1.34031e+06	752989	2.85128e+06	2.21841e+06	1.36275e+06	1.18357e+06	1.44719e+06	1.07389e+06	873121	748372	3.0767e+06	1.7924e+06	450008	974708	1.84565e+06	1.13768e+06	3.0186e+06	1.69204e+06	696457	675176	2.12467e+06
(6S,7R)-2-Azaspiro[5.5]undecan-7-ol	C10 H19 N O	44.64	-0.00014	-0.86	169.147	169.147	1.863	0.167	7.13776e+06	2	0				8	8	8	DDA for preferred ion	354155	119708	284264	161957	241446	89073.6	5.60934e+06	3.56622e+06	235318	86876.3	108471	113640	2.14137e+06	1.75656e+06	124729	102197	127994	108376	5.60673e+06	3.16896e+06	4.1363e+06	2.99392e+06	297820	110239	447233	96568	271606	100376	416787	205460	5.18719e+06
2,6-di-tert-butyl-4-ethylphenol	C16 H26 O	26.67	-0.00015	-0.65	234.198	234.198	1.488	1	7.13464e+06	1	0				8	27	15	DDA for preferred ion	1.10571e+06	433608	1.20916e+06	1.09581e+06	1.43802e+06	1.15981e+06	5.94041e+06	3.83057e+06	1.72211e+06	1.02456e+06	1.21064e+06	877851	4.67667e+06	3.58963e+06	540602	447273	1.23302e+06	712365	3.70814e+06	2.19927e+06	3.22115e+06	1.4657e+06	548867	362949	926463	958966	1.35698e+06	829078	1.01746e+06	468658	2.03232e+06
5-(4-Hydroxyphenyl)pentanoic acid	C11 H14 O3	30.33	-0.00025	-1.3	194.094	194.094	1.481	1	7.04616e+06	39	0				8	11	7	DDA for preferred ion	3.28797e+06	2.37456e+06	1.96665e+06	2.15613e+06	4.25283e+06	3.26721e+06	1.72983e+06	1.72037e+06	1.56314e+06	1.08045e+06	1.53281e+06	802381	1.40518e+06	1.02927e+06	1.67017e+06	1.49745e+06	1.18184e+06	1.22616e+06	3.82579e+06	2.34869e+06	1.42038e+06	781945	1.3296e+06	1.06036e+06	633600	528232	541612	461744	638860	511633	875920
NP-003459	C9 H14 O4	54.29	-18.0109	-96786.1	186.089	168.078	1.882	0.231	6.73684e+06	13	1	66.4	57.4		8	28	23	DDA for preferred ion	3.38344e+06	856744	2.06596e+06	1.76722e+06	3.90786e+06	2.13994e+06	1.57111e+06	231117	588302	461224	1.01732e+06	300699	1.01982e+06	325997	651298	371683	896831	575419	3.56871e+06	1.2894e+06	1.18847e+06	427920	1.12378e+06	953734	427366	152055	483164	112254	845619	508394	1.06697e+06
4-[1-Cyclohexyl-2-(2-piperidinyl)ethyl]cyclohexanol	C19 H35 N O	34.85	-0.00143	-4.87	293.272	293.27	1.46	1	6.7225e+06	2	0				3	5	5	DDA for preferred ion	495696	260007	513791	405585	398854	310570	5.58925e+06	3.42105e+06	383901	417366	552458	367853	4.02517e+06	2.53011e+06	315354	223284	407744	377440	1.83686e+06	1.27525e+06	4.26414e+06	2.1879e+06	364033	292756	1.10579e+06	734597	1.64732e+06	927585	357689	342424	2.33581e+06
3-[(5S,6R)-5,6-dihydroxycyclohexa-1,3-dienyl]propanoic acid	C9 H12 O4	42.22	-0.00033	-1.8	184.074	184.073	1.887	1	6.22869e+06	21	0				8	11	7	DDA for preferred ion	2.61876e+06	829317	1.2145e+06	692807	3.42777e+06	2.28627e+06	1.00982e+06	690140	321353	125491	530719	429957	620792	485962	200498	115813	327269	270901	1.80923e+06	840977	1.04073e+06	551042	907444	376749	201327	65950.4	198203	142354	367232	287357	930752
1721512	C5 H9 N O2	73.33	8e-05	0.71	115.063	115.063	2.265	1	5.92704e+06	8	0				7	26	13	DDA for preferred ion	181393	46466.7	223288	244643	428563	343225	114430	78751.3	417098	319724	102309	330322	99839.8	82158.2	100522	80469.4	224054	236930	333063	353033	137151	240655	380412	102715	205151	215151	347979	311962	181273	142148	331728
Alvameline	C9 H15 N5	15.38	-0.00149	-7.7	193.133	193.131	7.624	1	5.66066e+06	1	0				8	11	11	DDA for preferred ion	538871	266390	251539	172238	120476	96504.7	120695	84205.7	110012	185320	328689	189047	563511	404530	331300	203732	126092	114549	524489	338381	5.82289e+06	3.34705e+06	394365	408769	1.08133e+06	623837	243433	104280	689969	776777	577095
2-Pyrrolidone	C4 H7 N O	25	0.00039	4.64	85.0528	85.0532	2.633	1	5.64346e+06	3	0				8	5	5	DDA for preferred ion	3.38686e+06	1.80561e+06	4.38283e+06	2.73818e+06	3.74424e+06	3.08124e+06	2.98891e+06	1.96227e+06	2.68862e+06	1.76394e+06	4.5562e+06	3.25746e+06	2.78448e+06	2.10069e+06	3.91247e+06	2.77103e+06	4.21677e+06	2.72705e+06	3.26074e+06	1.84373e+06	3.4199e+06	2.18094e+06	4.2581e+06	2.7653e+06	2.78138e+06	1.68393e+06	3.85962e+06	2.30138e+06	2.28908e+06	1.76272e+06	3.99901e+06
N6-Me-Adenosine	C11 H15 N5 O4	11.11	-0.00055	-1.96	281.112	281.112	6.989	1	5.54947e+06	9	1	97.9	9.9		8	20	13	DDA for preferred ion	2.13741e+06	1.32454e+06	2.57216e+06	2.82117e+06	3.76373e+06	2.9035e+06	2.86174e+06	2.10739e+06	2.40686e+06	2.05334e+06	785090	794898	499109	665081	844552	737793	1.14259e+06	919269	617584	557877	2.5328e+06	1.56539e+06	3.68588e+06	2.92869e+06	3.03551e+06	2.25766e+06	2.88659e+06	2.35634e+06	2.18306e+06	2.47482e+06	865060
2-Anisidine	C7 H9 N O	12.5	-8e-05	-0.64	123.068	123.068	2.794	1	5.47149e+06	11	1	61.9	8.1		8	23	22	DDA for preferred ion	2.40125e+06	777042	1.15444e+06	225427	1.23256e+06	330399	150952	149913	106031	75922.2	153851	103936	163051	314240	153260	390728	430561	299262	925761	472060	1.43738e+06	489083	443975	498099	130046	82891	352076	474912	273008	187921	1.38026e+06
Bis(2-ethylhexyl) amine	C16 H35 N	41.07	-0.0005	-2.09	241.277	241.276	1.94	1	5.20943e+06	0	1	75.4	27.7		8	10	9	DDA for preferred ion	1.57254e+06	214236	1.16382e+06	791732	811435	476029	825357	481325	1.16578e+06	205071	1.09383e+06	557593	1.29524e+06	611895	987180	584609	1.31328e+06	792824	5.39401e+06	315054	873657	576469	969026	538661	951200	454666	940451	276057	904066	793649	775818
Linamarin	C10 H17 N O6	20.37	-0.00054	-2.2	247.106	247.105	1.874	1	5.08742e+06	4	0				8	24	11	DDA for preferred ion	1.5283e+06	121604	1.08648e+06	405736	2.25106e+06	1.3848e+06	569799	376177	245424	160723	79756.2	54698.3	203354	114894	89366.6	101669	185297	131201	1.58291e+06	912328	665364	102869	434462	125473	240480	28945.4	185792	161289	345735	197178	434709
Adenosine	C10 H13 N5 O4	66.67	-0.00073	-2.74	267.097	267.096	2.86	1	4.99115e+06	5	1	99.1	10		8	19	18	DDA for preferred ion	222242	118454	1.56435e+06	917251	2.19205e+06	1.69525e+06	201994	145863	202699	122674	2.04924e+06	1.40419e+06	230030	186053	213407	175908	777515	561325	262119	188693	349750	212784	201954	157704	228381	152822	231239	146889	1.43177e+06	982726	217321
4-oxododecanedioic acid	C12 H20 O5	16.67	21.9814	90039.5	244.131	266.113	1.973	0.17	4.89375e+06	0	4	92.6	9.6		8	13	13	DDA for preferred ion	3.1381e+06	222458	438204	213047	2.12628e+06	1.00844e+06	2.35407e+06	922156	512256	117001	2.15148e+06	823283	4.8938e+06	1.79733e+06	449935	126132	224492	158123	372113	240155	450885	88700.1	4.15628e+06	96235.9	138072	65234.5	359532	88222.8	4.05481e+06	1.47199e+06	818057
PEG n13	C26 H54 O14	36.84	17.0252	28839.1	590.351	607.377	2.29	1	4.8684e+06	0	1	93.9	9.7		8	12	10	DDA for preferred ion	1.55207e+06	396681	1.8282e+06	1.00873e+06	381253	195145	2.29594e+06	1.16961e+06	1.26815e+06	682025	523844	379910	934221	658317	308793	154606	278775	233704	1.4403e+06	630834	2.45669e+06	999683	1.76338e+06	1.00046e+06	541214	251876	368274	249324	1.07215e+06	523099	928841
N-Pentacosanoylglycine	C27 H53 N O3	65.38	-0.00074	-1.69	439.403	439.402	2.042	0.1	4.48078e+06	1	0				7	34	36	DDA for preferred ion	1.31005e+06	87757.1	798327	4.14729e+06	603193	2.35964e+06	586470	2.26183e+06	835851	2.36157e+06	794734	4.17271e+06	544710	1.73786e+06	373127	2.20033e+06	460152	1.60667e+06	648199	2.95729e+06	108426	180890	102139	122708	112391	164817	62805.4	124606	67941.1	85540.2	163847
Octyl cyanoacrylate	C12 H19 N O2	50	-0.00017	-0.79	209.142	209.141	1.877	1	4.3375e+06	3	0				8	11	9	DDA for preferred ion	91847	50514.9	143086	59609.4	142896	47662.8	3.63334e+06	138003	234411	79000.5	149811	96385.4	1.92932e+06	981001	108925	19980.8	118256	82568.3	4.55033e+06	82278.4	1.82224e+06	90306.4	52452.6	69464.8	443671	85282	108342	76915.1	287397	67802.7	3.23084e+06
3,4,5-Trimethoxyphenyl acetate	C11 H14 O5	33.33	-0.00038	-1.68	226.084	226.084	1.979	1	3.93786e+06	14	0				8	16	10	DDA for preferred ion	1.2026e+06	430887	543866	208600	3.32011e+06	1.28957e+06	362555	196017	44140.5	41550.7	34243.7	33464.1	57764.4	42610.3	30238.1	28162.8	112422	22397.1	2.07349e+06	628650	688323	225589	475009	173319	167737	37659	32050.5	38131.2	231830	102936	383653
Cyclo(leucylleucine)	C12 H22 N2 O2	81.82	-0.00065	-2.85	226.168	226.167	2.106	1	3.77749e+06	3	0				7	30	23	DDA for preferred ion	239550	193178	298955	256548	305625	277579	305718	478502	4.11043e+06	4.29741e+06	303691	249558	380263	239883	272858	258192	355394	330671	328278	460282	555967	702430	463466	490126	3.86479e+06	3.87653e+06	440758	244269	336111	385108	501217
5,6-Dimethylbenzimidazole	C9 H10 N2	14.29	-0.00018	-1.25	146.084	146.084	2.599	1	3.73554e+06	6	1	94.6	9.7		8	26	14	DDA for preferred ion	115446	59966.8	101243	307966	39272.5	123859	90159.7	93209.5	149109	169331	152773	244768	59981.5	147585	31833.1	117343	31750.8	82129.7	133043	176139	198575	199733	376093	375468	161692	225595	81732.9	112382	51959.5	107172	117669
2,6-Diamino-4-hexenoic acid	C6 H12 N2 O2	25	-0.00015	-1.07	144.09	144.09	2.391	1	3.51839e+06	3	0				8	30	30	DDA for preferred ion	475226	122192	633107	338762	410650	359777	439737	300114	595697	243948	580566	515534	443858	372589	410566	300447	415697	408973	598592	358869	194668	64633.6	239312	94169.2	101627	61652.8	96951.8	91762.7	137074	130602	3.45596e+06
Monobutyl phthalate	C12 H14 O4	47.62	-0.00046	-2.08	222.089	222.089	1.88	1	3.4524e+06	24	2	96.6	56.8		8	18	2	DDA for preferred ion	996596	23208.5	827502	311156	422463	217726	445193	243155	148940	82823.4	401516	412689	931612	612251	164891	87210.6	327694	188698	745436	78246	506998	334300	3.36883e+06	322542	152544	19334.9	133563	21421.5	202782	109502	628395
tybamate	C13 H26 N2 O4	46.43	-0.00032	-1.17	274.189	274.189	2.013	1	3.45041e+06	2	0				8	24	15	DDA for preferred ion	148003	26444.5	24012.5	40775.2	62982.5	48628.2	2.49684e+06	219177	143788	110955	39145.6	36241.4	795958	56535.2	69221.8	37534.5	21320.3	37716.7	1.65632e+06	801151	2.75646e+06	548702	56256.6	43761.9	189874	34093.2	119394	35158.4	133533	36818.7	1.97299e+06
MFCD00025555	C9 H18 N2 O3	53.85	-0.00039	-1.92	202.132	202.131	2.331	0.085	3.29383e+06	6	0				8	8	7	DDA for preferred ion	149926	80750	59568.8	48125.4	61367.5	48418.8	3.24453e+06	2.10479e+06	105491	35727.7	66492.5	51787.9	1.06938e+06	776003	51376.9	39517.1	61257.2	45602.3	2.88059e+06	1.69512e+06	1.893e+06	1.02885e+06	50998	38304.9	44428.3	32988.8	42241.7	31020.2	49143.1	73628.9	1.83484e+06
Basic Violet 1	C24 H27 N3	45.45	-0.0013	-3.64	357.221	357.219	2.049	1	3.18851e+06	0	3	99.3	10		8	29	19	DDA for preferred ion	1.03255e+06	189726	932099	410180	163029	182460	276439	116481	129694	79612.1	366902	291770	148029	239760	162881	116467	147387	596738	950517	939458	379567	186540	319657	189764	172013	123859	134821	115829	138795	83120.5	2.84294e+06
N-pentylpantothenamide	C14 H28 N2 O4	14.81	-0.0006	-2.1	288.205	288.204	2.025	1	2.88824e+06	1	0				8	18	13	DDA for preferred ion	185460	78507.9	41973	41529	45821.1	61017.1	1.41135e+06	30265.7	193089	23770.5	34794.5	37875.7	1.29851e+06	355977	49726.1	31037.8	14409.3	21613.1	2.61668e+06	55496.2	2.11137e+06	3.39327e+06	48853.3	35648.5	88932.4	34979.1	183230	22885.7	125945	37967	2.10385e+06
6-(Methoxymethyl)-2-(2-methyl-1,3-thiazol-4-yl)pyrimidin-4-ol	C10 H11 N3 O2 S	21.62	-0.00214	-9.03	237.057	237.055	1.879	1	2.72811e+06	1	2	86.5	61.6		8	12	7	DDA for preferred ion	41811.8	25497.8	498665	221078	340618	187509	176811	51939.6	815217	263488	563970	250824	878667	448615	25268.2	19014.7	903599	414524	202828	72921.2	48241.9	53230.6	964953	350464	324768	72260.9	792249	215880	190040	38826.5	752873
Hordenine	C10 H15 N O	11.9	-0.0001	-0.59	165.115	165.115	1.884	1	2.6733e+06	14	0				8	26	22	DDA for preferred ion	146233	53349.2	111380	210690	180192	214677	1.82678e+06	1.26596e+06	132665	101061	135226	182273	914067	912411	117601	58072.5	207472	103635	2.04555e+06	1.36839e+06	1.15706e+06	59180.2	172064	161248	246230	294562	119545	130786	197537	123381	1.24036e+06
[truncated: 161 more columns]

## Sheet: Urine_HILICpositive_MS2Filtered
Name	Formula	FISh Coverage	Annot. DeltaMass [Da]	Annot. DeltaMass [ppm]	Annotation MW	Calc. MW	RT [min]	RT Tolerance [min]	Area (Max.)	# ChemSpider Results	# mzCloud Results	mzCloud Best Match	mzCloud Best Match Confidence	mzCloud Best Sim. Match	# Usable QC	RSD QC Areas [%]	RSD Corr. QC Areas [%]	MS2	Norm. Area: 20211025_Cowley3_Urine_1_75-434-HS14-U_HILICpos.raw (F1070)	Norm. Area: 20211025_Cowley3_Urine_1_75-434-HS14-U_HILICpos_rep.raw (F1071)	Norm. Area: 20211025_Cowley3_Urine_2_39-417-HS14-U_HILICpos.raw (F1072)	Norm. Area: 20211025_Cowley3_Urine_2_39-417-HS14-U_HILICpos_rep.raw (F1073)	Norm. Area: 20211025_Cowley3_Urine_6_87-463-HS14-U_HILICpos.raw (F1080)	Norm. Area: 20211025_Cowley3_Urine_6_87-463-HS14-U_HILICpos_rep.raw (F1081)	Norm. Area: 20211025_Cowley3_Urine_16_51-421-HS14-U_HILICpos.raw (F1100)	Norm. Area: 20211025_Cowley3_Urine_16_51-421-HS14-U_HILICpos_rep.raw (F1101)	Norm. Area: 20211025_Cowley3_Urine_19_63-429-HS14-U_HILICpos.raw (F1106)	Norm. Area: 20211025_Cowley3_Urine_19_63-429-HS14-U_HILICpos_rep.raw (F1107)	Norm. Area: 20211025_Cowley3_Urine_3_66-429-HS21-U_HILICpos.raw (F1074)	Norm. Area: 20211025_Cowley3_Urine_3_66-429-HS21-U_HILICpos_rep.raw (F1075)	Norm. Area: 20211025_Cowley3_Urine_9_54-421-HS21-U_HILICpos.raw (F1086)	Norm. Area: 20211025_Cowley3_Urine_9_54-421-HS21-U_HILICpos_rep.raw (F1087)	Norm. Area: 20211025_Cowley3_Urine_11_42-417-HS21-U_HILICpos.raw (F1090)	Norm. Area: 20211025_Cowley3_Urine_11_42-417-HS21-U_HILICpos_rep.raw (F1091)	Norm. Area: 20211025_Cowley3_Urine_14_90-463-HS21-U_HILICpos.raw (F1096)	Norm. Area: 20211025_Cowley3_Urine_14_90-463-HS21-U_HILICpos_rep.raw (F1097)	Norm. Area: 20211025_Cowley3_Urine_17_78-434-HS21-U_HILICpos.raw (F1102)	Norm. Area: 20211025_Cowley3_Urine_17_78-434-HS21-U_HILICpos_rep.raw (F1103)	Norm. Area: 20211025_Cowley3_Urine_5_72-434-HS7-U_HILICpos.raw (F1078)	Norm. Area: 20211025_Cowley3_Urine_5_72-434-HS7-U_HILICpos_rep.raw (F1079)	Norm. Area: 20211025_Cowley3_Urine_7_48-421-HS7-U_HILICpos.raw (F1082)	Norm. Area: 20211025_Cowley3_Urine_7_48-421-HS7-U_HILICpos_rep.raw (F1083)	Norm. Area: 20211025_Cowley3_Urine_10_60-429-HS7-U_HILICpos.raw (F1088)	Norm. Area: 20211025_Cowley3_Urine_10_60-429-HS7-U_HILICpos_rep.raw (F1089)	Norm. Area: 20211025_Cowley3_Urine_12_36-417-HS7-U_HILICpos.raw (F1092)	Norm. Area: 20211025_Cowley3_Urine_12_36-417-HS7-U_HILICpos_rep.raw (F1093)	Norm. Area: 20211025_Cowley3_Urine_20_84-463-HS7-U_HILICpos.raw (F1108)	Norm. Area: 20211025_Cowley3_Urine_20_84-463-HS7-U_HILICpos_rep.raw (F1109)	Norm. Area: 20211025_Cowley3_Urine_4_69-434-LS-U_HILICpos.raw (F1076)
Creatinine	C4 H7 N3 O	45	0.00014	1.28	113.059	113.059	3.268	0.238	9.25023e+10	2	6	99.4	10		5	10	8	DDA for preferred ion	2.80613e+10	4.40637e+09	4.71596e+10	4.16243e+10	4.13741e+10	2.48873e+10	5.05238e+10	3.51919e+10	4.21146e+10	3.81121e+10	5.28014e+10	4.7284e+10	6.41743e+10	2.16717e+10	4.86713e+10	4.07658e+10	3.97794e+10	3.98953e+10	4.22811e+10	4.30274e+10	4.05504e+10	3.34081e+10	4.59269e+10	5.36907e+10	4.91034e+10	3.176e+10	5.24014e+10	4.3345e+10	5.1493e+10	3.09999e+10	7.97278e+10
Benzoxazolone	C7 H5 N O2	26.09	-0.00016	-1.2	135.032	135.032	2.125	0.146	2.24132e+10	1	0				5	10	7	DDA for preferred ion	5.86973e+09	5.31121e+08	1.10171e+10	9.54043e+09	3.81138e+08	2.89709e+08	9.09471e+09	8.73944e+09	1.17814e+10	9.55578e+09	9.43336e+09	8.15558e+09	1.18363e+10	3.53579e+09	1.27011e+10	7.55403e+09	2.96509e+08	2.60747e+08	7.52236e+09	6.70847e+09	9.31057e+09	7.03577e+09	1.13164e+10	8.02501e+09	1.78738e+10	1.0716e+10	1.6949e+10	1.2232e+10	2.35641e+08	1.48549e+08	1.99673e+10
6-Methylnicotinamide	C7 H8 N2 O	60.22	3e-05	0.23	136.064	136.064	5.501	0.225	2.23096e+10	6	20	98.7	9.9		5	47	48	DDA for preferred ion	1.02632e+09	7.75015e+07	2.86009e+09	3.28327e+09	1.3076e+10	1.39805e+10	4.96912e+08	4.59231e+08	7.68017e+08	6.848e+08	3.88702e+08	1.33265e+09	1.34629e+09	4.36937e+08	7.03829e+08	1.00423e+09	2.85513e+09	4.16158e+09	3.15083e+08	3.91564e+08	1.01163e+09	1.00778e+09	1.67543e+09	7.91652e+08	5.4606e+08	1.02516e+09	9.20411e+08	1.2663e+09	1.13963e+09	1.11865e+10	2.01086e+09
Nudifloramide	C7 H8 N2 O2	57.14	-0.00016	-1.03	152.059	152.058	2.125	0.178	2.209e+10	6	0				5	10	7	DDA for preferred ion	5.81306e+09	5.46403e+08	1.08871e+10	9.43971e+09	3.7707e+08	2.87478e+08	8.99588e+09	8.66929e+09	1.16679e+10	9.42899e+09	9.33581e+09	8.07277e+09	1.17012e+10	3.51185e+09	1.25567e+10	7.45534e+09	2.95001e+08	2.59726e+08	7.44077e+09	6.64663e+09	9.19914e+09	6.97062e+09	1.11874e+10	7.94965e+09	1.76985e+10	1.05904e+10	1.67567e+10	1.21332e+10	2.31961e+08	1.47213e+08	1.97379e+10
Trimethylamine N-oxide	C3 H9 N O	11.54	0.00029	3.84	75.0684	75.0687	4.507	0.175	1.73692e+10	5	0				5	22	14	DDA for preferred ion	9.9766e+08	7.99148e+07	2.69608e+09	1.9727e+09	4.10296e+08	1.92492e+08	2.48897e+09	2.07662e+09	3.57172e+09	9.76963e+08	1.81573e+09	1.37821e+09	2.82766e+09	8.45642e+08	3.14799e+09	1.88628e+09	1.74272e+09	1.42033e+09	1.99924e+09	1.42314e+09	2.0245e+09	1.15902e+09	2.72294e+09	1.40287e+09	2.96779e+09	1.97787e+09	4.50398e+09	3.35417e+09	2.03286e+09	1.18289e+09	1.49285e+10
N,N-Diethylethanolamine	C6 H15 N O	53.03	0.00014	1.19	117.115	117.115	3.581	0.202	1.42533e+10	1	5	99.8	70.2		5	16	16	DDA for preferred ion	6.67563e+09	4.40307e+08	4.88651e+09	5.55676e+09	1.22861e+10	8.91635e+09	6.34335e+09	5.15965e+09	9.99115e+09	5.26109e+09	8.31556e+09	7.12277e+09	1.04828e+10	3.58665e+09	5.16987e+09	3.89499e+09	6.24819e+09	5.65124e+09	5.94817e+09	5.57084e+09	1.02858e+10	6.72897e+09	6.27692e+09	4.90061e+09	6.30767e+09	1.02979e+10	3.29474e+09	2.9288e+09	1.25561e+10	1.05164e+10	1.30917e+10
Phenylacetylglycine	C10 H11 N O3	40	-9e-05	-0.44	193.074	193.074	2.483	0.126	7.72184e+09	15	1	99.1	10		5	10	9	DDA for preferred ion	4.63614e+08	2.43535e+07	6.80195e+08	5.99152e+08	1.92092e+09	1.17029e+09	1.20661e+09	1.04998e+09	1.56481e+09	1.01138e+09	7.13399e+08	5.5874e+08	1.81407e+09	6.16032e+08	3.10775e+08	3.13349e+08	1.61719e+09	1.31484e+09	1.38717e+09	9.42642e+08	8.57567e+08	6.01534e+08	1.72372e+09	1.08724e+09	1.42964e+09	9.40736e+08	6.99195e+08	7.28832e+08	1.35136e+09	1.00283e+09	6.09851e+09
Nitrosoheptamethyleneimine	C7 H14 N2 O	9.84	3e-05	0.19	142.111	142.111	4.184	0.178	6.14485e+09	0	3	80.5	30.8		5	14	6	DDA for preferred ion	4.79924e+08	1.36313e+07	1.31617e+09	1.14279e+09	2.89026e+09	1.86428e+09	1.3701e+09	1.1689e+09	2.06681e+09	1.67198e+08	7.33174e+08	5.52418e+08	9.9982e+08	2.37803e+08	1.83373e+09	1.36066e+09	3.1889e+09	2.79086e+09	1.32274e+09	8.55688e+08	6.49868e+08	4.28496e+08	1.46398e+09	8.48872e+08	8.77051e+08	9.37776e+08	1.52445e+09	1.14746e+09	4.74651e+09	2.87193e+09	2.89834e+09
4-Butyloxazole	C7 H11 N O	34.21	6e-05	0.51	125.084	125.084	5.646	0.262	5.2884e+09	12	0				5	34	34	DDA for preferred ion	1.09685e+09	3.82174e+07	1.60775e+09	1.47908e+09	1.35652e+08	1.2285e+08	6.2682e+08	6.33211e+08	8.50922e+08	4.27802e+08	1.09366e+09	9.30084e+08	7.40441e+08	1.85482e+08	6.91221e+08	7.50623e+08	1.05852e+08	1.25287e+07	2.77998e+08	9.25526e+08	1.14509e+09	7.65854e+08	1.26559e+09	8.78523e+08	1.10692e+09	6.24368e+08	6.74575e+08	7.05481e+08	5.76958e+07	3.13976e+07	5.22085e+09
2,2'-Iminodipropan-1-ol	C6 H15 N O2	43.4	1e-05	0.08	133.11	133.11	3.504	0.182	5.23268e+09	1	0				5	14	14	DDA for preferred ion	8.88582e+08	7.36392e+07	9.80469e+08	9.55613e+08	1.84143e+09	9.0053e+08	1.39978e+09	1.29703e+09	2.07332e+09	8.37959e+08	9.39686e+08	7.78298e+08	2.13515e+09	7.28617e+08	1.27713e+09	1.0224e+09	1.26945e+09	1.02547e+09	1.07193e+09	8.45155e+08	1.57534e+09	1.51921e+09	1.20748e+09	7.81968e+08	7.91182e+08	1.42578e+09	8.94785e+08	7.48862e+08	1.91884e+09	9.54796e+08	4.04659e+09
.	C5 H11 N O	36.84	3e-05	0.3	101.084	101.084	3.506	0.171	5.03672e+09	9	0				5	16	16	DDA for preferred ion	8.30859e+08	4.30854e+07	1.00334e+09	9.45356e+08	1.76528e+09	8.67267e+08	1.35187e+09	1.17439e+09	2.10515e+09	8.60867e+08	8.91954e+08	7.42521e+08	2.07793e+09	6.73498e+08	1.22448e+09	1.04916e+09	1.19468e+09	1.02554e+09	1.03661e+09	8.22392e+08	1.45682e+09	1.4469e+09	1.04885e+09	7.42045e+08	7.25171e+08	1.36707e+09	8.991e+08	7.62749e+08	1.98434e+09	9.18166e+08	3.84812e+09
N-(tert-Butoxycarbonyl)-L-leucine	C11 H21 N O4	46.3	-7e-05	-0.31	231.147	231.147	4.276	0.15	4.82106e+09	5	0				5	28	20	DDA for preferred ion	1.18488e+08	5.10119e+06	4.2473e+08	3.65131e+08	2.19424e+08	1.90195e+08	2.03949e+08	1.82269e+08	2.97114e+08	2.98308e+07	2.33445e+08	2.05854e+08	1.87955e+08	6.31635e+07	2.44122e+08	2.36833e+08	5.61888e+08	4.12113e+08	4.91279e+08	3.02964e+08	2.26698e+08	1.4111e+08	2.13012e+08	1.47062e+08	1.31966e+08	1.06313e+08	7.2106e+08	6.48991e+08	1.81184e+08	1.42993e+08	1.32982e+09
Dipropylene glycol dimethyl ether	C8 H18 O3	28.57	-7e-05	-0.41	162.126	162.126	1.494	1	3.82834e+09	1	2	86.3	82.1		5	3	3	DDA for preferred ion	1.18233e+09	3.02824e+08	1.70094e+09	1.45112e+09	6.508e+08	5.11155e+08	7.35513e+08	6.45526e+08	1.21284e+09	9.05975e+08	5.3501e+08	4.43029e+08	5.79998e+08	3.22279e+08	6.83181e+08	5.34295e+08	3.26601e+08	2.76e+08	4.11365e+08	2.97056e+08	6.46816e+08	5.37795e+08	1.59652e+09	1.27058e+09	1.79174e+09	1.37204e+09	3.82249e+09	3.02373e+09	8.60601e+08	5.41895e+08	1.80528e+09
7-Methylguanine	C6 H7 N5 O	40	-7e-05	-0.42	165.065	165.065	2.838	0.129	3.6997e+09	5	2	97.8	61.4		5	10	4	DDA for preferred ion	7.43307e+08	1.29132e+08	1.4336e+09	1.22393e+09	9.56084e+08	7.25742e+08	9.92127e+08	8.62111e+08	1.35556e+09	1.81591e+09	1.07915e+09	9.53803e+08	1.03497e+09	4.57853e+08	1.50032e+09	8.89133e+08	7.2967e+08	6.0949e+08	1.09597e+09	8.83455e+08	1.10394e+09	8.04294e+08	1.22677e+09	8.79688e+08	8.83948e+08	9.06603e+08	1.60074e+09	1.16825e+09	1.19242e+09	1.03405e+09	3.42313e+09
3-Amino-5-hydroxybenzoic acid	C7 H7 N O3	23.73	-0.00015	-1.01	153.043	153.042	2.119	0.139	3.56668e+09	15	0				5	10	8	DDA for preferred ion	9.03293e+08	6.63066e+07	1.61957e+09	1.41365e+09	1.54443e+08	9.94016e+07	1.34502e+09	1.38873e+09	1.82603e+09	1.51971e+09	1.40363e+09	1.22513e+09	1.70962e+09	5.83109e+08	1.56612e+09	1.25567e+09	1.47604e+08	1.23721e+08	1.1647e+09	9.99469e+08	1.326e+09	1.02441e+09	1.66276e+09	1.18872e+09	2.43923e+09	1.3854e+09	2.31184e+09	1.81278e+09	8.85784e+07	6.45363e+07	3.05687e+09
3-Methylcyclopentene	C6 H10	31.58	0.00037	4.45	82.0782	82.0786	2.963	1	3.28349e+09	1	0				5	9	3	DDA for preferred ion	1.07972e+09	9.06902e+07	2.19796e+09	2.11852e+09	1.54622e+09	1.36321e+09	1.08115e+09	1.04073e+09	1.74038e+09	9.14238e+08	1.52682e+09	1.31541e+09	1.54663e+09	6.71309e+08	1.0876e+09	9.85627e+08	1.05421e+09	8.82338e+08	2.02597e+09	1.56421e+09	2.09651e+09	1.6689e+09	1.31403e+09	9.1292e+08	1.69163e+09	1.15852e+09	8.80594e+08	7.55634e+08	2.42814e+09	1.81454e+09	1.93523e+09
Cyclohexylamine	C6 H13 N	50	0.00036	3.67	99.1048	99.1052	3.18	1	3.20482e+09	3	1	93.5	46.1		4	10	4	DDA for preferred ion	2.67541e+07	9.08126e+07	2.19159e+09	2.11461e+09	7.68703e+06	1.3659e+09	1.0849e+09	1.04758e+09	1.75227e+09	2.63294e+08	5.14584e+06	5.67791e+06	1.54876e+09	6.70924e+08	1.09305e+09	9.87998e+08	1.0589e+09	8.8554e+08	2.03879e+09	1.57123e+09	2.09548e+09	1.67225e+09	1.3154e+09	9.15522e+08	1.70004e+09	1.16135e+09	8.84463e+08	3.62598e+06	2.44323e+09	7.08554e+07	7.81192e+06
Paracetamol	C8 H9 N O2	37.5	-1e-05	-0.06	151.063	151.063	1.66	1	3.09208e+09	21	4	99	95		5	10	10	DDA for preferred ion	1.1728e+08	2.28523e+07	7.86793e+08	4.87155e+08	7.32204e+08	5.27863e+08	6.75402e+08	6.35232e+08	6.31203e+08	2.98561e+08	7.55419e+08	5.62325e+08	9.26559e+08	3.97257e+08	7.20132e+08	4.1108e+08	1.87082e+08	5.65681e+08	1.67264e+08	2.94441e+08	4.26188e+08	2.48717e+08	9.10519e+08	6.03058e+08	1.13542e+09	9.84601e+08	9.0623e+08	6.91864e+08	8.21088e+08	5.22447e+08	2.01295e+09
Prolylleucine	C11 H20 N2 O3	61.22	-6e-05	-0.26	228.147	228.147	8.583	0.169	3.02039e+09	2	2	75.4	8.8		5	35	23	DDA for preferred ion	1.59971e+08	7.0108e+06	1.67375e+08	2.01778e+08	3.0582e+08	2.22156e+08	2.4268e+08	2.32781e+08	4.10715e+08	2.43998e+08	7.82333e+08	5.52475e+08	1.33689e+09	2.86519e+08	7.15535e+08	4.63637e+08	1.77431e+09	1.37936e+09	1.43756e+09	9.54305e+08	2.69216e+08	1.67309e+08	1.85887e+08	1.18705e+08	3.22935e+08	2.42668e+08	3.45847e+08	2.16636e+08	4.81169e+08	2.57809e+08	2.11111e+09
D-PANTOTHENIC ACID	C9 H17 N O5	68.63	-0.00015	-0.68	219.111	219.111	2.586	0.116	2.95267e+09	4	0				5	22	11	DDA for preferred ion	3.60776e+08	1.48896e+07	9.06278e+08	8.25415e+08	5.94237e+08	3.68911e+08	8.66123e+08	6.92379e+08	8.48847e+08	3.93042e+08	6.06941e+08	4.88044e+08	1.01168e+09	2.59539e+08	9.89057e+08	6.6996e+08	7.12061e+08	5.7518e+08	9.43848e+08	6.91999e+08	4.09331e+08	2.09897e+08	8.78126e+08	5.17709e+08	4.70286e+08	2.5297e+08	8.42008e+08	6.45472e+08	6.59794e+08	4.29649e+08	2.50528e+09
N-(3-acetamidopropyl)pyrrolidin-2-one	C9 H16 N2 O2	31.82	-0.0001	-0.56	184.121	184.121	2.03	0.093	2.93903e+09	2	0				5	8	8	DDA for preferred ion	3.14738e+08	3.34068e+07	6.32438e+08	6.08647e+08	3.05768e+08	2.35818e+08	5.7596e+08	5.34679e+08	6.68081e+08	3.72086e+08	3.71176e+08	3.36506e+08	5.35864e+08	2.0278e+08	8.21714e+08	4.56556e+08	3.2398e+08	2.07695e+08	6.28038e+08	4.78605e+08	5.58027e+08	3.89556e+08	7.56196e+08	5.34828e+08	6.83315e+08	3.71142e+08	6.92743e+08	5.57146e+08	2.67715e+08	2.14714e+08	2.88796e+09
Caprolactam	C6 H11 N O	58.62	9e-05	0.83	113.084	113.084	6.843	1	2.71255e+09	4	0				5	44	18	DDA for preferred ion	4.10446e+07	1.73046e+07	2.28452e+08	1.2206e+08	1.66714e+08	5.84133e+08	4.20679e+08	3.55468e+08	3.60862e+08	8.52269e+07	2.67064e+08	9.88975e+07	2.84423e+08	1.82683e+07	3.47117e+08	4.85239e+07	7.09871e+08	6.61176e+08	6.0685e+08	1.38038e+08	5.63965e+07	2.92724e+08	2.23561e+08	4.93908e+08	1.36182e+08	6.47846e+07	3.2133e+08	6.55269e+07	2.21623e+08	1.36431e+08	1.93438e+09
2-Oxindole	C8 H7 N O	40	1e-05	0.09	133.053	133.053	1.91	0.112	2.68103e+09	10	4	98.4	64.1		3	19	16	DDA for preferred ion	2.63639e+08	2.70052e+07	8.88985e+08	5.4681e+08	7.54729e+08	5.3787e+08	5.73757e+08	5.30108e+08	8.63604e+08	6.71333e+08	8.35606e+08	6.22905e+08	9.14063e+08	3.8578e+08	6.66665e+08	3.7732e+08	5.37507e+08	5.01312e+08	2.9585e+08	2.41521e+08	4.62487e+08	2.66416e+08	9.24026e+08	6.05816e+08	1.11395e+09	5.69596e+08	8.29391e+08	6.23489e+08	4.19631e+08	4.31729e+08	2.23234e+09
Benzoxazolone	C7 H5 N O2	24.14	-0.00019	-1.38	135.032	135.032	2.686	0.146	2.41908e+09	1	0				5	46	40	DDA for preferred ion	5.42232e+07	1.21826e+07	5.18052e+08	6.15709e+08	1.87119e+06	1.92618e+07	1.02747e+07	8.44352e+08	2.74281e+08	1.04654e+08	2.00054e+08	2.68428e+08	7.90875e+08	1.24496e+07	1.35979e+09	9.6355e+08	3.40547e+07	2.56037e+07	666550	2.32637e+08	1.19739e+09	6.4221e+08	1.33824e+09	7.86678e+08	6.40484e+08	1.10079e+09	1.7915e+09	2.29448e+09	2.08949e+07	1.64583e+07	8.19457e+08
4-Guanidinobutyric acid	C5 H11 N3 O2	70.59	0	0.01	145.085	145.085	6.562	0.186	2.36447e+09	2	2	82.3	56.1		5	18	18	DDA for preferred ion	8.54557e+08	5.16425e+07	3.9992e+08	1.41668e+08	1.02677e+09	6.27514e+08	9.35316e+08	6.33024e+08	1.00516e+09	1.49278e+08	1.24125e+09	8.43946e+08	1.52051e+09	4.51118e+08	5.82799e+08	5.15255e+08	7.22598e+08	4.83404e+08	9.68118e+08	7.27868e+08	1.20004e+09	7.18012e+08	7.90333e+08	5.23081e+08	6.49498e+08	5.36601e+08	5.10922e+08	3.73875e+08	1.23683e+09	7.54991e+08	1.87915e+09
gaboxadol	C6 H8 N2 O2	15.79	-0.00013	-0.96	140.059	140.058	2.819	0.141	2.32624e+09	8	0				5	3	2	DDA for preferred ion	1.07848e+07	671544	5.02842e+06	4.95585e+06	2.71312e+06	1.71809e+06	2.63012e+07	2.21352e+07	1.58865e+07	7.17963e+06	1.08778e+07	9.53566e+06	2.07285e+07	6.14758e+06	9.29814e+06	6.48611e+06	2.4142e+06	2.91487e+06	1.53442e+07	1.06721e+07	1.48416e+07	7.94113e+06	1.50714e+08	9.63608e+07	3.86093e+07	2.53767e+07	8.46902e+06	7.10191e+06	2.99104e+06	3.07635e+06	4.74146e+07
D-Lactose monohydrate	C12 H22 O11	39.02	-0.00026	-0.76	342.116	342.116	8.51	1	2.10374e+09	72	4	72.6	25.9		5	30	27	DDA for preferred ion	4.46009e+08	2.15588e+07	5.29382e+08	3.37998e+08	2.76674e+08	1.9421e+08	2.70917e+08	2.46038e+08	3.9381e+08	2.40246e+08	4.92738e+08	3.53726e+08	1.90532e+08	6.1456e+07	1.67717e+08	1.68088e+08	2.53393e+08	1.89495e+08	1.79046e+08	1.19268e+08	4.11744e+08	2.23357e+08	1.82919e+08	1.63467e+08	1.36056e+08	1.23987e+08	1.07152e+08	8.22812e+07	4.79609e+08	2.53203e+08	8.19335e+08
clomazone	C12 H14 Cl N O2	10	-0.00025	-1.05	239.071	239.071	2.383	0.176	2.01734e+09	1	0				5	26	11	DDA for preferred ion	3.25637e+07	1.43722e+06	4.0837e+07	3.62708e+07	1.69438e+07	3.3322e+07	1.28579e+06	1.15182e+07	1.44243e+08	6.2033e+07	8.4289e+07	1.06856e+08	2.09216e+07	9.77976e+06	4.55785e+06	1.49146e+07	2.95239e+06	1.51904e+07	3.27944e+08	2.69701e+08	1.24367e+08	9.24806e+07	2.11979e+07	1.34726e+07	1.02892e+08	9.76167e+07	2.24997e+08	1.9067e+08	4.04662e+07	2.8498e+07	8.49478e+08
Cytosine	C4 H5 N3 O	50	0.00038	3.42	111.043	111.044	3.883	0.174	1.98626e+09	3	2	100	70.2		5	37	33	DDA for preferred ion	5.12769e+08	3.58518e+07	1.00695e+09	9.10086e+08	7.02543e+06	1.69297e+06	5.53735e+08	4.00218e+08	5.71242e+08	3.21321e+08	4.55254e+08	3.03078e+08	2.82663e+08	1.18979e+08	7.80797e+08	4.84014e+08	9.28944e+08	8.59611e+08	4.10842e+08	3.54064e+08	6.99648e+08	3.05519e+08	7.16132e+08	5.15584e+08	2.99975e+08	3.40616e+08	6.15438e+08	4.956e+08	1.58968e+07	8.98217e+06	1.7941e+09
(1S,2R)-3-(4-Chlorophenyl)-3,5-cyclohexadiene-1,2-diol	C12 H11 Cl O2	33.33	-0.00024	-1.09	222.045	222.045	2.386	0.125	1.98568e+09	1	0				5	22	11	DDA for preferred ion	1.02511e+07	568706	1.50714e+07	1.34351e+07	1.605e+07	1.55948e+07	965062	782354	1.3695e+08	5.98292e+07	6.06457e+07	8.37979e+07	1.53174e+06	685456	3.76806e+06	3.90463e+06	2.38471e+06	2.22801e+06	3.38581e+08	2.71786e+08	1.01987e+08	8.70732e+07	1.31821e+06	950438	9.13176e+07	8.47458e+07	2.12288e+08	1.7895e+08	3.16225e+07	2.26608e+07	7.57371e+08
3-Methylcrotonylglycine	C7 H11 N O3	66.67	-0.00011	-0.67	157.074	157.074	2.408	0.099	1.97682e+09	6	0				5	15	12	DDA for preferred ion	3.01572e+08	3.35206e+07	3.41121e+08	3.05473e+08	4.10091e+07	2.55532e+07	4.18518e+08	3.76617e+08	4.97954e+08	2.21787e+08	2.85034e+08	2.45338e+08	4.00459e+08	1.64389e+08	4.21038e+08	3.91336e+08	3.72803e+07	3.39083e+07	4.78469e+08	4.0838e+08	3.18389e+08	2.49039e+08	5.50113e+08	3.27583e+08	4.18548e+08	3.18347e+08	4.0297e+08	3.66045e+08	4.06592e+07	2.33732e+07	1.80554e+09
N-Methylhistamine	C6 H11 N3	41.18	0.00018	1.41	125.095	125.095	9.337	0.154	1.97644e+09	5	2	86.1	34.2		4	18	15	DDA for preferred ion	1.73471e+07	5.00957e+06	8.3551e+08	7.94542e+06	5.47313e+08	3.3655e+08	3.65107e+08	2.79078e+08	3.61902e+08	4.08204e+07	4.18933e+08	2.80648e+08	2.81885e+08	8.04571e+07	1.35143e+08	2.04461e+06	3.52811e+07	1.36598e+08	2.36365e+08	2.43147e+08	5.7951e+08	2.91259e+08	3.71872e+08	2.21685e+08	4.3402e+08	2.73804e+08	4.69895e+08	2.73742e+08	1.05327e+09	3.91716e+08	4.98705e+08
3-Aminosalicylic acid	C7 H7 N O3	21.05	-8e-05	-0.55	153.043	153.043	2.503	0.139	1.94208e+09	15	0				5	39	41	DDA for preferred ion	6.23924e+07	1.54507e+07	1.54144e+08	1.51669e+08	4.91667e+07	3.9863e+07	4.37917e+08	1.76194e+08	5.20506e+08	3.37815e+08	7.25052e+07	7.40553e+07	2.09785e+08	1.65051e+08	5.29132e+08	3.43598e+08	4.76784e+07	4.28897e+07	2.41127e+08	1.50732e+08	1.94533e+08	8.02851e+07	2.33847e+08	1.3694e+08	1.94184e+08	3.30223e+08	6.01336e+08	4.29188e+08	4.70422e+07	2.79465e+07	2.6347e+08
Leu-Val	C11 H22 N2 O3	73.53	-9e-05	-0.37	230.163	230.163	9.364	0.153	1.9205e+09	5	0				5	32	32	DDA for preferred ion	1.94906e+08	9.14073e+06	1.80389e+08	1.3904e+08	1.89847e+08	1.26837e+08	1.81609e+08	1.35735e+08	2.26898e+08	1.09208e+08	7.69704e+08	5.59642e+08	5.04843e+08	2.0945e+08	3.88567e+08	3.28156e+08	1.20098e+09	8.6514e+08	6.58255e+08	1.07656e+09	1.27801e+08	9.86302e+07	9.81454e+07	8.6989e+07	1.69125e+08	1.34351e+08	1.02003e+08	7.47378e+07	1.66017e+08	1.16166e+08	1.76274e+09
6-Methyl[1,2,4]triazolo[4,3-b]pyridazin-8-ol	C6 H6 N4 O	10	5e-05	0.32	150.054	150.054	2.2	0.11	1.77372e+09	60	1	76.3	48.1		5	16	15	DDA for preferred ion	4.94189e+08	4.88619e+07	6.96428e+08	6.61084e+08	1.18726e+09	8.44769e+08	5.28537e+08	4.76722e+08	5.39355e+08	3.72102e+08	4.76921e+08	3.94054e+08	5.69299e+08	2.44418e+08	8.06493e+08	7.21714e+08	1.61292e+09	1.32362e+09	8.02787e+08	6.22649e+08	5.94145e+08	4.39182e+08	5.28412e+08	4.94911e+08	6.04135e+08	4.15253e+08	6.15339e+08	5.94641e+08	8.33709e+08	6.87003e+08	1.41344e+09
L-(-)-methionine	C5 H11 N O2 S	42.22	1e-05	0.08	149.051	149.051	2.5	1	1.60305e+09	7	0				5	15	14	DDA for preferred ion	4.39389e+08	7.88363e+07	7.2782e+08	6.88413e+08	2.34477e+08	1.77632e+08	6.2106e+08	4.41773e+08	6.86097e+08	8.14678e+08	7.00836e+08	6.04061e+08	6.0707e+08	2.45518e+08	7.19839e+08	4.25294e+08	3.2169e+08	4.20756e+08	6.22302e+08	3.79423e+08	6.99681e+08	4.92463e+08	8.71513e+08	5.51649e+08	9.22663e+08	5.25453e+08	9.42765e+08	7.86075e+08	5.2886e+08	4.74094e+08	1.35373e+09
.	C5 H11 N O	38.89	0.00013	1.31	101.084	101.084	3.914	0.171	1.53845e+09	9	0				4	45	11	DDA for preferred ion	2.49707e+08	1.09962e+08	2.21396e+07	6.13263e+07	2.32594e+08	3.1802e+08	2.03297e+08	1.15264e+08	1.27725e+08	3.59799e+08	4.24185e+07	4.899e+07	8.80145e+07	2.35823e+08	1.94406e+08	2.37141e+08	3.99317e+08	1.32668e+08	7.37692e+07	6.13246e+07	3.89038e+08	6.7088e+07	3.99732e+08	8.22241e+07	1.76415e+08	7.4064e+07	1.24648e+08	2.04944e+08	8.92051e+08	5.211e+08	3.43918e+07
1-Methylimidazoleacetic acid	C6 H8 N2 O2	63.64	2e-05	0.13	140.059	140.059	6.651	1	1.52072e+09	8	0				5	24	9	DDA for preferred ion	1.74448e+08	8.63322e+06	1.82996e+08	1.54825e+08	1.84854e+08	1.87556e+08	5.66871e+08	4.91135e+08	1.49301e+08	3.12687e+07	1.39756e+08	1.30646e+08	2.33976e+08	7.81968e+07	3.35093e+08	3.38311e+08	2.24723e+08	1.79851e+08	3.46725e+08	2.77153e+08	2.92545e+08	1.66649e+08	5.38942e+08	4.20517e+08	2.03778e+08	1.45321e+08	3.15429e+08	2.46153e+08	3.91922e+08	3.74503e+08	2.54529e+08
Methylimidazoleacetic acid	C6 H8 N2 O2	48.39	-1e-05	-0.1	140.059	140.059	8.633	0.179	1.51862e+09	8	2	94.2	9.7		5	36	24	DDA for preferred ion	1.23101e+08	4.7502e+06	1.00726e+08	6.99761e+07	1.48817e+08	1.46535e+08	1.07243e+08	1.25138e+08	1.39405e+08	8.11015e+07	2.41705e+08	1.91691e+08	2.66569e+08	1.41697e+08	3.07942e+08	2.39923e+08	1.00608e+09	5.84082e+08	8.32559e+08	6.66985e+08	3.4356e+08	1.80447e+08	1.23844e+08	7.313e+07	1.48801e+08	4.69786e+07	1.21869e+08	1.02744e+08	2.73799e+08	1.53197e+08	8.88595e+08
2-Oxindole	C8 H7 N O	20	3e-05	0.19	133.053	133.053	1.733	0.112	1.50672e+09	10	4	97.8	61.8		5	10	10	DDA for preferred ion	1.26719e+08	2.59422e+07	1.36189e+08	4.32119e+08	1.88601e+08	2.42449e+08	3.64746e+08	3.76517e+08	6.11059e+08	1.11257e+09	2.02127e+08	3.14289e+08	2.39751e+08	4.14752e+08	1.48631e+08	2.36817e+08	1.91468e+08	2.10141e+08	1.68661e+08	9.77431e+07	1.53287e+08	1.07023e+08	2.43316e+08	1.99186e+08	3.40582e+08	4.17174e+08	2.74763e+08	3.2431e+08	3.03022e+08	5.05604e+08	1.53571e+09
NP-020454	C6 H13 N O	54.76	0.00014	1.21	115.1	115.1	3.083	0.127	1.50466e+09	4	2	66.9	8.3		5	3	2	DDA for preferred ion	2.57983e+08	2.01594e+07	4.52397e+08	4.22419e+08	2.99709e+08	2.44673e+08	3.86365e+08	3.36052e+08	4.60205e+08	1.90246e+08	3.58729e+08	3.06289e+08	3.24656e+08	1.70023e+08	4.20679e+08	4.72134e+08	2.66422e+08	2.21903e+08	3.68178e+08	2.70315e+08	3.47611e+08	2.07312e+08	5.00548e+08	3.1935e+08	5.40573e+08	3.44231e+08	6.9766e+08	5.66309e+08	4.51796e+08	2.73006e+08	1.0228e+09
TKK	C16 H33 N5 O5	13.39	0.00378	10.06	375.248	375.252	1.359	1	1.3881e+09	0	2	76	28		5	6	6	DDA for preferred ion	7.89487e+08	8.77574e+07	6.61243e+08	5.28239e+08	6.98525e+08	5.44362e+08	6.15472e+08	4.98637e+08	3.63805e+08	2.87566e+08	8.54928e+08	7.45772e+08	7.63322e+08	3.38676e+08	9.02521e+08	7.2523e+08	1.36923e+09	1.19192e+09	8.92097e+08	6.77512e+08	3.96056e+08	2.44315e+08	3.61938e+08	2.48206e+08	4.30202e+08	2.63708e+08	5.23538e+08	3.23537e+08	1.37178e+09	1.07674e+09	4.89065e+08
N-Acetylhistamine	C7 H11 N3 O	40.66	-2e-05	-0.16	153.09	153.09	5.232	0.218	1.32084e+09	2	4	84.7	59.2		5	41	38	DDA for preferred ion	4.84433e+08	2.23154e+07	6.66204e+08	6.53631e+08	4.81405e+08	5.48259e+08	2.41548e+08	5.22252e+08	2.88586e+08	1.81255e+08	4.35248e+08	4.72128e+08	6.31906e+08	1.86922e+08	3.77493e+08	2.41686e+08	1.77419e+08	2.73696e+08	1.27259e+08	4.3291e+08	4.41597e+08	3.02448e+08	5.6331e+08	4.20097e+08	5.27178e+08	2.51682e+08	4.40728e+08	6.99902e+08	5.6935e+08	9.70155e+08	6.34386e+08
8-Azabicyclo[3.2.1]octane-1,2,7-triol	C7 H13 N O3	57.89	-9e-05	-0.57	159.09	159.089	2.044	0.1	1.30605e+09	18	0				5	9	3	DDA for preferred ion	2.64589e+07	2.74439e+06	3.58108e+07	3.6754e+07	5.34914e+07	4.16686e+07	3.69082e+07	3.45499e+07	4.46733e+07	5.08131e+07	2.55144e+07	2.26955e+07	2.56719e+07	1.6262e+07	3.22217e+07	2.87233e+07	4.29163e+07	3.48394e+07	4.18309e+07	3.02724e+07	6.69151e+07	5.1155e+07	5.28955e+07	4.18124e+07	7.91839e+07	4.89145e+07	7.20629e+07	6.60946e+07	9.04931e+07	7.85761e+07	8.57496e+08
3-Methylsulfolene	C5 H8 O2 S	16.28	3e-05	0.22	132.024	132.025	6.326	0.173	1.27566e+09	2	0				5	22	16	DDA for preferred ion	5.30785e+08	2.08804e+07	5.47385e+08	3.36137e+08	7.829e+08	4.21012e+08	5.66701e+08	3.67904e+08	7.23014e+08	2.61458e+08	5.47845e+08	4.6883e+08	4.61267e+08	1.46231e+08	4.05377e+08	3.21153e+08	8.8658e+08	7.76833e+08	9.07863e+08	6.41841e+08	6.7099e+08	4.10057e+08	6.16057e+08	3.33193e+08	1.15941e+09	6.30913e+08	2.37212e+08	1.88103e+08	1.24138e+09	9.30163e+08	5.43703e+08
nalidixic acid	C12 H12 N2 O3	16.92	-0.00014	-0.6	232.085	232.085	2.72	1	1.20812e+09	3	0				5	16	11	DDA for preferred ion	9.18403e+07	6.26917e+06	1.6234e+08	1.50038e+08	4.44562e+08	3.05569e+08	2.34783e+08	2.20518e+08	2.80267e+08	1.59376e+08	1.95592e+08	1.8004e+08	3.46134e+08	1.13345e+08	1.33229e+08	1.16181e+08	4.37615e+08	3.6451e+08	4.39149e+08	3.24417e+08	1.45809e+08	9.9748e+07	2.24926e+08	1.49841e+08	2.59903e+08	1.19455e+08	2.13781e+08	1.5606e+08	2.03573e+08	1.30331e+08	8.21312e+08
g-Guanidinobutyrate	C5 H11 N3 O2	45.57	-2e-05	-0.15	145.085	145.085	3.043	0.129	1.18644e+09	2	0				5	15	13	DDA for preferred ion	2.91412e+08	2.08524e+07	3.96248e+08	3.472e+08	1.94757e+08	2.31688e+08	2.4499e+08	2.08455e+08	2.85648e+08	2.33595e+08	3.7427e+08	3.83728e+08	1.85098e+08	1.06145e+08	3.65568e+08	3.47155e+08	2.69831e+08	2.29582e+08	1.21551e+08	1.02186e+08	1.42604e+08	9.64182e+07	1.98495e+08	1.3327e+08	1.97429e+08	2.37422e+08	4.8966e+08	4.20755e+08	1.35667e+08	8.05651e+07	8.15532e+08
Acetyl-L-methionine	C7 H13 N O3 S	27.84	-0.00282	-14.75	191.062	191.059	1.944	1	1.14792e+09	3	0				5	17	12	DDA for preferred ion	8.8264e+07	304245	1.61372e+08	1.50536e+08	4.25281e+08	2.93113e+08	2.35802e+08	2.21358e+08	2.64671e+08	1.43347e+08	1.95826e+08	1.7744e+08	3.45409e+08	1.10793e+08	1.44375e+08	1.21901e+08	4.28787e+08	3.60115e+08	4.26328e+08	3.1382e+08	1.44271e+08	9.428e+07	2.22747e+08	1.44002e+08	2.60169e+08	1.16484e+08	2.27062e+08	1.57538e+08	1.9806e+08	1.28193e+08	8.01065e+08
2H-Pyran	C5 H6 O	40	0.00033	4.06	82.0419	82.0422	2.016	1	1.13567e+09	4	0				5	4	4	DDA for preferred ion	1.4137e+07	2.10256e+06	2.96309e+07	2.59877e+07	3.4018e+07	2.7501e+07	2.81252e+07	2.43398e+07	4.04385e+07	7.97052e+06	2.43953e+07	2.74514e+07	3.58081e+07	1.3295e+07	4.27196e+07	1.8478e+07	3.14367e+07	2.62291e+07	3.35057e+07	2.32833e+07	3.61044e+07	2.51273e+07	4.17343e+07	3.47115e+07	5.84711e+07	3.09549e+07	3.68161e+07	3.16218e+07	4.05168e+07	3.46883e+07	3.02289e+08
Cyanohydroxy butene	C5 H7 N O	43.75	0.00037	3.85	97.0528	97.0531	2.821	0.115	1.13526e+09	4	0				5	28	28	DDA for preferred ion	6.31593e+06	3.36021e+06	2.21691e+06	3.61762e+06	1.73731e+06	1.97333e+06	1.37838e+07	1.11278e+07	9.12417e+06	6.03364e+06	5.31906e+06	6.29453e+06	9.14818e+06	5.31632e+06	4.32828e+06	4.65927e+06	1.5333e+06	1.47555e+06	8.46934e+06	6.57076e+06	7.44054e+06	5.86814e+06	7.52836e+07	4.95443e+07	2.14234e+07	1.54202e+07	5.68407e+06	5.10439e+06	2.3615e+06	3.3156e+06	2.24494e+07
L-(-)-Methionine	C5 H11 N O2 S	72	-5e-05	-0.32	149.051	149.051	6.344	1	1.08393e+09	7	4	99.3	95		5	22	16	DDA for preferred ion	4.50582e+08	1.75029e+07	3.42781e+07	2.87686e+08	2.53362e+06	3.79072e+08	4.90448e+08	3.12577e+08	6.22525e+08	9.96209e+06	4.81502e+08	4.26279e+08	5.13298e+07	1.25951e+08	3.50651e+08	2.73738e+08	7.4727e+08	6.55538e+08	7.80468e+08	5.44432e+08	5.92178e+08	3.63887e+08	5.32801e+08	3.13575e+07	1.00547e+09	5.38258e+08	2.03999e+08	1.62286e+08	1.0578e+09	7.96091e+08	1.02499e+08
Diethanolamine	C4 H11 N O2	23.08	0.00034	3.27	105.079	105.079	5.289	0.295	1.05876e+09	2	0				5	28	28	DDA for preferred ion	2.79944e+08	1.05698e+07	2.61561e+08	4.58138e+08	2.36324e+08	2.03037e+08	3.23017e+08	3.92014e+08	4.22202e+08	3.66711e+08	3.51597e+08	3.94249e+08	4.64355e+08	1.58874e+08	4.9969e+08	3.4225e+08	4.45412e+08	5.13666e+08	2.24065e+08	3.75284e+08	3.50306e+08	2.61363e+08	4.31161e+08	3.15198e+08	5.55206e+08	2.82517e+08	3.21457e+08	4.00649e+08	4.74604e+08	4.56929e+08	9.437e+08
δ-Valerolactam	C5 H9 N O	62.5	0.00033	3.28	99.0684	99.0687	1.907	0.12	1.01967e+09	6	4	97.5	9.9		5	32	23	DDA for preferred ion	3.53656e+07	4.08617e+06	1.04812e+08	9.7794e+07	2.77165e+07	2.2821e+07	5.27506e+07	4.60323e+07	8.13964e+07	5.95365e+07	5.10908e+07	6.08143e+07	4.74504e+07	2.24322e+07	1.89215e+08	1.2805e+08	6.09529e+07	3.62691e+07	6.49153e+07	5.53537e+07	4.28862e+07	2.78126e+07	6.02154e+07	5.39992e+07	1.03332e+08	4.48679e+07	1.08065e+08	9.4749e+07	4.80876e+07	3.67279e+07	1.19414e+08
8-Azabicyclo[3.2.1]octane-1,2,4,7-tetrol	C7 H13 N O4	50	-9e-05	-0.5	175.084	175.084	2.886	1	1.01714e+09	7	0				5	15	12	DDA for preferred ion	2.4961e+08	2.8274e+07	2.86505e+08	3.4475e+08	3.79437e+07	2.36932e+07	3.47842e+08	3.18558e+08	4.12195e+08	2.78805e+08	2.40634e+08	2.02986e+08	3.39083e+08	1.36953e+08	3.5242e+08	3.24115e+08	1.83862e+07	1.61024e+07	3.90891e+08	3.45883e+08	2.75506e+08	2.07219e+08	4.54395e+08	2.70481e+08	3.72926e+08	2.59226e+08	3.32316e+08	3.03719e+08	3.9079e+07	1.49596e+07	3.78961e+07
2908	C5 H11 N	28.57	0.0002	2.36	85.0892	85.0893	5.507	1	9.98175e+08	1	0				4	45	33	DDA for preferred ion	3.71265e+07	7.48464e+06	9.16151e+06	8.3565e+06	1.5363e+08	9.18764e+07	7.97789e+07	3.53178e+07	5.41301e+07	7.60917e+06	4.27614e+07	3.41534e+07	2.71007e+08	2.46775e+07	1.06277e+08	1.83437e+08	1.06417e+08	6.8349e+07	1.41735e+08	8.35867e+07	5.31263e+07	1.07235e+07	2.46245e+07	1.05409e+08	9.86669e+07	1.55067e+08	7.6969e+07	1.52977e+08	3.30349e+08	7.67885e+07	6.23456e+07
Hippuric acid	C9 H9 N O3	28.13	-0.00013	-0.74	179.058	179.058	2.56	0.109	9.95435e+08	9	2	99.9	10		5	23	11	DDA for preferred ion	1.61725e+08	1.10296e+07	3.41181e+08	3.34615e+08	2.18471e+08	1.48537e+08	2.87623e+08	2.85878e+08	5.0233e+08	2.66247e+08	2.19772e+08	2.48148e+08	2.30375e+08	1.7912e+08	4.58756e+08	1.06793e+08	1.41079e+08	1.33676e+08	2.93642e+08	1.94471e+08	2.73783e+08	1.80354e+08	4.42656e+08	2.98822e+08	4.63423e+08	2.78505e+08	4.94153e+08	4.3891e+08	2.33804e+08	1.8372e+08	7.28905e+08
Proline	C5 H9 N O2	54.17	0.00011	0.93	115.063	115.063	2.796	0.14	9.92201e+08	8	1	83.8	9.2		5	44	31	DDA for preferred ion	1.20322e+07	2.88623e+06	4.14596e+06	5.93791e+06	3.62947e+06	4.31761e+06	1.8307e+07	9.11858e+06	7.14049e+06	5.09554e+06	9.19361e+06	1.57062e+07	9.55079e+06	6.44928e+06	4.82862e+06	1.23231e+07	8.04334e+06	3.1733e+06	1.45936e+07	4.42926e+06	1.08691e+07	8.61279e+06	7.85969e+07	5.12406e+07	2.92876e+07	1.51372e+07	1.05204e+07	6.80614e+06	2.90669e+06	4.05037e+06	3.01811e+07
1721512	C5 H9 N O2	60	0.00019	1.65	115.063	115.064	2.171	0.14	9.76348e+08	8	0				5	16	14	DDA for preferred ion	1.31415e+07	577527	1.59973e+07	1.63041e+07	1.52502e+07	9.15019e+06	2.24855e+07	1.71541e+07	1.7299e+07	1.80377e+07	1.26908e+07	1.35304e+07	1.74166e+07	7.38609e+06	2.11337e+07	1.67742e+07	2.01252e+07	1.65259e+07	1.57212e+07	1.27424e+07	2.1745e+07	1.78324e+07	1.95216e+07	1.38339e+07	2.36365e+07	1.38608e+07	1.88831e+07	1.47186e+07	1.77762e+07	1.33628e+07	6.22464e+07
L-Norleucine	C6 H13 N O2	36.36	0.00012	0.94	131.095	131.095	5.594	0.169	9.6948e+08	18	4	98.6	9.9		5	46	39	DDA for preferred ion	2.30875e+08	1.05652e+07	1.49876e+08	1.53618e+08	1.81269e+08	1.46764e+08	1.71508e+08	1.21732e+08	1.27914e+08	8.24525e+07	3.5984e+08	2.41627e+08	2.25706e+08	7.82222e+07	1.76944e+08	1.68453e+08	2.98486e+08	1.80857e+08	2.32799e+08	1.99264e+08	3.11318e+08	1.26385e+08	1.95948e+08	8.92422e+07	1.53612e+08	9.74231e+07	6.77228e+07	5.41949e+07	1.76657e+08	3.68854e+08	5.02168e+08
Prolylleucine	C11 H20 N2 O3	58.62	-6e-05	-0.27	228.147	228.147	6.728	0.139	9.29968e+08	2	1	76.1	8.8		5	40	21	DDA for preferred ion	7.76366e+07	4.11863e+06	7.4997e+07	6.81476e+07	1.51154e+08	9.66754e+07	1.55249e+08	1.51294e+08	1.98533e+08	4.80985e+07	1.95964e+08	1.29782e+08	4.25993e+08	9.72053e+07	2.36185e+08	2.29511e+08	6.03013e+08	3.99771e+08	4.58392e+08	3.79552e+08	9.82508e+07	6.28626e+07	1.09625e+08	5.44701e+07	1.29626e+08	1.10593e+08	1.70145e+08	1.44308e+08	3.44025e+08	1.95691e+08	6.18484e+08
L-Norvaline	C5 H11 N O2	51.72	0.00027	2.3	117.079	117.079	2.039	1	8.5324e+08	14	0				5	3	3	DDA for preferred ion	3.70624e+07	5.06307e+06	5.56584e+07	4.61786e+07	1.17603e+08	9.0973e+07	7.37515e+07	6.06333e+07	8.01202e+07	4.6395e+07	6.44507e+07	6.11143e+07	7.39355e+07	3.94733e+07	6.97091e+07	4.67677e+07	9.67493e+07	8.27788e+07	4.58015e+07	3.95891e+07	5.10363e+07	3.7011e+07	9.32378e+07	7.30312e+07	1.26407e+08	8.05155e+07	7.07053e+07	6.32117e+07	9.696e+07	8.16832e+07	3.76566e+08
Hippuric acid	C9 H9 N O3	38.89	-6e-05	-0.35	179.058	179.058	2.665	0.109	8.51145e+08	9	1	99.7	10		5	29	18	DDA for preferred ion	1.36631e+08	1.66208e+07	3.04312e+08	3.02789e+08	2.06895e+08	1.37518e+08	5.09637e+06	3.19409e+08	5.02199e+08	2.63335e+08	1.9314e+08	2.1796e+08	2.04032e+08	1.57427e+08	4.40417e+08	8.93657e+07	1.36509e+08	1.29799e+08	2.91912e+08	1.87168e+08	2.48585e+08	1.58332e+08	4.13361e+08	2.68589e+08	4.40802e+08	2.55017e+08	4.78173e+08	4.13871e+08	2.31639e+08	1.84325e+08	6.87791e+08
1774244	C7 H15 N3 O2	58	-1e-05	-0.08	173.116	173.116	4.389	0.14	8.21072e+08	3	0				5	17	11	DDA for preferred ion	1.44854e+08	8.27356e+06	1.44225e+08	1.19346e+08	2.33139e+08	1.92567e+08	1.61022e+08	1.38393e+08	1.72677e+08	3.45747e+07	7.66452e+07	7.07904e+07	1.74574e+08	7.83295e+07	1.65014e+08	1.48111e+08	4.95911e+08	4.19276e+08	3.00522e+08	2.52948e+08	1.66259e+08	1.31748e+08	1.32258e+08	8.49851e+07	8.12487e+07	8.65848e+07	2.3709e+08	2.25064e+08	2.10726e+08	9.7106e+07	4.48116e+08
apronalide	C9 H16 N2 O2	53.08	-7e-05	-0.36	184.121	184.121	1.926	0.093	7.6223e+08	2	0				2	12	0	DDA for preferred ion	1.35554e+07	3.67577e+07	6.89608e+06	5.32561e+07	2.2706e+06	2.04691e+06	1.68597e+07	7.8474e+06	8.35121e+06	1.51288e+08	4.13295e+06	2.04731e+06	3.21823e+06	1.07489e+06	7.20115e+08	1.35278e+07	3.08334e+08	2.30973e+07	6.49975e+06	1.45542e+07	569301	6.88798e+06	7.71316e+08	3.9775e+06	3.17521e+06	1.79195e+06	6.59301e+08	3.65166e+06	6.61345e+06	1.82751e+06	8.47424e+07
5-(N,N-Dimethylcarbamimidamido)-2-oxopentanoic acid	C8 H15 N3 O3	57.06	0	-0.02	201.111	201.111	6.496	1	7.474e+08	1	0				5	35	29	DDA for preferred ion	5.64439e+07	4.87886e+06	1.20844e+08	6.6918e+07	1.38883e+08	1.03291e+08	4.55051e+07	4.54557e+07	8.6132e+07	6.49075e+07	8.87628e+07	7.69691e+07	7.7706e+07	2.89816e+07	1.09113e+08	7.77522e+07	2.62011e+08	1.97324e+08	1.90557e+08	1.42215e+08	1.07835e+08	6.2538e+07	4.49792e+07	4.69962e+07	8.73512e+07	5.05132e+07	9.54683e+07	3.56382e+07	2.08697e+08	1.41994e+08	2.3683e+08
3-Buten-1-amine	C4 H9 N	66.67	0.0006	8.43	71.0735	71.0741	4.024	1	7.19452e+08	2	0				5	14	10	DDA for preferred ion	1.27436e+08	5.60858e+06	4.28393e+08	4.04539e+08	1.59712e+08	1.03397e+08	1.4054e+08	1.2859e+08	3.59453e+08	5.00535e+07	2.13867e+08	1.91236e+08	1.57573e+08	4.49255e+07	4.49983e+08	3.64142e+08	1.26436e+08	1.02549e+08	2.37294e+08	1.62989e+08	1.60514e+08	1.25625e+08	2.54313e+08	1.51788e+08	3.70743e+08	2.20254e+08	4.66967e+08	3.74202e+08	1.59727e+08	1.06534e+08	3.45596e+08
Nicotinuric acid	C8 H8 N2 O3	21.52	-7e-05	-0.41	180.053	180.053	2.667	1	7.19075e+08	3	0				5	48	31	DDA for preferred ion	2.08235e+08	1.3289e+07	2.41137e+08	2.14369e+08	2.22705e+08	1.56048e+08	1.41509e+08	1.36264e+08	1.42871e+08	8.83019e+07	2.87953e+08	2.50199e+08	2.67133e+08	9.1367e+07	2.11227e+08	1.26448e+08	1.70228e+08	1.55017e+08	1.45924e+08	9.97729e+07	2.32114e+08	1.3927e+08	2.30464e+08	1.4228e+08	1.63746e+08	9.93441e+07	1.63689e+08	1.07843e+08	9.09134e+07	5.59754e+07	7.71817e+08
2908	C5 H11 N	31.82	0.00054	6.37	85.0892	85.0897	3.575	0.168	7.07336e+08	1	0				5	13	6	DDA for preferred ion	8.76231e+07	6.44155e+06	5.22877e+07	4.49551e+07	5.36924e+07	4.29638e+07	4.66216e+07	3.7558e+07	6.19363e+07	2.05224e+07	2.82445e+07	4.06455e+07	4.87115e+07	2.01712e+07	3.39027e+07	5.10602e+07	2.91675e+07	2.99616e+07	6.22865e+07	7.70943e+07	5.20506e+07	5.48214e+07	7.80469e+07	4.04948e+07	4.20226e+07	5.58034e+07	1.29822e+08	1.25902e+08	9.04695e+07	5.19995e+07	5.70448e+07
Urocanic acid	C6 H6 N2 O2	26.17	-3e-05	-0.24	138.043	138.043	2.78	0.116	6.8257e+08	8	15	96.8	57.7		5	12	10	DDA for preferred ion	2.97137e+08	4.99804e+07	2.80375e+08	2.75589e+08	3.22551e+08	2.73424e+08	4.12937e+08	3.755e+08	5.47247e+08	1.24881e+07	5.58007e+08	4.91497e+08	5.42885e+08	2.12259e+08	3.2986e+08	1.96642e+08	1.95926e+08	1.90424e+08	3.14245e+08	2.50424e+08	4.24506e+08	2.64632e+08	4.73764e+08	3.4641e+08	5.17203e+08	2.77543e+08	2.88714e+08	2.12722e+08	3.43712e+08	3.53005e+08	6.41846e+08
5-Methoxyindole	C9 H9 N O	36.36	-4e-05	-0.25	147.068	147.068	1.613	1	6.47567e+08	6	1	86.4	61.5		5	10	5	DDA for preferred ion	2.31844e+07	4.48805e+06	2.38874e+07	2.13382e+07	1.72346e+07	1.381e+07	5.77622e+07	5.01389e+07	2.4295e+07	1.79665e+07	1.80127e+07	1.68325e+07	3.14679e+07	1.32097e+07	1.70913e+07	1.43121e+07	1.16086e+07	9.28503e+06	2.7373e+07	2.34046e+07	2.35501e+07	1.86919e+07	3.36507e+07	2.79653e+07	2.33053e+07	2.0482e+07	2.18153e+07	1.20025e+07	2.37689e+07	2.02018e+07	4.71714e+07
Adenosine	C10 H13 N5 O4	51.72	-0.0003	-1.13	267.097	267.096	2.721	1	6.40902e+08	12	1	98.3	9.9		5	13	13	DDA for preferred ion	6.6937e+06	339628	7.7551e+06	7.69838e+06	3.87785e+06	2.10879e+06	1.08343e+07	1.01435e+07	8.65934e+06	5.87562e+06	1.40546e+07	1.28066e+07	2.50405e+07	7.76276e+06	7.20504e+06	5.86232e+06	4.89021e+06	5.08377e+06	8.22904e+06	6.29467e+06	4.16959e+06	2.92504e+06	2.37653e+07	1.82905e+07	5.04582e+06	3.45365e+06	1.10046e+07	8.99717e+06	4.34126e+06	2.88602e+06	6.34628e+08
N-(3-acetamidopropyl)pyrrolidin-2-one	C9 H16 N2 O2	39.19	-7e-05	-0.36	184.121	184.121	2.205	0.093	6.35468e+08	2	0				2	45	0	DDA for preferred ion	4.2851e+07	4.05497e+07	1.4644e+07	5.24696e+06	7.37231e+06	2.04222e+06	3.60341e+06	3.8328e+06	3.45734e+06	4.88433e+06	8.03053e+06	4.20123e+06	1.3235e+07	3.52537e+07	6.81896e+06	5.8871e+07	1.20994e+06	2.81864e+07	4.50538e+06	5.9469e+06	2.18858e+07	4.35709e+06	1.96618e+07	3.00327e+06	1.83539e+07	4.79441e+07	1.04972e+08	6.64671e+07	2.87734e+06	2.17666e+06	6.60717e+07
4-Acetamidobutanoic acid	C6 H11 N O3	51.72	-2e-05	-0.11	145.074	145.074	2.245	0.1	6.24628e+08	17	1	96.6	9.8		5	22	15	DDA for preferred ion	1.10387e+08	8.42585e+06	2.08988e+08	1.92562e+08	2.34584e+08	1.89768e+08	1.80341e+08	1.81646e+08	2.01787e+08	9.10723e+07	1.48636e+08	1.36775e+08	2.06829e+08	9.302e+07	2.34151e+08	2.20837e+08	3.15984e+08	2.69384e+08	1.4043e+08	1.17845e+08	1.56789e+08	1.12896e+08	2.43186e+08	1.69264e+08	2.20132e+08	1.61115e+08	2.39669e+08	2.04375e+08	2.11236e+08	1.50522e+08	4.85279e+08
5-(6-hydroxy-6-methyloctyl)-2,5-dihydrofuran-2-one	C13 H22 O3	61.54	17.0265	75286.1	226.157	243.183	1.367	1	6.18528e+08	1	2	73.4	63.3		5	4	3	DDA for preferred ion	6.27652e+07	8.88468e+06	7.24083e+07	7.4596e+07	1.08126e+08	8.09262e+07	4.46024e+07	4.15267e+07	1.70045e+08	1.20669e+08	5.39412e+08	4.4165e+08	8.36516e+07	2.82151e+07	3.48057e+08	2.59705e+08	8.19752e+07	6.31978e+07	2.27186e+08	1.65422e+08	8.8953e+07	5.65469e+07	5.20047e+07	3.59692e+07	4.62253e+07	2.97177e+07	1.02914e+08	7.43772e+07	5.49786e+07	3.20608e+07	7.6731e+07
Creatine	C4 H9 N3 O2	53.85	6e-05	0.46	131.069	131.07	8.654	0.154	6.10768e+08	2	1	99.7	70.2		5	31	15	DDA for preferred ion	1.78424e+07	837823	2.29026e+07	1.79048e+07	3.45274e+07	1.64665e+07	1.82017e+07	1.64753e+07	2.76441e+07	1.5512e+07	5.02718e+07	4.85809e+07	6.42442e+07	1.36505e+07	4.42955e+07	3.87214e+07	1.45256e+08	1.16288e+08	1.8884e+08	1.27371e+08	4.10357e+07	1.31801e+07	1.18599e+07	8.0619e+06	1.60991e+07	6.96252e+06	1.34672e+07	1.31685e+07	3.53245e+07	1.85526e+07	2.01167e+08
7-Octene-3,5-diyn-1-ol	C8 H8 O	37.5	0.00025	2.04	120.058	120.058	3.472	1	6.05289e+08	12	0				5	21	21	DDA for preferred ion	5.83157e+07	1.2954e+07	6.64949e+07	4.63321e+07	5.669e+07	3.69117e+07	1.07691e+08	9.3568e+07	1.06623e+08	4.06069e+07	7.3697e+07	4.53217e+07	1.05517e+08	5.77699e+07	8.1249e+07	8.00475e+07	8.55187e+07	6.32384e+07	7.95972e+07	8.26769e+07	6.64754e+07	3.17309e+07	1.33619e+08	7.92617e+07	5.34105e+07	9.09674e+07	1.39334e+08	1.26551e+08	6.11894e+07	2.60696e+07	1.99617e+08
N-Acetyltyramine	C10 H13 N O2	38.96	-3e-05	-0.17	179.095	179.095	1.622	1	6.01348e+08	20	2	93.9	81.3		5	44	43	DDA for preferred ion	1.72518e+07	7.17821e+06	9.40747e+06	8.686e+06	5.80712e+07	3.49338e+07	4.31816e+07	7.30323e+07	1.16855e+07	5.99993e+07	3.99249e+07	3.67449e+07	1.54018e+07	6.31238e+06	5.47221e+07	3.912e+07	4.93408e+07	4.69548e+07	1.82537e+07	1.64925e+07	1.49295e+07	1.21233e+07	2.12372e+07	1.79171e+07	9.871e+06	1.03969e+07	4.99874e+07	4.35702e+07	1.49867e+07	3.83612e+07	1.29459e+07
5-(6-hydroxy-6-methyloctyl)-2,5-dihydrofuran-2-one	C13 H22 O3	58.93	-18.0105	-79637.3	226.157	208.146	1.348	1	5.92192e+08	16	2	77.5	69.3		5	6	5	DDA for preferred ion	8.22098e+07	9.59058e+06	9.72053e+07	7.76263e+07	1.24757e+08	9.46383e+07	4.4256e+07	4.46948e+07	1.60247e+08	1.16152e+08	5.01329e+08	4.16439e+08	1.01943e+08	4.47518e+07	3.63707e+08	2.70037e+08	1.08716e+08	8.02629e+07	2.14093e+08	1.47456e+08	9.20179e+07	5.21854e+07	7.54343e+07	5.4421e+07	6.61068e+07	4.49209e+07	1.16257e+08	7.34855e+07	4.49446e+07	2.27851e+07	8.43729e+07
Taurine	C2 H7 N O3 S	50	0.00013	1	125.015	125.015	7.456	0.173	5.87884e+08	1	1	99.8	10		5	11	10	DDA for preferred ion	6.86767e+07	1.00038e+07	2.67064e+07	3.59053e+07	3.51761e+07	3.7143e+07	5.76496e+07	4.41817e+07	6.49866e+07	3.90624e+07	5.82598e+07	6.17691e+07	3.12881e+07	2.45122e+07	2.66126e+07	2.80065e+07	3.92417e+07	3.79234e+07	4.14606e+07	3.73146e+07	4.13812e+07	3.96034e+07	3.18563e+07	2.61333e+07	2.34447e+07	3.26786e+07	3.51584e+07	3.21429e+07	2.15689e+07	5.46975e+07	5.78514e+08
Vitamin C	C6 H8 O6	33.01	-4e-05	-0.24	176.032	176.032	1.723	1	5.79727e+08	24	0				5	14	7	DDA for preferred ion	1.50422e+08	9.1885e+06	1.62521e+08	1.2063e+08	1.7268e+08	1.98759e+08	1.87919e+08	2.45345e+08	2.35544e+08	2.07865e+08	2.52271e+08	1.29267e+08	2.36379e+08	1.09114e+08	1.60577e+08	2.00712e+08	1.61416e+08	1.44358e+08	2.27351e+08	9.86572e+07	1.50249e+08	1.38581e+08	1.70169e+08	1.66304e+08	1.16844e+08	1.51887e+08	1.37881e+08	1.62659e+08	2.54347e+08	2.38109e+08	4.76474e+08
thr-pro	C9 H16 N2 O4	78.26	2e-05	0.08	216.111	216.111	6.283	0.169	5.60984e+08	4	0				5	16	10	DDA for preferred ion	2.26442e+07	547332	6.20977e+07	7.69139e+07	1.0045e+08	5.376e+07	6.72779e+07	6.47497e+07	4.16884e+07	5.88789e+06	5.97692e+07	4.55678e+07	1.82954e+08	7.72728e+07	3.20635e+08	2.71479e+08	1.51439e+08	1.50989e+08	1.02871e+08	8.55574e+07	7.98506e+07	6.9814e+07	1.74278e+08	1.07616e+08	5.57841e+07	5.37502e+07	1.03658e+08	8.57362e+07	7.06673e+07	2.74028e+07	1.83598e+08
L-Isoleucine	C6 H13 N O2	53.85	0.00011	0.82	131.095	131.095	5.972	0.169	5.57855e+08	18	4	99.7	10		4	34	33	DDA for preferred ion	1.22396e+08	8.0961e+06	1.237e+08	1.0764e+08	1.85456e+08	8.81219e+07	2.15133e+08	1.43839e+08	2.02452e+08	4.07097e+07	2.09162e+08	2.25364e+08	2.68659e+08	6.94313e+07	2.24182e+08	1.69909e+08	2.68569e+08	2.07481e+08	3.90364e+08	1.79326e+08	2.62404e+08	1.41062e+08	1.82794e+08	1.13425e+08	2.89678e+08	1.86696e+08	4.6914e+07	3.24487e+07	1.92415e+08	1.01267e+08	4.62455e+08
L-(-)-Threonine	C4 H9 N O3	46.15	0.0002	1.65	119.058	119.058	2.997	1	5.51008e+08	16	0				5	37	6	DDA for preferred ion	5.49449e+07	4.79492e+06	1.91103e+08	1.5917e+08	7.64723e+07	3.85992e+07	1.22049e+08	7.85854e+07	1.98027e+08	9.29161e+07	8.22742e+07	8.43451e+07	8.7876e+07	3.76038e+07	4.01997e+08	2.84001e+08	1.52797e+08	1.41912e+08	1.38282e+08	1.30979e+08	8.09187e+07	4.682e+07	8.14116e+07	4.26496e+07	1.8114e+08	7.49666e+07	2.4164e+08	1.90024e+08	1.12585e+08	5.75866e+07	4.11501e+08
Xanthurenic acid	C10 H7 N O4	15.63	-3e-05	-0.13	205.038	205.037	4.047	1	5.16702e+08	3	2	99.1	67.5		5	39	18	DDA for preferred ion	4.67861e+07	1.93364e+06	1.17588e+08	7.85101e+07	5.74004e+07	3.35146e+07	6.52265e+07	5.9633e+07	1.25085e+08	3.83397e+07	4.15835e+07	6.73164e+07	4.03226e+07	1.54442e+07	9.34219e+07	9.60925e+07	7.34344e+07	5.51618e+07	1.01441e+08	8.10531e+07	9.40076e+07	4.91992e+07	5.72922e+07	4.9388e+07	1.22448e+08	6.50507e+07	9.65931e+07	8.39349e+07	1.23245e+08	8.70582e+07	3.89993e+08
Hypoxanthine	C5 H4 N4 O	40	1e-05	0.09	136.039	136.039	2.692	0.131	5.06351e+08	9	6	99.2	95	61.4	5	6	6	DDA for preferred ion	5.52942e+07	3.61319e+06	6.15755e+07	5.49881e+07	4.54305e+06	3.58399e+06	4.36058e+07	3.95331e+07	5.06015e+07	5.79564e+07	4.4773e+07	4.19984e+07	4.34139e+07	1.50915e+07	8.41517e+07	5.93366e+07	6.53141e+07	5.25524e+07	1.0838e+08	7.74097e+07	7.43096e+07	4.67438e+07	5.38686e+07	3.74904e+07	4.85229e+07	3.23045e+07	4.09496e+07	3.55656e+07	3.9607e+07	2.47225e+07	5.57208e+07
Taurine	C2 H7 N O3 S	37.5	8e-05	0.67	125.015	125.015	2.325	0.139	5.01594e+08	1	1	98.8	9.9		5	17	9	DDA for preferred ion	1.07371e+08	7.02503e+06	1.93198e+08	1.5495e+08	2.17805e+08	1.41863e+08	1.84651e+08	1.57133e+08	2.84735e+08	1.53013e+08	2.52177e+08	2.26514e+08	2.60034e+08	7.77546e+07	2.0726e+08	1.18731e+08	8.1161e+07	6.56917e+07	1.0925e+08	8.64841e+07	1.67096e+08	9.96863e+07	1.84213e+08	1.0576e+08	2.06589e+08	1.36732e+08	1.49551e+08	1.1332e+08	1.76745e+08	1.21696e+08	3.87217e+08
Proline	C5 H9 N O2	69.23	-0.00013	-1.1	115.063	115.063	2.546	0.14	4.9793e+08	8	1	60.1	8		5	16	13	DDA for preferred ion	1.96271e+07	728325	4.46127e+07	2.80156e+07	3.6582e+07	2.30846e+07	2.6341e+07	1.82757e+07	3.99806e+07	1.22517e+07	3.21873e+07	2.90305e+07	2.53085e+07	7.91227e+06	3.06688e+07	1.92088e+07	2.38016e+07	2.05917e+07	2.36529e+07	2.31341e+07	3.88461e+07	1.95487e+07	6.09805e+07	3.43004e+07	4.09733e+07	2.72412e+07	4.36102e+07	2.92611e+07	2.4232e+07	1.20385e+07	1.07236e+08
1721512	C5 H9 N O2	37.84	-0.00075	-6.54	115.063	115.063	3.641	1	4.67161e+08	8	0				5	30	30	DDA for preferred ion	6.45853e+07	1.29342e+07	6.34418e+07	9.58898e+07	2.06215e+07	6.62355e+07	3.26983e+07	3.34604e+07	4.31768e+07	6.36018e+07	1.01542e+08	4.84427e+07	4.69012e+07	5.72962e+07	2.1607e+07	8.36542e+07	3.14315e+07	9.87879e+07	1.02994e+08	2.36116e+07	9.98452e+07	7.53536e+07	2.35323e+07	2.34221e+07	1.97018e+07	5.49924e+07	6.26619e+07	2.99613e+07	7.60703e+07	7.70961e+07	1.63742e+08
N,N-Diisopropylethylamine (DIPEA)	C8 H19 N	40	5e-05	0.37	129.152	129.152	2.063	1	4.66544e+08	2	1	77.8	8.9		5	48	45	DDA for preferred ion	1.76253e+08	1.93946e+07	2.65151e+08	2.50291e+08	2.05631e+08	1.85063e+08	2.32669e+08	2.46432e+08	2.42097e+08	1.35344e+08	3.46709e+08	3.29349e+08	2.43063e+08	1.00733e+08	2.99864e+08	2.96438e+08	3.26995e+08	2.3236e+08	5.24006e+08	5.1104e+08	2.21723e+08	1.85903e+08	1.71361e+08	1.67257e+08	1.16805e+08	1.55055e+08	1.55206e+08	1.41159e+08	2.3409e+08	1.82966e+08	1.69614e+08
Caffeine	C8 H10 N4 O2	23.21	-2e-05	-0.12	194.08	194.08	1.598	1	4.63012e+08	24	9	99.7	95.1		5	9	6	DDA for preferred ion	2.86627e+08	6.14798e+07	2.72316e+08	2.44282e+08	3.60347e+08	2.5687e+08	4.55283e+08	3.88375e+08	3.76138e+08	2.82758e+08	3.25315e+08	2.88883e+08	4.53318e+08	1.65539e+08	3.56668e+08	3.0425e+08	3.40368e+08	3.25605e+08	3.51767e+08	2.95163e+08	3.67152e+08	2.51318e+08	3.10479e+08	2.20503e+08	2.4124e+08	2.20334e+08	3.33101e+08	2.37007e+08	4.56836e+08	3.77084e+08	2.89668e+08
N-[(2S,3R,4E)-1-{[4-O-(beta-D-Galactopyranosyl)-beta-D-glucopyranosyl]oxy}-3-hydroxy-4-octadecen-2-yl]dodecanamide	C42 H79 N O13	34.38	0.0063	7.82	805.555	805.561	1.91	1	4.5878e+08	51	0				5	29	19	DDA for preferred ion	598018	59760.6	450696	182300	212652	146386	142956	121306	507002	154358	643936	187348	221706	86526.8	224128	170610	177347	143341	115063	138561	755605	331366	332101	157609	362088	154895	474260	172306	788709	81418.1	5.22658e+06
5-Methylcytosine	C5 H7 N3 O	61.54	7e-05	0.59	125.059	125.059	3.515	0.152	4.52542e+08	3	1	98	9.9		5	27	21	DDA for preferred ion	1.44051e+08	8.49953e+06	1.20333e+08	1.48711e+08	1.27985e+06	1.03102e+06	1.61762e+08	1.23714e+08	2.05561e+08	1.12727e+08	6.86398e+07	7.39973e+07	7.58196e+07	5.79865e+07	1.12567e+08	1.17457e+08	2.62702e+08	2.12698e+08	1.51524e+08	1.36934e+08	1.4835e+08	7.15301e+07	1.64274e+08	7.7066e+07	1.10956e+08	1.83127e+08	2.19053e+08	2.20833e+08	2.28493e+07	7.50121e+06	2.95643e+08
L-Phenylalanine	C9 H11 N O2	51.35	-2e-05	-0.12	165.079	165.079	5.208	0.174	4.4749e+08	17	2	99.2	10		5	44	38	DDA for preferred ion	2.00428e+08	952483	1.29287e+08	1.39806e+08	1.94865e+08	1.63965e+08	2.34651e+08	2.26377e+08	2.10485e+08	1.08666e+08	1.7669e+08	1.69102e+08	2.54696e+08	7.46233e+07	2.10483e+08	1.82355e+08	2.81975e+08	2.1279e+08	2.68342e+08	1.91177e+08	2.96997e+08	1.21479e+08	1.73889e+08	9.90359e+07	6.05198e+07	8.2455e+07	1.06203e+08	8.74954e+07	3.53718e+08	2.84763e+07	3.18513e+08
valganciclovir	C14 H22 N6 O5	23.53	-0.00023	-0.65	354.165	354.165	3.524	1	4.46785e+08	1	0				5	29	21	DDA for preferred ion	1.33276e+08	8.03695e+06	1.56759e+08	1.44967e+08	1.43619e+06	1.1585e+06	1.92498e+08	1.55603e+08	2.43392e+08	1.05318e+08	7.46837e+07	9.3531e+07	1.31652e+08	6.47312e+07	1.33854e+08	1.43412e+08	3.06887e+08	2.65899e+08	1.97859e+08	1.58668e+08	1.38938e+08	1.03102e+08	1.75697e+08	1.08291e+08	9.92534e+07	2.15692e+08	2.6388e+08	2.8933e+08	2.3812e+07	1.059e+07	2.77623e+08
delta-guanidinovaleric acid	C6 H13 N3 O2	70.09	0.00014	0.86	159.101	159.101	6.063	0.194	4.38644e+08	1	0				5	21	21	DDA for preferred ion	4.36695e+07	171425	1.09368e+08	8.33711e+07	9.81312e+07	4.8207e+07	7.46061e+07	4.95682e+07	1.07941e+08	3.81654e+07	1.0788e+08	9.56496e+07	1.63865e+08	3.89425e+07	8.69726e+07	7.40278e+07	8.19929e+07	5.82129e+07	9.18612e+07	7.75863e+07	9.91504e+07	5.92674e+07	1.2323e+08	6.78366e+07	1.40653e+08	4.8861e+07	9.97969e+07	7.1049e+07	7.69368e+07	3.00565e+07	3.64006e+08
δ-Valerolactam	C5 H9 N O	66.67	0.00034	3.43	99.0684	99.0687	2.039	0.12	4.28648e+08	6	4	97.6	9.9		5	5	5	DDA for preferred ion	9.13439e+06	1.98767e+06	2.18858e+07	1.9048e+07	2.58416e+07	2.20747e+07	2.06344e+07	1.30723e+07	2.05693e+07	3.34901e+06	1.62285e+07	1.57881e+07	2.08104e+07	8.04772e+06	2.58407e+07	1.31257e+07	2.5217e+07	2.06507e+07	1.72168e+07	1.72472e+07	2.41545e+07	1.90205e+07	3.11918e+07	2.41612e+07	4.94572e+07	2.29954e+07	2.67458e+07	2.31879e+07	3.25493e+07	2.86554e+07	2.89945e+08
Triisopropanolamine	C9 H21 N O3	51.85	0	0.01	191.152	191.152	3.489	0.158	4.23398e+08	0	2	91.2	90		5	26	26	DDA for preferred ion	3.51907e+07	2.82458e+06	5.01314e+07	5.04257e+07	7.35889e+07	4.37304e+07	4.93276e+07	4.15837e+07	1.01366e+08	4.27128e+07	4.5621e+07	3.8421e+07	3.79578e+07	2.85341e+07	4.03413e+07	5.8693e+07	7.71227e+07	5.85429e+07	7.48183e+07	5.8488e+07	6.4011e+07	2.97636e+07	4.47255e+07	5.45315e+07	3.10972e+07	8.15615e+07	1.17966e+08	1.12593e+08	6.83146e+07	3.49562e+07	1.66514e+08
4-Pyridoxic acid	C8 H9 N O4	26.15	-9e-05	-0.48	183.053	183.053	2.528	0.174	4.12327e+08	5	2	94.2	48.2		5	17	17	DDA for preferred ion	1.00592e+08	1.79448e+07	1.94249e+08	1.6182e+08	4.21286e+07	2.70989e+07	1.79342e+08	1.48105e+08	1.74045e+08	1.30113e+08	1.66569e+08	1.14679e+08	2.19284e+08	4.76904e+07	2.22059e+08	1.26035e+08	9.63417e+06	2.16587e+07	1.66054e+08	1.11848e+08	1.88559e+08	7.80905e+07	2.95527e+08	1.85361e+08	3.14153e+08	1.43963e+08	1.5749e+08	1.30683e+08	3.28268e+07	2.78778e+07	3.5148e+08
1-Methylguanine	C6 H7 N5 O	27.54	-0.00014	-0.84	165.065	165.065	2.644	0.129	4.1087e+08	5	4	86.9	9.3		2	21	0	DDA for preferred ion	2.70582e+06	961360	8.09444e+06	1.07366e+08	2.94974e+07	1.65265e+07	2.86249e+07	2.30793e+07	3.81175e+07	6.5854e+08	8.6496e+06	9.86938e+06	5.5386e+06	6.65238e+06	1.37065e+07	2.33926e+07	1.59776e+07	1.56908e+07	4.67904e+07	4.74277e+07	9.11955e+06	377434	1.78497e+06	1.26666e+07	1.05248e+07	1.23887e+07	2.30825e+07	2.2206e+07	1.29331e+07	1.88491e+07	3.05855e+06
Norketamine	C12 H14 Cl N O	44	-9e-05	-0.4	223.076	223.076	1.654	0.099	4.01395e+08	1	1	87.5	83.9		5	17	15	DDA for preferred ion	2.52045e+06	47608.9	7.67511e+06	1.30177e+07	1.29032e+07	9.59758e+06	119910	110625	3.15345e+07	2.7089e+07	4.36303e+07	4.10625e+07	110988	74598.8	5.36512e+06	2.76053e+06	803569	1.20082e+06	5.88785e+07	4.15526e+07	1.53104e+07	1.43834e+07	189048	145755	4.15547e+07	3.12647e+07	1.29591e+08	1.16147e+08	3.17516e+07	1.78212e+07	1.32412e+08
1228222	C13 H14 N2 O4	49.3	-0.00011	-0.41	262.095	262.095	3.695	0.148	3.97549e+08	1	0				5	31	31	DDA for preferred ion	4.75118e+07	1.23876e+06	9.40342e+07	9.13662e+07	7.50626e+07	4.51434e+07	6.78012e+07	5.56918e+07	5.52797e+07	8.12822e+06	9.41279e+07	9.19864e+07	1.39703e+08	4.98839e+07	7.53581e+07	5.00753e+07	7.36269e+07	5.49217e+07	6.36471e+07	4.53055e+07	5.71339e+07	2.53651e+07	5.74598e+07	5.93745e+07	8.19209e+07	5.12051e+07	6.78807e+07	5.83826e+07	5.40181e+07	3.39886e+07	3.91068e+08
1,2,4-Butanetriol	C4 H10 O3	20	0.0004	3.8	106.063	106.063	1.493	1	3.94719e+08	3	0				5	5	5	DDA for preferred ion	1.1696e+08	2.83423e+07	1.64993e+08	1.41916e+08	7.5848e+07	6.50745e+07	8.71953e+07	8.19733e+07	1.32737e+08	8.45323e+07	6.76955e+07	5.81571e+07	7.6961e+07	3.9019e+07	8.29578e+07	6.93532e+07	6.23322e+07	5.73171e+07	5.76513e+07	4.77167e+07	9.33665e+07	6.30257e+07	2.22879e+08	1.66056e+08	1.89647e+08	1.45035e+08	3.93479e+08	2.656e+08	8.33822e+07	9.17004e+07	1.8055e+08
3-Ureidopropionic acid	C4 H8 N2 O3	42.65	5e-05	0.38	132.053	132.054	3.648	1	3.8064e+08	8	2	80.7	9		5	43	31	DDA for preferred ion	6.9462e+07	3.6216e+06	6.22254e+07	6.72263e+07	3.67088e+07	3.14842e+07	6.50922e+07	5.7795e+07	1.05713e+08	2.45985e+07	9.60031e+07	9.8243e+07	1.09411e+08	2.95904e+07	5.35543e+07	6.13169e+07	7.67347e+07	6.68416e+07	8.14788e+07	6.26067e+07	3.73409e+07	4.75673e+07	5.64667e+07	3.88775e+07	5.08425e+07	5.67323e+07	8.10707e+07	7.84029e+07	5.13054e+07	3.59813e+07	2.98072e+08
4-Pyridoxic acid	C8 H9 N O4	23.91	-0.00012	-0.67	183.053	183.053	2.246	0.174	3.78968e+08	5	1	92.3	42.9		5	33	30	DDA for preferred ion	1.54783e+08	8.83779e+06	1.83508e+08	1.71363e+08	5.64093e+07	3.92628e+07	9.34843e+07	1.10999e+08	1.68802e+08	1.21455e+08	1.27292e+08	1.30488e+08	1.6004e+08	6.91698e+07	1.69371e+08	1.45062e+08	9.08907e+07	6.02447e+07	1.54782e+08	1.43178e+08	1.85006e+08	1.30947e+08	1.69934e+08	1.27072e+08	1.35595e+08	1.34253e+08	1.50834e+08	1.35081e+08	4.75507e+07	2.50355e+07	3.36077e+08
3-Methylcrotonylglycine	C7 H11 N O3	43.7	-0.00018	-1.12	157.074	157.074	2.61	0.099	3.6281e+08	6	0				2	35	0	DDA for preferred ion	1.6872e+08	4.22433e+07	1.09419e+08	2.54815e+08	9.90209e+06	3.67677e+06	6.58924e+07	1.73089e+07	5.7766e+07	1.94679e+07	1.69664e+08	4.24912e+09	5.29208e+07	4.32788e+07	6.68892e+07	2.09613e+07	6.08512e+06	5.53522e+06	4.87926e+07	3.14494e+07	9.56421e+08	1.83067e+08	7.05831e+07	1.33925e+08	6.93519e+07	2.83857e+07	1.2669e+08	1.68575e+07	2.4022e+06	7.88222e+06	2.05531e+09
N-Acetyl-α-D-glucosamine	C8 H15 N O6	65.91	-7e-05	-0.3	221.09	221.09	5.214	1	3.57327e+08	20	6	96.9	98.6	73.7	5	39	32	DDA for preferred ion	1.11238e+08	1.07841e+06	9.32892e+07	1.31524e+08	2.31849e+07	1.60046e+07	5.20584e+07	4.99753e+07	9.6556e+07	4.25123e+07	1.01225e+08	9.35925e+07	5.52202e+07	1.61504e+07	6.02331e+07	4.77304e+07	7.72723e+07	6.48932e+07	8.32103e+07	7.41121e+07	6.72149e+07	3.99012e+07	4.38953e+07	3.0694e+07	7.54009e+07	5.42173e+07	6.57186e+07	7.61402e+07	1.56895e+08	1.02704e+07	2.97817e+08
L(-)-Pipecolinic acid	C6 H11 N O2	50	0.00012	0.92	129.079	129.079	7.133	0.166	3.53684e+08	19	16	97.8	9.9		5	18	15	DDA for preferred ion	4.24503e+07	3.5379e+06	4.93578e+07	4.48794e+07	5.47168e+07	4.33035e+07	4.51313e+07	4.02583e+07	5.01287e+07	8.01237e+06	6.15211e+07	5.80397e+07	6.4423e+07	2.31077e+07	4.91163e+07	3.63119e+07	1.24722e+08	9.57451e+07	2.04743e+08	1.32621e+08	3.86028e+07	2.63913e+07	3.82563e+07	2.50686e+07	3.49866e+07	2.68415e+07	4.44301e+07	3.66667e+07	9.25913e+07	7.52596e+07	3.3105e+08
5-Methyl-2-octyl-3(2H)-furanone	C13 H22 O2	58.95	-1e-05	-0.03	210.162	210.162	1.367	1	3.51881e+08	12	0				5	2	1	DDA for preferred ion	5.18612e+07	7.79126e+06	7.17279e+07	5.78644e+07	8.06517e+07	6.6379e+07	4.49705e+07	4.403e+07	1.18963e+08	8.38005e+07	2.86517e+08	2.49489e+08	6.4187e+07	3.12042e+07	2.37203e+08	1.73057e+08	7.53029e+07	6.29883e+07	1.64193e+08	1.27204e+08	6.81192e+07	4.32055e+07	4.51556e+07	3.34135e+07	4.46478e+07	2.8378e+07	7.70038e+07	5.30243e+07	4.17332e+07	3.50501e+07	5.67504e+07
PEG n5	C10 H22 O6	15.38	-0.00027	-1.15	238.142	238.141	2.037	1	3.50509e+08	1	1	76.3	67.5		5	10	2	DDA for preferred ion	6.61631e+07	6.03016e+06	9.16589e+07	9.65496e+07	6.98987e+07	6.2376e+07	4.34073e+07	5.53125e+07	6.96994e+07	3.5722e+07	6.54938e+07	9.1078e+07	7.1325e+07	2.4716e+07	6.3399e+07	4.79242e+07	5.57577e+07	5.24892e+07	5.38297e+07	5.83923e+07	7.85702e+07	6.42141e+07	7.5425e+07	5.59994e+07	9.08407e+07	6.79611e+07	8.182e+07	7.82376e+07	4.39078e+07	4.53244e+07	1.50558e+08
Urocanic acid	C6 H6 N2 O2	15.63	0	0.03	138.043	138.043	2.201	0.116	3.5032e+08	8	2	70.8	24.8		5	24	22	DDA for preferred ion	2.1628e+07	1.61502e+06	3.09602e+07	2.91676e+07	3.46552e+07	2.96662e+07	1.88936e+07	1.93807e+07	3.33927e+07	1.77665e+07	3.22211e+07	2.96123e+07	4.0926e+07	1.68995e+07	4.4347e+07	3.44899e+07	3.65127e+08	3.17233e+08	1.89532e+07	1.68082e+07	1.71529e+07	1.26955e+07	1.84969e+07	1.41062e+07	4.5911e+07	2.85191e+07	2.5492e+07	1.90998e+07	2.49433e+07	1.87141e+07	3.16321e+07
PEG n6	C12 H26 O7	20.25	-0.00026	-0.91	282.168	282.168	2.048	1	3.36858e+08	1	1	90.4	9.5		5	6	5	DDA for preferred ion	3.75304e+07	2.87068e+06	5.38636e+07	5.99625e+07	4.86453e+07	3.82613e+07	3.83506e+07	4.86617e+07	4.01231e+07	2.3644e+07	5.11997e+07	5.13261e+07	4.74128e+07	1.78398e+07	5.43271e+07	4.21837e+07	3.02037e+07	3.47532e+07	3.21043e+07	2.68644e+07	5.62324e+07	4.11911e+07	6.00303e+07	3.89901e+07	6.06649e+07	3.95602e+07	8.31392e+07	6.87405e+07	2.94216e+07	2.57258e+07	1.13009e+08
PEG-4	C8 H18 O5	19.35	-8e-05	-0.41	194.115	194.115	2.022	0.096	3.34e+08	1	0				5	16	4	DDA for preferred ion	1.51374e+08	1.59347e+07	2.09355e+08	2.00335e+08	1.41799e+08	1.369e+08	1.06408e+08	1.11391e+08	1.26199e+08	6.78483e+07	1.55751e+08	1.78782e+08	1.49634e+08	6.01982e+07	1.1847e+08	9.58996e+07	1.11397e+08	9.5091e+07	1.37098e+08	1.37228e+08	1.8268e+08	1.46584e+08	1.36876e+08	1.09051e+08	1.84088e+08	1.41171e+08	1.14448e+08	9.73588e+07	1.0567e+08	1.015e+08	2.88648e+08
PEG n7	C14 H30 O8	21.88	-0.00033	-1.02	326.194	326.194	2.067	1	3.30688e+08	1	1	91.8	41.4		5	19	19	DDA for preferred ion	3.06564e+07	1.40589e+06	5.3859e+07	4.76952e+07	3.92247e+07	2.55413e+07	3.28131e+07	3.14369e+07	4.01155e+07	2.71682e+07	4.25966e+07	3.19291e+07	4.08855e+07	1.21918e+07	3.73607e+07	2.9529e+07	2.52479e+07	2.29475e+07	3.07043e+07	2.57211e+07	4.99425e+07	2.91034e+07	5.4567e+07	3.47173e+07	6.04336e+07	3.55818e+07	1.31495e+08	9.52603e+07	2.21383e+07	1.79135e+07	1.26659e+08
Cyprodenate	C13 H25 N O2	47.69	-6e-05	-0.25	227.189	227.188	1.371	1	3.20443e+08	1	0				5	3	2	DDA for preferred ion	4.11409e+07	5.87381e+06	5.94824e+07	4.65263e+07	6.55279e+07	5.40388e+07	3.74192e+07	3.6662e+07	1.07417e+08	7.42367e+07	2.5797e+08	2.26413e+08	4.93633e+07	2.47443e+07	2.16522e+08	1.54157e+08	6.04031e+07	5.01515e+07	1.50151e+08	1.16458e+08	5.40778e+07	3.24334e+07	2.99916e+07	2.22641e+07	3.06491e+07	1.86151e+07	6.25953e+07	4.35771e+07	3.48139e+07	2.93261e+07	4.50163e+07
Allantoin	C4 H6 N4 O3	18.84	-8e-05	-0.5	158.044	158.044	3.172	0.11	3.1939e+08	3	0				5	43	32	DDA for preferred ion	4.80235e+07	1.03781e+07	8.49768e+07	8.046e+07	5.35141e+07	4.03686e+07	9.13888e+07	8.03811e+07	1.27899e+08	2.4041e+07	3.75514e+07	3.38808e+07	4.3574e+07	2.88305e+07	7.87447e+07	1.06153e+08	1.14356e+08	8.47239e+07	1.43978e+08	1.12674e+08	6.36795e+07	3.58663e+07	6.30137e+07	4.62071e+07	6.81401e+07	5.75985e+07	1.3437e+08	1.0254e+08	1.21736e+08	7.84425e+07	2.14485e+08
Nicotinamide	C6 H6 N2 O	28.26	0.00014	1.17	122.048	122.048	1.942	0.098	3.16909e+08	6	2	96.7	57.2		5	14	6	DDA for preferred ion	8.12975e+07	5.21708e+06	1.78439e+08	1.57636e+08	1.23584e+08	9.61795e+07	1.7168e+08	1.43903e+08	2.31799e+08	1.07483e+08	1.55826e+08	1.49775e+08	1.8196e+08	6.318e+07	1.55838e+08	1.05196e+08	6.44237e+07	6.03314e+07	7.11214e+07	5.56282e+07	1.20048e+08	9.03879e+07	1.57692e+08	1.30762e+08	2.51313e+08	1.67286e+08	2.5363e+08	1.73484e+08	1.20282e+08	7.168e+07	2.29734e+08
PEG n8	C16 H34 O9	35.29	-0.0004	-1.07	370.22	370.22	2.084	1	3.15328e+08	1	1	92.4	43		5	5	5	DDA for preferred ion	2.77045e+07	1.36397e+06	4.90382e+07	4.41802e+07	3.20297e+07	2.16265e+07	3.25652e+07	2.74886e+07	3.58164e+07	1.64396e+07	3.56764e+07	3.16615e+07	3.86772e+07	1.01394e+07	3.49247e+07	2.46535e+07	2.23956e+07	1.86915e+07	3.31415e+07	2.23877e+07	4.56623e+07	2.65584e+07	5.23989e+07	3.24985e+07	4.63313e+07	3.13653e+07	1.17652e+08	9.45091e+07	1.8899e+07	1.47216e+07	1.42107e+08
L-Pyroglutamic acid	C5 H7 N O3	33.33	-1e-05	-0.05	129.043	129.043	6.624	0.135	3.14124e+08	11	0				5	31	14	DDA for preferred ion	3.33492e+06	91404.4	3.86214e+06	2.2453e+06	2.75686e+06	2.39015e+06	1.07549e+07	7.33651e+06	1.11779e+07	1.31646e+06	9.65066e+06	8.02928e+06	1.78528e+07	7.94754e+06	1.51409e+07	1.07366e+07	2.21588e+07	1.61611e+07	2.34554e+07	1.92332e+07	6.0141e+06	3.55486e+06	4.63205e+06	2.5273e+06	8.5521e+06	7.04172e+06	1.09227e+07	8.59237e+06	1.11018e+07	4.40152e+06	2.07144e+07
dacisteine	C7 H11 N O4 S	16.67	-0.00012	-0.59	205.041	205.041	1.499	1	3.12404e+08	2	0				5	11	8	DDA for preferred ion	9.96393e+06	381745	1.43665e+07	1.23815e+07	1.16314e+07	8.3392e+06	2.91573e+07	2.64007e+07	1.0819e+07	7.38153e+06	8.91299e+06	8.4484e+06	3.98252e+07	1.62254e+07	1.18602e+07	9.29461e+06	1.07819e+07	9.92141e+06	1.29475e+07	1.13576e+07	1.05346e+07	7.03306e+06	3.07039e+07	2.08681e+07	2.30134e+07	1.50533e+07	2.62034e+07	1.82228e+07	1.44891e+07	9.82823e+06	1.43615e+08
Kanosamine	C6 H13 N O5	76.47	-18.0107	-100574	179.079	161.069	6.573	1	3.09463e+08	17	1	60.5	55.9		5	31	12	DDA for preferred ion	781176	167699	8.03134e+06	1.14954e+06	1.87362e+06	1.25365e+06	1.34041e+07	2.96397e+06	3.68768e+06	861518	2.31406e+06	1.88696e+06	8.59178e+06	4.02765e+07	7.69919e+07	6.20737e+06	1.7089e+07	5.9367e+07	6.31851e+07	5.47023e+07	4.99567e+07	3.78272e+06	4.67528e+07	2.11656e+06	3.77317e+06	3.27299e+06	7.50056e+06	3.27477e+07	5.10478e+06	2.30775e+06	2.13384e+07
Bethanidine	C10 H15 N3	18.6	-0.00014	-0.78	177.127	177.126	2.268	1	3.00952e+08	1	0				5	14	14	DDA for preferred ion	5.4863e+06	219215	4.38292e+07	3.62271e+07	1.48379e+07	1.06659e+07	1.12288e+08	9.14055e+07	1.69383e+06	674122	6.70349e+06	5.6201e+06	3.49293e+07	9.7669e+06	1.61962e+07	1.10582e+07	3.99402e+07	3.32079e+07	2.96756e+07	2.28817e+07	2.16923e+07	1.58641e+07	5.88901e+07	3.8583e+07	4.15366e+06	4.86075e+06	3.01706e+08	2.13185e+08	5.20276e+06	3.97123e+06	4.58947e+07
Atraton	C9 H17 N5 O	9.78	-0.0014	-6.64	211.143	211.142	2.02	1	3.00644e+08	1	0				5	16	5	DDA for preferred ion	1.43429e+08	1.51024e+07	1.83404e+08	1.8947e+08	1.3767e+08	1.32114e+08	1.01103e+08	1.02433e+08	1.20531e+08	6.43324e+07	1.52655e+08	1.77653e+08	1.40637e+08	5.53378e+07	1.10269e+08	8.88137e+07	1.08502e+08	9.0573e+07	1.29578e+08	1.2908e+08	1.7189e+08	1.37372e+08	1.26638e+08	1.00888e+08	1.71763e+08	1.29361e+08	1.00949e+08	9.10775e+07	1.00161e+08	9.56349e+07	2.57784e+08
Pyridoxine	C8 H11 N O3	28.95	-0.00012	-0.71	169.074	169.074	2.744	0.234	2.98359e+08	6	5	99.4	95.1		5	39	34	DDA for preferred ion	5.08816e+07	1.17889e+07	8.47205e+07	6.78401e+07	1.32528e+07	4.46201e+07	9.19752e+07	7.84257e+07	1.1903e+08	5.98733e+07	5.15693e+07	5.63305e+07	6.06525e+07	2.48944e+07	6.19854e+07	4.05367e+07	4.22953e+07	2.97467e+07	2.554e+07	2.13698e+07	7.08495e+07	4.38718e+07	8.81872e+07	6.19924e+07	1.13551e+08	7.64841e+07	4.1492e+07	3.01866e+07	7.09708e+07	2.91729e+07	8.00621e+07
2-Acetylcyclohexanone	C8 H12 O2	61.21	-4e-05	-0.28	140.084	140.084	1.505	0.293	2.94406e+08	19	0				5	4	4	DDA for preferred ion	1.04532e+08	1.77554e+07	1.1532e+08	1.05397e+08	1.4271e+08	1.20957e+08	8.84897e+07	7.17581e+07	1.05286e+08	9.39947e+07	9.99579e+07	9.76759e+07	1.24883e+08	6.26073e+07	1.36033e+08	1.00566e+08	1.37933e+08	1.18296e+08	8.64175e+07	8.09025e+07	1.49074e+08	9.8963e+07	2.92261e+08	2.17429e+08	1.54697e+08	1.08618e+08	1.42005e+08	9.92814e+07	7.52933e+07	6.67728e+07	1.13962e+08
N-Acetylvaline	C7 H13 N O3	68.18	-8e-05	-0.52	159.09	159.089	2.519	0.1	2.93425e+08	18	0				5	16	11	DDA for preferred ion	2.92827e+07	1.94215e+06	6.13474e+07	5.85848e+07	4.90824e+07	2.38639e+07	4.92032e+07	4.89631e+07	5.90891e+07	3.53917e+07	5.96506e+07	4.89546e+07	6.43168e+07	1.62938e+07	4.85399e+07	3.03386e+07	3.09357e+07	1.9184e+07	2.85898e+07	1.69242e+07	6.8806e+07	4.19769e+07	9.39585e+07	5.3928e+07	7.32449e+07	4.80666e+07	6.28096e+07	4.67589e+07	3.04788e+07	2.63432e+07	1.20638e+08
Hypoxanthine	C5 H4 N4 O	43.75	-6e-05	-0.47	136.039	136.038	3.665	0.131	2.92354e+08	9	5	99.9	95.1	87.4	5	17	15	DDA for preferred ion	3.83042e+07	933326	5.73093e+07	4.98094e+07	1.03244e+06	811676	3.04448e+07	3.26796e+07	4.25186e+07	2.10824e+07	5.53072e+07	5.02151e+07	3.19366e+07	1.06921e+07	2.43362e+07	2.19762e+07	4.23029e+07	3.52944e+07	4.16284e+07	3.15292e+07	3.53645e+07	2.10423e+07	3.08792e+07	1.82598e+07	4.03761e+07	3.03254e+07	3.79145e+07	4.41091e+07	1.31509e+06	1.64013e+06	6.78902e+07
4-Ethylphenol	C8 H10 O	23.53	0.00012	0.98	122.073	122.073	1.462	0.269	2.90455e+08	18	0				5	5	5	DDA for preferred ion	8.84487e+07	1.50066e+07	1.01142e+08	8.51388e+07	1.15315e+08	9.92052e+07	7.64873e+07	6.85561e+07	9.94595e+07	7.96522e+07	8.21966e+07	8.64049e+07	9.80385e+07	4.94146e+07	1.1188e+08	8.15817e+07	1.08039e+08	9.0445e+07	7.53535e+07	6.7871e+07	1.26479e+08	8.47806e+07	2.88942e+08	2.05305e+08	1.26099e+08	8.84188e+07	1.16135e+08	8.69292e+07	6.89042e+07	6.754e+07	9.98407e+07
L-Methionine sulfoxide	C5 H11 N O3 S	39.13	5e-05	0.31	165.046	165.046	6.287	1	2.88976e+08	6	6	90.8	69.5		5	27	23	DDA for preferred ion	3.89052e+07	2.51118e+06	9.14608e+07	4.35428e+07	2.78375e+08	9.58474e+07	1.41592e+08	1.07878e+08	1.31999e+08	4.57712e+07	7.53782e+07	5.34557e+07	1.42778e+08	2.66588e+07	9.64258e+07	6.6492e+07	1.11045e+08	1.45323e+08	2.13892e+08	1.65555e+08	1.56034e+08	1.26355e+08	2.14927e+08	1.04553e+08	2.48733e+08	7.70323e+07	1.30505e+08	8.29819e+07	2.12864e+08	2.40733e+08	1.36436e+07
N-(3-Aminopropyl)-3-(3,4-dihydroxyphenyl)propanamide	C12 H18 N2 O3	25.81	-0.00025	-1.05	238.132	238.131	2.477	1	2.88075e+08	2	0				5	13	9	DDA for preferred ion	7.59896e+07	5.7082e+06	6.25842e+07	6.41664e+07	2.81196e+08	2.01564e+08	1.28721e+08	1.09831e+08	1.36565e+08	8.32102e+07	7.36069e+07	6.24136e+07	1.40287e+08	6.65582e+07	3.30739e+07	3.18859e+07	2.63014e+08	2.78496e+08	1.3115e+08	1.40618e+08	8.65587e+07	6.95809e+07	1.46013e+08	9.64848e+07	5.23067e+07	5.44745e+07	5.36532e+07	5.26704e+07	1.89102e+08	1.33605e+08	1.1251e+08
5-(6-hydroxy-6-methyloctyl)-2,5-dihydrofuran-2-one	C13 H22 O3	57.63	-0.00012	-0.51	226.157	226.157	1.348	1	2.85913e+08	3	4	76.7	68.2		5	4	3	DDA for preferred ion	2.92705e+07	6.8192e+06	3.07521e+07	4.08211e+07	6.12837e+07	4.69352e+07	2.80676e+07	2.6232e+07	8.06842e+07	5.9761e+07	2.53921e+08	2.14631e+08	5.04942e+07	1.26957e+07	1.58512e+08	1.15514e+08	4.88519e+07	3.79518e+07	1.04267e+08	7.8707e+07	5.86581e+07	4.71423e+07	3.73537e+07	2.57742e+07	3.54937e+07	2.43772e+07	5.77758e+07	3.93669e+07	3.32829e+07	2.66714e+07	4.72696e+07
2-Pyrrolidone	C4 H7 N O	25	0.0005	5.9	85.0528	85.0533	2.499	0.115	2.81504e+08	3	0				5	18	10	DDA for preferred ion	5.85739e+07	6.8521e+06	1.20705e+08	1.09409e+08	4.41234e+07	3.38698e+07	1.24381e+08	8.81793e+07	1.51906e+08	1.16163e+08	1.10418e+08	9.54155e+07	1.18145e+08	4.00045e+07	1.58086e+08	8.98098e+07	8.84289e+07	7.05495e+07	8.44796e+07	8.91589e+07	9.69518e+07	8.12705e+07	1.43652e+08	7.9513e+07	1.89779e+08	1.01533e+08	1.62506e+08	1.41831e+08	1.00541e+08	8.16705e+07	2.12694e+08
N-acetyl-L-2-aminoadipic acid	C8 H13 N O5	90.7	-3e-05	-0.12	203.079	203.079	5.209	1	2.8056e+08	3	11			74.8	5	44	38	DDA for preferred ion	7.88161e+07	747946	7.33186e+07	9.67458e+07	1.48086e+07	1.62334e+07	3.99646e+07	3.78948e+07	7.82752e+07	3.08149e+07	8.55789e+07	8.49606e+07	4.6603e+07	1.78521e+07	3.9502e+07	4.46673e+07	6.99623e+07	5.57979e+07	7.47472e+07	6.20814e+07	6.21472e+07	2.95271e+07	2.85338e+07	2.46203e+07	7.57698e+07	4.42256e+07	5.365e+07	6.11764e+07	1.31182e+08	4.90326e+06	2.3773e+08
Glucuronamide	C6 H11 N O6	38.3	-9e-05	-0.45	193.059	193.059	1.766	1	2.77842e+08	4	1			60.4	5	18	13	DDA for preferred ion	5.98134e+07	3.11987e+06	6.53376e+07	4.76903e+07	6.68366e+07	7.75461e+07	7.2892e+07	9.14281e+07	1.10019e+08	7.75966e+07	9.91147e+07	5.10311e+07	1.42295e+08	4.29953e+07	6.21078e+07	7.93976e+07	6.31383e+07	5.63732e+07	8.34859e+07	3.65317e+07	5.7071e+07	5.55865e+07	6.57137e+07	6.31097e+07	4.6231e+07	6.04481e+07	5.27231e+07	6.34206e+07	9.34969e+07	7.52323e+07	2.49457e+08
4-Butyloxazole	C7 H11 N O	34.69	6e-05	0.44	125.084	125.084	2.028	0.128	2.77024e+08	12	0				5	16	16	DDA for preferred ion	3.58397e+07	3.93525e+06	5.80461e+07	5.0997e+07	3.67258e+07	2.98338e+07	5.42521e+07	4.5362e+07	6.11679e+07	3.06541e+07	3.69091e+07	3.0756e+07	5.62675e+07	2.09923e+07	6.70533e+07	4.96825e+07	3.49595e+07	2.84527e+07	5.56555e+07	4.44091e+07	6.18615e+07	3.60065e+07	6.21119e+07	4.85237e+07	6.58966e+07	3.73357e+07	6.62992e+07	4.62955e+07	2.97798e+07	2.2688e+07	2.76493e+08
4230434	C6 H12 N2 O	60.61	0.00011	0.86	128.095	128.095	5.646	1	2.75738e+08	3	0				5	43	42	DDA for preferred ion	5.43354e+07	2.32681e+06	9.99565e+07	1.00865e+08	6.50805e+07	4.65853e+07	4.23046e+07	4.34964e+07	8.30064e+07	3.99695e+07	8.79972e+07	7.3703e+07	6.32602e+07	1.6135e+07	7.00013e+07	4.71061e+07	6.19906e+07	4.84566e+07	4.42416e+07	6.75024e+07	7.44356e+07	4.16372e+07	5.1696e+07	5.83523e+07	7.88254e+07	3.559e+07	4.04805e+07	5.77404e+07	6.2463e+07	6.15763e+07	2.25001e+08
Uric acid	C5 H4 N4 O3	41.07	-7e-05	-0.43	168.028	168.028	4.404	1	2.75703e+08	2	2	95.7	87.1		5	28	28	DDA for preferred ion	1.23099e+08	1.50992e+07	2.21132e+08	1.97823e+08	1.01162e+08	7.78728e+07	1.50626e+08	1.06894e+08	1.83228e+08	9.25067e+07	1.62552e+08	1.45407e+08	1.12708e+08	2.71976e+07	6.31528e+07	5.49024e+07	9.03307e+07	8.27532e+07	1.3849e+08	1.13716e+08	1.68606e+08	1.07737e+08	8.17374e+07	7.3201e+07	9.59579e+07	6.33859e+07	1.25404e+08	5.7413e+07	1.53185e+08	5.39442e+07	2.75829e+08
3-Methylsulfolene	C5 H8 O2 S	10.87	8e-05	0.59	132.024	132.025	6.604	0.173	2.73079e+08	2	0				2	45	0	DDA for preferred ion	4.01861e+07	5.24138e+07	5.36783e+07	5.95217e+07	3.43613e+07	4.03023e+07	3.04521e+07	1.28709e+07	3.77279e+07	1.25924e+07	2.51211e+08	2.44092e+07	1.49741e+08	1.73669e+07	1.49188e+07	5.17351e+07	8.28429e+07	2.66016e+07	1.15986e+07	3.27099e+07	4.46398e+07	3.72503e+06	1.74833e+07	7.54291e+07	8.64084e+07	3.95585e+07	2.15328e+07	1.89999e+07	1.5281e+07	3.30222e+07	2.04672e+08
Arecaidine	C7 H11 N O2	33.33	-8e-05	-0.59	141.079	141.079	2.195	1	2.69255e+08	5	0				5	21	18	DDA for preferred ion	4.11253e+07	2.16125e+06	3.3172e+07	2.76938e+07	7.44326e+07	6.34337e+07	3.49401e+07	3.2292e+07	5.55898e+07	3.53748e+07	4.41516e+07	4.02383e+07	4.12501e+07	1.13295e+07	3.38598e+07	2.76365e+07	1.33736e+08	1.11286e+08	5.164e+07	3.47495e+07	4.8116e+07	3.18692e+07	3.66557e+07	2.45774e+07	5.97729e+07	3.01478e+07	3.5975e+07	2.9278e+07	4.26176e+07	3.24036e+07	2.42059e+08
3169	C6 H10 O2	50	0.0002	1.72	114.068	114.068	1.486	0.231	2.66932e+08	22	0				5	8	7	DDA for preferred ion	1.05218e+08	1.95595e+07	1.19431e+08	9.12331e+07	1.39357e+08	1.17709e+08	9.0887e+07	7.72856e+07	1.00291e+08	9.32428e+07	1.13498e+08	9.03468e+07	1.30933e+08	7.45193e+07	1.34017e+08	1.14246e+08	1.38579e+08	1.29154e+08	9.96061e+07	9.37707e+07	1.43331e+08	1.16674e+08	2.62246e+08	2.28064e+08	1.37204e+08	9.86595e+07	1.3669e+08	1.2281e+08	8.04606e+07	9.53479e+07	1.09208e+08
Pivagabine	C9 H17 N O3	45.08	-4e-05	-0.21	187.121	187.121	1.79	1	2.63928e+08	4	0				5	23	20	DDA for preferred ion	4.69282e+07	9.23734e+06	6.89825e+07	5.46334e+07	4.56463e+07	3.93952e+07	2.24026e+07	3.05406e+07	5.1588e+07	3.75529e+07	5.70251e+07	5.83669e+07	6.55767e+07	2.50102e+07	3.1375e+07	4.06421e+07	2.4808e+07	3.29317e+07	3.27637e+07	2.7262e+07	5.43506e+07	4.59324e+07	7.83187e+07	7.63589e+07	3.87814e+07	3.34139e+07	4.09247e+07	3.66459e+07	2.97384e+07	1.51389e+07	1.0581e+08
DL-Tryptophan	C11 H12 N2 O2	64.29	-2e-05	-0.1	204.09	204.09	5.593	1	2.5882e+08	12	3	98.6	64.8		5	22	16	DDA for preferred ion	1.40355e+08	6.44325e+06	1.27243e+08	1.38215e+08	1.43344e+08	1.01568e+08	2.39841e+08	1.93583e+08	2.63486e+08	6.88153e+07	1.11763e+08	9.58855e+07	1.62172e+08	6.15502e+07	2.00607e+08	1.69329e+08	1.64591e+08	1.20999e+08	2.11441e+08	1.46125e+08	2.12207e+08	1.03763e+08	1.78877e+08	8.66044e+07	2.00314e+08	1.18078e+08	4.59773e+07	3.46257e+07	2.02764e+08	1.45465e+08	1.46021e+08
NP-008952	C12 H20 O4	62.3	0.00012	0.5	228.136	228.136	1.616	1	2.56743e+08	2	1	60	55.8		5	32	32	DDA for preferred ion	3.36171e+07	1.87653e+07	6.88711e+07	7.72184e+07	1.16133e+08	6.04846e+07	7.62344e+07	7.88218e+07	1.19999e+08	9.14213e+07	7.13631e+07	7.78049e+07	1.06439e+08	5.34931e+07	8.37032e+07	8.89467e+07	8.7538e+07	1.00905e+08	8.34039e+07	8.25265e+07	1.16508e+08	1.20428e+08	9.15907e+07	1.5144e+08	9.41431e+07	7.40272e+07	5.90827e+07	8.05498e+07	7.76581e+07	7.53527e+07	1.75604e+08
Zalcitabine	C9 H13 N3 O3	25	-1e-05	-0.04	211.096	211.096	9.141	0.134	2.55806e+08	1	0				5	42	31	DDA for preferred ion	2.79761e+07	283699	3.20343e+07	2.91466e+07	2.87581e+07	1.62081e+07	4.14027e+07	2.896e+07	4.08943e+07	1.6523e+07	1.17045e+08	6.99199e+07	3.91428e+07	3.29882e+07	2.7529e+07	3.79812e+07	2.45373e+08	1.53475e+08	3.36549e+08	1.59701e+08	4.35175e+07	1.54483e+07	1.16804e+07	1.68168e+07	9.90614e+06	8.22763e+06	1.79407e+07	1.51502e+07	4.37083e+07	7.09546e+06	1.27834e+08
trans-3-Indoleacrylic acid	C11 H9 N O2	28.57	0	0.01	187.063	187.063	5.604	0.163	2.52493e+08	1	3	88.8	64.7		5	22	16	DDA for preferred ion	1.35605e+08	6.04667e+06	1.23287e+08	1.35412e+08	1.35814e+08	9.67011e+07	2.3262e+08	1.86678e+08	2.54892e+08	6.62964e+07	1.08606e+08	9.31231e+07	1.56068e+08	5.83163e+07	1.94107e+08	1.62897e+08	1.59301e+08	1.16591e+08	2.08084e+08	1.41801e+08	2.04442e+08	9.74821e+07	1.71628e+08	8.13552e+07	1.95781e+08	1.13118e+08	4.48464e+07	3.33391e+07	1.96381e+08	1.40394e+08	1.45321e+08
Nicotinamide	C6 H6 N2 O	16	0.00018	1.44	122.048	122.048	6.634	1	2.51574e+08	6	2	71.1	8.6		5	26	15	DDA for preferred ion	3.01668e+07	1.43062e+06	2.96136e+07	2.46451e+07	4.35075e+07	2.54837e+07	8.64167e+07	7.79327e+07	2.11682e+07	2.46662e+06	2.55486e+07	2.055e+07	2.64125e+07	1.14853e+07	5.73635e+07	5.37202e+07	3.61716e+07	2.48543e+07	5.5197e+07	4.46021e+07	3.38324e+07	2.58018e+07	8.6312e+07	6.40004e+07	2.51491e+07	2.31613e+07	5.08277e+07	3.96924e+07	5.49448e+07	5.0739e+07	4.25378e+07
4-oxododecanedioic acid	C12 H20 O5	49.18	-0.00011	-0.45	244.131	244.131	1.786	0.137	2.50988e+08	2	1	77.4	69.2		5	20	4	DDA for preferred ion	3.19132e+07	2.48468e+06	6.44488e+07	5.75762e+07	1.36468e+08	5.52551e+07	9.88013e+07	7.85767e+07	1.06857e+08	8.43929e+07	5.67628e+07	4.63929e+07	9.7636e+07	2.92356e+07	1.13255e+08	8.28946e+07	9.21501e+07	6.04431e+07	8.12649e+07	5.98354e+07	8.10188e+07	4.27386e+07	8.7644e+07	4.76215e+07	1.07233e+08	7.7186e+07	7.17708e+07	6.13179e+07	9.63416e+07	1.42337e+08	1.5433e+08
Aminohippuric acid	C9 H10 N2 O3	22.86	-8e-05	-0.39	194.069	194.069	2.573	1	2.498e+08	2	0				5	28	20	DDA for preferred ion	4.79221e+07	1.29391e+06	1.06986e+08	1.06971e+08	5.19012e+07	3.83701e+07	7.94235e+07	6.65755e+07	9.82921e+07	5.11586e+07	6.20935e+07	5.61723e+07	7.74359e+07	2.74871e+07	8.85199e+07	7.27646e+07	4.96705e+07	4.05681e+07	5.54178e+07	4.46005e+07	4.44981e+07	2.62956e+07	6.99319e+07	4.55383e+07	3.45746e+07	4.28378e+07	9.08799e+07	8.96544e+07	5.22978e+07	3.21798e+07	2.09503e+08
Ethyl acetate	C4 H8 O2	27.27	0.00043	4.91	88.0524	88.0529	1.485	1	2.46059e+08	13	0				5	29	15	DDA for preferred ion	5.32584e+07	9.57146e+06	6.35193e+07	5.28918e+07	4.12958e+07	3.73376e+07	4.14301e+07	3.90013e+07	7.03854e+07	5.07105e+07	3.56578e+07	3.1929e+07	4.92397e+07	2.17824e+07	5.82481e+07	4.72941e+07	4.73456e+07	4.26365e+07	2.96207e+07	2.12897e+07	4.67349e+07	3.25347e+07	7.35977e+07	5.79464e+07	9.22785e+07	6.1771e+07	1.64488e+08	1.36464e+08	4.74399e+07	4.72585e+07	7.37994e+07
Tetramethylpyrazine	C8 H12 N2	24.69	-4e-05	-0.27	136.1	136.1	2.714	0.141	2.4311e+08	14	6	90.3	9.5		5	4	4	DDA for preferred ion	6.07233e+07	2.77862e+06	3.53706e+07	3.20937e+07	1.38574e+08	1.09739e+08	5.98623e+07	5.38954e+07	1.4042e+08	8.68623e+07	1.382e+08	1.22359e+08	7.46182e+07	2.67766e+07	7.51996e+07	4.50462e+07	5.61908e+07	4.05468e+07	4.09012e+07	3.31104e+07	8.46486e+07	5.43102e+07	7.28438e+07	4.87889e+07	1.28275e+08	7.27388e+07	4.58659e+07	2.76576e+07	1.26912e+08	8.51601e+07	8.49798e+07
deoxyhypusine	C10 H23 N3 O2	50	1e-05	0.04	217.179	217.179	4.397	1	2.41294e+08	2	0				5	40	32	DDA for preferred ion	4.70047e+06	96800.5	5.67567e+07	3.67546e+07	3.37921e+07	1.18839e+07	1.20192e+07	8.10638e+06	2.05007e+07	684296	2.47233e+07	1.71156e+07	2.52093e+07	1.62389e+06	3.7909e+07	1.22049e+07	2.74814e+07	2.38064e+07	1.00856e+07	6.48557e+06	2.48908e+07	1.23293e+07	4.86068e+07	1.81819e+07	4.92891e+07	1.0421e+07	2.42813e+07	1.16163e+07	5.68256e+07	2.63299e+07	2.00915e+08
2-Dimethylamino-5,6-dimethyl-4-hydroxypyrimidine	C8 H13 N3 O	37.5	-4e-05	-0.22	167.106	167.106	4.282	1	2.39123e+08	1	0				5	24	13	DDA for preferred ion	3.69901e+07	1.56131e+06	1.16655e+08	9.7698e+07	6.95187e+07	7.29267e+07	8.89604e+07	7.19042e+07	6.29019e+07	8.50983e+06	3.40219e+07	4.03142e+07	6.48793e+07	1.98215e+07	5.86329e+07	4.9069e+07	4.38078e+07	3.58352e+07	7.74304e+07	5.35189e+07	7.2123e+07	3.87574e+07	1.03321e+08	6.18885e+07	4.98659e+07	3.78074e+07	2.48548e+08	2.27955e+08	5.7679e+07	4.51857e+07	5.98418e+07
butoctamide	C16 H29 N O5	58.62	-0.00035	-1.1	315.205	315.204	2.228	0.147	2.38137e+08	1	0				5	11	7	DDA for preferred ion	1.1446e+08	1.67278e+07	1.79363e+08	1.5229e+08	1.98572e+08	1.44792e+08	1.415e+08	1.26497e+08	1.31118e+08	8.15584e+07	6.55882e+07	5.52216e+07	8.74035e+07	2.65788e+07	9.44898e+07	3.62071e+07	8.0997e+07	4.61303e+07	1.87582e+07	1.42487e+07	2.21026e+08	1.12788e+08	2.19227e+08	1.36251e+08	2.04506e+08	7.09119e+07	2.12561e+08	1.12747e+08	1.49577e+08	1.32287e+08	5.72455e+07
Cytosine	C4 H5 N3 O	28.57	0.00039	3.5	111.043	111.044	2.644	0.107	2.3348e+08	3	2	96.1	54.7		5	22	18	DDA for preferred ion	3.65982e+07	918932	9.95086e+07	9.56162e+07	1.26596e+06	826544	5.36949e+07	4.49166e+07	7.18641e+07	4.09586e+07	4.85549e+07	4.63512e+07	5.36432e+07	1.42586e+07	7.63517e+07	5.70927e+07	4.36055e+07	3.85363e+07	4.66816e+07	3.85738e+07	5.38148e+07	3.04875e+07	6.98141e+07	4.4617e+07	7.60724e+07	4.32942e+07	8.32637e+07	6.92804e+07	2.04031e+07	9.49118e+06	2.10282e+08
Diethylpyrocarbonate	C6 H10 O5	15.38	-0.00018	-1.13	162.053	162.053	8.5	0.145	2.32964e+08	36	0				5	39	35	DDA for preferred ion	4.14332e+07	1.44409e+06	3.69048e+07	3.07124e+07	2.19148e+07	1.73647e+07	2.71587e+07	2.27354e+07	3.60911e+07	2.15042e+07	4.02499e+07	3.18358e+07	1.76027e+07	5.30284e+06	1.36847e+07	1.52317e+07	1.93821e+07	1.78262e+07	1.48957e+07	1.24094e+07	3.037e+07	1.88321e+07	1.9866e+07	1.5038e+07	1.11339e+07	9.69155e+06	1.03053e+07	7.31873e+06	4.18681e+07	2.40223e+07	9.66857e+07
(+/-)-Camphoric acid	C10 H16 O4	57.35	-8e-05	-0.38	200.105	200.105	1.575	0.258	2.32745e+08	7	0				5	9	8	DDA for preferred ion	8.09581e+07	1.40337e+07	8.82953e+07	9.23795e+07	9.57418e+07	8.54023e+07	8.16878e+07	4.98642e+07	5.11424e+07	8.98386e+07	7.32504e+07	6.06811e+07	4.26141e+07	4.54387e+07	8.33655e+07	8.86802e+07	8.78208e+07	9.13165e+07	6.49793e+07	6.07043e+07	8.83208e+07	8.01205e+07	1.76304e+08	1.28762e+08	8.967e+07	7.06282e+07	1.1883e+08	7.78961e+07	8.04875e+07	6.13753e+07	1.17361e+08
N-(Carboxymethyl)norleucine	C8 H15 N O4	67.31	-0.00011	-0.56	189.1	189.1	2.391	1	2.31961e+08	13	0				5	19	15	DDA for preferred ion	2.08576e+07	1.17578e+06	3.3866e+07	3.1611e+07	2.58081e+07	2.39288e+07	5.97034e+07	5.66604e+07	7.04756e+07	3.54777e+07	5.12862e+07	4.78194e+07	2.48866e+07	4.58589e+07	7.82142e+07	6.27429e+07	9.25011e+07	8.66185e+07	8.25818e+07	6.77313e+07	4.41721e+07	3.53357e+07	2.49492e+07	2.01707e+07	3.96379e+07	3.20388e+07	5.07089e+07	3.43816e+07	4.57416e+07	1.88643e+07	2.08628e+08
Isovalerylglutamic acid	C10 H17 N O5	62.5	-4e-05	-0.19	231.111	231.111	3.524	0.117	2.29403e+08	2	0				5	38	30	DDA for preferred ion	9.47983e+06	856503	6.42579e+07	3.94267e+07	3.37323e+07	2.07867e+07	4.22282e+07	3.73223e+07	2.24238e+07	1.63506e+07	4.40613e+07	3.68963e+07	9.26423e+07	2.05514e+07	4.95154e+07	6.77613e+07	3.3781e+07	2.70479e+07	3.84888e+07	2.18278e+07	3.84503e+07	2.08889e+07	7.7466e+07	4.51657e+07	3.65885e+07	1.30718e+07	3.99865e+07	1.95127e+07	5.17097e+07	5.58642e+06	1.88223e+08
4193	C5 H8 O2	46.67	0.00021	2.05	100.052	100.053	1.633	1	2.27893e+08	21	0				5	4	3	DDA for preferred ion	5.76589e+07	7.05848e+06	7.32279e+07	6.2396e+07	5.82957e+07	4.52619e+07	4.98749e+07	2.9304e+07	7.39138e+07	6.05042e+07	5.81853e+07	4.32856e+07	5.49343e+07	3.12599e+07	5.8461e+07	6.42206e+07	5.51438e+07	6.2134e+07	5.98548e+07	2.95729e+07	6.60418e+07	6.11247e+07	1.25818e+08	6.15494e+07	8.26692e+07	4.80919e+07	9.60171e+07	6.86711e+07	5.95959e+07	3.03193e+07	1.08048e+08
N-Acetylputrescine	C6 H14 N2 O	52	9e-05	0.72	130.111	130.111	6.852	0.141	2.25388e+08	2	2	80.1	30.5		5	35	13	DDA for preferred ion	4.38567e+07	3.65842e+06	6.93212e+07	6.33488e+07	7.55411e+07	5.97803e+07	4.5523e+07	4.67813e+07	7.42393e+07	3.00084e+07	6.78359e+07	5.77562e+07	4.60701e+07	1.84929e+07	5.09729e+07	4.84202e+07	6.55584e+07	5.57545e+07	5.68302e+07	5.4471e+07	5.80013e+07	3.5606e+07	7.03111e+07	4.68591e+07	7.97913e+07	5.66555e+07	7.19615e+07	6.17792e+07	8.75906e+07	7.42454e+07	1.72689e+08
N-Acetyl-L-leucine	C8 H15 N O3	69.05	-0.00012	-0.7	173.105	173.105	2.201	0.104	2.24564e+08	8	1	93.1	45		5	25	25	DDA for preferred ion	4.75608e+07	2.32501e+06	3.45984e+07	2.86091e+07	7.90429e+07	6.8625e+07	2.88234e+07	2.80742e+07	5.09061e+07	3.36964e+07	4.89503e+07	4.63784e+07	4.10743e+07	1.05289e+07	2.98203e+07	2.85407e+07	1.4364e+08	1.16655e+08	4.8835e+07	3.20673e+07	5.11212e+07	3.13201e+07	3.68819e+07	2.45855e+07	6.79989e+07	3.03043e+07	3.21637e+07	2.66862e+07	3.58937e+07	2.46596e+07	2.1934e+08
Butyryl-L-homoserine lactone	C8 H13 N O3	36	-8e-05	-0.45	171.09	171.089	1.571	0.176	2.24147e+08	3	0				5	9	7	DDA for preferred ion	3.36226e+07	4.98589e+06	5.25894e+07	4.87192e+07	5.02054e+07	4.14688e+07	5.87592e+07	5.35543e+07	5.95457e+07	4.34383e+07	6.40033e+07	5.87898e+07	1.12185e+08	5.37379e+07	6.05618e+07	5.64854e+07	9.39487e+07	8.97818e+07	8.13524e+07	6.87583e+07	4.77332e+07	3.49139e+07	7.15945e+07	5.164e+07	6.32917e+07	4.21158e+07	6.32324e+07	5.26962e+07	3.86235e+07	3.35045e+07	1.42283e+08
(4R,5R)-2,3,4,5-Tetrahydroxy-5-(hydroxymethyl)-2-cyclohexen-1-one	C7 H10 O6	77.14	-0.00012	-0.61	190.048	190.048	5.19	1	2.23295e+08	8	0				5	42	38	DDA for preferred ion	1.39399e+07	350900	1.24409e+07	1.60678e+07	9.63049e+06	1.82139e+07	8.89893e+06	1.0291e+07	1.55553e+07	1.62689e+07	3.69549e+07	3.32587e+07	4.75667e+07	2.97148e+07	2.13909e+07	1.90665e+07	3.08351e+07	2.92357e+07	2.95241e+07	3.20266e+07	3.32692e+07	1.32552e+07	9.65159e+06	9.00081e+06	2.93453e+06	1.33702e+07	6.39888e+06	1.1416e+07	1.23338e+07	2.64113e+06	1.10231e+08
Diethylamine	C4 H11 N	16.67	0.00057	7.85	73.0892	73.0897	3.308	1	2.21425e+08	5	0				5	21	12	DDA for preferred ion	7.28945e+07	8.30747e+06	1.06225e+08	8.65846e+07	1.06492e+08	8.24966e+07	9.91963e+07	8.56081e+07	9.9414e+07	5.85834e+07	1.89585e+08	1.56807e+08	9.93513e+07	4.20269e+07	5.36152e+07	7.9027e+07	7.66087e+07	8.30466e+07	1.71047e+08	1.73689e+08	1.2928e+08	1.17904e+08	9.85305e+07	6.77278e+07	6.70401e+07	2.77072e+06	7.65652e+07	5.17628e+07	1.52229e+08	9.66813e+07	9.07594e+07
9-Oxononanoic acid	C9 H16 O3	47.41	-6e-05	-0.37	172.11	172.11	1.502	1	2.20185e+08	10	4			75.7	5	5	5	DDA for preferred ion	5.22958e+07	8.68063e+06	6.68018e+07	5.66942e+07	7.7155e+07	6.05814e+07	6.16327e+07	5.78421e+07	6.17446e+07	4.81614e+07	5.77227e+07	5.38411e+07	8.04123e+07	3.79143e+07	7.85131e+07	5.42411e+07	6.27295e+07	5.51701e+07	4.7985e+07	3.29887e+07	7.15996e+07	4.72162e+07	1.43851e+08	9.35921e+07	8.47462e+07	6.25825e+07	6.47821e+07	5.15236e+07	5.67851e+07	4.74993e+07	8.7127e+07
Cytosine	C4 H5 N3 O	50	0.00033	3.01	111.043	111.044	4.401	0.174	2.16196e+08	3	2	99.8	70.2		4	36	36	DDA for preferred ion	1.0231e+07	3.51931e+07	6.9656e+07	4.23269e+07	1.29854e+06	2.25166e+06	3.82501e+07	6.66843e+07	4.91303e+07	1.92014e+07	4.99649e+07	2.16144e+07	7.55341e+07	1.39083e+07	1.1964e+08	3.23806e+07	7.63156e+07	5.71423e+07	4.14511e+07	4.1466e+07	7.58614e+07	8.59434e+07	1.19447e+08	4.29845e+07	1.91914e+08	4.77446e+07	7.35514e+07	1.86196e+07	2.87e+06	1.29387e+06	5.97792e+07
Taurine	C2 H7 N O3 S	25	7e-05	0.56	125.015	125.015	7.745	0.173	2.10568e+08	1	1	96.6	9.8		5	50	42	DDA for preferred ion	2.51584e+06	5.18882e+06	5.7901e+06	4.85653e+06	329394	2.86407e+06	5.31701e+06	6.91305e+06	1.9896e+06	4.59349e+06	1.70017e+07	9.45398e+06	9.01103e+06	3.35066e+06	1.02813e+07	3.20579e+06	5.64982e+06	3.1313e+06	4.76942e+06	1.19342e+07	5.17828e+06	5.00628e+06	371665	3.63919e+06	1.94512e+06	3.05949e+06	9.09106e+06	2.23298e+06	1.35763e+07	1.22016e+07	1.23213e+08
Taurine	C2 H7 N O3 S	13.64	9e-05	0.71	125.015	125.015	2.958	0.139	2.09703e+08	1	3	92.1	9.6		5	24	19	DDA for preferred ion	3.6076e+07	1.88286e+06	3.80636e+07	3.25519e+07	1.18082e+08	4.68249e+07	7.93769e+07	6.91739e+07	5.60363e+07	7.75774e+07	6.89932e+07	6.85434e+07	9.07162e+07	2.46817e+07	3.35501e+07	3.10004e+07	4.19549e+07	3.76875e+07	6.40028e+07	4.67946e+07	6.26374e+07	3.64013e+07	8.01819e+07	3.04224e+07	6.99825e+07	2.80656e+07	4.59492e+07	3.28861e+07	9.79452e+07	6.85571e+07	1.86995e+08
Norketamine	C12 H14 Cl N O	50	-0.00017	-0.78	223.076	223.076	1.932	0.099	2.05045e+08	1	1	94.5	97.1		5	44	44	DDA for preferred ion	2.07556e+06	148684	9.40754e+06	8.54675e+06	6.78454e+06	5.9968e+06	2.51187e+06	2.44979e+06	1.29377e+07	4.45732e+06	1.00625e+07	8.37318e+06	6.55873e+06	3.84225e+06	1.36306e+07	8.69778e+06	3.42493e+06	3.43763e+06	2.95061e+07	2.27235e+07	7.85435e+06	9.46511e+06	2.76029e+06	1.83582e+06	3.61037e+07	2.76766e+07	6.26396e+07	6.19254e+07	8.32279e+06	1.08476e+07	3.22739e+07
N-(3-acetamidopropyl)pyrrolidin-2-one	C9 H16 N2 O2	48.84	-3e-05	-0.18	184.121	184.121	3.009	0.093	2.00229e+08	2	0				5	7	4	DDA for preferred ion	6.25952e+07	6.1645e+06	3.4676e+07	3.17045e+07	8.29572e+07	4.31765e+07	6.14283e+07	4.67104e+07	1.4512e+08	5.76474e+07	1.43478e+08	1.17703e+08	5.59616e+07	2.60016e+07	6.5468e+07	5.81189e+07	3.57799e+07	2.78391e+07	4.03285e+07	3.25083e+07	7.31195e+07	4.87231e+07	6.96752e+07	4.41691e+07	1.19878e+08	7.47034e+07	4.90756e+07	3.69859e+07	7.27336e+07	4.7688e+07	9.7707e+07
3-Thiomorpholinecarboxylic acid	C5 H9 N O2 S	41.67	6e-05	0.4	147.035	147.035	6.249	1	1.9508e+08	1	0				5	30	28	DDA for preferred ion	2.07062e+07	1.26754e+06	3.48512e+07	2.77645e+07	1.31112e+08	4.75018e+07	8.08375e+07	5.33519e+07	8.02005e+07	2.07326e+07	3.57002e+07	2.98348e+07	6.8098e+07	1.47603e+07	3.10775e+07	3.1278e+07	2.32875e+07	9.71359e+07	1.26951e+08	7.86713e+07	7.35856e+07	5.38036e+07	1.10658e+08	6.26917e+07	2.02655e+08	3.66917e+06	5.14576e+07	3.55652e+07	1.56077e+07	9.61139e+07	6.6285e+06
Styrene	C8 H8	44.12	0.00018	1.71	104.063	104.063	2.718	1	1.9503e+08	1	0				5	19	17	DDA for preferred ion	4.50725e+07	2.97455e+06	5.79786e+07	5.66996e+07	4.47241e+07	3.72464e+07	7.10016e+07	6.94628e+07	8.00463e+07	6.12025e+07	6.59421e+07	7.01402e+07	7.54479e+07	3.75817e+07	4.63161e+07	6.7636e+07	3.55132e+07	3.09275e+07	3.79913e+07	2.9523e+07	4.24849e+07	3.57571e+07	7.73198e+07	5.49106e+07	6.15163e+07	4.54225e+07	5.70111e+07	5.64543e+07	4.26569e+07	3.15243e+07	1.60981e+08
2,4-Quinolinediol	C9 H7 N O2	22.73	-7e-05	-0.42	161.048	161.048	1.769	1	1.92522e+08	11	3	98.3	9.9		5	15	4	DDA for preferred ion	3.27756e+07	4.18303e+06	1.9274e+07	1.88782e+07	2.58556e+07	1.51899e+07	2.66513e+07	2.4947e+07	5.67187e+07	4.40226e+07	4.17589e+07	4.3757e+07	1.27192e+07	5.38452e+06	5.47997e+07	4.19679e+07	1.3934e+07	1.35655e+07	5.2496e+07	4.75943e+07	5.9481e+07	4.4384e+07	5.03438e+06	6.31889e+06	1.91752e+07	1.23312e+07	1.05571e+07	8.54658e+06	2.42092e+07	1.56747e+07	3.21289e+07
NP-019360	C8 H12 O4	59.32	-3e-05	-0.2	172.074	172.074	1.749	1	1.91819e+08	6	1	71	59.8		5	14	8	DDA for preferred ion	2.4161e+07	1.5073e+06	4.78915e+07	4.14873e+07	3.90524e+07	3.57214e+07	3.5942e+07	3.59389e+07	5.50846e+07	3.28983e+07	3.72516e+07	3.69577e+07	4.86809e+07	1.92672e+07	5.94812e+07	4.28371e+07	3.35774e+07	3.60919e+07	3.9203e+07	3.38191e+07	3.30405e+07	2.48829e+07	3.64578e+07	3.33405e+07	5.02596e+07	3.25312e+07	5.45712e+07	3.78329e+07	3.25672e+07	2.98476e+07	1.72468e+08
Vigabatrin	C6 H11 N O2	64.1	0.00014	1.1	129.079	129.079	1.765	1	1.91199e+08	19	2	66.1	24		5	19	5	DDA for preferred ion	1.28297e+07	894306	841117	1.00957e+07	4.99467e+06	1.16532e+06	5.09917e+06	5.42345e+06	887286	505618	501059	409074	3.09159e+06	1.80769e+06	4.47512e+06	2.07885e+06	4.58436e+06	2.85095e+06	665154	1.36331e+06	2.3573e+06	243808	7.30449e+06	896093	9.88291e+06	8.8854e+06	1.41356e+07	2.0402e+07	4.66901e+06	6.13748e+06	440880
5-methyldeoxycytidine	C10 H15 N3 O4	48.84	-0.00032	-1.32	241.106	241.106	3.517	1	1.85745e+08	3	0				5	41	27	DDA for preferred ion	7.12059e+07	3.759e+06	8.76654e+07	5.44518e+07	1.94511e+06	1.57922e+06	6.52352e+07	6.52013e+07	9.47458e+07	3.47131e+07	2.78755e+07	3.11057e+07	3.57812e+07	2.12116e+07	5.2047e+07	5.1878e+07	1.18235e+08	9.43318e+07	6.96477e+07	5.77609e+07	7.90167e+07	4.07404e+07	7.11517e+07	5.43086e+07	4.05391e+07	6.52989e+07	9.35748e+07	1.04904e+08	1.00687e+07	4.05959e+06	1.45903e+08
Tetramethylpyrazine	C8 H12 N2	22.22	-4e-05	-0.3	136.1	136.1	2.575	0.141	1.83773e+08	14	3	68.2	8.4		5	36	32	DDA for preferred ion	4.57375e+07	298581	2.7081e+07	2.47761e+07	1.2088e+08	9.6616e+07	7.52821e+07	6.86515e+07	1.91133e+08	7.70583e+07	1.07581e+08	9.60517e+07	6.88823e+07	2.49595e+07	7.63416e+07	4.69926e+07	6.19437e+07	1.85434e+06	5.27787e+07	2.57284e+06	6.81665e+07	4.41147e+07	6.47335e+07	4.37662e+07	1.1449e+08	2.77271e+06	4.83683e+07	2.9487e+07	8.72003e+06	5.60084e+06	6.7275e+07
DL-Carbidopa	C10 H14 N2 O4	25.47	-9e-05	-0.4	226.095	226.095	6.618	1	1.83322e+08	5	0				5	23	17	DDA for preferred ion	1.44182e+07	1.15966e+06	1.52022e+07	1.54091e+07	2.029e+07	1.74165e+07	1.97388e+07	1.63715e+07	2.28336e+07	7.09562e+06	3.18973e+07	2.31182e+07	2.60137e+07	1.78837e+07	5.50369e+07	3.65832e+07	9.5565e+07	7.08516e+07	9.49241e+07	7.33114e+07	2.74265e+07	1.68584e+07	1.87404e+07	1.12174e+07	2.80432e+07	1.67692e+07	2.24709e+07	1.68812e+07	2.79728e+07	1.63836e+07	1.60837e+08
benzyl alcohol	C7 H8 O	44.44	2e-05	0.22	108.058	108.058	2.471	0.181	1.83127e+08	6	0				5	14	2	DDA for other ion	1.05739e+07	762034	1.598e+07	1.33221e+07	3.89037e+07	2.71386e+07	3.21199e+07	2.85382e+07	4.147e+07	2.18126e+07	1.72236e+07	1.51715e+07	4.3189e+07	1.47227e+07	1.23028e+07	9.71056e+06	4.00754e+07	3.00254e+07	3.62031e+07	2.74034e+07	1.91381e+07	1.32221e+07	3.99223e+07	2.76786e+07	3.49358e+07	1.96526e+07	1.80103e+07	1.78618e+07	3.39528e+07	2.34153e+07	1.36955e+08
N,N-Dimethylglycine	C4 H9 N O2	35.29	0.00041	3.94	103.063	103.064	7.218	0.162	1.8234e+08	19	0				5	12	12	DDA for preferred ion	1.05479e+07	535652	7.75782e+07	7.33239e+07	2.06145e+07	1.61644e+07	2.50306e+07	2.41216e+07	3.84773e+07	6.19276e+06	3.10476e+07	2.95198e+07	1.9852e+07	9.97869e+06	5.9089e+07	4.87565e+07	3.37103e+07	2.28161e+07	1.50875e+07	1.0657e+07	9.7525e+06	5.13769e+06	1.76417e+07	1.42778e+07	1.27255e+07	1.99472e+07	5.64914e+07	5.72535e+07	2.24258e+07	1.6642e+07	4.14307e+07
N4-Acetylcytidine	C11 H15 N3 O6	30.61	-0.00021	-0.74	285.096	285.096	2.624	1	1.81886e+08	1	2	91.2	9.6		5	20	16	DDA for preferred ion	2.94447e+07	837554	8.14861e+07	7.74744e+07	385077	411541	4.16201e+07	3.52411e+07	5.59499e+07	4.82963e+07	3.95785e+07	3.7766e+07	4.26531e+07	1.12446e+07	6.14672e+07	4.51639e+07	3.54061e+07	3.02472e+07	3.54805e+07	2.98177e+07	4.40431e+07	2.61756e+07	5.71005e+07	3.45793e+07	5.88759e+07	3.51426e+07	6.62295e+07	5.4853e+07	1.54801e+07	8.83833e+06	1.65049e+08
delta-guanidinovaleric acid	C6 H13 N3 O2	68.42	0	0.01	159.101	159.101	4.91	1	1.80256e+08	1	0				5	40	19	DDA for preferred ion	6.36831e+07	28517.9	1.5199e+07	8.20903e+06	1.53433e+07	3.77304e+06	4.20393e+07	3.95489e+07	3.05751e+07	2.23648e+07	1.13516e+07	1.14626e+07	2.76173e+07	4.16563e+07	2.20401e+07	820355	4.89908e+07	3.19149e+07	2.89481e+07	3.51817e+07	1.58287e+07	135258	3.24315e+07	2.22078e+06	1.17493e+07	238867	4.13839e+07	5.65094e+07	3.21647e+07	5.24142e+06	1.2572e+07
methylguanidine	C2 H7 N3	25	0.00064	8.78	73.064	73.0646	4.16	1	1.79909e+08	1	0				5	12	7	DDA for preferred ion	2.63226e+07	1.53586e+06	4.84128e+07	3.48575e+07	7.6306e+07	5.47446e+07	9.42239e+07	7.71662e+07	5.66136e+07	9.47237e+06	3.12706e+07	3.33011e+07	6.17779e+07	2.45723e+07	3.71206e+07	3.24171e+07	5.44765e+07	4.42054e+07	3.93897e+07	2.91813e+07	4.58864e+07	3.14513e+07	7.32812e+07	5.43287e+07	4.31518e+07	3.02586e+07	8.10483e+07	7.03389e+07	5.46186e+07	1.84308e+07	1.0095e+08
Triethylamine	C6 H15 N	50	0.00036	3.52	101.12	101.121	2.727	1	1.79288e+08	2	0				5	19	18	DDA for preferred ion	5.84503e+07	4.32053e+06	6.3108e+07	3.89078e+07	8.5402e+07	6.78447e+07	6.92135e+07	6.39327e+07	6.33747e+07	4.87838e+07	7.62079e+07	8.17497e+07	1.0627e+08	5.78834e+07	4.84092e+07	7.95739e+07	1.15212e+08	1.01554e+08	1.92141e+08	1.30357e+08	1.3614e+08	9.25019e+07	9.4899e+07	7.06003e+07	3.88478e+07	5.61737e+07	3.78497e+07	3.35519e+07	6.6542e+07	4.53805e+07	3.49437e+07
salicylamide	C7 H7 N O2	11.76	-3e-05	-0.23	137.048	137.048	2.463	0.146	1.76471e+08	15	0				5	9	9	DDA for preferred ion	2.63179e+07	1.49774e+06	5.23497e+07	5.08456e+07	4.1957e+07	2.2778e+07	1.75392e+07	1.52407e+07	3.7669e+07	4.76154e+07	4.27815e+07	3.37331e+07	4.4644e+07	7.91322e+06	2.15076e+07	2.61232e+07	2.59859e+07	2.87479e+07	3.45327e+07	2.92071e+07	2.99804e+07	2.18791e+07	3.58667e+07	1.96718e+07	3.24805e+07	1.73343e+07	2.33347e+07	2.1525e+07	3.44046e+07	2.35169e+07	1.78885e+08
(+/-)-C75	C14 H22 O4	59.65	-0.0002	-0.78	254.152	254.152	1.759	0.168	1.76148e+08	1	2	78.5	70.7		5	14	11	DDA for preferred ion	2.28716e+07	1.48344e+06	1.9227e+07	1.79411e+07	6.14032e+07	4.15985e+07	5.41545e+07	3.21982e+07	6.29622e+07	3.70276e+07	5.60341e+07	4.54065e+07	3.32283e+07	7.42472e+06	6.31635e+07	4.22604e+07	4.27979e+07	3.3663e+07	4.89325e+07	4.17211e+07	4.89349e+07	4.03993e+07	2.81369e+07	7.14264e+06	4.18154e+07	3.90363e+07	3.84597e+07	2.02769e+07	3.71514e+07	7.85829e+07	1.43677e+08
dihomomethionine	C7 H15 N O2 S	48.15	-7e-05	-0.41	177.082	177.082	2.012	1	1.7353e+08	3	0				5	6	5	DDA for preferred ion	2.11923e+07	2.3247e+06	1.18257e+08	1.08455e+08	1.35191e+07	9.17116e+06	2.90807e+07	2.32493e+07	3.74202e+07	2.12933e+07	3.97934e+07	3.95958e+07	3.44083e+07	1.50397e+07	1.73999e+08	1.15457e+08	2.35033e+07	2.27878e+07	2.81285e+07	2.31923e+07	2.19627e+07	1.64309e+07	3.83144e+07	3.0604e+07	4.57856e+07	2.44163e+07	9.04315e+07	7.84252e+07	1.92922e+07	1.52697e+07	6.15535e+07
2-(3-phenylpropyl)oxolane	C13 H18 O	67.74	4e-05	0.2	190.136	190.136	1.347	1	1.73484e+08	6	1			67.3	5	6	3	DDA for preferred ion	1.6487e+07	1.31471e+06	1.84812e+07	1.51875e+07	2.7477e+07	2.24464e+07	1.24241e+07	1.09604e+07	4.71239e+07	3.41936e+07	1.38414e+08	1.15161e+08	2.17013e+07	7.99397e+06	1.00093e+08	7.65974e+07	2.35663e+07	1.82936e+07	6.6132e+07	4.73397e+07	1.78953e+07	1.0665e+07	1.54508e+07	1.15782e+07	1.24324e+07	6.67584e+06	2.65632e+07	1.80656e+07	9.42236e+06	6.84405e+06	1.81307e+07
10-oxo-8-decenoic acid	C10 H16 O3	74.07	0.00063	3.4	184.11	184.111	1.475	0.12	1.72073e+08	14	0				5	13	12	DDA for preferred ion	3.59621e+07	7.68469e+06	5.19681e+07	3.49174e+07	5.41102e+07	3.24017e+07	4.31094e+07	3.33937e+07	2.92097e+07	2.04568e+07	4.10953e+07	3.84945e+07	5.98278e+07	2.83418e+07	3.75144e+07	3.00702e+07	4.57158e+07	3.75562e+07	3.54835e+07	2.37073e+07	5.02522e+07	3.30085e+07	9.40185e+07	6.17373e+07	5.06216e+07	2.52773e+07	5.80798e+07	3.98579e+07	2.32592e+07	2.38059e+07	1.15903e+08
3-[(3-Methylbutyl)nitrosoamino]-2-butanone	C9 H18 N2 O2	30	-0.00015	-0.82	186.137	186.137	1.994	1	1.71517e+08	2	0				5	29	29	DDA for preferred ion	1.037e+07	1.08549e+06	1.66401e+07	1.74548e+07	1.63421e+07	1.22137e+07	1.11545e+07	9.89954e+06	1.09563e+07	6.05614e+06	1.06853e+07	9.91205e+06	1.2934e+07	5.71614e+06	2.33926e+07	1.25578e+07	1.16516e+07	1.04309e+07	9.98912e+06	8.18714e+06	1.44239e+07	1.14618e+07	2.06966e+07	1.50185e+07	1.94139e+07	9.77328e+06	1.76552e+07	1.30764e+07	2.26984e+07	1.57198e+07	5.23917e+07
2-Methoxy-3-isopropyl-5-methylpyrazine	C9 H14 N2 O	11.11	-0.0001	-0.62	166.111	166.111	3.003	1	1.71045e+08	3	0				5	9	6	DDA for preferred ion	5.986e+07	3.92717e+06	3.12815e+07	2.83647e+07	7.94016e+07	4.00517e+07	5.54286e+07	4.20954e+07	1.38201e+08	4.91915e+07	1.40526e+08	1.14344e+08	5.38407e+07	2.11023e+07	5.58396e+07	4.98762e+07	2.98731e+07	2.58211e+07	3.42697e+07	2.69579e+07	6.94382e+07	4.49642e+07	6.41948e+07	3.74482e+07	1.11491e+08	6.69615e+07	3.82263e+07	3.21783e+07	6.88141e+07	4.42409e+07	8.54337e+07
Acetohydroxamic acid	C2 H5 N O2	20	0.00048	6.43	75.032	75.0325	2.492	1	1.70067e+08	6	1	76.5	8.8		5	8	8	DDA for preferred ion	1.10589e+07	687358	1.63578e+07	1.39518e+07	3.90185e+07	2.59677e+07	2.85245e+07	2.20379e+07	3.54222e+07	2.28322e+07	1.71463e+07	1.47172e+07	4.37753e+07	1.27836e+07	1.06141e+07	7.18987e+06	3.33338e+07	2.74335e+07	2.87114e+07	1.99992e+07	1.92368e+07	1.40069e+07	3.97172e+07	2.60479e+07	3.46688e+07	1.86926e+07	1.73646e+07	1.85109e+07	3.12826e+07	2.06055e+07	1.35021e+08
2-Pyrrolidone	C4 H7 N O	41.67	0.00051	6.03	85.0528	85.0533	2.248	0.115	1.70011e+08	3	0				5	36	26	DDA for preferred ion	2.15845e+07	1.5542e+06	4.20617e+07	3.24817e+07	5.20539e+07	4.2831e+07	4.10415e+07	4.3206e+07	5.3125e+07	5.39767e+07	3.08201e+07	3.11757e+07	4.80577e+07	2.04495e+07	4.5538e+07	4.90063e+07	7.53437e+07	6.78735e+07	2.9259e+07	2.57344e+07	3.12286e+07	2.27096e+07	5.08629e+07	3.68532e+07	3.00522e+07	3.61018e+07	5.10485e+07	4.55249e+07	4.98907e+07	2.44246e+07	1.11495e+08
pentahomomethionine	C10 H21 N O2 S	68.63	-0.00035	-1.62	219.129	219.129	2.945	1	1.69959e+08	2	0				5	5	5	DDA for preferred ion	1.63257e+07	3.34949e+06	4.40432e+07	3.58022e+07	2.1542e+07	1.59065e+07	2.92687e+07	2.4699e+07	5.28246e+07	3.06163e+07	2.08892e+07	1.86672e+07	2.99114e+07	1.13831e+07	7.3509e+07	5.56717e+07	2.2931e+07	1.81178e+07	2.39793e+07	1.75291e+07	2.49464e+07	1.68726e+07	3.42762e+07	2.33256e+07	4.38718e+07	2.72698e+07	5.35245e+07	3.78236e+07	2.40801e+07	1.6393e+07	1.13115e+08
3477	C12 H20 N2 O3	58.82	-0.00021	-0.87	240.147	240.147	6.68	1	1.69423e+08	2	0				5	25	16	DDA for preferred ion	1.40882e+07	204696	1.36669e+07	1.30148e+07	1.63656e+07	1.4926e+07	1.4332e+07	1.39095e+07	1.4498e+07	2.49125e+06	2.41299e+07	2.74075e+07	5.15931e+07	2.01032e+07	4.46736e+07	3.82725e+07	5.36499e+07	4.28588e+07	5.51229e+07	5.28332e+07	2.14827e+07	1.31559e+07	1.98483e+07	1.19822e+07	2.10199e+07	2.31397e+07	2.07639e+07	1.50582e+07	3.19348e+07	2.51216e+07	1.41655e+08
Caprolactam	C6 H11 N O	50	7e-05	0.62	113.084	113.084	2.007	0.177	1.69386e+08	4	1	90	36.5		5	14	11	DDA for preferred ion	1.92427e+07	3.60839e+06	1.89306e+08	1.84725e+08	1.81929e+07	2.02568e+07	5.19938e+07	3.9007e+07	7.03398e+07	3.78485e+07	4.5538e+07	4.02014e+07	7.93513e+07	4.31619e+07	1.62035e+08	9.45161e+07	1.9758e+07	2.40253e+07	4.45405e+07	4.02835e+07	2.16165e+07	1.82318e+07	3.31266e+07	2.13664e+07	4.88944e+07	3.36329e+07	4.82395e+07	4.22923e+07	8.21636e+06	6.32771e+06	7.14133e+07
Inosine	C10 H12 N4 O5	75	-0.00025	-0.93	268.081	268.081	3.661	1	1.67849e+08	11	1	99.9	10		5	33	32	DDA for preferred ion	2.09191e+07	1.04966e+06	1.94352e+07	3.26684e+07	3.66645e+06	2.74638e+06	2.06523e+07	1.63518e+07	2.54193e+07	7.73546e+06	2.37827e+07	1.80487e+07	1.34965e+07	8.07698e+06	1.08656e+07	1.21719e+07	2.00092e+07	1.80235e+07	2.19859e+07	1.32454e+07	1.65091e+07	1.11006e+07	1.80918e+07	9.3647e+06	1.755e+07	1.66691e+07	1.84121e+07	2.20929e+07	4.04549e+06	3.38281e+06	3.34462e+07
5-Pentyl-2(5H)-furanone	C9 H14 O2	70	7e-05	0.46	154.099	154.099	1.486	1	1.67259e+08	11	0				5	5	5	DDA for preferred ion	5.76704e+07	9.08546e+06	6.61695e+07	5.34928e+07	8.20952e+07	7.09971e+07	7.11598e+07	6.58226e+07	7.00932e+07	4.61561e+07	5.86754e+07	6.03358e+07	9.05341e+07	4.19372e+07	6.21612e+07	5.33051e+07	7.49795e+07	6.216e+07	7.38223e+07	5.68623e+07	8.02183e+07	4.76197e+07	1.66629e+08	1.086e+08	9.69315e+07	6.82842e+07	6.16529e+07	5.05135e+07	4.59802e+07	4.33311e+07	7.72453e+07
3-Hydroxy-2,4,5-pyridinetrimethanol	C8 H11 N O4	23.2	-0.00011	-0.57	185.069	185.069	2.994	1	1.64695e+08	2	0				5	15	11	DDA for preferred ion	2.44298e+07	2.40724e+06	5.17495e+07	3.167e+07	3.38809e+07	2.45576e+07	3.02215e+07	2.56669e+07	5.24851e+07	2.67277e+07	2.94902e+07	2.53996e+07	2.74001e+07	1.18807e+07	3.92513e+07	3.44186e+07	8.33448e+07	6.27034e+07	4.40962e+07	4.36139e+07	2.94761e+07	1.99692e+07	3.67272e+07	3.46711e+07	4.02755e+07	2.82952e+07	5.51063e+07	5.68786e+07	5.67751e+07	2.73512e+07	1.49693e+08
val-asn	C9 H17 N3 O4	65.12	-0.00011	-0.46	231.122	231.122	6.966	1	1.62239e+08	2	0				5	50	33	DDA for preferred ion	8.33411e+06	869774	1.37896e+07	1.36006e+07	2.6013e+07	2.1197e+07	1.13145e+07	1.05585e+07	1.02285e+07	9.25678e+06	1.24057e+07	2.01485e+07	3.0778e+07	1.4102e+07	3.11926e+07	5.03482e+07	4.99869e+07	1.63955e+08	7.04535e+07	9.06958e+07	2.04008e+07	1.64806e+07	1.21279e+07	9.85129e+06	3.31845e+06	1.24418e+07	8.47496e+06	1.90911e+07	1.30651e+07	1.52106e+07	1.25753e+08
Sebacic acid	C10 H18 O4	61.24	0.0003	1.49	202.121	202.121	1.788	1	1.5861e+08	9	1	60	55.7		5	27	13	DDA for preferred ion	2.47057e+07	1.77758e+06	3.98718e+07	2.93983e+07	4.80367e+07	3.96048e+07	5.99566e+07	5.30618e+07	8.03692e+07	8.72557e+07	4.09916e+07	4.32664e+07	4.58718e+07	2.04182e+07	6.07544e+07	4.50818e+07	5.26076e+07	5.47252e+07	5.65971e+07	4.7619e+07	4.22867e+07	3.09035e+07	4.38691e+07	5.09026e+07	5.58425e+07	2.39477e+07	5.27221e+07	3.65463e+07	4.82739e+07	7.76822e+07	1.01484e+08
Tetrahydro-5-oxo-2-furanacetic acid	C6 H8 O4	41.3	0	0.01	144.042	144.042	8.518	0.149	1.57227e+08	18	0				5	35	25	DDA for preferred ion	2.86214e+07	2.25786e+06	2.49341e+07	2.92983e+07	2.14519e+07	1.44847e+07	2.42727e+07	1.97613e+07	2.63601e+07	2.3126e+07	3.41369e+07	2.78476e+07	1.58974e+07	4.98689e+06	1.53021e+07	1.28082e+07	1.60602e+07	1.28097e+07	1.27074e+07	9.61329e+06	2.52222e+07	1.74963e+07	1.57721e+07	1.29587e+07	8.57905e+06	8.33003e+06	9.00764e+06	7.46629e+06	3.32285e+07	2.38261e+07	7.67982e+07
6-Methylquinoline	C10 H9 N	13.64	-3e-05	-0.22	143.073	143.073	2.776	1	1.55212e+08	7	5	96.1	9.8	64.4	5	14	12	DDA for preferred ion	3.46511e+07	7.00975e+06	4.45851e+07	4.60767e+07	2.8361e+07	1.69615e+07	3.82765e+07	3.47459e+07	4.76586e+07	4.60819e+07	5.20902e+07	5.00036e+07	4.51663e+07	1.75538e+07	3.50714e+07	2.73798e+07	1.82909e+07	1.48055e+07	2.76328e+07	2.14739e+07	2.88475e+07	2.16659e+07	4.38179e+07	3.26825e+07	3.28503e+07	2.4221e+07	3.97681e+07	3.09942e+07	2.30396e+07	2.00608e+07	1.45461e+08
1-Acetylcyclohexyl acetate	C10 H16 O3	62.5	-5e-05	-0.3	184.11	184.11	1.782	0.12	1.54712e+08	14	0				5	26	12	DDA for preferred ion	2.30582e+07	930936	4.18701e+07	3.19739e+07	5.297e+07	4.04186e+07	5.12538e+07	4.87603e+07	8.14274e+07	7.52413e+07	4.34042e+07	4.13629e+07	4.56852e+07	1.3864e+07	7.26939e+07	4.55208e+07	5.09359e+07	5.52849e+07	4.97464e+07	3.93616e+07	4.08524e+07	2.75687e+07	4.61539e+07	2.9644e+07	1.46997e+08	4.78152e+07	5.72699e+07	3.91383e+07	5.51449e+07	5.05987e+07	9.98848e+07
5,8,12-Trihydroxy-2-oxododecanoic acid	C12 H22 O6	31.82	-5e-05	-0.2	262.142	262.142	1.765	1	1.53126e+08	2	0				5	9	8	DDA for preferred ion	1.15722e+07	1.28654e+06	2.1097e+07	2.30171e+07	2.28507e+07	1.91874e+07	2.05781e+07	1.76939e+07	2.65013e+07	3.04635e+07	1.5291e+07	1.30752e+07	3.61622e+07	1.25338e+07	3.5105e+07	1.57034e+07	1.40484e+07	2.02495e+07	3.84602e+07	2.69329e+07	2.25973e+07	1.24517e+07	3.64468e+07	2.10189e+07	3.21544e+07	2.08238e+07	2.31716e+07	1.97472e+07	2.31313e+07	1.92184e+07	7.67822e+07
THTA	C6 H10 O2 S	33.33	0	-0.01	146.04	146.04	6.248	1	1.51877e+08	2	0				5	32	27	DDA for preferred ion	4.28339e+07	1.01957e+06	6.02453e+07	4.59591e+07	5.31872e+07	2.99397e+07	7.72461e+07	4.40284e+07	6.23012e+07	2.38503e+07	7.47022e+07	5.23029e+07	9.69434e+07	2.26687e+07	8.11722e+07	5.45964e+07	9.67256e+07	6.14241e+07	6.5259e+07	4.1414e+07	6.31539e+07	3.23111e+07	8.00666e+07	3.60468e+07	8.32409e+07	3.70977e+07	4.85028e+07	4.49253e+07	5.79531e+07	5.28777e+07	1.2847e+08
trihomomethionine	C8 H17 N O2 S	57.14	-0.00013	-0.67	191.098	191.098	1.935	0.097	1.51595e+08	2	0				5	23	13	DDA for preferred ion	1.49868e+07	1.40952e+06	7.27006e+07	6.43532e+07	1.10765e+07	7.50383e+06	1.98361e+07	1.80167e+07	5.09015e+07	2.45333e+07	4.90943e+07	4.37314e+07	1.93489e+07	7.49863e+06	1.54878e+08	1.03855e+08	2.36452e+07	2.03812e+07	3.21875e+07	2.73384e+07	2.02244e+07	1.32179e+07	1.76174e+07	1.41801e+07	4.17418e+07	2.82848e+07	6.23035e+07	5.48038e+07	1.82247e+07	1.62715e+07	4.70549e+07
Caprolactam	C6 H11 N O	66.67	0.00026	2.25	113.084	113.084	1.684	0.177	1.48495e+08	4	1	99.6	95.1		5	8	8	DDA for preferred ion	1.01395e+08	1.56055e+07	1.15891e+08	1.16614e+08	9.48341e+07	8.46445e+07	1.06901e+08	1.08403e+08	1.07195e+08	8.6615e+07	9.94967e+07	1.01458e+08	9.92032e+07	4.74099e+07	1.01609e+08	8.11742e+07	9.02294e+07	8.29669e+07	1.0723e+08	1.00476e+08	9.94214e+07	7.60332e+07	8.64442e+07	6.77148e+07	2.29418e+07	7.03775e+07	1.08057e+08	1.01891e+08	1.50852e+08	1.31123e+08	1.32357e+08
6-Methylquinoline	C10 H9 N	14.29	6e-05	0.43	143.073	143.074	1.418	1	1.48476e+08	7	2	98.3	9.9		5	9	6	DDA for preferred ion	1.26474e+07	678539	1.35327e+07	1.10656e+07	1.0651e+07	6.91167e+06	9.68037e+06	7.23198e+06	1.98513e+07	1.26689e+07	1.94259e+07	1.78415e+07	2.11596e+07	3.97144e+06	2.94798e+07	2.14145e+07	1.49125e+07	1.35251e+07	9.33144e+06	7.56247e+06	1.09494e+07	3.69854e+06	2.19221e+07	1.43134e+07	3.31811e+07	2.05438e+07	6.0396e+06	4.77227e+06	5.73773e+06	2.00084e+06	7.86782e+07
D-(+)-Proline	C5 H9 N O2	38.46	0	-0.03	115.063	115.063	7.281	1	1.4669e+08	8	4	99.9	10		5	35	20	DDA for preferred ion	2.1776e+07	1.36508e+06	1.57992e+07	1.6351e+07	1.91389e+07	1.62772e+07	2.88197e+07	2.32113e+07	2.88017e+07	7.36007e+06	1.9502e+07	1.90217e+07	1.57173e+07	9.27092e+06	2.03793e+07	1.61254e+07	2.51846e+07	2.09412e+07	3.2419e+07	2.69759e+07	2.04269e+07	1.36709e+07	1.29784e+07	9.88158e+06	8.71683e+06	1.51164e+07	1.68357e+07	1.85079e+07	4.7848e+07	2.83989e+07	3.80299e+07
PEG n10	C20 H42 O11	33.33	17.0263	37153.1	458.273	475.299	2.118	1	1.45204e+08	3	1	90.1	36.7		5	15	12	DDA for preferred ion	1.49958e+07	578952	2.2979e+07	2.01948e+07	1.62852e+07	1.02474e+07	1.65857e+07	1.62588e+07	2.06035e+07	7.9482e+06	2.01453e+07	1.65062e+07	1.874e+07	4.74706e+06	2.11545e+07	1.40363e+07	1.11291e+07	9.80899e+06	1.64841e+07	1.15167e+07	2.47754e+07	1.23917e+07	2.54326e+07	1.553e+07	1.86316e+07	1.6004e+07	5.28032e+07	3.59934e+07	1.04757e+07	7.04066e+06	7.38138e+07
2,6-Diamino-4-hexenoic acid	C6 H12 N2 O2	35.29	4e-05	0.31	144.09	144.09	3.302	1	1.43264e+08	3	0				5	8	7	DDA for preferred ion	2.50277e+06	546384	4.33033e+06	3.63352e+06	2.34206e+06	2.41521e+06	5.21673e+06	5.31263e+06	3.04377e+06	2.00552e+06	9.7529e+06	9.27732e+06	3.30725e+07	1.42907e+07	2.49835e+07	2.57149e+07	2.26512e+07	1.94572e+07	3.00345e+07	2.78744e+07	2.79158e+06	1.79517e+06	9.24423e+06	6.36516e+06	4.61249e+06	2.62225e+06	8.27393e+06	6.8167e+06	2.42694e+06	2.43064e+06	5.89183e+07
N-(3-Hydroxyhexanoyl)glycine	C8 H15 N O4	48.57	-4e-05	-0.23	189.1	189.1	4.373	1	1.42122e+08	13	0				5	29	24	DDA for preferred ion	1.62065e+07	441538	2.23322e+07	1.66675e+07	1.83057e+07	1.70238e+07	2.53303e+07	2.08406e+07	2.57102e+07	2.68177e+06	3.62657e+07	3.29553e+07	4.67026e+07	1.80488e+07	1.70276e+07	1.71961e+07	2.15261e+07	2.18211e+07	1.52315e+07	1.50826e+07	1.51825e+07	1.0383e+07	3.13687e+07	1.90696e+07	2.56568e+07	2.43174e+07	2.29679e+07	2.33087e+07	3.48636e+07	1.76969e+07	6.5324e+07
(Z,S)-pyrethrolone	C11 H14 O2	61.84	-2e-05	-0.12	178.099	178.099	1.565	1	1.41835e+08	35	0				5	27	28	DDA for preferred ion	3.17498e+07	6.83725e+06	3.49794e+07	2.89408e+07	7.13649e+07	5.55375e+07	2.97223e+07	3.90187e+07	3.73118e+07	6.31957e+07	3.91182e+07	3.52468e+07	5.54041e+07	2.19329e+07	5.31531e+07	4.26101e+07	3.16977e+07	6.09068e+07	3.03054e+07	4.0261e+07	4.61214e+07	5.95367e+07	1.91242e+07	7.36657e+07	5.78762e+07	5.64325e+07	6.54634e+07	4.26268e+07	4.43736e+07	3.80405e+07	6.40147e+07
N-{3-[(4-Acetamidobutyl)amino]propyl}acetamide	C11 H23 N3 O2	32.31	-0.00018	-0.8	229.179	229.179	2.035	1	1.41036e+08	1	0				5	9	9	DDA for preferred ion	1.25231e+07	1.06291e+06	2.43767e+07	2.24764e+07	1.50102e+07	1.04103e+07	2.91309e+07	2.50947e+07	2.68318e+07	1.35523e+07	2.18973e+07	1.73474e+07	2.40323e+07	1.03738e+07	3.96314e+07	2.57849e+07	1.74229e+07	1.40503e+07	3.52551e+07	2.59573e+07	2.10811e+07	1.29479e+07	2.87943e+07	1.77407e+07	2.53312e+07	1.48642e+07	2.67067e+07	1.88956e+07	1.19037e+07	7.86656e+06	1.41743e+08
4-methyl-5-oxo-2-pentyl-2,5-dihydrofuran-3-carboxylic acid	C11 H16 O4	42.5	17.0263	80273.1	212.105	229.131	1.49	1	1.40532e+08	1	3	76.8	68.3		5	32	32	DDA for preferred ion	4.49848e+07	8.49865e+06	4.13303e+07	3.6747e+07	5.55117e+07	4.33327e+07	5.47105e+07	6.9154e+07	4.91363e+07	5.52089e+07	4.18075e+07	3.33272e+07	7.27386e+07	3.2837e+07	5.22801e+07	3.45079e+07	5.14878e+07	5.84059e+07	5.60112e+07	5.53056e+07	4.6088e+07	3.34099e+07	1.36938e+08	1.15829e+08	5.98048e+07	4.23809e+07	3.4203e+07	5.39622e+07	3.17359e+07	2.04761e+07	9.36732e+07
4-oxododecanedioic acid	C12 H20 O5	52.31	-18.0106	-73774.2	244.131	226.12	1.798	0.183	1.39017e+08	3	2	68	57.8		5	20	19	DDA for preferred ion	1.48787e+07	3.61229e+06	4.43207e+07	3.76743e+07	1.10736e+08	3.05607e+07	6.38515e+07	2.49125e+07	6.66822e+07	4.90245e+07	5.61162e+07	3.02523e+07	5.38809e+07	2.09651e+07	7.41568e+07	5.6391e+07	4.63903e+07	4.75117e+07	5.77941e+07	5.35017e+07	5.67868e+07	2.14993e+07	3.14465e+07	3.55244e+07	6.7967e+07	3.66195e+07	3.96357e+07	3.095e+07	5.62785e+07	4.40041e+07	1.02084e+08
Acetyl-L-methionine	C7 H13 N O3 S	61.54	-8e-05	-0.42	191.062	191.062	2.731	0.108	1.35661e+08	3	0				5	5	4	DDA for preferred ion	3.39069e+07	1.40396e+06	1.69678e+07	1.49647e+07	5.68011e+07	3.89127e+07	2.22099e+07	1.9374e+07	4.96673e+07	2.10203e+06	4.74694e+07	4.14165e+07	2.85962e+07	1.01071e+07	1.34303e+07	9.18183e+06	2.00654e+07	1.59565e+07	2.103e+07	1.4527e+07	5.22393e+07	3.29122e+07	3.49623e+07	2.48166e+07	6.66803e+07	3.4157e+07	1.52111e+07	1.25911e+07	2.23647e+07	1.54446e+07	6.47415e+07
NP-003459	C9 H14 O4	59.6	-18.0106	-96784.7	186.089	168.079	1.515	0.245	1.35116e+08	13	3	69.5	58.2		5	10	7	DDA for preferred ion	5.23874e+07	9.00974e+06	2.21603e+07	1.90329e+07	6.15776e+07	6.12622e+07	4.49392e+07	2.83266e+07	4.93662e+07	6.10943e+07	2.51631e+07	4.65865e+07	4.46693e+07	3.0303e+07	2.50319e+07	5.14835e+07	4.68758e+07	5.61142e+07	4.05302e+07	5.87407e+07	4.93356e+07	4.72511e+07	1.26513e+08	1.39433e+08	5.38181e+07	3.47035e+07	6.42207e+07	5.15579e+07	4.76924e+07	4.16939e+07	4.38995e+07
salinosporamide B	C15 H21 N O4	54.55	-0.00028	-1	279.147	279.147	3.536	1	1.34071e+08	3	0				5	43	36	DDA for preferred ion	3.71673e+06	231790	3.60595e+06	3.29827e+06	9.61964e+06	7.17059e+06	5.29375e+06	4.48827e+06	8.26384e+06	3.71381e+06	4.05031e+06	3.3311e+06	5.58353e+06	3.0428e+06	3.09265e+06	2.68054e+06	8.03631e+07	6.71517e+07	2.62198e+07	2.48942e+07	2.90968e+06	2.65339e+06	4.5768e+06	3.32989e+06	1.39195e+06	3.05969e+06	9.47858e+06	1.14195e+07	7.19962e+06	3.63905e+06	2.4652e+07
cis-5,6-dihydroxy-4-isopropylcyclohexa-1,3-dienecarboxylic acid	C10 H14 O4	51.56	-2e-05	-0.09	198.089	198.089	1.871	0.254	1.33393e+08	14	0				5	28	15	DDA for preferred ion	2.19618e+07	1.25525e+06	3.04126e+07	3.08614e+07	4.12833e+07	3.64697e+07	5.18851e+07	4.55254e+07	7.30107e+07	5.29461e+07	3.0991e+07	3.81623e+07	4.16883e+07	1.48774e+07	4.42152e+07	4.35445e+07	4.11869e+07	4.60346e+07	5.10555e+07	4.25038e+07	3.41475e+07	1.85236e+07	5.71361e+07	2.18054e+07	5.62841e+07	3.55667e+07	4.72533e+07	2.72548e+07	4.15351e+07	6.11259e+07	7.55529e+07
3169	C6 H10 O2	35.29	0.00022	1.93	114.068	114.068	1.795	0.231	1.3317e+08	22	0				5	19	14	DDA for preferred ion	2.77628e+07	6.13592e+06	3.57462e+07	3.39368e+07	5.05149e+07	3.72988e+07	4.8425e+07	4.95354e+07	7.48126e+07	4.27016e+07	4.13837e+07	3.83486e+07	4.14176e+07	1.72333e+07	6.03186e+07	4.77999e+07	5.86215e+07	4.86159e+07	6.17494e+07	3.14268e+07	4.5019e+07	2.74878e+07	2.93279e+07	2.74401e+07	4.81128e+07	3.94742e+07	5.08528e+07	5.20203e+07	4.70069e+07	3.96607e+07	1.12984e+08
Vitamin E Acetate	C31 H52 O3	69.44	-1e-05	-0.03	472.392	472.392	1.294	1	1.32897e+08	4	1	97.6	91.7		5	7	4	DDA for preferred ion	3.91346e+06	183985	2.15233e+06	1.92811e+06	3.53251e+06	2.40245e+06	3.45914e+06	2.88689e+06	5.19237e+06	3.99494e+06	7.19027e+06	5.88947e+06	6.50135e+06	2.13369e+06	9.3464e+06	7.49676e+06	2.55465e+06	1.57387e+06	1.99951e+06	1.67826e+06	3.63226e+06	1.94741e+06	3.14475e+06	1.73581e+06	8.5817e+06	4.4611e+06	1.4121e+06	1.44277e+06	7.5171e+06	5.22458e+06	4.00694e+07
Crotanecine	C8 H13 N O3	31.25	1e-05	0.05	171.09	171.09	4.319	1	1.32707e+08	3	0				5	24	20	DDA for preferred ion	1.26156e+07	566379	1.72628e+07	1.35654e+07	1.38823e+07	1.31248e+07	2.16252e+07	1.54381e+07	1.86426e+07	1.88471e+06	3.25127e+07	2.58368e+07	3.67144e+07	1.37711e+07	1.29363e+07	1.28099e+07	1.59366e+07	1.59744e+07	1.10366e+07	1.33095e+07	1.3141e+07	7.19769e+06	2.38239e+07	1.47894e+07	2.2152e+07	1.84471e+07	1.82606e+07	1.70846e+07	2.20564e+07	1.69352e+07	5.03409e+07
5-methylthioribose	C6 H12 O4 S	41.67	-9e-05	-0.52	180.046	180.046	3.473	1	1.29866e+08	3	0				5	26	19	DDA for preferred ion	3.04333e+07	2.09295e+06	2.38919e+07	2.19163e+07	2.42765e+07	2.03166e+07	2.78774e+07	2.68059e+07	4.28212e+07	1.76953e+07	2.30653e+07	2.19696e+07	1.68561e+07	1.50697e+07	2.01061e+07	1.69284e+07	3.58036e+07	3.33807e+07	4.30645e+07	3.30661e+07	2.24082e+07	1.62696e+07	3.77082e+07	3.0708e+07	4.85868e+07	3.54597e+07	2.88287e+07	3.22352e+07	4.22332e+07	2.60601e+07	1.11664e+08
3-Hydroxyanthranilic acid	C7 H7 N O3	18.92	-0.00021	-1.35	153.043	153.042	2.97	0.139	1.29449e+08	15	0				5	4	4	DDA for preferred ion	2.22489e+07	3.67123e+06	3.22854e+07	2.98756e+07	2.96064e+07	2.25913e+07	2.23626e+07	2.476e+07	2.94832e+07	2.99427e+07	2.81985e+07	2.35442e+07	2.5291e+07	1.75582e+07	5.17837e+07	4.57551e+07	3.01218e+07	2.23684e+07	2.95833e+07	3.51032e+07	2.61592e+07	1.93398e+07	3.12746e+07	2.09852e+07	5.24632e+07	3.11831e+07	6.29236e+07	5.10637e+07	3.92145e+07	1.93771e+07	7.67466e+07
1-Methyladenine	C6 H7 N5	29.03	7e-05	0.49	149.07	149.07	4.43	1	1.2485e+08	8	12	99.8	10		5	27	16	DDA for preferred ion	4.57857e+07	3.16728e+06	5.26578e+07	4.95485e+07	1.11854e+08	1.02427e+08	4.61982e+07	4.3524e+07	5.11982e+07	1.19711e+07	4.48539e+07	3.98951e+07	3.64265e+07	2.15562e+07	3.54858e+07	3.6425e+07	1.57736e+07	6.71044e+07	1.10618e+08	1.06128e+08	3.94209e+07	3.24865e+07	3.93996e+07	3.13886e+07	2.99203e+07	3.68064e+07	4.14991e+07	4.50457e+07	1.091e+08	5.36161e+07	4.91212e+07
Phenethylamine	C8 H11 N	23.08	0.0001	0.84	121.089	121.089	2.73	0.154	1.24421e+08	10	0				5	26	19	DDA for preferred ion	2.72575e+07	1.90709e+06	3.43984e+07	3.41689e+07	2.58859e+07	2.73386e+07	4.87741e+07	4.70885e+07	5.40475e+07	5.53091e+07	3.93022e+07	4.46365e+07	4.51636e+07	2.38681e+07	3.29307e+07	5.23484e+07	2.30689e+07	1.91359e+07	2.43899e+07	1.75432e+07	2.50765e+07	2.19466e+07	4.68403e+07	3.34228e+07	3.69441e+07	2.89441e+07	3.59563e+07	4.05792e+07	2.89811e+07	2.2066e+07	9.49923e+07
QV1MVO1R	C10 H11 N O4	31.58	-6e-05	-0.27	209.069	209.069	3.333	1	1.23549e+08	6	0				5	28	26	DDA for preferred ion	7.9579e+06	1.19178e+06	1.37796e+07	1.17647e+07	1.82648e+07	1.57912e+07	1.88703e+07	1.31926e+07	1.02704e+07	8.20954e+06	1.26192e+07	9.81055e+06	2.20928e+07	6.52626e+06	5.2254e+06	1.04756e+07	2.17309e+07	2.55764e+07	1.65811e+07	1.27039e+07	1.29648e+07	1.0378e+07	2.9629e+07	1.55539e+07	9.44574e+06	7.54728e+06	1.82314e+07	1.21001e+07	1.73009e+07	1.04627e+07	7.61902e+07
Tropine	C8 H15 N O	56	2e-05	0.15	141.115	141.115	3.803	1	1.23368e+08	12	1	71.1	8.6		5	37	33	DDA for preferred ion	1.05824e+06	326356	1.89946e+06	2.22717e+06	1.51803e+06	1.85167e+06	2.48852e+06	1.78449e+06	1.71252e+06	2.2757e+06	1.62378e+06	758314	1.65219e+06	1.46529e+06	1.87472e+06	1.11756e+06	2.81571e+06	1.32055e+06	1.40822e+06	1.32274e+06	1.37382e+06	900081	6.78759e+06	6.33401e+06	2.36404e+06	1.36978e+06	1.03268e+07	1.14831e+07	2.11461e+06	1.96612e+06	4.97227e+06
nylon cyclic dimer	C12 H22 N2 O2	29	-0.00026	-1.13	226.168	226.168	2.003	0.082	1.23021e+08	3	0				5	7	6	DDA for preferred ion	4.44791e+06	275748	1.26455e+08	1.26251e+08	5.58247e+06	4.20414e+06	1.09412e+07	9.88631e+06	3.98956e+07	2.22727e+07	2.44859e+07	2.34242e+07	6.20184e+07	2.92179e+07	9.25947e+07	5.53448e+07	2.31263e+06	2.34612e+06	1.36134e+07	1.15863e+07	7.0786e+06	5.50519e+06	7.63481e+06	6.07849e+06	2.49529e+07	1.55271e+07	1.05961e+07	8.73349e+06	5.90677e+06	3.0917e+06	3.42368e+07
Vitamin E Acetate	C31 H52 O3	77.78	17.0266	36043.5	472.392	489.418	1.295	1	1.22978e+08	0	1	97.7	91.9		5	8	4	DDA for preferred ion	3.58831e+06	102224	1.89428e+06	1.66653e+06	3.25302e+06	2.14335e+06	3.2134e+06	2.69081e+06	4.69702e+06	3.6189e+06	6.84246e+06	5.57192e+06	6.24889e+06	1.99432e+06	8.7683e+06	7.04252e+06	2.25201e+06	1.31559e+06	1.66652e+06	1.46441e+06	3.37108e+06	1.76861e+06	2.73312e+06	1.46269e+06	8.2948e+06	4.2284e+06	1.13552e+06	965484	6.97068e+06	4.87348e+06	3.59498e+07
2'-Deoxysepiapterin	C9 H11 N5 O2	13.25	-0.00022	-0.98	221.091	221.091	2.164	1	1.22638e+08	19	0				5	36	34	DDA for preferred ion	1.15916e+07	847973	1.79268e+07	1.49394e+07	3.2689e+07	2.09009e+07	2.34607e+07	2.07984e+07	3.28196e+07	1.78434e+07	1.62329e+07	1.502e+07	2.46117e+07	6.06089e+06	2.10367e+07	1.51145e+07	6.07348e+07	4.16996e+07	3.96133e+07	3.06654e+07	2.10512e+07	1.31796e+07	1.91899e+07	1.14756e+07	1.64196e+07	1.1081e+07	2.12352e+07	1.4141e+07	2.10166e+07	1.52791e+07	7.80086e+07
Ser-Ser	C6 H12 N2 O5	48.57	-4e-05	-0.23	192.075	192.075	5.058	1	1.21961e+08	1	0				5	50	36	DDA for preferred ion	1.33485e+07	421790	2.96437e+06	2.02858e+07	3.6225e+06	6.94089e+06	1.13383e+07	1.14817e+07	1.45398e+07	1.14143e+07	2.82721e+07	1.97282e+07	9.63826e+06	8.10928e+06	1.89365e+07	1.61318e+07	1.85052e+07	1.87485e+07	2.40181e+07	2.34853e+07	7.46518e+06	6.3446e+06	5.93703e+06	3.00406e+06	3.3612e+06	5.87482e+06	1.30868e+07	1.3859e+07	1.68596e+07	4.92712e+06	9.4047e+07
NP-008952	C12 H20 O4	60	-18.0106	-78946.7	228.136	210.126	1.738	0.185	1.20884e+08	10	1	62.9	56.5		5	31	23	DDA for preferred ion	9.95169e+06	3.08383e+06	2.84386e+07	2.27276e+07	6.17875e+07	3.97666e+07	6.6962e+07	4.70823e+07	6.5779e+07	8.48e+07	3.14482e+07	2.88044e+07	4.97866e+07	1.16893e+07	6.12363e+07	5.70618e+07	2.99754e+07	3.46421e+07	4.23528e+07	2.91659e+07	4.04145e+07	4.53467e+07	3.22218e+07	5.80434e+06	5.72536e+07	3.82058e+07	7.1766e+07	2.18242e+07	4.93522e+07	7.76267e+07	7.89499e+07
Aceglutamide	C7 H12 N2 O4	74.07	-4e-05	-0.2	188.08	188.08	7.558	1	1.19751e+08	3	1			63.1	5	23	16	DDA for preferred ion	1.06621e+07	192723	1.3771e+07	1.20404e+07	1.25892e+07	6.16477e+06	1.24013e+07	1.07706e+07	1.46137e+07	5.20653e+06	3.67153e+07	2.75205e+07	3.92011e+07	1.77517e+07	3.94235e+07	3.45413e+07	4.02472e+07	3.056e+07	5.3239e+07	3.87927e+07	1.32738e+07	1.16073e+07	1.33651e+07	1.01731e+07	8.75878e+06	1.33901e+07	1.20277e+07	8.30896e+06	6.94277e+06	4.29814e+06	9.97289e+07
2-Hydroxyethylclavam	C7 H11 N O3	34.78	-7e-05	-0.44	157.074	157.074	2.879	0.099	1.19209e+08	6	0				5	31	31	DDA for preferred ion	7.17264e+06	3.60582e+06	1.13253e+07	7.51889e+06	1.14249e+07	8.11829e+06	5.56868e+06	1.09149e+07	1.45648e+07	2.4035e+07	1.2709e+07	1.06745e+07	2.12114e+07	1.84298e+07	3.43685e+07	4.10344e+07	1.22276e+07	1.00609e+07	1.71541e+07	4.59804e+06	1.03482e+06	1.08618e+07	2.17819e+07	1.15118e+07	1.59163e+07	3.93838e+07	3.43866e+07	2.18026e+07	9.99537e+06	1.32081e+07	3.28461e+07
N-acetyl-L-2-aminoadipic acid	C8 H13 N O5	62.75	-7e-05	-0.34	203.079	203.079	2.99	0.126	1.16599e+08	3	0				5	16	12	DDA for preferred ion	2.22674e+07	1.92774e+06	3.1347e+07	2.83091e+07	2.79867e+07	2.1736e+07	2.69334e+07	2.26933e+07	3.4833e+07	2.01923e+07	2.63318e+07	2.23681e+07	2.26494e+07	1.01756e+07	3.42903e+07	3.07086e+07	3.29414e+07	2.39038e+07	3.57318e+07	2.97181e+07	2.55889e+07	1.62499e+07	3.26744e+07	2.29496e+07	3.56473e+07	2.52437e+07	5.1712e+07	4.21612e+07	4.10321e+07	2.38016e+07	7.94123e+07
5-oxo-1,2-campholide	C10 H14 O3	67.8	-6e-05	-0.31	182.094	182.094	1.731	0.242	1.16421e+08	22	0				5	40	42	DDA for preferred ion	1.17789e+07	4.9522e+06	6.26412e+07	2.39272e+07	8.2798e+07	5.82765e+07	1.89135e+07	1.49512e+07	1.58571e+07	6.23618e+07	5.63037e+07	5.36343e+07	1.86193e+07	2.73565e+07	3.54545e+07	4.85918e+07	2.03896e+07	5.50964e+07	1.61479e+07	3.60044e+07	6.29788e+07	4.5201e+07	1.22449e+08	8.30376e+07	5.14282e+07	4.55256e+07	1.80882e+07	4.63262e+07	5.20429e+07	3.91674e+07	1.19445e+08
N(tau)-Methyl-L-histidine	C7 H11 N3 O2	31.9	-0.00013	-0.74	169.085	169.085	3.062	1	1.15758e+08	8	0				5	11	11	DDA for preferred ion	1.08188e+07	1.60423e+06	1.73198e+07	1.31842e+07	1.93262e+07	1.77771e+07	2.98262e+07	2.55135e+07	2.49559e+07	1.10097e+07	1.14607e+07	1.00737e+07	2.38621e+07	1.49004e+07	2.6115e+07	2.58644e+07	2.46956e+07	1.86968e+07	1.62683e+07	1.34368e+07	1.64386e+07	1.17576e+07	2.72445e+07	1.89046e+07	2.08523e+07	1.62241e+07	4.2028e+07	3.6179e+07	2.55764e+07	1.24593e+07	7.51203e+07
MFCD00053704	C9 H10 O2	29.27	-2e-05	-0.11	150.068	150.068	1.551	0.148	1.15474e+08	36	0				5	9	9	DDA for preferred ion	3.0804e+07	7.75257e+06	4.08013e+07	3.46046e+07	5.32704e+07	3.77739e+07	4.03476e+07	3.16128e+07	6.06752e+07	5.67355e+07	3.89247e+07	3.66006e+07	4.48624e+07	2.36206e+07	1.14215e+07	3.89013e+07	5.22485e+07	5.03512e+07	4.24103e+07	3.65331e+07	4.62072e+07	4.16002e+07	1.17082e+08	8.09788e+07	4.35504e+07	3.32913e+07	4.89355e+07	4.13626e+07	4.00838e+07	3.8921e+07	1.04734e+08
Hexyl 2-furoate	C11 H16 O3	55.26	-3e-05	-0.16	196.11	196.11	1.624	1	1.1537e+08	4	0				5	5	5	DDA for preferred ion	4.71561e+07	6.54892e+06	5.41621e+07	4.26211e+07	5.97173e+07	5.89681e+07	4.67691e+07	5.00402e+07	6.94012e+07	4.90532e+07	5.83228e+07	4.21218e+07	5.77115e+07	2.38619e+07	5.884e+07	4.95861e+07	4.81186e+07	4.95983e+07	6.22253e+07	3.79105e+07	5.70139e+07	4.67868e+07	6.35029e+07	8.99082e+07	6.47647e+07	4.33259e+07	5.44897e+07	4.50802e+07	4.52346e+07	4.04161e+07	7.55274e+07
4-oxododecanedioic acid	C12 H20 O5	41.4	-18.0106	-73774.4	244.131	226.12	1.525	0.183	1.14447e+08	3	1	65.7	57.2		5	4	4	DDA for preferred ion	4.20166e+07	8.60791e+06	4.95058e+07	4.98449e+07	5.74631e+07	4.93217e+07	6.14706e+07	5.16822e+07	6.58717e+07	4.85438e+07	4.6182e+07	3.41422e+07	5.1043e+07	2.83581e+07	3.75843e+07	2.80722e+07	6.245e+07	5.39864e+07	6.49385e+07	5.23601e+07	2.99355e+07	4.02409e+07	1.15036e+08	8.86429e+07	9.82236e+07	3.86893e+07	4.64882e+07	4.00136e+07	3.65516e+07	3.09112e+07	6.37276e+07
Adenine	C5 H5 N5	17.65	-2e-05	-0.17	135.054	135.054	2.532	1	1.141e+08	6	0				5	26	26	DDA for preferred ion	9.63817e+07	1.2397e+07	5.6353e+07	7.71378e+07	1.03557e+07	8.0587e+06	1.02263e+08	8.6494e+07	7.33099e+07	5.43918e+07	5.17827e+07	6.59995e+07	9.05507e+07	3.21395e+07	5.68287e+07	4.6782e+07	8.86516e+07	7.27012e+07	4.903e+07	4.6844e+07	6.44954e+07	4.80243e+07	1.10058e+08	8.70975e+07	1.05324e+08	7.47113e+07	6.23225e+07	6.06282e+07	1.9567e+07	1.18094e+07	7.70599e+07
Triethylene glycol monobutyl ether	C10 H22 O4	26.4	-7e-05	-0.36	206.152	206.152	1.499	1	1.13981e+08	0	1	84.5	58.9		5	9	7	DDA for preferred ion	5.70659e+07	1.09771e+07	6.20914e+07	5.43142e+07	5.49576e+07	3.87708e+07	6.37857e+07	6.37859e+07	4.78482e+07	3.58971e+07	4.50035e+07	3.70964e+07	5.83889e+07	2.85744e+07	5.0401e+07	3.51624e+07	4.53263e+07	3.81008e+07	6.49728e+07	5.64778e+07	4.26058e+07	3.43827e+07	4.7438e+07	4.0011e+07	4.07277e+07	2.44821e+07	1.03869e+08	8.21825e+07	7.00666e+07	6.71599e+07	9.68703e+07
LNK	C16 H31 N5 O5	53.33	-185.116	-495981	373.233	188.116	9.966	1	1.08374e+08	12	6	80.7	54		5	33	26	DDA for preferred ion	9.91215e+06	293818	8.37164e+06	7.39645e+06	6.56266e+06	3.80619e+06	5.68459e+06	5.06397e+06	7.81877e+06	2.68256e+06	2.04396e+07	2.03897e+07	1.52911e+07	5.51359e+06	1.68619e+07	1.30325e+07	3.89383e+07	2.52369e+07	7.93031e+07	6.45081e+07	1.63178e+07	6.6078e+06	4.19107e+06	1.98795e+06	2.40392e+06	1.46953e+06	3.04034e+06	3.02121e+06	6.07106e+06	2.92799e+06	9.07871e+07
2-(Diethoxymethyl)furan	C9 H14 O3	26.32	3e-05	0.19	170.094	170.094	1.455	0.209	1.0781e+08	3	0				5	8	8	DDA for preferred ion	4.40149e+07	1.06768e+07	4.96323e+07	3.59473e+07	5.03964e+07	4.59635e+07	3.46536e+07	2.0397e+07	3.3703e+07	3.76322e+07	4.42598e+07	3.85334e+07	4.62858e+07	2.56162e+07	5.1142e+07	3.98491e+07	5.36106e+07	4.50924e+07	3.7447e+07	2.92712e+07	5.47249e+07	3.88099e+07	1.06384e+08	1.08404e+08	5.5082e+07	3.49338e+07	4.8235e+07	3.95858e+07	2.50792e+07	1.58633e+07	5.32096e+07
Oxepanone	C6 H10 O2	65.63	-18.0103	-157891	114.068	96.0578	1.46	1	1.0772e+08	9	2	80.9	54.2		5	4	1	DDA for preferred ion	4.14541e+07	6.87392e+06	4.2201e+07	3.72357e+07	4.03449e+07	3.91022e+07	4.15081e+07	2.35405e+07	3.70141e+07	3.37096e+07	4.15278e+07	3.7191e+07	6.60734e+07	2.425e+07	5.75862e+07	5.09675e+07	5.52875e+07	4.15833e+07	3.58553e+07	3.08001e+07	5.53841e+07	3.91097e+07	1.05973e+08	8.99274e+07	5.62909e+07	4.21498e+07	4.91589e+07	4.16334e+07	2.35317e+07	2.14621e+07	4.24323e+07
N-Acetyl-L-leucine	C8 H15 N O3	54.9	-0.00011	-0.64	173.105	173.105	1.905	0.104	1.07702e+08	8	0				5	31	9	DDA for preferred ion	9.68353e+06	1.5116e+06	1.95256e+07	1.68673e+07	1.66209e+07	1.28169e+07	1.872e+07	1.91846e+07	2.74041e+07	2.64318e+07	1.33615e+07	1.25866e+07	1.73649e+07	9.31337e+06	2.35669e+07	1.60445e+07	1.70466e+07	1.55568e+07	1.84862e+07	1.78479e+07	1.48125e+07	1.23479e+07	1.40773e+07	1.92228e+07	2.32243e+07	1.26226e+07	2.5937e+07	2.01954e+07	2.59734e+07	1.61558e+07	8.47419e+07
3-Hydroxy-5-phenylpentanoic acid	C11 H14 O3	37.27	-6e-05	-0.33	194.094	194.094	1.811	0.102	1.07368e+08	39	0				5	37	16	DDA for preferred ion	9.53308e+06	249117	2.14131e+07	2.04576e+07	3.65907e+07	1.21182e+07	3.64668e+07	2.9508e+07	5.96966e+07	4.57803e+07	2.04431e+07	1.94419e+07	3.41013e+07	7.67379e+06	4.63043e+07	4.57069e+07	1.89904e+07	1.91206e+07	2.46314e+07	2.14174e+07	4.62583e+07	4.59868e+06	2.93745e+07	1.72249e+07	3.7892e+07	2.17987e+07	2.59648e+07	2.10814e+07	3.03948e+07	3.94328e+07	6.71937e+07
Val-pro	C10 H18 N2 O3	33.33	-9e-05	-0.44	214.132	214.132	2.583	0.135	1.07332e+08	4	0				5	22	18	DDA for preferred ion	3.79458e+07	3.63968e+06	3.7782e+07	3.23522e+07	7.04776e+07	5.3237e+07	5.97104e+07	4.79084e+07	5.75538e+07	4.79656e+07	4.07662e+07	3.6186e+07	8.01476e+07	2.11363e+07	1.59526e+07	9.58541e+06	9.13975e+07	1.12179e+08	4.69037e+07	4.22383e+07	2.18419e+07	1.40513e+07	6.48347e+07	4.42683e+07	9.8654e+07	6.00302e+07	1.42572e+07	1.1049e+07	3.04843e+07	2.76625e+07	5.04091e+07
Methyl 2-[(2-methoxy-2-oxoethyl)amino]acetate	C6 H11 N O4	37.78	-4e-05	-0.26	161.069	161.069	5.59	1	1.07216e+08	17	1	64.6	8.2		5	44	37	DDA for preferred ion	9.47148e+06	191541	1.82921e+07	1.56176e+07	2.77454e+07	1.71352e+07	4.01807e+07	3.1942e+07	5.51458e+07	1.32207e+07	3.37526e+07	2.35097e+07	9.92527e+07	4.04016e+07	8.19994e+07	7.26108e+07	6.60079e+07	5.8594e+07	6.26337e+07	5.55447e+07	5.12692e+07	3.18454e+07	5.26688e+07	3.28426e+07	4.54338e+07	3.20221e+07	3.82123e+07	3.25483e+07	3.56061e+07	7.24395e+06	2.28027e+07
Clomazone	C12 H14 Cl N O2	9.82	-0.00024	-0.99	239.071	239.071	1.614	0.176	1.07116e+08	1	2	64.4	8.2		5	9	8	DDA for preferred ion	244957	90750.4	500025	413296	979289	400262	245581	220762	2.8525e+06	3.07848e+06	2.90189e+06	2.26427e+06	253376	144673	322884	494243	258460	216287	2.25423e+07	2.27618e+07	3.70768e+06	2.23467e+06	419235	334623	2.15599e+06	1.93315e+06	1.02665e+07	8.8197e+06	2.3692e+06	1.80991e+06	4.438e+07
N-Phenylacetylglutamine	C13 H16 N2 O4	53.57	-0.00014	-0.51	264.111	264.111	3.756	1	1.07007e+08	4	1	93.9	47.3		5	29	21	DDA for preferred ion	4.23641e+06	145979	4.75004e+06	3.94722e+06	8.96948e+06	9.51197e+06	1.05126e+07	7.97832e+06	1.5589e+07	6.82288e+06	7.41931e+06	7.00088e+06	1.36964e+07	4.52538e+06	2.42038e+06	2.81207e+06	1.58013e+07	1.62471e+07	1.69954e+07	1.20159e+07	6.01199e+06	3.18726e+06	1.84385e+07	4.17532e+06	6.34743e+06	5.85779e+06	6.06622e+06	5.01212e+06	9.13474e+06	2.80776e+06	9.01198e+07
(12Z)-9,10,11-trihydroxyoctadec-12-enoic acid	C18 H34 O5	53.57	-18.0103	-54537.1	330.241	312.23	1.408	1	1.02893e+08	17	3	83.1	77.5		5	4	3	DDA for preferred ion	3.54123e+07	4.99658e+06	2.61038e+07	2.18672e+07	7.41682e+07	5.57036e+07	5.77303e+07	5.00659e+07	4.12698e+07	3.20835e+07	2.48078e+07	2.21253e+07	4.54275e+07	2.23541e+07	3.27108e+07	2.4016e+07	5.28674e+07	4.59369e+07	6.24138e+07	4.94461e+07	3.4569e+07	2.44786e+07	5.42308e+07	3.93339e+07	5.16736e+07	3.13687e+07	2.8417e+07	2.14987e+07	3.62606e+07	2.90628e+07	6.58022e+07
DL-Homocysteine	C4 H9 N O2 S	19.05	0.00019	1.39	135.035	135.036	2.712	1	1.02312e+08	6	0				5	9	7	DDA for preferred ion	5.46446e+07	7.0914e+06	4.20896e+07	4.51046e+07	1.06053e+07	7.99857e+06	3.974e+07	3.97391e+07	3.46219e+07	2.1013e+07	6.18147e+07	5.83297e+07	3.94899e+07	2.10367e+07	2.01301e+07	2.45945e+07	5.21654e+07	4.48396e+07	3.34408e+07	2.7229e+07	4.52358e+07	3.58372e+07	5.09531e+07	4.40418e+07	2.75785e+07	2.61633e+07	3.07748e+07	3.33719e+07	5.18858e+07	3.56521e+07	9.18721e+07
Panthenyl ethyl ether	C11 H23 N O4	55.56	-0.0001	-0.42	233.163	233.163	1.41	1	1.00459e+08	1	0				5	7	6	DDA for preferred ion	4.59162e+07	1.1169e+07	5.20617e+07	4.58012e+07	4.62752e+07	3.37508e+07	4.09498e+07	3.64669e+07	5.69754e+07	4.24408e+07	3.7052e+07	3.75725e+07	4.04626e+07	1.93332e+07	5.54381e+07	4.4442e+07	4.03182e+07	2.7837e+07	3.90742e+07	3.67488e+07	4.5926e+07	3.96422e+07	5.71343e+07	5.55983e+07	4.88441e+07	3.65858e+07	1.0132e+08	8.07291e+07	4.27693e+07	3.45649e+07	6.52963e+07
Acetophenone	C8 H8 O	50	9e-05	0.72	120.058	120.058	1.545	0.191	9.94302e+07	12	1	69.2	24.3		5	7	6	DDA for preferred ion	1.89012e+07	2.69356e+06	2.10318e+07	1.72157e+07	2.16833e+07	1.38879e+07	2.22611e+07	1.68554e+07	1.66268e+07	1.51636e+07	1.55653e+07	1.60365e+07	2.17162e+07	8.93494e+06	1.90542e+07	1.18164e+07	1.97872e+07	1.22289e+07	9.92873e+06	8.59613e+06	2.34237e+07	1.54684e+07	1.9235e+07	1.81412e+07	2.76436e+07	8.81424e+06	2.25679e+07	1.07748e+07	1.07143e+07	1.16623e+07	1.34283e+07
Gly-thr	C6 H12 N2 O4	36.36	-0.00014	-0.77	176.08	176.08	2.828	1	9.89881e+07	7	0				5	13	10	DDA for preferred ion	7.10692e+06	371374	8.76026e+06	6.14082e+06	9.48321e+06	6.87506e+06	8.80199e+06	7.42846e+06	6.94076e+06	6.08452e+06	1.1963e+07	1.08414e+07	9.32057e+06	3.02773e+06	9.41138e+06	5.01992e+06	8.71529e+06	6.78281e+06	9.51813e+06	7.36276e+06	8.72577e+06	5.29757e+06	1.08162e+07	8.32196e+06	8.15716e+06	5.2262e+06	7.0787e+06	9.07407e+06	6.3462e+06	5.28073e+06	3.89662e+07
(2Z,4Z,6Z)-2,4,6-Nonatrienal	C9 H12 O	66	-2e-05	-0.12	136.089	136.089	1.463	0.265	9.8378e+07	26	0				5	3	1	DDA for preferred ion	3.8315e+07	7.0056e+06	4.33651e+07	3.90012e+07	4.71414e+07	4.43602e+07	3.52673e+07	3.24396e+07	4.47974e+07	3.79087e+07	4.02688e+07	3.50435e+07	5.00655e+07	2.21408e+07	3.98276e+07	4.18001e+07	4.35225e+07	3.99503e+07	3.5476e+07	3.12748e+07	6.00622e+07	3.33995e+07	9.72527e+07	7.11903e+07	5.35691e+07	3.32896e+07	4.35265e+07	3.5743e+07	3.2884e+07	3.29386e+07	5.02366e+07
2-(3-Hydroxy-1-propen-1-yl)phenol	C9 H10 O2	21.15	2e-05	0.15	150.068	150.068	1.745	0.148	9.83296e+07	36	0				5	25	24	DDA for preferred ion	1.03301e+07	2.07244e+06	1.94168e+07	1.91589e+07	1.60209e+07	7.54246e+06	1.47385e+07	1.31634e+07	1.20133e+07	1.22891e+07	1.29798e+07	1.18238e+07	1.83317e+07	7.03918e+06	3.20438e+07	6.44538e+06	9.75659e+06	8.85444e+06	1.13116e+07	7.21364e+06	1.23306e+07	1.5989e+07	1.25107e+07	1.52501e+07	5.27672e+07	1.35461e+07	1.86761e+07	7.86411e+06	7.14428e+06	1.42125e+07	1.00982e+08
3-[(1S)-2-Cyclohexen-1-yl]-L-alanine	C9 H15 N O2	58.49	-5e-05	-0.29	169.11	169.11	1.827	1	9.68558e+07	4	0				5	46	5	DDA for preferred ion	6.37903e+06	5.66491e+06	1.49317e+07	1.39218e+07	7.51567e+06	5.34008e+06	7.14579e+06	1.53892e+07	4.38307e+07	2.44734e+07	1.50014e+07	1.55781e+07	7.51723e+06	1.99114e+06	8.8335e+06	1.10103e+07	5.8379e+06	8.17827e+06	1.48884e+07	1.67883e+07	1.26964e+07	1.01763e+07	3.5835e+06	6.34028e+06	8.19686e+06	9.75994e+06	8.70109e+06	7.95006e+06	1.70898e+07	7.73812e+06	7.54413e+06
Hexanal	C6 H12 O	50	0.00022	2.15	100.089	100.089	1.5	1	9.67393e+07	17	0				5	8	6	DDA for preferred ion	3.39497e+07	7.89267e+06	4.3015e+07	3.78634e+07	2.7439e+07	2.37005e+07	2.58328e+07	2.35852e+07	3.23883e+07	2.78566e+07	2.68932e+07	2.12468e+07	2.95905e+07	1.16682e+07	3.30857e+07	2.67415e+07	2.27541e+07	2.10932e+07	2.14303e+07	1.59506e+07	2.96707e+07	2.13083e+07	4.40525e+07	3.47272e+07	4.90945e+07	3.58369e+07	9.77224e+07	7.00954e+07	3.06165e+07	3.07677e+07	4.4838e+07
Tomelukast	C16 H22 N4 O3	40.85	-0.001	-3.14	318.169	318.168	1.907	1	9.65181e+07	3	0				5	37	9	DDA for preferred ion	6.37802e+06	216421	6.04069e+06	4.93638e+06	1.22951e+07	9.41572e+06	1.36679e+07	1.25384e+07	2.19905e+07	3.62947e+07	7.22773e+06	9.42009e+06	7.77133e+06	2.56273e+06	1.45874e+07	8.47973e+06	1.31867e+07	1.1684e+07	2.03821e+07	1.69142e+07	1.3421e+07	1.01086e+07	8.32651e+07	5.86357e+07	1.04487e+07	7.57887e+06	7.91891e+06	6.58221e+06	2.26562e+07	1.19742e+07	1.07725e+07
(E,E)-2,4-Dodecadienal	C12 H20 O	56.64	2e-05	0.1	180.151	180.151	1.346	1	9.64368e+07	6	0				5	10	8	DDA for preferred ion	1.30046e+07	855626	1.28539e+07	1.03844e+07	1.90091e+07	1.49128e+07	7.15228e+06	7.21732e+06	2.45957e+07	1.64248e+07	8.66474e+07	7.47704e+07	1.50633e+07	7.08503e+06	5.83378e+07	4.63618e+07	1.83381e+07	1.30372e+07	3.95347e+07	2.59169e+07	1.35924e+07	8.77481e+06	8.94712e+06	6.8834e+06	7.93099e+06	6.12171e+06	1.71342e+07	1.14622e+07	7.19041e+06	4.34477e+06	1.09383e+07
5-Deoxy-5-aminoshikimic acid	C7 H11 N O4	48.98	-0.00012	-0.67	173.069	173.069	2.326	1	9.63211e+07	5	0				5	24	11	DDA for preferred ion	2.0279e+07	1.35816e+06	3.2009e+07	2.94575e+07	3.7583e+07	3.43393e+07	2.84692e+07	2.43859e+07	3.23509e+07	6.8961e+06	2.51841e+07	2.07767e+07	3.33243e+07	1.72764e+07	3.70051e+07	3.23297e+07	6.0939e+07	5.2643e+07	3.36234e+07	2.62449e+07	2.24894e+07	1.68741e+07	3.0379e+07	2.16721e+07	2.63998e+07	2.08189e+07	3.17546e+07	3.09871e+07	3.47697e+07	2.33077e+07	8.02537e+07
3-Acetyl-2,5-dimethylfuran	C8 H10 O2	58.06	-4e-05	-0.26	138.068	138.068	1.461	0.228	9.61979e+07	28	1	61.3	8.1		5	7	7	DDA for preferred ion	3.73655e+07	8.39657e+06	4.0229e+07	3.97178e+07	4.13924e+07	3.72361e+07	2.40234e+07	1.93572e+07	3.65912e+07	2.87216e+07	3.72163e+07	3.14571e+07	3.8317e+07	2.04263e+07	3.75479e+07	3.21822e+07	4.33143e+07	3.42581e+07	3.29609e+07	2.49723e+07	4.37327e+07	3.3157e+07	9.67847e+07	8.61999e+07	4.22364e+07	3.07213e+07	4.53368e+07	3.65349e+07	2.37718e+07	1.96081e+07	3.72813e+07
Ergine	C16 H17 N3 O	39.74	-0.00037	-1.37	267.137	267.137	2.01	1	9.59641e+07	1	0				5	8	4	DDA for preferred ion	1.22239e+06	71367.7	4.28812e+06	3.43451e+06	1.44579e+06	1.38433e+06	2.2172e+06	1.84616e+06	1.68508e+06	542246	8.4966e+06	7.1803e+06	9.10208e+06	3.67743e+06	1.08169e+07	6.29319e+06	6.30446e+06	5.73217e+06	7.00632e+06	5.30364e+06	1.15161e+06	680986	2.61624e+06	2.01203e+06	2.79159e+06	2.39259e+06	3.55614e+06	2.03455e+06	889244	668706	1.02903e+08
5-Methoxybenzimidazole	C8 H8 N2 O	21.74	0.00013	0.91	148.064	148.064	1.975	1	9.58358e+07	2	0				5	42	42	DDA for preferred ion	7.64812e+06	383990	2.64677e+07	2.33851e+07	2.39252e+07	1.47793e+07	3.29185e+07	2.93966e+07	4.9595e+07	3.24381e+07	1.90236e+07	1.74115e+07	3.36591e+07	1.23208e+07	3.15763e+07	1.88349e+07	2.41978e+07	1.68323e+07	1.56367e+07	1.46943e+07	1.33925e+07	9.44138e+06	3.33153e+07	2.03988e+07	3.35834e+07	1.84329e+07	4.34913e+07	2.92766e+07	3.13835e+07	2.32474e+07	4.70152e+07
3-[(1S,4R)-4-Hydroxy-2-cyclohexen-1-yl]-L-alanine	C9 H15 N O3	65.85	-3e-05	-0.17	185.105	185.105	1.55	0.188	9.37664e+07	11	0				5	12	9	DDA for preferred ion	3.37733e+07	6.83801e+06	5.08407e+07	4.26817e+07	4.26839e+07	3.50107e+07	3.60188e+07	3.20935e+07	3.96709e+07	3.65815e+07	3.25972e+07	3.16652e+07	4.74373e+07	2.3712e+07	4.767e+07	3.77917e+07	3.98226e+07	3.82754e+07	3.38133e+07	2.73974e+07	6.02064e+07	3.80285e+07	6.84314e+07	5.28965e+07	4.98741e+07	3.0943e+07	6.96583e+07	4.45004e+07	3.22581e+07	2.73469e+07	7.24268e+07
C7-HSL	C11 H19 N O3	60.81	-0.00014	-0.65	213.136	213.136	1.875	1	9.36194e+07	8	0				5	23	12	DDA for preferred ion	2.88461e+07	2.50966e+06	1.43048e+07	1.95794e+07	2.71539e+07	2.3739e+07	4.12909e+07	2.94323e+07	3.31808e+07	3.54139e+07	2.20499e+07	3.63309e+07	3.78456e+07	2.95203e+07	3.21518e+07	1.8181e+07	3.06955e+07	3.42672e+07	4.36525e+07	4.16051e+07	4.46082e+07	5.21443e+07	1.02434e+08	8.51895e+07	4.2084e+07	1.58548e+07	4.7033e+07	3.50027e+07	3.40529e+07	3.64002e+06	6.60752e+07
THTA	C6 H10 O2 S	25.25	-5e-05	-0.33	146.04	146.04	1.996	1	9.28195e+07	2	0				5	13	12	DDA for other ion	2.85093e+07	196461	5.74749e+07	5.26444e+07	4.63372e+07	3.46022e+07	4.86242e+07	4.35342e+07	6.14736e+07	4.53795e+07	3.9586e+07	3.73421e+07	3.83166e+07	1.9185e+07	4.29198e+07	3.42765e+07	3.74504e+07	2.4021e+07	3.76189e+07	2.84464e+07	3.69401e+07	2.48533e+07	4.30719e+07	3.50479e+07	5.45339e+07	3.5143e+07	4.83106e+07	4.07401e+07	4.49216e+07	3.59673e+07	7.61943e+07
3-[2-[(E)-[3-(2-carboxyethyl)-5-[(4-ethyl-3-methyl-5-oxo-pyrrolidin-2-yl)methyl]-4-methyl-pyrrol-2-ylidene]methyl]-5-[(3-ethyl-4-methyl-5-oxo-pyrrolidin-2-yl)methyl]-4-methyl-1H-pyrrol-3-yl]propanoic acid	C33 H46 N4 O6	30	-0.0004	-0.68	594.342	594.341	2.605	1	9.07521e+07	1	0				5	13	13	DDA for preferred ion	697972	90434.9	447385	418149	9.16169e+07	6.35307e+07	838837	1.09884e+06	5.07524e+06	4.51956e+06	8.80544e+06	8.38112e+06	702773	230296	474312	400153	6.86846e+07	5.29118e+07	454652	343982	1.62207e+06	1.52345e+06	506708	422059	2.53789e+07	1.52253e+07	612691	591743	1.01799e+07	6.05101e+06	1.00764e+06
phenacemide	C9 H10 N2 O2	38.46	-0.00012	-0.67	178.074	178.074	2.849	1	9.03717e+07	5	0				5	11	11	DDA for preferred ion	2.51225e+06	156630	1.38816e+06	1.32792e+06	813266	707392	4.39444e+06	3.94123e+06	960587	539396	912758	750015	1.85192e+06	534246	754028	248994	488243	247545	907066	792108	1.85942e+06	1.35387e+06	4.76798e+06	3.11034e+06	1.52362e+06	964414	728887	576350	1.03089e+06	804126	1.95403e+06
1-Cyclohexenecarboxylic Acid	C7 H10 O2	51.35	2e-05	0.18	126.068	126.068	1.751	0.156	8.9876e+07	17	0				5	16	15	DDA for preferred ion	1.377e+07	1.95051e+06	2.28793e+07	1.83352e+07	2.36172e+07	2.16298e+07	2.14799e+07	2.61557e+07	3.99359e+07	5.64775e+07	2.19864e+07	2.15254e+07	1.97241e+07	1.0899e+07	4.24772e+07	1.90497e+07	2.50433e+07	2.27729e+07	2.72306e+07	2.27096e+07	2.47195e+07	2.05381e+07	3.02317e+07	1.60827e+07	3.77023e+07	2.01381e+07	3.22215e+07	2.49196e+07	2.06125e+07	3.60522e+07	7.69198e+07
2,6-Diamino-4-methyleneheptanedioic acid	C8 H14 N2 O4	46.59	0	0.01	202.095	202.095	6.662	1	8.95083e+07	7	0				5	28	28	DDA for preferred ion	5.99665e+06	1.05104e+06	6.83666e+06	6.77039e+06	1.84351e+07	1.57765e+07	1.98778e+07	1.70177e+07	1.50294e+07	798563	2.68006e+07	1.35836e+07	4.98488e+07	2.89356e+07	5.78095e+07	6.01629e+07	9.28801e+07	7.79162e+07	6.93546e+07	6.62091e+07	1.25172e+07	1.67824e+07	2.0642e+07	1.66758e+07	2.19993e+07	2.05573e+07	3.42621e+07	2.98716e+07	1.67681e+07	1.81073e+07	3.12936e+07
thr-pro	C9 H16 N2 O4	64	-4e-05	-0.2	216.111	216.111	5.391	0.169	8.9127e+07	4	0				5	48	34	DDA for preferred ion	8.90948e+06	277181	2.20691e+07	2.21184e+07	8.57762e+06	8.40582e+06	1.13692e+07	1.08122e+07	1.72362e+07	6.21628e+06	2.81162e+07	1.57979e+07	6.86845e+07	1.37652e+07	1.39502e+07	1.23791e+07	2.75307e+07	2.03746e+07	2.68097e+07	2.14943e+07	1.65541e+07	7.84883e+06	2.2517e+07	1.55616e+07	2.3112e+07	1.0187e+07	1.74749e+07	1.67301e+07	1.28511e+07	5.82457e+06	4.13401e+07
Indole	C8 H7 N	13.21	-41.0263	-350479	117.058	76.0315	2.552	1	8.84907e+07	0	2	68.3	8.4		5	13	8	DDA for other ion	1.17253e+07	388359	2.75281e+07	2.41741e+07	1.62307e+07	1.1517e+07	2.3261e+07	1.82486e+07	3.24263e+07	2.19261e+07	2.22594e+07	1.70125e+07	3.28055e+07	9.79128e+06	3.06758e+07	2.05466e+07	1.21728e+07	1.14128e+07	1.66112e+07	1.40041e+07	1.97026e+07	1.17604e+07	3.06976e+07	1.95261e+07	3.11764e+07	2.19985e+07	3.57845e+07	2.73512e+07	1.40763e+07	1.04267e+07	6.87866e+07
NP-004036	C12 H22 O4	62.16	-18.0106	-78255.2	230.152	212.141	1.798	0.221	8.83287e+07	8	4	74.2	64.5		5	35	32	DDA for preferred ion	1.15294e+07	1.45285e+06	1.89968e+07	1.41631e+07	2.82787e+07	1.81142e+07	3.98791e+07	2.36579e+07	4.09798e+07	2.74646e+07	1.78085e+07	1.45934e+07	2.61422e+07	1.51164e+07	2.42994e+07	2.57099e+07	3.97778e+07	2.69287e+07	2.29327e+07	1.81725e+07	1.95824e+07	1.37464e+07	1.82231e+07	3.63533e+06	2.75483e+07	2.69538e+07	3.32147e+07	2.86571e+07	2.30541e+07	2.66969e+07	5.48372e+07
NP-000919	C11 H18 O4	70.16	-0.0001	-0.47	214.121	214.12	1.486	0.269	8.81924e+07	3	1	61.6	38.1		5	6	6	DDA for preferred ion	3.57426e+07	7.22881e+06	3.48975e+07	3.01155e+07	4.48127e+07	3.96361e+07	4.24691e+07	2.82179e+07	4.75227e+07	4.11913e+07	3.9202e+07	3.00406e+07	3.5825e+07	2.43795e+07	3.28476e+07	2.92323e+07	4.03791e+07	3.84233e+07	4.52325e+07	3.75286e+07	4.37739e+07	3.30314e+07	8.7704e+07	7.43444e+07	4.56451e+07	3.77686e+07	3.50138e+07	3.44099e+07	3.01075e+07	2.89958e+07	4.48458e+07
NP-003459	C9 H14 O4	57.14	1e-05	0.05	186.089	186.089	1.61	1	8.7603e+07	3	3	69.7	58.3		5	8	4	DDA for preferred ion	2.67619e+07	4.02708e+06	3.59061e+07	2.87289e+07	3.89814e+07	2.77216e+07	3.53886e+07	3.46718e+07	3.59688e+07	3.32962e+07	2.95416e+07	3.00905e+07	4.29296e+07	1.9541e+07	2.80321e+07	2.68996e+07	3.54441e+07	3.70179e+07	4.42862e+07	3.60853e+07	3.11066e+07	2.12373e+07	6.59292e+07	5.02671e+07	6.20344e+07	3.54011e+07	3.50097e+07	2.52476e+07	2.30038e+07	2.12025e+07	3.0439e+07
indol-2-one	C8 H5 N O	11.11	7e-05	0.52	131.037	131.037	1.968	1	8.7578e+07	7	0				5	45	46	DDA for preferred ion	5.85654e+06	264136	2.25431e+07	1.88863e+07	1.90483e+07	1.02849e+07	3.08071e+07	2.74462e+07	4.49992e+07	2.88034e+07	1.64829e+07	1.46422e+07	3.07829e+07	1.0995e+07	2.6284e+07	1.52401e+07	2.21613e+07	1.39185e+07	1.42658e+07	1.30461e+07	1.03215e+07	7.11776e+06	3.11895e+07	1.86977e+07	2.84743e+07	1.51251e+07	3.88417e+07	2.4552e+07	2.77245e+07	1.98915e+07	4.30745e+07
7-(2-hydroxypropan-2-yl)-1,4a-dimethyl-1,2,3,4,4a,9,10,10a-octahydrophenanthrene-1-carboxylic acid	C20 H28 O3	28.05	-18.0106	-56958.8	316.204	298.193	1.412	1	8.64324e+07	9	2	69.6	39.6		5	12	12	DDA for preferred ion	5.62907e+06	119710	2.29255e+06	1.76784e+06	1.33448e+07	1.09315e+07	8.94585e+06	8.0518e+06	4.33108e+06	3.06766e+06	1.81728e+06	1.26388e+06	1.26751e+07	4.5404e+06	492046	443540	8.86352e+06	8.66747e+06	3.50033e+07	2.13664e+07	2.67526e+06	1.44647e+06	3.05402e+06	2.44366e+06	1.30966e+07	5.04123e+06	943866	572232	2.20154e+06	1.25397e+06	918689
(3S)-3-Isopropenyl-6-oxoheptanoic acid	C10 H16 O3	49.35	0.00039	2.1	184.11	184.11	1.977	0.12	8.61564e+07	14	0				5	31	31	DDA for preferred ion	2.59271e+07	2.73425e+06	3.59818e+07	2.85049e+07	8.68997e+07	5.13888e+07	4.60799e+07	4.85689e+07	2.43986e+07	8.52225e+06	2.02873e+07	1.90429e+07	6.58078e+07	2.58241e+07	2.19607e+07	2.67701e+07	3.37161e+07	3.27396e+07	3.10464e+07	1.69115e+07	2.0204e+07	1.84894e+07	4.96662e+07	3.77583e+07	2.07268e+07	1.67742e+07	2.60765e+07	1.90867e+07	4.01219e+07	4.21442e+07	3.28235e+07
4-[(Z)-2-Aminovinyl]phenol	C8 H9 N O	22.45	4e-05	0.31	135.068	135.068	2.844	1	8.58005e+07	16	0				5	5	4	DDA for preferred ion	2.59462e+06	280689	1.70709e+06	1.93623e+06	1.77597e+06	1.15912e+06	4.98225e+06	4.15077e+06	1.8281e+06	961177	1.28098e+06	1.13254e+06	1.92349e+06	758495	1.22061e+06	947937	908991	1.09944e+06	1.26282e+06	1.21754e+06	1.6447e+06	1.5252e+06	4.22375e+06	3.39702e+06	1.81844e+06	1.39896e+06	1.5119e+06	1.20691e+06	1.77746e+06	1.32272e+06	5.86041e+06
6-Aminocaproic acid	C6 H13 N O2	52.17	0.0001	0.76	131.095	131.095	4.382	0.123	8.44907e+07	18	2	84.8	33.4		5	21	11	DDA for preferred ion	3.5499e+07	1.18777e+06	4.73792e+07	3.83378e+07	3.7044e+07	3.36924e+07	4.24221e+07	3.81793e+07	3.40392e+07	3.73844e+06	4.01221e+07	3.60654e+07	3.61646e+07	1.50736e+07	3.16958e+07	2.55657e+07	3.36579e+07	2.72314e+07	3.79796e+07	3.35102e+07	3.97577e+07	2.37219e+07	5.0989e+07	3.02043e+07	3.36082e+07	2.98693e+07	4.21538e+07	3.93386e+07	5.16676e+07	1.88485e+07	7.24715e+07
(2E,4E,7E)-2,4,7-Decatrienoic acid	C10 H14 O2	73.68	0	-0.02	166.099	166.099	1.453	0.195	8.38167e+07	47	0				5	8	7	DDA for preferred ion	4.64228e+07	9.71062e+06	4.84129e+07	3.31122e+07	6.6399e+07	4.96531e+07	4.80519e+07	3.4641e+07	3.17257e+07	6.96212e+07	4.4926e+07	3.9064e+07	5.56888e+07	2.97336e+07	4.09906e+07	3.70954e+07	6.11002e+07	4.54914e+07	4.76033e+07	4.97826e+07	5.2692e+07	3.59679e+07	8.40461e+07	7.04176e+07	5.42181e+07	2.94731e+07	5.2056e+07	4.28745e+07	3.04535e+07	2.5137e+07	4.69686e+07
5,5'-Dihydroxy-4,4',8',8'-tetramethyl-4,5-dihydro-2'H,3H-spiro[furan-2,6'-[7]oxabicyclo[3.2.1]oct[3]en]-2'-one	C14 H20 O5	39.26	-0.0003	-1.11	268.131	268.131	1.81	1	8.34329e+07	3	0				5	16	5	DDA for preferred ion	1.00854e+07	1.06969e+06	1.91809e+07	1.49065e+07	2.89831e+07	1.79165e+07	2.69814e+07	1.93906e+07	3.62361e+07	3.0795e+07	1.99546e+07	1.95156e+07	2.03453e+07	7.1637e+06	2.55255e+07	1.99651e+07	3.00554e+07	2.42116e+07	2.39708e+07	1.40043e+07	2.49887e+07	6.88001e+06	2.24657e+07	2.07854e+07	2.72578e+07	8.03234e+06	2.51703e+07	1.90488e+07	2.89761e+07	2.29502e+07	7.32388e+07
Aminolevulinic acid	C5 H9 N O3	30	9e-05	0.65	131.058	131.058	2.636	1	8.27215e+07	20	0				5	9	8	DDA for preferred ion	1.2188e+07	785398	3.06205e+07	2.79024e+07	1.99923e+07	1.51436e+07	1.59767e+07	1.50988e+07	2.61475e+07	1.99976e+07	2.65997e+07	2.29613e+07	2.29801e+07	9.26882e+06	3.56527e+07	2.33641e+07	1.83044e+07	1.34029e+07	1.75551e+07	1.27728e+07	1.86751e+07	1.16823e+07	2.19494e+07	1.62186e+07	3.49459e+07	2.14797e+07	2.95867e+07	2.15583e+07	1.17196e+07	7.88216e+06	4.94005e+07
Xanthurenic acid	C10 H7 N O4	18.18	1e-05	0.07	205.038	205.038	5.315	1	8.23355e+07	3	1	98.8	66.1		5	43	29	DDA for preferred ion	1.79326e+07	118988	2.50058e+07	2.48315e+07	2.78827e+07	1.98929e+07	4.52276e+07	3.96663e+07	9.01649e+07	2.24719e+07	3.29055e+07	2.88038e+07	2.3007e+07	1.49362e+07	3.68432e+07	2.78513e+07	5.1249e+07	4.38622e+07	7.70636e+07	4.50802e+07	3.3367e+07	9.36157e+06	3.79641e+07	1.34105e+07	3.18041e+07	2.60563e+07	3.58166e+07	3.60264e+07	5.05573e+07	8.7801e+06	6.30209e+07
lycopsamine	C15 H25 N O5	29.03	-7e-05	-0.24	299.173	299.173	1.454	1	8.20485e+07	5	0				5	8	5	DDA for preferred ion	2.14821e+07	4.66433e+06	2.06146e+07	1.84829e+07	3.31726e+07	3.05391e+07	2.93229e+07	1.95897e+07	3.20185e+07	3.10487e+07	1.93763e+07	1.72912e+07	2.08658e+07	1.15311e+07	2.13446e+07	1.68942e+07	3.26793e+07	3.64724e+07	3.27026e+07	4.75522e+07	1.98357e+07	2.0205e+07	8.43674e+07	8.27319e+07	2.88516e+07	2.33549e+07	2.10939e+07	1.59383e+07	2.10534e+07	2.32065e+07	2.63464e+07
Ketamine	C13 H16 Cl N O	37.86	-0.00022	-0.92	237.092	237.092	2.038	0.098	8.15768e+07	2	0				5	36	23	DDA for preferred ion	8.12993e+06	1.21028e+06	1.97417e+06	2.23866e+06	3.61987e+06	4.34588e+06	286917	223010	2.79912e+07	2.19198e+07	1.91226e+07	2.15658e+07	1.65957e+07	8.64287e+06	532056	1.13141e+06	628774	596589	2.22163e+07	2.52361e+07	4.52192e+07	5.32861e+07	476242	516839	8.70681e+07	7.87079e+07	3.32954e+07	3.49711e+07	6.03375e+06	7.69621e+06	3.56651e+07
4-ACETAMIDOBUTYRIC ACID	C6 H11 N O3	42.86	1e-05	0.08	145.074	145.074	2.939	0.1	8.11118e+07	17	0				5	18	16	DDA for preferred ion	3.54467e+06	657145	5.21314e+06	2.77993e+06	1.18462e+07	1.17856e+07	1.61082e+07	1.09533e+07	1.29701e+07	5.94869e+06	3.45171e+06	2.52032e+06	1.77536e+07	1.22695e+07	1.14886e+07	1.29911e+07	1.41181e+07	9.89335e+06	8.35247e+06	6.89211e+06	1.6433e+07	7.01987e+06	2.33411e+07	1.59041e+07	2.10689e+07	1.50994e+07	2.50298e+07	2.01846e+07	1.25493e+07	9.54935e+06	2.70439e+07
6-Pentyl-2H-pyran-2-one	C10 H14 O2	56.72	-4e-05	-0.24	166.099	166.099	1.804	0.195	8.10765e+07	47	1	61.4	56.1		5	21	6	DDA for preferred ion	1.06192e+07	1.51752e+06	2.16712e+07	1.60026e+07	2.49022e+07	9.88567e+06	2.51892e+07	1.85488e+07	3.61322e+07	3.5804e+07	1.94418e+07	1.69268e+07	1.76586e+07	6.17965e+06	3.91763e+07	2.02082e+07	2.33774e+07	1.24098e+07	2.02216e+07	2.35775e+07	1.93473e+07	1.21047e+07	3.14588e+07	1.48257e+07	3.74064e+07	1.96767e+07	3.37326e+07	1.10511e+07	2.00234e+07	3.15144e+07	5.27382e+07
2,5-Dimethyl-4-ethoxy-3(2H)-furanone	C8 H12 O3	52.17	-3e-05	-0.17	156.079	156.079	1.453	0.224	8.10707e+07	2	0				5	8	7	DDA for preferred ion	2.80179e+07	4.60463e+06	3.1317e+07	2.88266e+07	3.75794e+07	3.00064e+07	2.51337e+07	1.88734e+07	3.59583e+07	2.79302e+07	3.04816e+07	2.43098e+07	3.25417e+07	1.58816e+07	3.30883e+07	2.70603e+07	3.53182e+07	2.6672e+07	2.94492e+07	2.21155e+07	3.80879e+07	2.73569e+07	8.00022e+07	7.01605e+07	3.46585e+07	2.36998e+07	3.63815e+07	2.93034e+07	2.15824e+07	1.56783e+07	3.32747e+07
NP-019811	C6 H7 N O2	33.33	-18.0103	-144027	125.048	107.037	2.125	1	8.05066e+07	4	1	64.1	23.8		5	11	9	DDA for preferred ion	1.81129e+07	1.52893e+06	3.50553e+07	2.85892e+07	1.91488e+06	1.42857e+06	2.90657e+07	2.69416e+07	3.91744e+07	2.10318e+07	2.86814e+07	2.42708e+07	3.25547e+07	1.08662e+07	3.91386e+07	2.37345e+07	1.89946e+06	1.82907e+06	2.56733e+07	1.9844e+07	2.69604e+07	2.13886e+07	3.34913e+07	2.15892e+07	5.04347e+07	3.18318e+07	4.95386e+07	3.85314e+07	1.34827e+06	963676	4.39119e+07
2,3,4,5-tetrahydrodipicolinic acid	C7 H9 N O4	47.06	-0.00011	-0.63	171.053	171.053	7.515	1	8.03628e+07	4	0				5	30	28	DDA for preferred ion	3.78578e+06	717654	6.13156e+06	4.83694e+06	4.45214e+06	4.25487e+06	5.99134e+06	5.48114e+06	5.74469e+06	2.73251e+06	1.47741e+07	1.12464e+07	1.49584e+07	1.10821e+07	1.98441e+07	1.4005e+07	1.75197e+07	1.24721e+07	2.04631e+07	1.62524e+07	7.49344e+06	7.41587e+06	4.78127e+06	5.96757e+06	5.53046e+06	7.48115e+06	465385	4.53197e+06	2.9479e+06	3.32365e+06	7.47061e+07
NP-002855	C12 H22 O4	48.76	-6e-05	-0.26	230.152	230.152	1.837	1	8.03046e+07	5	4	63.3	56.6		5	34	32	DDA for preferred ion	2.07616e+07	2.54288e+06	4.34604e+07	2.52895e+07	4.89301e+07	2.46532e+07	2.76111e+07	2.19275e+07	3.34398e+07	1.60546e+07	3.4402e+07	3.42401e+07	4.12033e+07	1.71107e+07	3.41284e+07	2.75378e+07	5.13273e+07	4.51905e+07	1.76312e+07	1.71464e+07	3.393e+07	3.63395e+07	5.43564e+07	4.68364e+07	3.14617e+07	3.219e+07	3.48493e+07	2.97619e+07	1.7466e+07	1.99525e+07	5.89804e+07
2-Butyl-6-methoxyphenol	C11 H16 O2	33.33	-9e-05	-0.48	180.115	180.115	1.836	0.228	7.93078e+07	13	0				4	4	3	DDA for preferred ion	1.46214e+07	1.38721e+06	1.77705e+07	1.64847e+07	3.2202e+07	2.43952e+07	2.5975e+07	2.38339e+07	3.52034e+07	1.75467e+07	1.97509e+07	1.6007e+07	2.76588e+07	1.43503e+07	7.35718e+06	2.4415e+07	5.97008e+06	1.39448e+07	1.97007e+07	1.81799e+07	2.24316e+07	1.46288e+07	3.06155e+07	1.21967e+07	2.63169e+07	2.12592e+07	2.68015e+07	2.47188e+07	1.94292e+07	2.02975e+07	5.89916e+07
2-Amino-3-methoxybenzoic acid	C8 H9 N O3	22.64	-0.0001	-0.63	167.058	167.058	2.398	1	7.93002e+07	11	3	92.4	43		5	9	7	DDA for preferred ion	3.48699e+06	1.3022e+06	2.33564e+07	2.49674e+07	2.29391e+07	1.84606e+07	2.18046e+07	1.51266e+07	1.83507e+07	2.18556e+07	2.48909e+07	1.67702e+07	2.35391e+07	9.50428e+06	3.03597e+07	2.78812e+07	7.08435e+07	5.29291e+07	1.81103e+07	1.60132e+07	1.74963e+07	1.56849e+07	2.45365e+07	1.32059e+07	2.91477e+07	1.24178e+07	2.25408e+07	1.85037e+07	1.72199e+07	1.87544e+07	7.52794e+07
NP-019360	C8 H12 O4	68.75	-18.0104	-104667	172.074	154.063	1.59	1	7.89851e+07	11	1	65.8	57.3		5	19	8	DDA for preferred ion	2.45754e+07	3.71879e+06	4.17258e+07	3.34511e+07	3.60254e+07	2.46029e+07	2.37295e+07	2.3866e+07	2.54103e+07	3.532e+07	2.9964e+07	2.35708e+07	2.95998e+07	2.14245e+07	1.97919e+07	1.90087e+07	2.47349e+07	2.51702e+07	1.93591e+07	2.10331e+07	2.16862e+07	3.63085e+07	4.55795e+07	5.52488e+07	2.82355e+07	2.63453e+07	3.6988e+07	2.30504e+07	1.56719e+07	1.85483e+07	7.73728e+07
Pro-tyr	C14 H18 N2 O4	28.01	-0.00058	-2.08	278.127	278.126	2.893	0.103	7.8977e+07	6	0				5	23	17	DDA for preferred ion	1.18798e+07	721705	1.70096e+07	1.54211e+07	2.19707e+07	1.3572e+07	2.41468e+07	2.00656e+07	2.50482e+07	6.74058e+06	2.02612e+07	1.54931e+07	3.16033e+07	1.29101e+07	1.74964e+07	1.50651e+07	1.78821e+07	1.40313e+07	1.51773e+07	1.18802e+07	1.14189e+07	9.76247e+06	2.17404e+07	2.05547e+07	2.53392e+07	1.57218e+07	2.7218e+07	2.21083e+07	1.95127e+07	1.62216e+07	2.87715e+07
(+/-)-C75	C14 H22 O4	45.97	-18.0108	-70866.1	254.152	236.141	1.783	0.233	7.76553e+07	3	3	78.6	70.9		5	10	10	DDA for preferred ion	8.33664e+06	1.65254e+06	1.53011e+07	2.07882e+07	2.86648e+07	1.84046e+07	1.68852e+07	1.13942e+07	2.54157e+07	1.53047e+07	2.12527e+07	1.9603e+07	1.45897e+07	7.34749e+06	2.20205e+07	1.47825e+07	1.93556e+07	1.83978e+07	1.58765e+07	1.33226e+07	2.05683e+07	1.18383e+07	2.19489e+07	8.59076e+06	2.82841e+07	1.37191e+07	2.47553e+07	2.608e+07	1.56943e+07	2.16168e+07	4.50265e+07
NP-008952	C12 H20 O4	65.38	-18.0105	-78946.5	228.136	210.126	1.45	0.185	7.7616e+07	10	2	70.5	59		5	8	8	DDA for preferred ion	9.92201e+06	5.52312e+06	3.12599e+07	2.51188e+07	3.73725e+07	1.75562e+07	4.47586e+07	1.77672e+07	4.30543e+07	3.25409e+07	2.9658e+07	2.77195e+07	3.1548e+07	1.9104e+07	3.29002e+07	1.98537e+07	4.1962e+07	2.81333e+07	3.02748e+07	2.88598e+07	3.16833e+07	5.09863e+07	5.50775e+07	5.8229e+07	3.04354e+07	2.40904e+07	2.37839e+07	2.58835e+07	3.00997e+07	5.19152e+07	6.08892e+07
3-Hydroxy-2,4,5-pyridinetrimethanol	C8 H11 N O4	51.79	-0.00018	-0.98	185.069	185.069	5.16	1	7.56097e+07	2	0				5	40	32	DDA for preferred ion	1.53417e+07	415603	1.64124e+07	1.84482e+07	4.79272e+06	4.57607e+06	9.073e+06	1.08944e+07	1.66077e+07	9.8249e+06	1.42373e+07	1.27064e+07	7.59043e+06	2.94148e+06	6.79573e+06	1.00332e+07	1.45442e+07	1.21448e+07	1.90828e+07	1.44071e+07	1.39017e+07	5.56993e+06	4.851e+06	5.49026e+06	6.44473e+06	9.00129e+06	1.06037e+07	1.42827e+07	2.22131e+07	5.07475e+06	1.46645e+07
lentiginosine	C8 H15 N O2	61.54	0.00012	0.76	157.11	157.11	5.598	1	7.55164e+07	6	0				5	32	31	DDA for preferred ion	2.0736e+06	478802	2.85622e+06	2.01001e+06	2.85489e+06	2.01469e+06	1.12243e+06	1.05065e+06	1.64495e+06	305607	768210	839601	1.31402e+06	261099	800505	1.20265e+06	840808	777278	3.1061e+06	1.39464e+06	7.46691e+06	3.98215e+06	3.53863e+06	2.15261e+06	2.12585e+06	1.4298e+06	4.24187e+06	3.3981e+06	3.67991e+06	1.47572e+06	6.62281e+07
4-oxododecanedioic acid	C12 H20 O5	69.62	17.0264	69742.7	244.131	261.157	1.816	0.198	7.49052e+07	1	1	68.3	57.9		5	39	20	DDA for preferred ion	1.08242e+07	956823	1.89939e+07	1.68863e+07	3.28803e+07	2.45052e+07	4.77714e+07	3.93326e+07	4.14668e+07	3.45622e+07	2.04302e+07	1.30109e+07	3.61587e+07	1.53273e+07	4.18689e+07	1.97764e+07	3.25573e+07	2.41446e+07	4.60432e+07	4.12542e+07	1.83996e+07	1.40196e+07	5.30138e+07	3.35648e+06	3.2954e+07	2.58479e+07	2.86682e+07	2.13796e+07	5.48364e+07	9.94374e+07	4.22146e+07
1-(beta-D-Ribofuranosyl)-1,2-dihydropyrimidine	C9 H14 N2 O4	22.22	-6e-05	-0.27	214.095	214.095	7.156	0.129	7.48017e+07	1	0				4	40	41	DDA for preferred ion	5.3565e+06	715576	1.2444e+07	1.16777e+07	2.09946e+07	2.17037e+07	4.24088e+06	4.02752e+06	5.78762e+06	361136	1.49387e+07	1.78301e+07	2.86151e+07	266782	2.53715e+07	1.57907e+07	7.28251e+07	4.84206e+07	5.61882e+07	3.16351e+07	1.73888e+07	1.30104e+06	9.6419e+06	8.00614e+06	1.13961e+07	7.78689e+06	1.14561e+07	8.00506e+06	5.54956e+06	6.51534e+06	4.08837e+07
Methyl (2R,3S)-3-hydroxy-8-methyl-8-azabicyclo[3.2.1]octane-2-carboxylate	C10 H17 N O3	46.38	-0.00017	-0.86	199.121	199.121	1.794	0.125	7.438e+07	10	0				5	24	12	DDA for preferred ion	1.41901e+07	1.84763e+06	1.54449e+07	1.19672e+07	2.63532e+07	1.63006e+07	4.03488e+07	2.18699e+07	2.67086e+07	3.15221e+07	2.5646e+07	1.76349e+07	2.69394e+07	1.99024e+07	1.45887e+07	1.3536e+07	6.16577e+07	8.09269e+07	3.35849e+07	5.75371e+07	1.38482e+07	1.32477e+07	2.28067e+07	1.1392e+07	4.81774e+07	2.32488e+07	1.82771e+07	1.27219e+07	1.26165e+07	2.16941e+07	4.0059e+07
(2S,3R)-3-[(2-Nitro-1H-imidazol-1-yl)methoxy]-1,2,4-butanetriol	C8 H13 N3 O6	21	-0.00033	-1.32	247.08	247.08	2.572	0.122	7.38418e+07	3	0				4	2	1	DDA for preferred ion	7.39424e+06	532334	3.02128e+06	3.10362e+06	692515	657131	1.34386e+07	1.14595e+07	1.8129e+07	9.44262e+06	3.72722e+06	4.10512e+06	1.44763e+07	5.15171e+06	6.87345e+06	6.20431e+06	6.70959e+06	5.09319e+06	5.31615e+07	3.48057e+07	1.41966e+07	8.90029e+06	4.14273e+06	2.87025e+06	1.61603e+06	1.80788e+06	4.05004e+06	3.82445e+06	4.99859e+06	3.87368e+06	7.20032e+07
(3E)-4-(1,2,4-Trihydroxy-2,6,6-trimethylcyclohexyl)-3-buten-2-one	C13 H22 O4	53.4	-0.00011	-0.44	242.152	242.152	1.638	1	7.38374e+07	3	0				5	21	14	DDA for preferred ion	2.24885e+07	2.39391e+06	2.44242e+07	1.54479e+07	2.51385e+07	2.09263e+07	2.81488e+07	1.8614e+07	2.75145e+07	2.0979e+07	1.68986e+07	1.51679e+07	2.38096e+07	1.07952e+07	2.53945e+07	1.85979e+07	3.76401e+07	2.74184e+07	2.51116e+07	1.55559e+07	2.92656e+07	1.61782e+07	2.89008e+07	4.1358e+07	3.27201e+07	1.82644e+07	3.26863e+07	2.71009e+07	3.00843e+07	1.83092e+07	2.64118e+07
homovanillin	C9 H10 O3	31.43	-0.0004	-2.43	166.063	166.063	2.461	1	7.37412e+07	46	0				5	38	25	DDA for preferred ion	1.60028e+07	686415	4.03191e+07	3.47275e+07	2.46578e+07	7.90172e+06	1.23289e+07	1.10616e+07	2.18359e+07	8.07677e+06	3.12346e+07	2.98427e+07	3.18563e+07	4.83907e+06	2.97797e+07	8.89594e+06	8.97013e+06	7.41401e+06	1.50651e+07	1.23539e+07	2.54849e+07	1.32571e+07	2.71656e+07	6.8934e+06	9.7499e+06	9.02293e+06	1.90232e+07	1.69911e+07	1.84545e+07	2.59074e+06	9.51265e+07
3543	C15 H26 O4	49.02	-0.00022	-0.82	270.183	270.183	1.526	1	7.36528e+07	2	0				5	4	3	DDA for preferred ion	2.76487e+07	5.47052e+06	3.11789e+07	2.57309e+07	3.58117e+07	3.59266e+07	3.224e+07	2.59145e+07	3.57344e+07	3.22505e+07	2.81551e+07	2.42204e+07	3.52878e+07	1.73464e+07	3.56085e+07	2.82737e+07	3.60686e+07	3.57238e+07	3.83428e+07	3.09861e+07	3.42688e+07	2.70644e+07	7.29001e+07	5.34176e+07	3.41407e+07	2.95865e+07	3.82224e+07	2.57033e+07	2.8465e+07	2.32604e+07	3.65745e+07
2-Aminonicotinic acid	C6 H6 N2 O2	22	0	-0.02	138.043	138.043	2.447	0.116	7.29984e+07	8	0				4	27	17	DDA for preferred ion	8.27864e+06	823891	2.06407e+07	1.72029e+07	1.37916e+07	9.44052e+06	1.93525e+07	1.71999e+07	2.12001e+07	6.82684e+07	7.76331e+06	7.85513e+06	1.33e+07	7.07012e+06	1.08879e+07	1.08866e+07	2.86582e+07	1.53955e+07	1.4082e+07	9.71982e+06	1.21564e+07	6.8162e+06	1.99406e+07	1.19807e+07	1.13846e+07	1.12357e+07	2.1666e+07	1.82723e+07	3.5632e+06	4.11347e+06	3.6996e+07
Harmalol	C12 H12 N2 O	9.94	-4e-05	-0.22	200.095	200.095	1.488	1	7.29484e+07	2	0				5	31	26	DDA for preferred ion	2.01874e+07	2.29238e+06	2.06016e+07	1.52897e+07	2.04789e+07	9.51843e+06	1.89605e+07	1.49451e+07	1.90174e+07	1.64728e+07	2.49645e+07	2.00652e+07	2.09656e+07	1.19782e+07	2.50797e+07	1.91647e+07	1.69414e+07	1.98931e+07	1.7113e+07	1.21637e+07	2.34726e+07	1.46644e+07	1.22803e+07	1.29437e+07	1.66121e+07	1.8315e+07	1.18804e+07	9.70312e+06	9.40827e+06	8.00936e+06	8.74889e+07
o-sec-Butylphenol	C10 H14 O	26.27	-1e-05	-0.07	150.104	150.104	1.466	0.235	7.28575e+07	43	0				5	8	7	DDA for preferred ion	3.04952e+07	5.57763e+06	3.00505e+07	2.71136e+07	7.36362e+07	4.94299e+07	2.67911e+07	2.29946e+07	2.44637e+07	2.20909e+07	2.7343e+07	2.57718e+07	4.62652e+07	2.57936e+07	3.4711e+07	3.18665e+07	4.61335e+07	3.80289e+07	6.00114e+07	4.51321e+07	3.8373e+07	2.787e+07	4.78032e+07	3.99494e+07	4.10279e+07	2.77121e+07	3.23418e+07	2.2024e+07	2.46852e+07	1.82874e+07	2.88963e+07
n-propylbenzene	C9 H12	20.41	0.00016	1.31	120.094	120.094	1.471	1	7.27543e+07	8	15			76.9	5	5	4	DDA for preferred ion	2.95934e+07	5.21249e+06	3.32164e+07	2.48339e+07	3.64097e+07	2.87011e+07	1.99182e+07	1.74159e+07	2.56317e+07	2.29195e+07	3.88854e+07	3.06256e+07	3.19356e+07	1.51521e+07	3.33396e+07	2.83803e+07	3.11681e+07	2.67018e+07	2.59743e+07	1.88191e+07	3.20135e+07	2.32063e+07	7.3731e+07	5.51903e+07	3.48028e+07	2.50059e+07	3.19059e+07	2.33415e+07	1.65522e+07	1.5587e+07	2.76774e+07
(2E)-2-Cyano-N-(ethylcarbamoyl)-2-(methoxyimino)acetamide	C7 H10 N4 O3	25	-0.00026	-1.29	198.075	198.075	3.332	1	7.25907e+07	3	0				5	15	7	DDA for preferred ion	2.36159e+06	513116	2.25326e+07	1.9818e+07	2.97688e+06	1.81772e+06	9.36405e+06	7.75345e+06	2.13627e+06	1.50136e+06	5.94979e+07	5.35464e+07	5.18944e+07	2.61748e+07	5.46069e+07	2.77129e+07	5.97956e+07	5.32867e+07	6.50418e+06	8.11036e+06	2.00799e+06	1.62476e+06	6.1188e+06	5.4021e+06	2.43886e+07	3.18431e+07	1.28137e+07	1.14732e+07	2.97427e+06	1.33711e+06	1.59267e+07
3721	C8 H12 O	53.13	0.00021	1.72	124.089	124.089	1.817	0.24	7.25394e+07	10	0				4	27	14	DDA for preferred ion	1.21252e+07	1.61369e+06	1.76805e+07	1.93361e+07	2.52627e+07	9.40675e+06	3.23694e+07	3.54695e+07	3.96301e+07	2.30012e+07	1.61984e+07	1.81349e+07	3.24316e+07	1.3235e+07	2.99378e+07	2.2716e+07	3.7528e+07	2.92218e+07	3.98212e+07	2.37605e+07	1.96189e+07	1.78037e+07	1.01623e+07	8.82039e+06	3.17419e+07	2.57393e+07	2.68863e+07	3.44413e+07	2.25165e+07	4.69531e+07	2.49992e+07
1-Pentofuranosyl-2,4(1H,3H)-pyrimidinedione	C9 H12 N2 O6	36.54	-0.00024	-0.99	244.07	244.069	3.941	1	7.23571e+07	4	0				5	36	36	DDA for preferred ion	8.93757e+06	348046	1.28243e+07	1.35575e+07	1.38339e+07	1.57845e+07	1.65235e+07	1.25469e+07	2.2557e+07	3.40503e+07	1.05023e+07	9.85802e+06	8.44561e+06	3.86275e+06	8.14595e+06	1.26684e+07	1.18588e+07	1.00372e+07	3.28661e+07	2.10592e+07	1.38101e+07	7.71027e+06	8.36095e+06	4.23716e+06	1.12283e+07	1.091e+07	1.61666e+07	1.26557e+07	6.01775e+07	1.9049e+07	4.45939e+07
(7E)-7-Nonene-3,5-diyn-1-ol	C9 H10 O	20	-0.0001	-0.74	134.073	134.073	1.826	1	7.2317e+07	18	0				5	22	6	DDA for preferred ion	1.81061e+07	1.6934e+06	2.11756e+07	1.68923e+07	2.81572e+07	2.24355e+07	2.92039e+07	2.45046e+07	4.1167e+07	2.55076e+07	2.08059e+07	1.89606e+07	1.60335e+07	7.30612e+06	4.45459e+07	2.54315e+07	2.62071e+07	3.63748e+07	2.18404e+07	2.44525e+07	1.98623e+07	1.8086e+07	4.53357e+07	3.23217e+07	4.21223e+07	1.34577e+07	3.15777e+07	1.37881e+07	2.44543e+07	3.62029e+07	5.30568e+07
PEG n11	C22 H46 O12	44.44	17.0261	33896.3	502.299	519.325	2.138	1	7.18983e+07	0	1	81.6	9.1		5	18	17	DDA for preferred ion	1.10214e+07	767870	1.37809e+07	1.41414e+07	1.05185e+07	7.04869e+06	1.13688e+07	9.77331e+06	1.31174e+07	6.70695e+06	1.41828e+07	1.18673e+07	1.18717e+07	2.97684e+06	1.32252e+07	9.21675e+06	7.41464e+06	5.50052e+06	1.03005e+07	6.36856e+06	1.6194e+07	8.49651e+06	1.62775e+07	9.69587e+06	1.56588e+07	9.30968e+06	2.50942e+07	1.90702e+07	6.11041e+06	3.915e+06	4.75822e+07
8-Hydroxy-5,6-octadienoic acid	C8 H12 O3	57.58	-6e-05	-0.4	156.079	156.079	1.91	0.224	7.15246e+07	2	0				5	22	12	DDA for preferred ion	1.30734e+07	1.17978e+06	1.73787e+07	1.59795e+07	2.38016e+07	2.04342e+07	2.44108e+07	2.82275e+07	2.79069e+07	2.79236e+07	1.28314e+07	1.52693e+07	2.67881e+07	1.24132e+07	2.61266e+07	2.36486e+07	2.85845e+07	2.86894e+07	3.37764e+07	2.75819e+07	1.39249e+07	1.5818e+07	5.06836e+07	2.24805e+07	2.4394e+07	1.61613e+07	2.44611e+07	2.08926e+07	2.6377e+07	1.22415e+07	4.34144e+07
Volkenin	C12 H17 N O7	25.25	-0.00026	-0.92	287.101	287.1	1.945	1	7.0994e+07	1	0				5	8	7	DDA for preferred ion	6.24174e+06	668756	1.25521e+07	1.16999e+07	9.1878e+06	9.22125e+06	1.07955e+07	9.60887e+06	1.34021e+07	5.65033e+06	1.14748e+07	1.01784e+07	1.19064e+07	4.47869e+06	1.35125e+07	9.46631e+06	1.04476e+07	8.78153e+06	1.4453e+07	1.32169e+07	1.15311e+07	7.72704e+06	1.06311e+07	7.62804e+06	1.00825e+07	8.43831e+06	1.22801e+07	1.00645e+07	1.05007e+07	7.18522e+06	7.24335e+07
1,4-Dihydro-4-imino-1-Î²-D-ribofuranosyl-3-pyridinecarboxylic acid	C11 H14 N2 O6	31.37	-0.00027	-1.01	270.085	270.085	3.061	1	7.0576e+07	1	0				5	31	24	DDA for preferred ion	1.63536e+07	839914	1.60477e+07	1.70302e+07	1.72705e+07	1.30453e+07	3.02041e+07	2.55315e+07	3.1759e+07	1.22929e+07	1.91768e+07	1.56835e+07	1.82556e+07	1.06774e+07	2.46325e+07	2.48635e+07	2.34691e+07	1.68088e+07	2.87216e+07	2.2607e+07	2.14405e+07	1.14018e+07	2.29919e+07	1.6867e+07	1.9368e+07	1.86815e+07	3.60559e+07	3.23416e+07	3.65748e+07	2.04584e+07	5.0277e+07
1-Methylimidazoleacetic acid	C6 H8 N2 O2	43.18	-8e-05	-0.58	140.059	140.059	1.91	0.141	7.03227e+07	8	0				4	11	11	DDA for preferred ion	4.22363e+06	451495	1.03355e+07	9.88796e+06	5.56393e+06	3.40589e+06	8.78813e+06	7.86341e+06	5.52038e+06	7.5396e+06	2.87717e+07	3.10647e+07	3.05033e+07	1.27899e+07	2.43631e+07	1.69369e+07	1.50926e+07	1.34583e+07	9.66128e+06	5.74698e+06	7.0102e+06	6.69748e+06	1.04418e+07	1.05134e+07	2.40772e+07	1.11527e+07	7.9313e+06	6.5228e+06	4.46581e+06	2.58354e+06	1.93709e+07
1-Methylimidazoleacetic acid	C6 H8 N2 O2	25	-3e-05	-0.2	140.059	140.059	1.562	1	7.03227e+07	8	0				5	20	15	DDA for preferred ion	371933	242126	1.17454e+07	1.11859e+07	308882	241259	242828	201094	253476	370997	3.24016e+07	3.4827e+07	3.16789e+07	1.32294e+07	2.42348e+07	1.67838e+07	1.46791e+07	1.30415e+07	294915	337319	335146	234040	463523	536832	2.4805e+07	1.14442e+07	542651	558448	211582	222163	3.82595e+07
1,1,6-Trimethyl-1,2-dihydronaphthalene	C13 H16	31.33	4e-05	0.22	172.125	172.125	1.362	1	7.02644e+07	1	2			68.4	5	6	2	DDA for preferred ion	6.49874e+06	354863	7.65037e+06	6.05571e+06	1.17337e+07	8.93742e+06	5.02527e+06	4.3978e+06	1.99114e+07	1.37099e+07	5.81213e+07	4.63106e+07	9.09484e+06	3.52558e+06	4.25844e+07	3.17283e+07	9.49253e+06	7.53333e+06	2.86118e+07	2.08837e+07	7.31148e+06	4.14284e+06	5.96955e+06	3.90659e+06	4.66741e+06	2.58663e+06	1.05675e+07	7.84573e+06	4.13295e+06	2.82679e+06	7.4488e+06
Benznidazole	C12 H12 N4 O3	9.68	-0.00026	-1.01	260.091	260.091	2.944	0.125	7.00906e+07	1	0				5	10	8	DDA for preferred ion	3.43379e+06	482932	1.3764e+07	1.31625e+07	6.52818e+06	3.91504e+06	1.44687e+07	1.41778e+07	2.14895e+07	1.65709e+07	8.94241e+06	8.26316e+06	1.70403e+07	6.29921e+06	1.62577e+07	1.1282e+07	7.05835e+06	7.64353e+06	6.89105e+06	5.34208e+06	7.27345e+06	4.4554e+06	1.90929e+07	1.16297e+07	2.08341e+07	1.25604e+07	2.14125e+07	1.68068e+07	9.43182e+06	6.34446e+06	1.70967e+07
(2S)-4-Methyl-2-({[(3S,4S,5R)-2,3,4-trihydroxy-5-(hydroxymethyl)tetrahydro-2-furanyl]methyl}amino)pentanoic acid (non-preferred name)	C12 H23 N O7	31.11	-0.0003	-1.01	293.147	293.147	2.197	1	7.00575e+07	2	0				5	26	13	DDA for preferred ion	2.29434e+06	110756	1.17984e+06	1.36594e+06	1.04851e+07	7.09309e+06	2.89219e+06	2.78029e+06	2.02467e+06	1.20635e+06	1.15693e+06	1.92083e+06	1.88024e+06	847130	1.61677e+06	1.33163e+06	1.12729e+07	7.67019e+06	1.15066e+07	9.97543e+06	4.2628e+06	3.17342e+06	4.60746e+06	3.40245e+06	2.25618e+06	1.33664e+06	2.11927e+06	1.86659e+06	1.30825e+07	8.81272e+06	3.18656e+07
(±)13-HpODE	C18 H32 O4	80.36	-18.0106	-57683.7	312.23	294.219	1.379	1	6.98504e+07	31	6	91.4	90.5		5	9	5	DDA for preferred ion	1.31599e+07	1.26244e+06	9.07896e+06	6.98256e+06	2.69456e+07	2.12444e+07	2.20578e+07	1.7565e+07	1.77649e+07	1.22503e+07	7.45951e+06	8.14312e+06	1.82894e+07	6.47923e+06	1.21075e+07	9.75469e+06	2.58715e+07	1.6022e+07	1.88822e+07	1.5549e+07	1.26419e+07	8.58313e+06	1.44629e+07	1.12198e+07	1.76377e+07	1.10644e+07	7.70962e+06	4.76114e+06	1.33326e+07	1.08725e+07	4.44881e+07
Diaveridine	C13 H16 N4 O2	12.36	-0.00147	-5.64	260.127	260.126	1.828	1	6.9442e+07	2	0				5	38	16	DDA for preferred ion	6.83321e+06	145855	9.03129e+06	7.93912e+06	1.70946e+07	8.72698e+06	2.2384e+07	1.95201e+07	3.43045e+07	2.76599e+07	1.14458e+07	1.04751e+07	1.45987e+07	4.04001e+06	2.88008e+07	1.50534e+07	2.14049e+07	1.7825e+07	2.69897e+07	2.06653e+07	1.49341e+07	8.16576e+06	1.40452e+07	4.45706e+07	2.10733e+07	6.43561e+06	1.64912e+07	9.62627e+06	3.03423e+07	1.19309e+07	3.76063e+07
(S)-(+)-2-Aminobutyric Acid	C4 H9 N O2	62.5	0.00035	3.41	103.063	103.064	2.192	1	6.85337e+07	19	0				5	20	18	DDA for preferred ion	1.13964e+07	1.27586e+06	1.52678e+07	1.41145e+07	2.24841e+07	1.80813e+07	2.00573e+07	1.70741e+07	2.44807e+07	1.61726e+07	1.6025e+07	1.38209e+07	2.12539e+07	9.87288e+06	1.35526e+07	1.54889e+07	2.84688e+07	2.51581e+07	1.85887e+07	1.53043e+07	1.48657e+07	8.37871e+06	2.58848e+07	1.73362e+07	2.41861e+07	1.58762e+07	1.92898e+07	1.70221e+07	2.18488e+07	1.99265e+07	6.35708e+07
Glycocyamine	C3 H7 N3 O2	32.65	0.00023	1.93	117.054	117.054	8.739	1	6.82645e+07	3	0				5	40	38	DDA for preferred ion	8.79112e+06	174760	1.84777e+07	1.46951e+07	5.38428e+06	4.06597e+06	7.21189e+06	1.11395e+07	1.50665e+07	1.17719e+07	3.85552e+07	3.2704e+07	1.96964e+07	6.18204e+06	1.68186e+07	1.4574e+07	4.48372e+07	3.61548e+07	5.28072e+07	3.09769e+07	9.47977e+06	6.0497e+06	8.8848e+06	3.42386e+06	3.93143e+06	3.44719e+06	1.34937e+07	7.80524e+06	1.00165e+07	3.34787e+06	5.70886e+07
9-[(methylthio)nonyl]thiohydroximate	C10 H21 N O S2	28.57	-0.0011	-4.69	235.106	235.105	3.077	1	6.812e+07	1	0				5	43	29	DDA for preferred ion	2.32594e+06	100082	495118	440188	6.10064e+06	4.43461e+06	1.21941e+06	1.08866e+06	1.69697e+06	1.34283e+06	789251	536623	1.03688e+06	482127	479528	564551	7.26437e+06	5.55901e+06	1.28252e+07	9.99515e+06	4.50653e+06	2.922e+06	1.2417e+06	795029	977822	1.00155e+06	1.56158e+06	1.32985e+06	1.39686e+07	6.74983e+06	4.21586e+07
(2Z)-2-Nonenoic acid	C9 H16 O2	58.97	2e-05	0.13	156.115	156.115	1.458	1	6.79712e+07	32	0				5	7	3	DDA for preferred ion	2.93727e+07	7.0316e+06	3.52018e+07	3.79251e+07	4.0958e+07	3.49098e+07	2.29044e+07	1.49418e+07	2.3186e+07	2.17653e+07	3.26335e+07	2.44963e+07	3.76002e+07	2.17259e+07	4.34033e+07	3.5503e+07	3.28474e+07	3.44643e+07	1.07188e+07	1.09209e+07	4.57367e+07	2.2752e+07	6.37482e+07	5.23996e+07	4.63061e+07	3.04425e+07	3.90128e+07	3.7815e+07	2.69593e+07	2.27099e+07	3.28341e+07
3709	C7 H7 N O2	11.76	-3e-05	-0.24	137.048	137.048	2.98	0.146	6.79486e+07	15	0				5	11	10	DDA for preferred ion	1.21713e+07	1.13226e+06	1.82701e+07	1.59485e+07	1.66169e+07	1.13699e+07	1.29005e+07	1.13114e+07	1.83361e+07	1.1794e+07	1.37818e+07	1.18455e+07	1.04192e+07	5.50939e+06	2.23304e+07	1.92938e+07	1.87431e+07	1.35379e+07	1.68235e+07	1.52066e+07	1.36163e+07	1.14707e+07	1.79043e+07	1.33537e+07	2.23033e+07	1.52231e+07	3.14471e+07	2.37543e+07	2.17304e+07	1.44131e+07	4.74522e+07
Acetylcadaverine	C7 H16 N2 O	47.5	3e-05	0.22	144.126	144.126	6.088	1	6.69414e+07	2	0				5	38	33	DDA for preferred ion	1.10191e+07	493678	1.04449e+07	1.32841e+07	2.19394e+07	1.18116e+07	9.3477e+06	6.55111e+06	1.39493e+07	3.73159e+06	1.85545e+07	1.54663e+07	1.18974e+07	2.54113e+06	9.64402e+06	6.62369e+06	1.18616e+07	8.4319e+06	1.32515e+07	1.18792e+07	2.18474e+07	1.39016e+07	2.31331e+07	1.21519e+07	2.33132e+07	8.92285e+06	1.37448e+07	1.01281e+07	1.0864e+07	1.75447e+07	4.20985e+07
Valylvaline	C10 H20 N2 O3	30.17	-0.00017	-0.8	216.147	216.147	1.831	0.13	6.69261e+07	1	0				5	31	19	DDA for preferred ion	3.79523e+06	1.00562e+06	4.61523e+06	6.27371e+06	2.51889e+07	9.20431e+06	1.33318e+07	1.52206e+07	2.31301e+07	1.97098e+07	1.64866e+07	8.54493e+06	1.48962e+07	1.96665e+07	5.75706e+06	8.02657e+06	2.46298e+07	7.31613e+07	2.56159e+07	5.17332e+07	4.97858e+06	6.69728e+06	1.1931e+07	7.65759e+06	3.10425e+07	1.44163e+07	7.50415e+06	4.53661e+06	4.5229e+06	5.40255e+06	7.95924e+06
7a-Hydroxy-3,6-dimethyl-5,6,7,7a-tetrahydro-1-benzofuran-2(4H)-one	C10 H14 O3	49.3	-6e-05	-0.35	182.094	182.094	2.021	0.242	6.61809e+07	22	0				5	17	17	DDA for preferred ion	9.73439e+06	830386	1.4876e+07	1.20506e+07	2.73313e+07	2.5402e+07	1.3546e+07	2.36082e+07	1.82601e+07	7.34698e+06	1.27168e+07	1.09165e+07	1.54415e+07	9.19277e+06	1.4449e+07	1.36397e+07	3.768e+07	3.37087e+07	1.15983e+07	1.03243e+07	1.59366e+07	1.1189e+07	2.85298e+07	2.31471e+07	9.4191e+06	1.49713e+07	1.50329e+07	1.29201e+07	1.93308e+07	1.18654e+07	2.25772e+07
Mevalonolactone	C6 H10 O3	66.67	8e-05	0.61	130.063	130.063	1.551	1	6.57944e+07	25	1	82.4	31.9		5	11	10	DDA for preferred ion	2.25628e+07	3.22981e+06	2.26818e+07	1.88884e+07	1.88059e+07	2.76648e+07	1.8309e+07	1.536e+07	2.79355e+07	2.16638e+07	2.26525e+07	1.91053e+07	2.31523e+07	9.15724e+06	2.40755e+07	1.88111e+07	2.76946e+07	2.25327e+07	2.16538e+07	2.7036e+07	4.27623e+07	2.70454e+07	3.19303e+07	6.71477e+07	2.14765e+07	2.0293e+07	1.96806e+07	1.75803e+07	1.82011e+07	1.38336e+07	3.64822e+07
Thymine	C5 H6 N2 O2	23.33	-8e-05	-0.65	126.043	126.043	2.682	1	6.55606e+07	3	2	89.2	9.5		2	1	0	DDA for preferred ion	6.10475e+06	198457	8.88963e+06	5.68629e+06	8.54918e+06	6.29126e+06	5.96422e+06	5.16137e+06	7.10008e+06	700181	1.01091e+06	892743	1.03763e+07	4.40639e+06	1.53308e+07	1.28896e+07	4.21454e+06	1.99184e+07	1.44149e+07	2.31781e+07	1.0137e+07	6.07829e+06	6.05994e+06	4.26806e+06	5.12671e+06	4.55526e+06	7.7189e+06	7.28293e+06	9.72595e+06	1.00417e+06	6.60183e+07
EJ4025000	C8 H18 N2 O	18.18	5e-05	0.29	158.142	158.142	13.145	1	6.51996e+07	1	0				5	36	26	DDA for preferred ion	8.12812e+06	158739	1.2177e+07	9.13771e+06	8.00514e+06	5.16283e+06	8.16587e+06	6.40402e+06	8.6859e+06	2.95873e+06	9.60748e+06	7.55498e+06	3.04558e+06	1.3425e+06	7.10734e+06	5.87384e+06	1.01683e+07	7.69312e+06	9.2635e+06	6.0381e+06	8.98603e+06	4.69104e+06	4.17261e+06	1.86072e+06	5.50869e+06	4.11804e+06	6.70978e+06	5.11225e+06	1.36824e+07	8.43394e+06	1.77793e+07
Daminozide	C6 H12 N2 O3	20.69	-7e-05	-0.44	160.085	160.085	2.529	1	6.49804e+07	9	0				5	30	25	DDA for preferred ion	6.75885e+06	226617	7.4214e+06	6.59907e+06	1.39437e+07	9.61153e+06	7.13074e+06	6.11638e+06	6.49963e+06	4.48128e+06	4.95661e+06	3.59373e+06	9.93146e+06	2.83013e+06	9.11749e+06	4.12089e+06	2.94802e+07	2.60816e+07	2.0499e+07	1.64137e+07	1.04674e+07	5.1341e+06	8.73789e+06	4.50361e+06	6.68267e+06	3.49316e+06	7.65757e+06	7.18223e+06	9.21759e+06	4.91509e+06	5.14933e+07
Thiorphan	C12 H15 N O3 S	39.13	-0.00033	-1.29	253.077	253.077	2.225	1	6.49035e+07	1	0				5	13	9	DDA for preferred ion	8.39481e+06	423686	1.316e+07	1.05626e+07	8.73964e+06	7.1992e+06	7.97685e+06	8.11311e+06	1.77825e+07	7.91293e+06	9.59402e+06	8.13529e+06	1.27119e+07	3.41276e+06	1.15826e+07	1.39692e+07	2.25745e+07	1.80233e+07	1.55307e+07	9.74e+06	1.04806e+07	5.85446e+06	1.01692e+07	7.17142e+06	1.37943e+07	7.47134e+06	1.63353e+07	1.20016e+07	5.43337e+06	3.81515e+06	5.93657e+07
5-Methylcytosine	C5 H7 N3 O	36.36	0.00024	1.89	125.059	125.059	4.402	0.152	6.47401e+07	3	1	97	9.8		5	11	11	DDA for preferred ion	9.1236e+06	914477	2.04006e+07	1.91932e+07	2.44488e+07	7.50195e+06	1.35431e+07	1.8755e+07	3.72914e+07	4.42351e+06	1.07347e+07	1.10268e+07	1.48026e+07	6.55659e+06	3.40441e+07	1.7868e+07	3.18142e+07	2.68748e+07	2.44156e+07	2.04514e+07	1.91587e+07	1.75635e+07	3.52729e+07	2.1573e+07	4.01924e+07	3.65876e+06	4.23872e+07	1.43031e+07	1.91944e+07	7.01488e+06	2.58803e+07
NP-021018	C12 H18 O4	66.02	-18.0106	-79650.6	226.121	208.11	1.859	0.159	6.46035e+07	25	1	75.1	65.8		5	21	19	DDA for preferred ion	9.97711e+06	1.90967e+06	2.01784e+07	2.23734e+07	3.63336e+07	1.3738e+07	3.33569e+07	1.59562e+07	3.28623e+07	2.76054e+07	2.57297e+07	1.70948e+07	2.83057e+07	8.89706e+06	3.4627e+07	1.96749e+07	2.81719e+07	2.47923e+07	2.54777e+07	1.78667e+07	2.45623e+07	1.23019e+07	2.63736e+07	2.47835e+07	3.77298e+07	2.1041e+07	1.59319e+07	1.97923e+07	2.82955e+07	2.00871e+07	5.67006e+07
Ginkgotoxin	C9 H13 N O3	22.39	-7e-05	-0.39	183.09	183.089	2.563	1	6.44728e+07	9	1			66.7	5	9	9	DDA for preferred ion	1.00186e+07	1.00814e+06	2.59733e+07	2.56725e+07	1.96293e+07	1.8742e+07	2.4014e+07	2.16559e+07	2.65059e+07	2.03968e+07	2.2074e+07	2.2485e+07	2.84224e+07	1.17438e+07	3.20662e+07	1.84224e+07	1.57171e+07	9.85816e+06	1.5807e+07	1.56584e+07	1.97269e+07	1.43376e+07	2.55839e+07	1.82277e+07	2.19678e+07	1.48422e+07	2.15735e+07	1.78589e+07	2.27934e+07	1.47331e+07	5.95265e+07
N,N-dimethylarginine	C8 H18 N4 O2	43.75	-0.00012	-0.57	202.143	202.143	2.816	1	6.36208e+07	4	0				5	14	9	DDA for preferred ion	674771	80328.6	1.54109e+06	2.38188e+06	270958	3.37072e+06	2.28144e+06	1.84237e+06	1.00596e+06	343528	568696	506494	1.22897e+06	588627	523589	522334	354173	274256	996664	653777	918221	523284	1.18659e+07	6.94896e+06	1.9963e+06	1.29417e+06	521045	341485	200907	160366	2.88221e+07
5-Hydroxymethyl-2-furaldehyde	C6 H6 O3	49.06	1e-05	0.06	126.032	126.032	8.499	1	6.3611e+07	11	2	77	8.9		5	37	35	DDA for preferred ion	1.35581e+07	399874	1.21045e+07	1.2662e+07	7.31922e+06	5.47119e+06	8.28229e+06	7.10362e+06	8.42089e+06	6.03163e+06	1.34632e+07	1.29893e+07	5.78305e+06	1.61619e+06	4.33369e+06	4.77072e+06	5.56349e+06	4.94653e+06	3.75285e+06	2.86401e+06	1.06225e+07	5.80801e+06	6.25687e+06	4.58391e+06	3.7015e+06	4.00557e+06	2.67862e+06	2.33565e+06	1.16438e+07	7.50688e+06	3.67186e+07
1,4-Dimethylimidazole	C5 H8 N2	42.86	0.00046	4.74	96.0687	96.0692	3.005	1	6.31774e+07	1	0				5	19	18	DDA for preferred ion	2.11629e+07	2.29933e+06	2.91839e+07	3.12109e+07	2.96469e+07	3.04533e+07	3.22456e+07	2.26973e+07	3.80875e+07	2.32507e+07	4.1852e+07	3.68468e+07	3.24161e+07	1.81431e+07	2.20578e+07	2.2266e+07	2.60065e+07	1.67078e+07	3.14433e+07	2.32714e+07	2.58613e+07	2.02446e+07	5.13407e+07	3.36239e+07	3.10769e+07	2.25873e+07	2.35972e+07	2.43463e+07	3.99905e+07	2.31474e+07	3.20201e+07
3,4-Methyleneazelaic acid	C11 H16 O4	60.61	-0.00022	-1.04	212.105	212.105	1.489	0.138	6.25607e+07	5	0				5	11	6	DDA for preferred ion	1.9857e+07	2.68657e+06	2.14685e+07	1.90415e+07	2.22029e+07	1.91265e+07	2.69138e+07	2.1048e+07	2.77172e+07	3.29926e+07	2.19506e+07	2.2262e+07	2.93811e+07	1.28785e+07	2.60135e+07	2.25629e+07	3.48527e+07	2.77441e+07	3.27994e+07	2.91044e+07	2.06385e+07	1.97628e+07	6.01059e+07	4.56375e+07	3.12961e+07	2.46618e+07	1.59978e+07	1.93919e+07	1.84087e+07	1.322e+07	5.2567e+07
1,3-Diphenylacetone	C15 H14 O	16.39	-0.00414	-19.69	210.104	210.1	2.459	0.122	6.22624e+07	2	1	73	26.2		5	21	16	DDA for preferred ion	4.2598e+06	278164	5.2059e+06	4.45977e+06	1.46273e+07	1.12819e+07	9.28992e+06	7.56052e+06	1.23264e+07	3.84345e+06	5.73018e+06	4.54741e+06	1.2943e+07	5.05563e+06	3.84226e+06	2.36428e+06	1.3675e+07	1.39487e+07	1.10664e+07	9.35254e+06	5.08811e+06	3.9211e+06	1.23348e+07	8.40561e+06	7.7937e+06	7.53341e+06	5.55511e+06	5.2813e+06	7.76136e+06	8.35732e+06	5.17034e+07
3-propylcatechol	C9 H12 O2	32.43	-3e-05	-0.23	152.084	152.084	1.827	0.234	6.08551e+07	16	0				4	12	12	DDA for preferred ion	1.63195e+07	1.70409e+06	1.94442e+07	1.70862e+07	2.6532e+07	1.85142e+07	2.16522e+07	2.02558e+07	3.13034e+07	1.70225e+07	1.87159e+07	1.55444e+07	2.34095e+07	1.56497e+07	3.16203e+07	2.14075e+07	2.38546e+07	3.08789e+07	2.15567e+07	1.67332e+07	1.95486e+07	1.71936e+07	2.43901e+07	9.64539e+06	2.26996e+07	1.96871e+07	2.50247e+07	1.75642e+07	2.75511e+07	3.93377e+07	4.574e+07
4-methyl-5-oxo-2-pentyl-2,5-dihydrofuran-3-carboxylic acid	C11 H16 O4	59.46	-8e-05	-0.38	212.105	212.105	1.81	0.138	6.01323e+07	3	4	76.1	67.2		5	26	14	DDA for preferred ion	6.60137e+06	332682	1.22047e+07	1.07111e+07	1.47645e+07	1.12337e+07	1.94689e+07	1.49665e+07	2.42243e+07	1.8818e+07	1.34961e+07	1.10277e+07	1.68414e+07	5.1724e+06	1.70125e+07	1.2795e+07	1.55299e+07	1.08729e+07	1.3839e+07	1.14474e+07	8.75811e+06	5.48766e+06	1.82633e+07	1.13575e+07	2.53896e+07	1.19291e+07	1.58674e+07	1.18585e+07	1.33445e+07	1.23561e+07	4.73454e+07
dihydropyranone	C5 H6 O2	42.86	0.00032	3.3	98.0368	98.0371	1.461	1	5.99389e+07	4	0				5	10	10	DDA for preferred ion	2.04547e+07	3.25605e+06	2.16301e+07	1.80423e+07	2.47781e+07	2.2363e+07	1.49657e+07	1.26427e+07	1.83165e+07	1.74493e+07	2.42319e+07	2.0983e+07	2.77017e+07	1.18559e+07	3.09639e+07	2.00807e+07	2.40056e+07	2.36222e+07	1.60136e+07	1.9125e+07	3.42406e+07	2.10657e+07	5.94614e+07	3.82972e+07	3.00806e+07	2.45865e+07	2.7515e+07	1.98769e+07	1.25219e+07	1.149e+07	2.92401e+07
2-Amino-9,10-epoxy-8-oxodecanoic acid	C10 H17 N O4	56.1	4e-05	0.2	215.116	215.116	4.039	1	5.97218e+07	50	0				5	26	22	DDA for preferred ion	3.38965e+06	237443	4.14157e+06	4.16886e+06	4.51962e+06	3.04445e+06	4.27482e+06	4.17234e+06	7.38864e+06	3.96063e+06	6.35751e+06	5.69465e+06	5.96763e+06	2.19407e+06	4.31614e+06	4.77828e+06	4.78356e+06	5.38461e+06	5.8552e+06	3.93334e+06	5.51331e+06	2.71018e+06	5.30503e+06	4.59027e+06	6.19362e+06	4.52291e+06	4.95716e+06	3.64468e+06	7.38992e+06	5.26742e+06	5.17903e+07
N-{3-[(4-Acetamidobutyl)amino]propyl}acetamide	C11 H23 N3 O2	46.88	-9e-05	-0.39	229.179	229.179	6.765	1	5.97057e+07	1	0				5	45	32	DDA for preferred ion	3.67708e+06	125206	3.14721e+06	3.04254e+06	5.12331e+07	3.82973e+07	1.04247e+07	8.82683e+06	6.58031e+06	1.84793e+06	6.15805e+06	4.75471e+06	6.58767e+06	2.12884e+06	3.48019e+06	2.26607e+06	2.39553e+07	2.18454e+07	1.23085e+07	1.34737e+07	6.83932e+06	3.88432e+06	2.2586e+07	1.37212e+07	6.46112e+06	4.35748e+06	1.09297e+07	1.0102e+07	4.7409e+07	3.51392e+07	1.58362e+07
D-(+)-Glucose	C6 H12 O6	47.62	17.0265	94558.1	180.063	197.09	5.198	1	5.83898e+07	0	1	79	71.5		5	33	28	DDA for preferred ion	1.81253e+07	1.65823e+06	4.33164e+07	3.08569e+07	5.28152e+06	9.9617e+06	2.11931e+07	1.38528e+07	1.69495e+07	5.59029e+06	3.65265e+07	2.47869e+07	5.85661e+06	4.05049e+06	8.83457e+06	1.2193e+07	1.53224e+07	1.3014e+07	1.15488e+07	8.27258e+06	1.27912e+07	3.96183e+06	1.4369e+07	2.88071e+06	8.89682e+06	7.04331e+06	2.34058e+07	2.54143e+07	5.40584e+06	3.75499e+06	2.50387e+07
Deanol	C4 H11 N O	36.36	0.00056	6.25	89.0841	89.0846	4.862	0.142	5.83376e+07	3	0				5	44	26	DDA for preferred ion	2.59219e+07	1.69877e+06	1.38643e+07	1.46308e+07	4.9579e+07	2.74355e+07	1.90213e+07	1.939e+07	3.05042e+07	1.53009e+07	1.20774e+07	1.06772e+07	1.0884e+07	2.60592e+06	1.2772e+07	1.59655e+07	2.57176e+07	2.43632e+07	6.07918e+07	3.75398e+07	2.53842e+07	1.05818e+07	1.54193e+07	5.36983e+06	1.16326e+07	1.39332e+07	1.68617e+07	1.58273e+07	5.1809e+07	2.85658e+06	2.2955e+07
(2S,3S)-2,3-dihydro-3-hydroxyanthranilic acid zwitterion	C7 H9 N O3	21.43	-4e-05	-0.29	155.058	155.058	2.303	1	5.82791e+07	4	0				5	18	8	DDA for preferred ion	1.18649e+07	1.04749e+06	1.92867e+07	1.83598e+07	2.47911e+07	2.27512e+07	1.64147e+07	1.39219e+07	1.8407e+07	1.01289e+07	1.66782e+07	1.25166e+07	2.01036e+07	1.077e+07	2.22166e+07	1.92538e+07	3.54123e+07	3.06538e+07	1.941e+07	1.52114e+07	1.40223e+07	1.05193e+07	1.90887e+07	1.31478e+07	1.58754e+07	1.28578e+07	1.89688e+07	1.84448e+07	2.09087e+07	1.16842e+07	5.07518e+07
Dihydrothymine	C5 H8 N2 O2	31.82	0.00012	0.93	128.059	128.059	9.022	1	5.80075e+07	6	0				5	42	30	DDA for preferred ion	3.83138e+06	130227	4.11962e+06	3.21751e+06	926559	483531	2.32966e+06	2.2501e+06	8.8987e+06	3.33756e+06	6.69642e+06	9.13567e+06	1.23424e+07	3.65347e+06	1.19145e+07	1.24259e+07	6.42262e+07	5.15853e+07	2.46879e+07	1.67566e+07	730259	499127	578810	266359	762339	828436	4.10326e+06	2.87413e+06	924393	318106	8.39436e+06
5-Formyl-2-furoic acid	C6 H4 O4	20.75	-5e-05	-0.34	140.011	140.011	1.729	1	5.79647e+07	4	0				5	10	3	DDA for preferred ion	1.23456e+07	1.9854e+06	1.30903e+07	1.03598e+07	1.56861e+07	1.64364e+07	2.43905e+07	2.00335e+07	1.80759e+07	1.84146e+07	2.09743e+07	1.16193e+07	2.75006e+07	8.74283e+06	1.49976e+07	1.72407e+07	1.428e+07	1.82064e+07	1.29166e+07	1.44133e+07	1.38649e+07	1.33474e+07	2.26069e+07	1.3868e+07	1.97391e+07	1.26739e+07	1.90912e+07	1.35737e+07	2.24022e+07	1.74697e+07	3.29499e+07
(1R,4aS)-7-(2-Hydroxypropan-2-yl)-1,4a-dimethyl-9-oxo-3,4,10,10a-tetrahydro-2H-phenanthrene-1-carboxylic acid	C20 H26 O4	39.81	0.00016	0.49	330.183	330.183	1.468	1	5.77633e+07	8	1	92.6	93		5	3	2	DDA for preferred ion	1.61875e+07	1.98167e+06	1.35607e+07	1.08155e+07	1.26544e+07	1.68885e+07	2.25321e+07	1.79699e+07	1.09389e+07	2.47896e+07	1.39045e+07	1.21292e+07	2.09169e+07	1.12414e+07	1.0075e+07	9.32386e+06	1.8587e+07	1.22544e+07	3.37594e+07	4.18304e+07	2.01778e+07	1.19073e+07	9.06812e+06	5.72321e+07	2.60403e+07	1.61576e+07	8.69621e+06	6.21654e+06	1.02135e+07	9.93357e+06	5.97093e+06
S-methyl D-thioglycerate	C4 H8 O3 S	23.08	9e-05	0.65	136.019	136.019	4.394	1	5.75726e+07	2	0				5	19	14	DDA for preferred ion	8.488e+06	439531	1.18796e+07	9.10504e+06	7.70396e+06	6.49374e+06	1.06853e+07	9.4257e+06	1.32626e+07	1.68382e+06	2.09384e+07	1.78184e+07	2.04033e+07	9.43725e+06	1.33693e+07	1.32889e+07	2.25234e+07	2.50035e+07	2.17146e+07	1.76043e+07	7.83466e+06	5.25828e+06	1.04779e+07	6.9059e+06	8.88395e+06	9.05715e+06	1.37689e+07	1.27338e+07	9.31754e+06	1.39812e+06	5.12384e+07
5-(4-Hydroxyphenyl)pentanoic acid	C11 H14 O3	32.8	-3e-05	-0.15	194.094	194.094	1.467	0.102	5.68039e+07	39	0				5	13	13	DDA for preferred ion	2.26971e+07	4.42125e+06	2.35792e+07	2.24189e+07	2.87185e+07	2.52888e+07	2.78783e+07	2.43428e+07	3.20626e+07	2.4805e+07	2.08921e+07	2.35303e+07	2.6554e+07	1.38094e+07	1.60142e+07	7.00401e+06	3.21987e+07	2.62081e+07	3.36629e+07	2.57329e+07	1.17536e+07	2.08039e+07	5.54226e+07	4.77356e+07	2.24421e+07	2.19736e+07	1.54605e+07	1.75019e+07	1.73769e+07	7.46984e+06	4.71701e+07
butyl acrylate	C7 H12 O2	46.15	0.00054	4.18	128.084	128.084	1.762	0.212	5.65981e+07	30	0				5	21	20	DDA for preferred ion	1.27363e+07	1.78769e+06	1.3748e+07	1.53584e+07	2.28295e+07	1.58291e+07	2.61086e+07	2.39333e+07	1.99631e+07	1.68975e+07	1.57961e+07	1.39309e+07	1.8346e+07	9.05301e+06	2.41253e+07	1.97558e+07	3.54938e+07	2.11707e+07	2.68079e+07	1.66464e+07	1.63422e+07	9.85048e+06	1.68205e+07	9.74025e+06	1.6463e+07	1.22598e+07	1.81279e+07	1.25976e+07	2.02641e+07	1.66593e+07	3.60221e+07
Heliotrine	C16 H27 N O5	33.33	-0.0003	-0.97	313.189	313.189	1.615	1	5.63853e+07	1	0				5	21	19	DDA for preferred ion	5.44789e+06	2.96596e+06	2.47285e+07	1.08402e+06	1.43348e+07	1.6481e+06	1.19609e+07	1.37235e+07	2.08994e+07	3.22523e+07	2.83399e+06	959457	500689	9.47138e+06	1.54648e+07	1.54784e+07	1.41766e+07	2.44967e+07	2.35353e+07	2.36341e+07	1.62765e+07	1.97798e+07	5.65502e+07	5.94779e+07	2.79302e+06	5.39422e+06	7.89481e+06	1.31907e+07	1.27801e+07	2.85758e+07	1.67119e+07
L-Pyroglutamic acid	C5 H7 N O3	40.54	5e-05	0.4	129.043	129.043	4.372	0.171	5.63077e+07	11	0				5	34	35	DDA for preferred ion	3.62198e+06	202593	7.19417e+06	4.80048e+06	5.39819e+06	3.1152e+06	4.23203e+06	3.50724e+06	3.83245e+06	262669	6.96883e+06	6.17503e+06	9.50844e+06	2.70844e+06	6.71096e+06	4.56596e+06	5.81238e+06	5.34365e+06	4.35158e+06	3.61728e+06	3.49745e+06	3.37378e+06	6.50678e+06	3.75711e+06	3.1801e+06	2.62643e+06	3.54943e+06	3.10784e+06	2.27777e+06	2.95696e+06	5.31484e+07
NP-006656	C12 H22 O4	57.89	21.9842	95520.3	230.152	252.136	1.444	1	5.62207e+07	3	2	78.1	70.2		5	9	7	DDA for preferred ion	1.272e+07	2.35981e+06	1.30587e+07	1.62014e+07	2.01785e+07	2.9928e+07	1.70294e+07	1.72407e+07	2.9604e+07	3.85244e+07	1.6419e+07	1.66237e+07	1.32439e+07	8.58419e+06	2.49547e+07	1.65665e+07	1.99345e+07	1.85717e+07	2.17267e+07	2.18549e+07	1.87917e+07	2.01199e+07	4.57605e+07	4.61038e+07	1.98924e+07	1.80356e+07	2.15071e+07	1.45796e+07	1.78564e+07	1.05857e+07	4.90678e+07
Pogostone	C12 H16 O4	46.67	-4e-05	-0.2	224.105	224.105	1.572	1	5.60649e+07	16	0				5	13	13	DDA for preferred ion	1.20304e+07	1.90547e+06	1.71804e+07	1.36727e+07	2.02328e+07	1.657e+07	1.91231e+07	1.36551e+07	2.7898e+07	3.1429e+07	1.89641e+07	1.70377e+07	1.70563e+07	1.26668e+07	2.09546e+07	1.65943e+07	2.23562e+07	1.81928e+07	2.30245e+07	1.72792e+07	2.0072e+07	1.96581e+07	2.91652e+07	4.32895e+07	2.12776e+07	1.32412e+07	2.13407e+07	1.14589e+07	1.34861e+07	1.97588e+07	3.93809e+07
L-Î³-Glutamyl-L-proline	C10 H16 N2 O5	64.52	-8e-05	-0.31	244.106	244.106	5.916	0.144	5.60345e+07	7	0				5	24	23	DDA for preferred ion	4.79001e+06	69128.2	1.043e+07	7.87417e+06	7.90917e+06	4.49491e+06	5.42513e+06	4.73838e+06	6.75326e+06	7.45565e+06	1.10827e+07	1.11546e+07	1.70806e+07	4.54934e+06	3.57959e+07	2.85431e+07	1.17227e+07	8.54557e+06	9.48824e+06	9.59451e+06	2.96048e+07	1.69745e+07	1.46428e+07	1.29858e+07	1.52112e+07	1.36584e+07	9.74791e+06	8.06454e+06	5.44855e+06	2.6616e+06	3.47416e+07
trihomomethionine	C8 H17 N O2 S	46.55	-0.0001	-0.51	191.098	191.098	1.816	0.097	5.58203e+07	2	0				5	23	13	DDA for preferred ion	8.04895e+06	2.06986e+06	1.81992e+06	1.84133e+06	6.07325e+06	3.69687e+06	8.96794e+06	7.29709e+06	1.63647e+07	2.95841e+07	1.33256e+06	601636	7.87666e+06	830656	2.1279e+07	1.90612e+07	7.46601e+06	9.07516e+06	1.0424e+07	8.03219e+06	1.01062e+06	923562	7.97487e+06	5.56783e+06	5.35564e+07	8.20962e+06	1.49936e+07	1.35961e+07	8.22731e+06	1.63156e+07	2.7991e+07
(1S,6R,11aR,13R,14aS)-1,13-dihydroxy-6-methyl-1H,4H,6H,7H,8H,9H,11aH,12H,13H,14H,14aH-cyclopenta[f]oxacyclotridecan-4-one	C16 H24 O4	64.47	-0.00015	-0.55	280.167	280.167	1.653	1	5.5469e+07	7	1	71.6	60.7		5	7	2	DDA for preferred ion	9.38309e+06	1.33035e+06	1.44966e+07	1.19753e+07	1.54229e+07	1.51252e+07	1.45932e+07	1.14472e+07	1.93313e+07	1.73201e+07	1.313e+07	1.24407e+07	1.4634e+07	5.48962e+06	1.64989e+07	1.19348e+07	1.83214e+07	1.46832e+07	1.94194e+07	1.54176e+07	1.43632e+07	7.86301e+06	1.95216e+07	1.86037e+07	1.82318e+07	1.03706e+07	1.47075e+07	1.34564e+07	1.43349e+07	9.64391e+06	1.7314e+07
(1S,6S)-6-Aminooctahydro-1-indolizinyl acetate	C10 H18 N2 O2	35	-9e-05	-0.48	198.137	198.137	2.183	1	5.54332e+07	1	0				5	27	26	DDA for preferred ion	4.30698e+06	183098	3.12419e+06	3.60848e+06	8.14029e+06	8.29471e+06	3.30807e+06	3.80292e+06	6.52158e+06	4.62978e+06	5.59617e+06	2.17558e+06	7.53116e+06	2.09432e+06	2.08611e+06	1.28375e+06	9.94999e+06	8.5618e+06	5.19871e+06	3.69579e+06	5.09396e+06	4.19425e+06	4.0979e+06	3.39741e+06	6.98048e+06	5.42109e+06	2.46128e+06	1.74442e+06	4.99335e+06	3.58514e+06	1.76983e+06
4129939	C5 H11 N O3 S	14.29	0.00028	1.67	165.046	165.046	1.81	1	5.52013e+07	6	0				5	14	10	DDA for preferred ion	8.9466e+06	1.68354e+06	2.16167e+07	2.52009e+07	412129	462268	1.97527e+07	2.16043e+07	1.32376e+07	9.85234e+06	5.92831e+06	5.8848e+06	7.83567e+06	4.43544e+06	7.36007e+06	8.51957e+06	199719	146973	3.5665e+06	3.26716e+06	8.73566e+06	8.40987e+06	1.85029e+07	1.73387e+07	1.50783e+07	1.42546e+07	2.7406e+07	2.52614e+07	363037	366509	3.4998e+07
4-aminocatechol	C6 H7 N O2	28.89	-5e-05	-0.41	125.048	125.048	2.474	1	5.51764e+07	7	0				5	17	15	DDA for preferred ion	8.86516e+06	439574	1.30458e+07	1.2323e+07	1.01593e+07	9.39814e+06	1.2695e+07	1.32403e+07	1.63256e+07	1.90439e+07	1.34361e+07	9.14393e+06	1.52206e+07	4.33071e+06	1.45662e+07	1.01966e+07	1.18878e+07	8.24558e+06	1.16955e+07	1.00269e+07	1.60663e+07	1.00248e+07	1.46078e+07	1.19324e+07	1.61553e+07	1.15627e+07	1.06626e+07	8.98048e+06	1.58965e+07	8.8271e+06	5.12702e+07
2-METHYL-L-METHIONINE	C6 H13 N O2 S	34.48	-0.00016	-0.96	163.067	163.067	2.186	0.111	5.51703e+07	7	0				5	17	16	DDA for preferred ion	1.18579e+07	1.26692e+06	4.60138e+07	4.61571e+07	7.99537e+06	5.61279e+06	8.73095e+06	1.01807e+07	1.8715e+07	1.79936e+07	1.48238e+07	1.31609e+07	9.94956e+06	4.90531e+06	4.19178e+07	3.36682e+07	9.89428e+06	1.55758e+07	1.79116e+07	1.0212e+07	1.0966e+07	9.24354e+06	1.12893e+07	1.00733e+07	2.48532e+07	1.60725e+07	5.54607e+07	4.22597e+07	7.9896e+06	1.04208e+07	3.31007e+07
4,4'-Thiobis(butan-2-one)	C8 H14 O2 S	13.04	-0.0001	-0.57	174.071	174.071	3.994	1	5.45497e+07	1	0				5	27	17	DDA for preferred ion	6.13777e+06	190122	1.23245e+07	9.93153e+06	6.61841e+06	4.96181e+06	1.38999e+07	1.14415e+07	2.49149e+07	6.04115e+06	8.85926e+06	6.18106e+06	1.11435e+07	3.31966e+06	2.02953e+07	1.61172e+07	1.01558e+07	8.8895e+06	1.0669e+07	7.01545e+06	8.16482e+06	3.67428e+06	1.13203e+07	7.04153e+06	1.08538e+07	6.19829e+06	1.74133e+07	1.37688e+07	1.17211e+07	5.75002e+06	3.64094e+07
MFCD01318772	C8 H13 N3 O2	42.22	-6e-05	-0.31	183.101	183.101	2.978	1	5.45454e+07	1	0				5	7	6	DDA for preferred ion	3.34303e+06	682905	1.03992e+07	9.63678e+06	7.06827e+06	6.08891e+06	5.54612e+06	5.29349e+06	8.60229e+06	6.35488e+06	4.7368e+06	4.26298e+06	8.36827e+06	3.32278e+06	8.40723e+06	9.15097e+06	9.20581e+06	6.6765e+06	5.77474e+06	5.51579e+06	5.71194e+06	3.85397e+06	8.38852e+06	5.71734e+06	8.55311e+06	4.68293e+06	1.53871e+07	1.23678e+07	8.26176e+06	5.47504e+06	1.91256e+07
Edoxudine	C11 H16 N2 O5	42.03	-0.00042	-1.66	256.106	256.106	2.964	1	5.38643e+07	3	0				5	17	13	DDA for preferred ion	1.15724e+07	764046	1.85764e+07	1.52401e+07	1.7897e+07	1.26122e+07	2.05792e+07	1.70536e+07	2.40889e+07	9.75577e+06	1.5375e+07	1.34944e+07	1.52662e+07	6.6612e+06	2.06907e+07	1.56599e+07	9.94484e+06	8.79638e+06	1.10792e+07	8.15561e+06	1.50418e+07	8.64148e+06	1.97567e+07	1.23947e+07	2.38591e+07	1.61504e+07	2.59756e+07	2.04133e+07	2.17421e+07	1.3823e+07	2.94636e+07
Dehydronorketamine	C12 H12 Cl N O	38.33	-5e-05	-0.24	221.061	221.061	1.487	1	5.32155e+07	1	1	98	98.9		5	45	22	DDA for preferred ion	786256	167679	660627	2.72087e+06	448506	1.78289e+06	452520	500210	2.93921e+06	2.95344e+06	3.09959e+06	3.47015e+06	682052	235682	354031	276205	279211	856375	2.70245e+06	2.48993e+06	3.307e+06	3.21425e+06	646756	585347	6.23872e+06	4.9583e+06	9.28005e+06	7.9254e+06	1.49734e+06	1.54096e+06	2.25657e+07
Crotanecine	C8 H13 N O3	29.82	-9e-05	-0.54	171.09	171.089	1.973	0.176	5.25453e+07	3	0				5	42	41	DDA for preferred ion	6.96564e+06	620664	2.0474e+07	1.74097e+07	9.29213e+06	9.36742e+06	1.52869e+07	1.26348e+07	1.77214e+07	1.23423e+07	7.93919e+06	8.3727e+06	2.62244e+07	1.76036e+07	1.18423e+07	2.83027e+07	4.46718e+06	6.48485e+06	1.27544e+07	3.59948e+06	8.27606e+06	7.89561e+06	2.22954e+07	1.25774e+07	1.66093e+07	1.19391e+07	2.32871e+07	2.00717e+07	1.03109e+07	2.01121e+06	2.67719e+07
Glucosamine	C6 H13 N O5	53.95	-6e-05	-0.31	179.079	179.079	5.37	1	5.22675e+07	13	0				5	34	29	DDA for preferred ion	1.11207e+07	1.36105e+06	3.14776e+07	2.85659e+07	2.26004e+07	1.7109e+07	1.99556e+07	1.31405e+07	1.62022e+07	1.37889e+07	2.37197e+07	1.68961e+07	1.66086e+07	5.31233e+06	1.88757e+07	1.10041e+07	1.47097e+07	1.17791e+07	1.44261e+07	1.18656e+07	3.28346e+07	1.47643e+07	2.98225e+07	1.86442e+07	2.82879e+07	1.7356e+07	2.9375e+07	1.36841e+07	1.66075e+07	8.99563e+06	2.42151e+07
[(4R,6R)-6-(6-amino-9H-purin-9-yl)-2,2-dimethyltetrahydrofuro[3,4-d][1,3]dioxol-4-yl]methanol	C13 H17 N5 O4	38.24	-0.00117	-3.81	307.128	307.127	2.371	1	5.20719e+07	1	1	97.6	9.9		5	22	22	DDA for preferred ion	3.48609e+06	281342	5.64731e+06	3.23813e+06	6.75062e+06	4.75797e+06	3.14586e+06	2.66424e+06	4.56374e+06	702215	5.284e+06	3.29919e+06	7.67227e+06	1.39999e+06	3.14945e+06	2.17581e+06	2.35484e+07	7.89792e+06	8.45801e+06	7.46587e+06	7.34367e+06	5.84786e+06	7.46962e+06	4.62435e+06	4.88576e+06	2.82048e+06	2.93311e+06	2.41378e+06	4.79504e+06	7.53458e+06	4.71429e+07
Kanosamine	C6 H13 N O5	13.56	0.0012	6.71	179.079	179.081	2.331	1	5.15319e+07	13	1	89.4	9.5		5	22	14	DDA for preferred ion	6.80001e+06	498740	1.0251e+07	1.04558e+07	4.73733e+07	3.45067e+07	9.51653e+06	8.80836e+06	1.14029e+07	5.28074e+06	6.74948e+06	6.61348e+06	9.80102e+06	5.03519e+06	1.29219e+07	1.12928e+07	1.08239e+07	8.91504e+06	1.2036e+07	1.08642e+07	8.93262e+06	6.43098e+06	8.49575e+06	7.13306e+06	7.62158e+06	7.44709e+06	1.24651e+07	1.08944e+07	1.69875e+07	1.15837e+07	2.08297e+07
Methylimidazoleacetic acid	C6 H8 N2 O2	39.58	-0.00012	-0.85	140.059	140.058	8.086	0.179	5.10191e+07	8	3	95.9	9.8		5	47	46	DDA for preferred ion	1.29123e+07	435701	3.71952e+07	4.22481e+07	1.77296e+07	1.30434e+07	5.4895e+06	8.70304e+06	7.53945e+06	1.02324e+06	2.1807e+07	4.30003e+07	4.91536e+07	1.53626e+06	4.21961e+06	1.09676e+06	2.00278e+07	2.35563e+07	1.11316e+07	8.53575e+06	2.88183e+07	2.40751e+07	3.70141e+07	1.51192e+07	1.43826e+07	3.0956e+06	5.00749e+07	2.87612e+07	3.01061e+07	1.67546e+06	3.07739e+07
gln-lys	C11 H22 N4 O4	35.29	-0.00035	-1.29	274.164	274.164	2.595	1	5.10133e+07	4	0				5	42	28	DDA for preferred ion	2.89382e+07	759307	1.72352e+07	1.82175e+07	2.73528e+07	1.99599e+07	3.14617e+07	2.62798e+07	3.10214e+07	1.87466e+07	2.02928e+07	1.95257e+07	3.56202e+07	1.30797e+07	3.58043e+06	3.61812e+06	4.79847e+07	3.99472e+07	2.70136e+07	2.11261e+07	1.0243e+07	7.13624e+06	3.34922e+07	2.30083e+07	4.78524e+07	3.43193e+07	7.27226e+06	6.22784e+06	2.22631e+07	1.32227e+07	2.25153e+07
9-hydroxy-7-(2-hydroxypropan-2-yl)-1,4a-dimethyl-1,2,3,4,4a,9,10,10a-octahydrophenanthrene-1-carboxylic acid	C20 H28 O4	21.43	-39.9936	-120390	332.199	292.205	1.406	1	5.06143e+07	12	2	88.6	85.4		5	9	7	DDA for other ion	2.19645e+07	2.31861e+06	1.18819e+07	9.95133e+06	3.43598e+07	3.06595e+07	4.63108e+07	4.00953e+07	2.41045e+07	9.0239e+06	1.18539e+07	1.16983e+07	2.9448e+07	1.70242e+07	6.37053e+06	5.20432e+06	3.82695e+07	3.34419e+07	5.30986e+07	4.90712e+07	1.21507e+07	9.51089e+06	1.3823e+07	1.388e+07	4.55398e+07	2.03746e+07	6.92918e+06	5.68149e+06	1.03051e+07	7.66141e+06	1.30939e+07
4-Aminoimidazole	C3 H5 N3	25	0.00058	7.01	83.0483	83.0489	3.907	1	5.06093e+07	1	0				5	19	16	DDA for preferred ion	1.39292e+07	1.10892e+06	2.08941e+07	1.99087e+07	1.80606e+07	1.57223e+07	3.34516e+07	2.75623e+07	2.98628e+07	7.22686e+06	1.79288e+07	1.57385e+07	2.55936e+07	1.0577e+07	1.56633e+07	1.61372e+07	1.46971e+07	1.29014e+07	1.52772e+07	9.81364e+06	1.5074e+07	1.07552e+07	2.85187e+07	2.25477e+07	1.60171e+07	1.46729e+07	2.96671e+07	2.51411e+07	1.98589e+07	1.0649e+07	4.95331e+07
5-[(1E)-3-hydroxy-3-methylbut-1-en-1-yl]-2-methylcyclohex-5-ene-1,2,4-triol	C12 H20 O4	70.42	17.0263	74632.3	228.136	245.162	1.479	0.197	5.03749e+07	4	2	64.3	56.9		5	11	10	DDA for preferred ion	2.34987e+07	5.32513e+06	2.27579e+07	1.66478e+07	2.48009e+07	1.92704e+07	3.73577e+07	2.32421e+07	2.70928e+07	2.64715e+07	1.86573e+07	1.68638e+07	2.31585e+07	2.16634e+07	1.67136e+07	2.35958e+07	1.98611e+07	2.45642e+07	3.33123e+07	3.1589e+07	2.60789e+07	2.74481e+07	4.92714e+07	4.60473e+07	2.01716e+07	2.44863e+07	2.79322e+07	2.6535e+07	2.88424e+07	2.87604e+07	1.79322e+07
2-Hydroxy-4,5',8a'-trimethyl-1'-oxo-4-vinyloctahydro-1'H-spiro[cyclopentane-1,2'-naphthalene]-5'-carboxylic acid	C20 H30 O4	38.04	0.00048	1.42	334.214	334.215	1.41	1	5.02083e+07	32	8	70	58.4		5	13	11	DDA for preferred ion	1.58361e+07	2.3139e+06	9.17343e+06	8.06504e+06	4.39971e+07	3.83125e+07	2.76822e+07	2.12412e+07	1.6265e+07	1.55392e+07	9.11433e+06	7.6668e+06	2.597e+07	1.39052e+07	7.12488e+06	5.12626e+06	2.85108e+07	3.03818e+07	5.28376e+07	5.14118e+07	7.51428e+06	7.25672e+06	2.46765e+07	1.82104e+07	2.83311e+07	1.27477e+07	7.36724e+06	6.79709e+06	1.21096e+07	8.65039e+06	6.09449e+06
3-Hydroxypyridine	C5 H5 N O	33.33	0.00028	2.92	95.0371	95.0374	2.014	1	5.02001e+07	3	2	99.6	10		5	12	11	DDA for preferred ion	9.34213e+06	570714	1.7579e+07	1.6542e+07	2.64021e+07	2.0802e+07	1.32917e+07	1.33494e+07	1.47421e+07	6.11288e+06	1.01731e+07	1.35854e+07	1.70164e+07	4.49078e+06	2.05567e+07	1.65241e+07	2.97749e+07	2.68939e+07	1.20292e+07	9.93335e+06	1.24081e+07	1.02289e+07	2.10835e+07	1.4243e+07	1.82792e+07	1.45747e+07	1.79866e+07	1.27357e+07	1.91896e+07	331030	4.75794e+07
Methyl bisnorbiotinyl ketone	C9 H14 N2 O2 S	40.88	-0.00021	-0.97	214.078	214.077	2.306	0.122	4.93507e+07	1	0				5	20	10	DDA for preferred ion	1.11604e+07	685244	1.43363e+07	1.26168e+07	1.59964e+07	1.23881e+07	1.92682e+07	1.7542e+07	2.06285e+07	7.54279e+06	1.72314e+07	1.64731e+07	1.83573e+07	7.27404e+06	1.63566e+07	1.40938e+07	1.47601e+07	5.61272e+06	1.51622e+07	1.26519e+07	1.36379e+07	1.0326e+07	1.75342e+07	1.28885e+07	1.54331e+07	1.19668e+07	1.70653e+07	1.41707e+07	1.99001e+07	1.48305e+07	4.24752e+07
Anthranilic acid	C7 H7 N O2	17.35	3e-05	0.25	137.048	137.048	5.183	1	4.83529e+07	15	0				5	23	15	DDA for preferred ion	1.22271e+07	265516	1.30755e+07	1.30645e+07	3.7082e+06	4.36835e+06	1.05154e+07	1.06364e+07	1.11561e+07	5.95149e+06	1.14202e+07	1.01489e+07	1.11252e+07	4.4729e+06	6.17267e+06	9.44626e+06	1.38455e+07	1.36021e+07	1.14738e+07	1.09614e+07	1.12866e+07	4.93485e+06	1.64448e+07	4.88915e+06	2.27161e+06	7.61504e+06	1.0846e+07	1.05038e+07	1.19155e+07	5.24346e+06	4.14653e+07
Desthiobiotin	C10 H18 N2 O3	73.02	-5e-05	-0.25	214.132	214.132	2.081	0.135	4.79168e+07	4	0				5	30	23	DDA for preferred ion	1.35386e+07	1.33053e+06	1.47346e+07	1.19306e+07	2.24774e+07	1.50511e+07	1.42109e+07	1.34679e+07	1.7778e+07	1.18953e+07	2.44578e+07	1.73213e+07	2.74802e+07	1.13655e+07	1.11007e+07	6.79557e+06	4.50283e+07	2.71804e+07	1.42861e+07	1.31305e+07	1.6782e+07	8.77484e+06	2.11375e+07	1.46352e+07	2.64435e+07	1.69639e+07	7.25583e+06	6.12783e+06	8.57157e+06	6.54711e+06	1.60986e+07
N-Undecanoylglycine	C13 H25 N O3	56.25	-0.00029	-1.21	243.183	243.183	2.559	1	4.78928e+07	1	0				5	12	10	DDA for preferred ion	5.08148e+06	230282	2.40684e+07	3.48783e+07	9.69092e+06	5.9702e+06	1.7976e+06	1.48478e+06	2.11148e+06	1.25193e+06	5.32818e+06	4.96849e+06	6.6444e+06	2.16047e+06	7.47981e+06	4.49644e+06	7.0584e+06	3.83186e+06	888428	813424	5.0856e+07	5.95032e+06	8.74422e+06	5.38781e+06	8.52036e+06	5.28961e+06	5.73944e+06	4.74798e+06	1.76611e+06	2.94974e+06	2.09529e+06
3-Acetyl-6-hydroxy-4a,5-dimethyl-4a,5,6,7,8,8a-hexahydro-2(1H)-naphthalenone	C14 H20 O3	61.44	-8e-05	-0.35	236.141	236.141	1.447	0.233	4.77528e+07	3	0				5	16	15	DDA for preferred ion	1.6675e+07	2.8874e+06	1.64253e+07	1.41287e+07	1.84201e+07	1.61489e+07	1.78298e+07	1.22574e+07	2.26926e+07	3.62229e+07	1.89056e+07	1.31384e+07	1.45451e+07	6.60952e+06	1.74388e+07	1.47262e+07	2.03839e+07	1.57361e+07	2.1684e+07	1.80205e+07	1.88976e+07	1.5168e+07	3.5433e+07	2.9951e+07	1.91619e+07	2.43545e+07	1.87133e+07	1.51595e+07	2.00066e+07	1.42464e+07	2.3556e+07
(1S,4S,5R,9R,13S)-5,9-dimethyl-14-methylidenetetracyclo[11.2.1.0Âa,Âaâ°.0â´,âa]hexadec-10-ene-5-carboxylic acid	C20 H28 O2	43.1	7e-05	0.23	300.209	300.209	1.476	1	4.63237e+07	29	5	78.6	70.9		5	39	41	DDA for preferred ion	5.0786e+06	169209	3.31839e+06	2.71671e+06	3.44074e+07	2.361e+07	1.00853e+07	8.98746e+06	5.99187e+06	5.38952e+06	3.38718e+06	2.90624e+06	1.31934e+07	6.05641e+06	2.73241e+06	1.18541e+06	1.27885e+07	1.53427e+07	5.20737e+07	3.58149e+07	2.88661e+06	601726	3.84758e+06	1.96665e+06	8.05667e+06	5.85828e+06	780382	676724	7.13974e+06	7.49428e+06	1.15791e+06
Methyl O-sulfo-L-tyrosinate	C10 H13 N O6 S	23.42	-0.00018	-0.65	275.046	275.046	1.868	0.148	4.59916e+07	1	0				5	21	17	DDA for preferred ion	1.8158e+06	135632	3.12986e+06	2.79461e+06	3.59226e+06	3.15505e+06	5.6651e+06	8.40831e+06	3.74989e+06	3.51544e+06	2.59705e+06	2.56076e+06	4.39641e+06	2.21049e+06	3.65939e+06	2.77729e+06	3.42265e+06	3.36179e+06	1.7002e+06	1.19503e+06	990526	708506	7.78707e+06	6.00497e+06	3.08201e+06	2.65798e+06	4.54283e+06	2.9901e+06	3.47709e+06	3.86651e+06	3.69524e+06
(-)-3-dehydroshikimic acid	C7 H8 O5	46.67	-6e-05	-0.36	172.037	172.037	5.2	1	4.59404e+07	12	0				5	46	35	DDA for preferred ion	2.09187e+06	41733.4	2.05327e+06	2.59575e+06	1.58293e+06	2.75496e+06	1.70691e+06	2.39422e+06	3.42326e+06	3.30975e+06	6.70313e+06	5.2817e+06	5.30315e+06	4.66012e+06	3.9522e+06	6.21301e+06	6.21882e+06	5.41025e+06	6.96705e+06	7.34517e+06	3.35981e+06	2.50695e+06	1.49361e+06	1.81856e+06	786157	2.59598e+06	1.36329e+06	2.24312e+06	2.25658e+06	300470	1.834e+07
Ormetoprim	C14 H18 N4 O2	23.81	-0.00164	-5.98	274.143	274.141	1.764	1	4.58923e+07	1	0				5	25	18	DDA for preferred ion	5.6078e+06	308563	7.02778e+06	6.88132e+06	1.21016e+07	6.01111e+06	1.00465e+07	1.4758e+07	2.06539e+07	6.02233e+06	9.27361e+06	7.83334e+06	7.33469e+06	4.6831e+06	1.1903e+07	8.64763e+06	1.11157e+07	9.85489e+06	1.63756e+07	1.03057e+07	9.30718e+06	4.5059e+06	4.23069e+07	3.43041e+07	1.26832e+07	7.88048e+06	1.00008e+07	7.01387e+06	1.04264e+07	1.14872e+07	1.57944e+07
12,13-Epoxytrichothec-9-ene-4,7-diol	C15 H22 O4	38.14	-0.0001	-0.38	266.152	266.152	1.444	1	4.57044e+07	26	0				5	11	11	DDA for preferred ion	1.05388e+07	1.73119e+06	1.20934e+07	9.31907e+06	1.18133e+07	1.31921e+07	1.33658e+07	1.05164e+07	1.7388e+07	1.92309e+07	1.16857e+07	8.31043e+06	9.47569e+06	6.57559e+06	8.96318e+06	1.40448e+07	1.91195e+07	1.71338e+07	1.49612e+07	1.39783e+07	1.43078e+07	1.33026e+07	4.55296e+07	3.28618e+07	1.17827e+07	7.72383e+06	1.21302e+07	1.23884e+07	1.16277e+07	1.23909e+07	2.31508e+07
(E)-4-Oxo-2-hexenal	C6 H8 O2	55.1	0.00028	2.54	112.052	112.053	1.473	1	4.56706e+07	16	0				5	10	10	DDA for preferred ion	1.97741e+07	3.70435e+06	2.32712e+07	2.29373e+07	3.02051e+07	2.33186e+07	1.42718e+07	1.22339e+07	1.74923e+07	1.96424e+07	2.43968e+07	2.27921e+07	2.04147e+07	1.28551e+07	2.96413e+07	2.17103e+07	2.48064e+07	2.5178e+07	1.4737e+07	1.87556e+07	3.26332e+07	2.09267e+07	4.58462e+07	4.03119e+07	2.64563e+07	2.08525e+07	3.18613e+07	1.71708e+07	1.29652e+07	1.15244e+07	2.2555e+07
ala-ile	C9 H18 N2 O3	66.99	-8e-05	-0.38	202.132	202.132	2.676	0.103	4.56306e+07	6	0				5	19	17	DDA for preferred ion	3.01996e+07	2.4419e+06	1.5684e+07	1.71863e+07	3.97502e+07	3.23184e+07	2.60793e+07	2.55046e+07	2.10453e+07	2.17054e+07	1.78232e+07	1.84548e+07	3.17057e+07	1.27892e+07	9.83516e+06	6.58189e+06	4.71065e+07	4.02362e+07	3.40074e+07	2.79823e+07	9.8613e+06	6.72411e+06	3.47399e+07	2.86969e+07	3.9275e+07	2.62447e+07	5.372e+06	4.37049e+06	1.19607e+07	8.31897e+06	3.05911e+07
4-Vinylcatechol	C8 H8 O2	53.13	-3e-05	-0.21	136.052	136.052	1.763	0.136	4.56065e+07	26	0				5	43	17	DDA for preferred ion	6.86743e+06	676435	1.01239e+07	9.03434e+06	1.0416e+07	5.79923e+06	1.81245e+07	2.2344e+07	3.10244e+07	1.45135e+07	9.98466e+06	8.5855e+06	2.33862e+07	5.23069e+06	1.43325e+07	7.55324e+06	1.31703e+07	9.33717e+06	3.00174e+07	1.19033e+07	9.66956e+06	5.94406e+06	3.44208e+07	6.04117e+06	1.93955e+07	1.36234e+07	2.22954e+07	9.23422e+06	8.84635e+06	1.17351e+07	2.33951e+07
1-Hexadecanoylpyrrolidine	C20 H39 N O	63.27	-0.00016	-0.53	309.303	309.303	1.367	1	4.50601e+07	1	0				5	5	2	DDA for preferred ion	428052	110846	2.57611e+06	2.29417e+06	6.15656e+06	4.97063e+06	760381	717481	9.3192e+06	7.60515e+06	1.65602e+07	1.26921e+07	3.04013e+06	1.25198e+06	4.53084e+07	3.35471e+07	4.48188e+06	3.49583e+06	1.28534e+07	9.10606e+06	7.6102e+06	5.19992e+06	2.32081e+06	1.59575e+06	1.15665e+06	709864	682691	520970	443273	316529	4.22331e+06
L-Pyroglutamic acid	C5 H7 N O3	23.33	-9e-05	-0.74	129.043	129.042	9.35	1	4.4741e+07	11	0				5	44	40	DDA for preferred ion	1.77815e+06	64020.8	3.26555e+06	3.14415e+06	375728	441519	1.63991e+06	1.50593e+06	2.0437e+06	944884	2.66369e+06	2.70781e+06	1.19401e+06	556610	1.28536e+06	1.42678e+06	1.34558e+06	1.03433e+06	2.12994e+06	1.33537e+06	1.86539e+06	1.0298e+06	922344	498711	456913	280724	1.05816e+06	601251	1.12041e+06	485326	1.55543e+07
(11E,15Z)-9,10,13-trihydroxyoctadeca-11,15-dienoic acid	C18 H32 O5	64.64	-18.0106	-54872.8	328.225	310.214	1.397	1	4.47041e+07	11	1	68.4	57.9		5	4	4	DDA for preferred ion	2.01724e+07	2.98849e+06	1.63988e+07	1.36638e+07	4.12245e+07	2.76943e+07	2.47851e+07	2.10823e+07	2.21273e+07	1.74692e+07	1.74289e+07	1.40466e+07	2.48415e+07	1.32622e+07	1.97941e+07	1.35975e+07	4.05667e+07	3.80938e+07	2.63945e+07	1.95469e+07	1.93678e+07	1.44531e+07	2.11766e+07	2.18747e+07	3.38424e+07	2.09266e+07	1.76562e+07	1.1076e+07	1.57835e+07	1.22109e+07	3.45088e+07
[truncated: 257 more rows]
[truncated: 67 more columns]

## Sheet: Cortex_HILICpositiv_MS2Filtered
Name	Formula	FISh Coverage	Annot. DeltaMass [Da]	Annot. DeltaMass [ppm]	Annotation MW	Calc. MW	RT [min]	RT Tolerance [min]	Area (Max.)	# ChemSpider Results	# mzCloud Results	mzCloud Best Match	mzCloud Best Match Confidence	mzCloud Best Sim. Match	# Usable QC	RSD QC Areas [%]	RSD Corr. QC Areas [%]	MS2	Norm. Area: 20220113_Cowley3_Cortex_1_27-406_HILICpos.raw (F986)	Norm. Area: 20220113_Cowley3_Cortex_1_27-406_HILICpos_rep.raw (F987)	Norm. Area: 20220113_Cowley3_Cortex_2_23-402_HILICpos.raw (F988)	Norm. Area: 20220113_Cowley3_Cortex_2_23-402_HILICpos_rep.raw (F989)	Norm. Area: 20220113_Cowley3_Cortex_3_25-405_HILICpos.raw (F990)	Norm. Area: 20220113_Cowley3_Cortex_3_25-405_HILICpos_rep.raw (F991)	Norm. Area: 20220113_Cowley3_Cortex_12_29-413_HILICpos.raw (F1012)	Norm. Area: 20220113_Cowley3_Cortex_12_29-413_HILICpos_rep.raw (F1013)	Norm. Area: 20220113_Cowley3_Cortex_13_21-391_HILICpos.raw (F1014)	Norm. Area: 20220113_Cowley3_Cortex_13_21-391_HILICpos_rep.raw (F1015)	Norm. Area: 20220113_Cowley3_Cortex_4_19-463_HILICpos.raw (F992)	Norm. Area: 20220113_Cowley3_Cortex_4_9-463_HILICpos_rep.raw (F993)	Norm. Area: 20220113_Cowley3_Cortex_6_17-434_HILICpos.raw (F998)	Norm. Area: 20220113_Cowley3_Cortex_6_17-434_HILICpos_rep.raw (F999)	Norm. Area: 20220113_Cowley3_Cortex_8_15-429_HILICpos.raw (F1002)	Norm. Area: 20220113_Cowley3_Cortex_8_15-429_HILICpos_rep.raw (F1003)	Norm. Area: 20220113_Cowley3_Cortex_11_11-417_HILICpos.raw (F1010)	Norm. Area: 20220113_Cowley3_Cortex_11_11-417_HILICpos_rep.raw (F1011)	Norm. Area: 20220113_Cowley3_Cortex_14_13-421_HILICpos.raw (F1016)	Norm. Area: 20220113_Cowley3_Cortex_14_13-421_HILICpos_rep.raw (F1017)	Norm. Area: 20220113_Cowley3_Cortex_5_1-466_HILICpos.raw (F994)	Norm. Area: 20220113_Cowley3_Cortex_5_1-466_HILICpos_rep.raw (F995)	Norm. Area: 20220113_Cowley3_Cortex_7_7-469_HILICpos.raw (F1000)	Norm. Area: 20220113_Cowley3_Cortex_7_7-469_HILICpos_rep.raw (F1001)	Norm. Area: 20220113_Cowley3_Cortex_9_3-467_HILICpos.raw (F1004)	Norm. Area: 20220113_Cowley3_Cortex_9_3-467_HILICpos_rep.raw (F1005)	Norm. Area: 20220113_Cowley3_Cortex_10_9-470_HILICpos.raw (F1006)	Norm. Area: 20220113_Cowley3_Cortex_10_9-470_HILICpos_rep.raw (F1007)	Norm. Area: 20220113_Cowley3_Cortex_15_5-468_HILICpos.raw (F1018)	Norm. Area: 20220113_Cowley3_Cortex_15_5-468_HILICpos_rep.raw (F1019)	Norm. Area: 20220113_Cowley3_Blank_HILICpos_1_20220114102319.raw (F984)
[truncated: 582 more rows]
[truncated: 41 more columns]

[truncated: 1 more sheets: OM_HILICpositive_MS2Filtered]
